# Supplementary material for: A cost-effective and scalable barcoded library construction method for deep mutational scanning studies
Source: PLoS Biol. 2026 Feb 11;24(2):e3003645. doi: 10.1371/journal.pbio.3003645 (PMC12923136; doi:10.1371/journal.pbio.3003645)
Supplement: S1 Table — (XLSX) [file pbio.3003645.s015.xlsx]

## Sheet: S1 Table_oPools
Supplementary Table 1. oPool design.
Codon positions	oPools	NNK sequences	Barcode sequence	Ordered sequences
1	1	NNKCGAGGCTTGACACCTAAGAACGGTGTACATATTGAGACGGGTCCGGATACAGAATCGTCCGCGGACTCCAGC	NNCAGAGTGGTACANNACTCCAATCCTGNN	cagccaagaatatacagaaaagaatccaagaaactggaagNNKCGAGGCTTGACACCTAAGAACGGTGTACATATTGAGACGGGTCCGGATACAGAATCGTCCGCGGACTCCAGCAACTGGAGACCgaagCTGGTCTCGACAGNNCAGAGTGGTACANNACTCCAATCCTGNNCTGTCTCTTATACACATCTCCGAGCCCACGAGAC
2	1	ATGNNKGGCTTGACACCTAAGAACGGTGTACATATTGAGACGGGTCCGGATACAGAATCGTCCGCGGACTCCAGC	NNCTTGAGTGCCATNNAGTACGTTCTCGNN	cagccaagaatatacagaaaagaatccaagaaactggaagATGNNKGGCTTGACACCTAAGAACGGTGTACATATTGAGACGGGTCCGGATACAGAATCGTCCGCGGACTCCAGCAACTGGAGACCgaagCTGGTCTCGACAGNNCTTGAGTGCCATNNAGTACGTTCTCGNNCTGTCTCTTATACACATCTCCGAGCCCACGAGAC
3	1	ATGCGANNKTTGACACCTAAGAACGGTGTACATATTGAGACGGGTCCGGATACAGAATCGTCCGCGGACTCCAGC	NNGTGACACGTAACNNTACTAGCGAAGCNN	cagccaagaatatacagaaaagaatccaagaaactggaagATGCGANNKTTGACACCTAAGAACGGTGTACATATTGAGACGGGTCCGGATACAGAATCGTCCGCGGACTCCAGCAACTGGAGACCgaagCTGGTCTCGACAGNNGTGACACGTAACNNTACTAGCGAAGCNNCTGTCTCTTATACACATCTCCGAGCCCACGAGAC
4	1	ATGCGAGGCNNKACACCTAAGAACGGTGTACATATTGAGACGGGTCCGGATACAGAATCGTCCGCGGACTCCAGC	NNACACTCCTGCATNNACGTCGCAAGATNN	cagccaagaatatacagaaaagaatccaagaaactggaagATGCGAGGCNNKACACCTAAGAACGGTGTACATATTGAGACGGGTCCGGATACAGAATCGTCCGCGGACTCCAGCAACTGGAGACCgaagCTGGTCTCGACAGNNACACTCCTGCATNNACGTCGCAAGATNNCTGTCTCTTATACACATCTCCGAGCCCACGAGAC
5	1	ATGCGAGGCTTGNNKCCTAAGAACGGTGTACATATTGAGACGGGTCCGGATACAGAATCGTCCGCGGACTCCAGC	NNCAGAAGCTTGTGNNTACACCGAGTGANN	cagccaagaatatacagaaaagaatccaagaaactggaagATGCGAGGCTTGNNKCCTAAGAACGGTGTACATATTGAGACGGGTCCGGATACAGAATCGTCCGCGGACTCCAGCAACTGGAGACCgaagCTGGTCTCGACAGNNCAGAAGCTTGTGNNTACACCGAGTGANNCTGTCTCTTATACACATCTCCGAGCCCACGAGAC
6	1	ATGCGAGGCTTGACANNKAAGAACGGTGTACATATTGAGACGGGTCCGGATACAGAATCGTCCGCGGACTCCAGC	NNAGTCACTAGGTGNNCTATTCGACCACNN	cagccaagaatatacagaaaagaatccaagaaactggaagATGCGAGGCTTGACANNKAAGAACGGTGTACATATTGAGACGGGTCCGGATACAGAATCGTCCGCGGACTCCAGCAACTGGAGACCgaagCTGGTCTCGACAGNNAGTCACTAGGTGNNCTATTCGACCACNNCTGTCTCTTATACACATCTCCGAGCCCACGAGAC
7	1	ATGCGAGGCTTGACACCTNNKAACGGTGTACATATTGAGACGGGTCCGGATACAGAATCGTCCGCGGACTCCAGC	NNATCACTGTGACGNNGTGGATAGTTCGNN	cagccaagaatatacagaaaagaatccaagaaactggaagATGCGAGGCTTGACACCTNNKAACGGTGTACATATTGAGACGGGTCCGGATACAGAATCGTCCGCGGACTCCAGCAACTGGAGACCgaagCTGGTCTCGACAGNNATCACTGTGACGNNGTGGATAGTTCGNNCTGTCTCTTATACACATCTCCGAGCCCACGAGAC
8	1	ATGCGAGGCTTGACACCTAAGNNKGGTGTACATATTGAGACGGGTCCGGATACAGAATCGTCCGCGGACTCCAGC	NNTAAGGAGAACGCNNACACCTCTCAAGNN	cagccaagaatatacagaaaagaatccaagaaactggaagATGCGAGGCTTGACACCTAAGNNKGGTGTACATATTGAGACGGGTCCGGATACAGAATCGTCCGCGGACTCCAGCAACTGGAGACCgaagCTGGTCTCGACAGNNTAAGGAGAACGCNNACACCTCTCAAGNNCTGTCTCTTATACACATCTCCGAGCCCACGAGAC
9	1	ATGCGAGGCTTGACACCTAAGAACNNKGTACATATTGAGACGGGTCCGGATACAGAATCGTCCGCGGACTCCAGC	NNTGAACGGACACANNCTTGTGTAGTGCNN	cagccaagaatatacagaaaagaatccaagaaactggaagATGCGAGGCTTGACACCTAAGAACNNKGTACATATTGAGACGGGTCCGGATACAGAATCGTCCGCGGACTCCAGCAACTGGAGACCgaagCTGGTCTCGACAGNNTGAACGGACACANNCTTGTGTAGTGCNNCTGTCTCTTATACACATCTCCGAGCCCACGAGAC
10	1	ATGCGAGGCTTGACACCTAAGAACGGTNNKCATATTGAGACGGGTCCGGATACAGAATCGTCCGCGGACTCCAGC	NNCACGTAGATGCANNCGCTACTCAACANN	cagccaagaatatacagaaaagaatccaagaaactggaagATGCGAGGCTTGACACCTAAGAACGGTNNKCATATTGAGACGGGTCCGGATACAGAATCGTCCGCGGACTCCAGCAACTGGAGACCgaagCTGGTCTCGACAGNNCACGTAGATGCANNCGCTACTCAACANNCTGTCTCTTATACACATCTCCGAGCCCACGAGAC
11	1	ATGCGAGGCTTGACACCTAAGAACGGTGTANNKATTGAGACGGGTCCGGATACAGAATCGTCCGCGGACTCCAGC	NNGCGAAGTCTAGTNNTGATACGGACTCNN	cagccaagaatatacagaaaagaatccaagaaactggaagATGCGAGGCTTGACACCTAAGAACGGTGTANNKATTGAGACGGGTCCGGATACAGAATCGTCCGCGGACTCCAGCAACTGGAGACCgaagCTGGTCTCGACAGNNGCGAAGTCTAGTNNTGATACGGACTCNNCTGTCTCTTATACACATCTCCGAGCCCACGAGAC
12	1	ATGCGAGGCTTGACACCTAAGAACGGTGTACATNNKGAGACGGGTCCGGATACAGAATCGTCCGCGGACTCCAGC	NNGCTAGAACTCGTNNCTGTCTTAGTGCNN	cagccaagaatatacagaaaagaatccaagaaactggaagATGCGAGGCTTGACACCTAAGAACGGTGTACATNNKGAGACGGGTCCGGATACAGAATCGTCCGCGGACTCCAGCAACTGGAGACCgaagCTGGTCTCGACAGNNGCTAGAACTCGTNNCTGTCTTAGTGCNNCTGTCTCTTATACACATCTCCGAGCCCACGAGAC
13	1	ATGCGAGGCTTGACACCTAAGAACGGTGTACATATTNNKACGGGTCCGGATACAGAATCGTCCGCGGACTCCAGC	NNATCGCATAAGGCNNCACGCGATTAACNN	cagccaagaatatacagaaaagaatccaagaaactggaagATGCGAGGCTTGACACCTAAGAACGGTGTACATATTNNKACGGGTCCGGATACAGAATCGTCCGCGGACTCCAGCAACTGGAGACCgaagCTGGTCTCGACAGNNATCGCATAAGGCNNCACGCGATTAACNNCTGTCTCTTATACACATCTCCGAGCCCACGAGAC
14	1	ATGCGAGGCTTGACACCTAAGAACGGTGTACATATTGAGNNKGGTCCGGATACAGAATCGTCCGCGGACTCCAGC	NNCGGAATGCAATCNNACTCATCTGGCANN	cagccaagaatatacagaaaagaatccaagaaactggaagATGCGAGGCTTGACACCTAAGAACGGTGTACATATTGAGNNKGGTCCGGATACAGAATCGTCCGCGGACTCCAGCAACTGGAGACCgaagCTGGTCTCGACAGNNCGGAATGCAATCNNACTCATCTGGCANNCTGTCTCTTATACACATCTCCGAGCCCACGAGAC
15	1	ATGCGAGGCTTGACACCTAAGAACGGTGTACATATTGAGACGNNKCCGGATACAGAATCGTCCGCGGACTCCAGC	NNCAGTAGCAGTAGNNCGTTCTACTCGTNN	cagccaagaatatacagaaaagaatccaagaaactggaagATGCGAGGCTTGACACCTAAGAACGGTGTACATATTGAGACGNNKCCGGATACAGAATCGTCCGCGGACTCCAGCAACTGGAGACCgaagCTGGTCTCGACAGNNCAGTAGCAGTAGNNCGTTCTACTCGTNNCTGTCTCTTATACACATCTCCGAGCCCACGAGAC
16	1	ATGCGAGGCTTGACACCTAAGAACGGTGTACATATTGAGACGGGTNNKGATACAGAATCGTCCGCGGACTCCAGC	NNAGAGGCTGTTGTNNCATCTACCTGCTNN	cagccaagaatatacagaaaagaatccaagaaactggaagATGCGAGGCTTGACACCTAAGAACGGTGTACATATTGAGACGGGTNNKGATACAGAATCGTCCGCGGACTCCAGCAACTGGAGACCgaagCTGGTCTCGACAGNNAGAGGCTGTTGTNNCATCTACCTGCTNNCTGTCTCTTATACACATCTCCGAGCCCACGAGAC
17	1	ATGCGAGGCTTGACACCTAAGAACGGTGTACATATTGAGACGGGTCCGNNKACAGAATCGTCCGCGGACTCCAGC	NNCAAGCCTTAACGNNCGATAGTGACCANN	cagccaagaatatacagaaaagaatccaagaaactggaagATGCGAGGCTTGACACCTAAGAACGGTGTACATATTGAGACGGGTCCGNNKACAGAATCGTCCGCGGACTCCAGCAACTGGAGACCgaagCTGGTCTCGACAGNNCAAGCCTTAACGNNCGATAGTGACCANNCTGTCTCTTATACACATCTCCGAGCCCACGAGAC
18	1	ATGCGAGGCTTGACACCTAAGAACGGTGTACATATTGAGACGGGTCCGGATNNKGAATCGTCCGCGGACTCCAGC	NNAGGAATGCCTTCNNATTGCGGTAGTGNN	cagccaagaatatacagaaaagaatccaagaaactggaagATGCGAGGCTTGACACCTAAGAACGGTGTACATATTGAGACGGGTCCGGATNNKGAATCGTCCGCGGACTCCAGCAACTGGAGACCgaagCTGGTCTCGACAGNNAGGAATGCCTTCNNATTGCGGTAGTGNNCTGTCTCTTATACACATCTCCGAGCCCACGAGAC
19	1	ATGCGAGGCTTGACACCTAAGAACGGTGTACATATTGAGACGGGTCCGGATACANNKTCGTCCGCGGACTCCAGC	NNCGGTAATTCGTCNNTAAGCTCACTCGNN	cagccaagaatatacagaaaagaatccaagaaactggaagATGCGAGGCTTGACACCTAAGAACGGTGTACATATTGAGACGGGTCCGGATACANNKTCGTCCGCGGACTCCAGCAACTGGAGACCgaagCTGGTCTCGACAGNNCGGTAATTCGTCNNTAAGCTCACTCGNNCTGTCTCTTATACACATCTCCGAGCCCACGAGAC
20	1	ATGCGAGGCTTGACACCTAAGAACGGTGTACATATTGAGACGGGTCCGGATACAGAANNKTCCGCGGACTCCAGC	NNAGACTAGTCACGNNACGTGCATTGTCNN	cagccaagaatatacagaaaagaatccaagaaactggaagATGCGAGGCTTGACACCTAAGAACGGTGTACATATTGAGACGGGTCCGGATACAGAANNKTCCGCGGACTCCAGCAACTGGAGACCgaagCTGGTCTCGACAGNNAGACTAGTCACGNNACGTGCATTGTCNNCTGTCTCTTATACACATCTCCGAGCCCACGAGAC
21	1	ATGCGAGGCTTGACACCTAAGAACGGTGTACATATTGAGACGGGTCCGGATACAGAATCGNNKGCGGACTCCAGC	NNTGCCTAGAAGAGNNTGTGAATACGCGNN	cagccaagaatatacagaaaagaatccaagaaactggaagATGCGAGGCTTGACACCTAAGAACGGTGTACATATTGAGACGGGTCCGGATACAGAATCGNNKGCGGACTCCAGCAACTGGAGACCgaagCTGGTCTCGACAGNNTGCCTAGAAGAGNNTGTGAATACGCGNNCTGTCTCTTATACACATCTCCGAGCCCACGAGAC
22	1	ATGCGAGGCTTGACACCTAAGAACGGTGTACATATTGAGACGGGTCCGGATACAGAATCGTCCNNKGACTCCAGC	NNGTCATTGGTCGTNNGTACAGCTCCATNN	cagccaagaatatacagaaaagaatccaagaaactggaagATGCGAGGCTTGACACCTAAGAACGGTGTACATATTGAGACGGGTCCGGATACAGAATCGTCCNNKGACTCCAGCAACTGGAGACCgaagCTGGTCTCGACAGNNGTCATTGGTCGTNNGTACAGCTCCATNNCTGTCTCTTATACACATCTCCGAGCCCACGAGAC
23	1	ATGCGAGGCTTGACACCTAAGAACGGTGTACATATTGAGACGGGTCCGGATACAGAATCGTCCGCGNNKTCCAGC	NNAGCCAGATTGACNNGCGTTCTTGTGANN	cagccaagaatatacagaaaagaatccaagaaactggaagATGCGAGGCTTGACACCTAAGAACGGTGTACATATTGAGACGGGTCCGGATACAGAATCGTCCGCGNNKTCCAGCAACTGGAGACCgaagCTGGTCTCGACAGNNAGCCAGATTGACNNGCGTTCTTGTGANNCTGTCTCTTATACACATCTCCGAGCCCACGAGAC
24	1	ATGCGAGGCTTGACACCTAAGAACGGTGTACATATTGAGACGGGTCCGGATACAGAATCGTCCGCGGACNNKAGC	NNTGTCCTAACCAGNNGCGATACTCTTCNN	cagccaagaatatacagaaaagaatccaagaaactggaagATGCGAGGCTTGACACCTAAGAACGGTGTACATATTGAGACGGGTCCGGATACAGAATCGTCCGCGGACNNKAGCAACTGGAGACCgaagCTGGTCTCGACAGNNTGTCCTAACCAGNNGCGATACTCTTCNNCTGTCTCTTATACACATCTCCGAGCCCACGAGAC
25	1	ATGCGAGGCTTGACACCTAAGAACGGTGTACATATTGAGACGGGTCCGGATACAGAATCGTCCGCGGACTCCNNK	NNTGGTGACGGAATNNAGGTGTCAAGAGNN	cagccaagaatatacagaaaagaatccaagaaactggaagATGCGAGGCTTGACACCTAAGAACGGTGTACATATTGAGACGGGTCCGGATACAGAATCGTCCGCGGACTCCNNKAACTGGAGACCgaagCTGGTCTCGACAGNNTGGTGACGGAATNNAGGTGTCAAGAGNNCTGTCTCTTATACACATCTCCGAGCCCACGAGAC
26	2	NNKTTTTCTACAGGTTTCAGCGGCAAGATTCGTAAGCCAAGGTCGAAAGTAAGTAAAGCGTGCGATAACTGTAGA	NNGCCATATGCTTCNNACACTTCCGGATNN	TGAGACGGGTCCGGATACAGAATCGTCCGCGGACTCCAGCNNKTTTTCTACAGGTTTCAGCGGCAAGATTCGTAAGCCAAGGTCGAAAGTAAGTAAAGCGTGCGATAACTGTAGAAAAAGGAGACCgaagCTGGTCTCGACAGNNGCCATATGCTTCNNACACTTCCGGATNNCTGTCTCTTATACACATCTCCGAGCCCACGAGAC
27	2	AACNNKTCTACAGGTTTCAGCGGCAAGATTCGTAAGCCAAGGTCGAAAGTAAGTAAAGCGTGCGATAACTGTAGA	NNGTAATCGCAGAGNNCGCTGTGTTCATNN	TGAGACGGGTCCGGATACAGAATCGTCCGCGGACTCCAGCAACNNKTCTACAGGTTTCAGCGGCAAGATTCGTAAGCCAAGGTCGAAAGTAAGTAAAGCGTGCGATAACTGTAGAAAAAGGAGACCgaagCTGGTCTCGACAGNNGTAATCGCAGAGNNCGCTGTGTTCATNNCTGTCTCTTATACACATCTCCGAGCCCACGAGAC
28	2	AACTTTNNKACAGGTTTCAGCGGCAAGATTCGTAAGCCAAGGTCGAAAGTAAGTAAAGCGTGCGATAACTGTAGA	NNATTGCACGAGCANNCATTGGTCTTCGNN	TGAGACGGGTCCGGATACAGAATCGTCCGCGGACTCCAGCAACTTTNNKACAGGTTTCAGCGGCAAGATTCGTAAGCCAAGGTCGAAAGTAAGTAAAGCGTGCGATAACTGTAGAAAAAGGAGACCgaagCTGGTCTCGACAGNNATTGCACGAGCANNCATTGGTCTTCGNNCTGTCTCTTATACACATCTCCGAGCCCACGAGAC
29	2	AACTTTTCTNNKGGTTTCAGCGGCAAGATTCGTAAGCCAAGGTCGAAAGTAAGTAAAGCGTGCGATAACTGTAGA	NNACCAACTCCTAGNNGTTAGCGGTTACNN	TGAGACGGGTCCGGATACAGAATCGTCCGCGGACTCCAGCAACTTTTCTNNKGGTTTCAGCGGCAAGATTCGTAAGCCAAGGTCGAAAGTAAGTAAAGCGTGCGATAACTGTAGAAAAAGGAGACCgaagCTGGTCTCGACAGNNACCAACTCCTAGNNGTTAGCGGTTACNNCTGTCTCTTATACACATCTCCGAGCCCACGAGAC
30	2	AACTTTTCTACANNKTTCAGCGGCAAGATTCGTAAGCCAAGGTCGAAAGTAAGTAAAGCGTGCGATAACTGTAGA	NNTACAGTCTGTGCNNGTGATGTCACGTNN	TGAGACGGGTCCGGATACAGAATCGTCCGCGGACTCCAGCAACTTTTCTACANNKTTCAGCGGCAAGATTCGTAAGCCAAGGTCGAAAGTAAGTAAAGCGTGCGATAACTGTAGAAAAAGGAGACCgaagCTGGTCTCGACAGNNTACAGTCTGTGCNNGTGATGTCACGTNNCTGTCTCTTATACACATCTCCGAGCCCACGAGAC
31	2	AACTTTTCTACAGGTNNKAGCGGCAAGATTCGTAAGCCAAGGTCGAAAGTAAGTAAAGCGTGCGATAACTGTAGA	NNCTTGGATCGAACNNAGTGTGTCCATGNN	TGAGACGGGTCCGGATACAGAATCGTCCGCGGACTCCAGCAACTTTTCTACAGGTNNKAGCGGCAAGATTCGTAAGCCAAGGTCGAAAGTAAGTAAAGCGTGCGATAACTGTAGAAAAAGGAGACCgaagCTGGTCTCGACAGNNCTTGGATCGAACNNAGTGTGTCCATGNNCTGTCTCTTATACACATCTCCGAGCCCACGAGAC
32	2	AACTTTTCTACAGGTTTCNNKGGCAAGATTCGTAAGCCAAGGTCGAAAGTAAGTAAAGCGTGCGATAACTGTAGA	NNATAGCGTCGAACNNCGGATCACGATANN	TGAGACGGGTCCGGATACAGAATCGTCCGCGGACTCCAGCAACTTTTCTACAGGTTTCNNKGGCAAGATTCGTAAGCCAAGGTCGAAAGTAAGTAAAGCGTGCGATAACTGTAGAAAAAGGAGACCgaagCTGGTCTCGACAGNNATAGCGTCGAACNNCGGATCACGATANNCTGTCTCTTATACACATCTCCGAGCCCACGAGAC
33	2	AACTTTTCTACAGGTTTCAGCNNKAAGATTCGTAAGCCAAGGTCGAAAGTAAGTAAAGCGTGCGATAACTGTAGA	NNGCGATAACCACTNNGCAACCGTCTATNN	TGAGACGGGTCCGGATACAGAATCGTCCGCGGACTCCAGCAACTTTTCTACAGGTTTCAGCNNKAAGATTCGTAAGCCAAGGTCGAAAGTAAGTAAAGCGTGCGATAACTGTAGAAAAAGGAGACCgaagCTGGTCTCGACAGNNGCGATAACCACTNNGCAACCGTCTATNNCTGTCTCTTATACACATCTCCGAGCCCACGAGAC
34	2	AACTTTTCTACAGGTTTCAGCGGCNNKATTCGTAAGCCAAGGTCGAAAGTAAGTAAAGCGTGCGATAACTGTAGA	NNATGCGACTAGCTNNAGGAAGAACACGNN	TGAGACGGGTCCGGATACAGAATCGTCCGCGGACTCCAGCAACTTTTCTACAGGTTTCAGCGGCNNKATTCGTAAGCCAAGGTCGAAAGTAAGTAAAGCGTGCGATAACTGTAGAAAAAGGAGACCgaagCTGGTCTCGACAGNNATGCGACTAGCTNNAGGAAGAACACGNNCTGTCTCTTATACACATCTCCGAGCCCACGAGAC
35	2	AACTTTTCTACAGGTTTCAGCGGCAAGNNKCGTAAGCCAAGGTCGAAAGTAAGTAAAGCGTGCGATAACTGTAGA	NNGCATTCGGTTACNNCTGTGTGCCATANN	TGAGACGGGTCCGGATACAGAATCGTCCGCGGACTCCAGCAACTTTTCTACAGGTTTCAGCGGCAAGNNKCGTAAGCCAAGGTCGAAAGTAAGTAAAGCGTGCGATAACTGTAGAAAAAGGAGACCgaagCTGGTCTCGACAGNNGCATTCGGTTACNNCTGTGTGCCATANNCTGTCTCTTATACACATCTCCGAGCCCACGAGAC
36	2	AACTTTTCTACAGGTTTCAGCGGCAAGATTNNKAAGCCAAGGTCGAAAGTAAGTAAAGCGTGCGATAACTGTAGA	NNGTTCCAGTGAACNNAGTCAGCAGATCNN	TGAGACGGGTCCGGATACAGAATCGTCCGCGGACTCCAGCAACTTTTCTACAGGTTTCAGCGGCAAGATTNNKAAGCCAAGGTCGAAAGTAAGTAAAGCGTGCGATAACTGTAGAAAAAGGAGACCgaagCTGGTCTCGACAGNNGTTCCAGTGAACNNAGTCAGCAGATCNNCTGTCTCTTATACACATCTCCGAGCCCACGAGAC
37	2	AACTTTTCTACAGGTTTCAGCGGCAAGATTCGTNNKCCAAGGTCGAAAGTAAGTAAAGCGTGCGATAACTGTAGA	NNGCGATGTAAGACNNTGAATATCGCCGNN	TGAGACGGGTCCGGATACAGAATCGTCCGCGGACTCCAGCAACTTTTCTACAGGTTTCAGCGGCAAGATTCGTNNKCCAAGGTCGAAAGTAAGTAAAGCGTGCGATAACTGTAGAAAAAGGAGACCgaagCTGGTCTCGACAGNNGCGATGTAAGACNNTGAATATCGCCGNNCTGTCTCTTATACACATCTCCGAGCCCACGAGAC
38	2	AACTTTTCTACAGGTTTCAGCGGCAAGATTCGTAAGNNKAGGTCGAAAGTAAGTAAAGCGTGCGATAACTGTAGA	NNCGATAGAACCTCNNCATGAGCCAACANN	TGAGACGGGTCCGGATACAGAATCGTCCGCGGACTCCAGCAACTTTTCTACAGGTTTCAGCGGCAAGATTCGTAAGNNKAGGTCGAAAGTAAGTAAAGCGTGCGATAACTGTAGAAAAAGGAGACCgaagCTGGTCTCGACAGNNCGATAGAACCTCNNCATGAGCCAACANNCTGTCTCTTATACACATCTCCGAGCCCACGAGAC
39	2	AACTTTTCTACAGGTTTCAGCGGCAAGATTCGTAAGCCANNKTCGAAAGTAAGTAAAGCGTGCGATAACTGTAGA	NNGTCTACGCACATNNATGTCCATCCAGNN	TGAGACGGGTCCGGATACAGAATCGTCCGCGGACTCCAGCAACTTTTCTACAGGTTTCAGCGGCAAGATTCGTAAGCCANNKTCGAAAGTAAGTAAAGCGTGCGATAACTGTAGAAAAAGGAGACCgaagCTGGTCTCGACAGNNGTCTACGCACATNNATGTCCATCCAGNNCTGTCTCTTATACACATCTCCGAGCCCACGAGAC
40	2	AACTTTTCTACAGGTTTCAGCGGCAAGATTCGTAAGCCAAGGNNKAAAGTAAGTAAAGCGTGCGATAACTGTAGA	NNCTACGTAACACGNNGCATCAACACCTNN	TGAGACGGGTCCGGATACAGAATCGTCCGCGGACTCCAGCAACTTTTCTACAGGTTTCAGCGGCAAGATTCGTAAGCCAAGGNNKAAAGTAAGTAAAGCGTGCGATAACTGTAGAAAAAGGAGACCgaagCTGGTCTCGACAGNNCTACGTAACACGNNGCATCAACACCTNNCTGTCTCTTATACACATCTCCGAGCCCACGAGAC
41	2	AACTTTTCTACAGGTTTCAGCGGCAAGATTCGTAAGCCAAGGTCGNNKGTAAGTAAAGCGTGCGATAACTGTAGA	NNGTTCGCTCTTCTNNATCAACGACGTCNN	TGAGACGGGTCCGGATACAGAATCGTCCGCGGACTCCAGCAACTTTTCTACAGGTTTCAGCGGCAAGATTCGTAAGCCAAGGTCGNNKGTAAGTAAAGCGTGCGATAACTGTAGAAAAAGGAGACCgaagCTGGTCTCGACAGNNGTTCGCTCTTCTNNATCAACGACGTCNNCTGTCTCTTATACACATCTCCGAGCCCACGAGAC
42	2	AACTTTTCTACAGGTTTCAGCGGCAAGATTCGTAAGCCAAGGTCGAAANNKAGTAAAGCGTGCGATAACTGTAGA	NNCACTTCGTGAACNNCGACAACATGAGNN	TGAGACGGGTCCGGATACAGAATCGTCCGCGGACTCCAGCAACTTTTCTACAGGTTTCAGCGGCAAGATTCGTAAGCCAAGGTCGAAANNKAGTAAAGCGTGCGATAACTGTAGAAAAAGGAGACCgaagCTGGTCTCGACAGNNCACTTCGTGAACNNCGACAACATGAGNNCTGTCTCTTATACACATCTCCGAGCCCACGAGAC
43	2	AACTTTTCTACAGGTTTCAGCGGCAAGATTCGTAAGCCAAGGTCGAAAGTANNKAAAGCGTGCGATAACTGTAGA	NNATCCGTACGACTNNCTACGATGCAAGNN	TGAGACGGGTCCGGATACAGAATCGTCCGCGGACTCCAGCAACTTTTCTACAGGTTTCAGCGGCAAGATTCGTAAGCCAAGGTCGAAAGTANNKAAAGCGTGCGATAACTGTAGAAAAAGGAGACCgaagCTGGTCTCGACAGNNATCCGTACGACTNNCTACGATGCAAGNNCTGTCTCTTATACACATCTCCGAGCCCACGAGAC
44	2	AACTTTTCTACAGGTTTCAGCGGCAAGATTCGTAAGCCAAGGTCGAAAGTAAGTNNKGCGTGCGATAACTGTAGA	NNCGTCAACACAAGNNACAGATTCGACGNN	TGAGACGGGTCCGGATACAGAATCGTCCGCGGACTCCAGCAACTTTTCTACAGGTTTCAGCGGCAAGATTCGTAAGCCAAGGTCGAAAGTAAGTNNKGCGTGCGATAACTGTAGAAAAAGGAGACCgaagCTGGTCTCGACAGNNCGTCAACACAAGNNACAGATTCGACGNNCTGTCTCTTATACACATCTCCGAGCCCACGAGAC
45	2	AACTTTTCTACAGGTTTCAGCGGCAAGATTCGTAAGCCAAGGTCGAAAGTAAGTAAANNKTGCGATAACTGTAGA	NNCGCAGATGTGATNNGTGACTGAGCTANN	TGAGACGGGTCCGGATACAGAATCGTCCGCGGACTCCAGCAACTTTTCTACAGGTTTCAGCGGCAAGATTCGTAAGCCAAGGTCGAAAGTAAGTAAANNKTGCGATAACTGTAGAAAAAGGAGACCgaagCTGGTCTCGACAGNNCGCAGATGTGATNNGTGACTGAGCTANNCTGTCTCTTATACACATCTCCGAGCCCACGAGAC
46	2	AACTTTTCTACAGGTTTCAGCGGCAAGATTCGTAAGCCAAGGTCGAAAGTAAGTAAAGCGNNKGATAACTGTAGA	NNGTGTGTCTCTCTNNGTGGTGCTCTATNN	TGAGACGGGTCCGGATACAGAATCGTCCGCGGACTCCAGCAACTTTTCTACAGGTTTCAGCGGCAAGATTCGTAAGCCAAGGTCGAAAGTAAGTAAAGCGNNKGATAACTGTAGAAAAAGGAGACCgaagCTGGTCTCGACAGNNGTGTGTCTCTCTNNGTGGTGCTCTATNNCTGTCTCTTATACACATCTCCGAGCCCACGAGAC
47	2	AACTTTTCTACAGGTTTCAGCGGCAAGATTCGTAAGCCAAGGTCGAAAGTAAGTAAAGCGTGCNNKAACTGTAGA	NNTGTACGATCGCTNNTGCGGAAGAATCNN	TGAGACGGGTCCGGATACAGAATCGTCCGCGGACTCCAGCAACTTTTCTACAGGTTTCAGCGGCAAGATTCGTAAGCCAAGGTCGAAAGTAAGTAAAGCGTGCNNKAACTGTAGAAAAAGGAGACCgaagCTGGTCTCGACAGNNTGTACGATCGCTNNTGCGGAAGAATCNNCTGTCTCTTATACACATCTCCGAGCCCACGAGAC
48	2	AACTTTTCTACAGGTTTCAGCGGCAAGATTCGTAAGCCAAGGTCGAAAGTAAGTAAAGCGTGCGATNNKTGTAGA	NNCAGCTCTATAGCNNGTTACGGAACCANN	TGAGACGGGTCCGGATACAGAATCGTCCGCGGACTCCAGCAACTTTTCTACAGGTTTCAGCGGCAAGATTCGTAAGCCAAGGTCGAAAGTAAGTAAAGCGTGCGATNNKTGTAGAAAAAGGAGACCgaagCTGGTCTCGACAGNNCAGCTCTATAGCNNGTTACGGAACCANNCTGTCTCTTATACACATCTCCGAGCCCACGAGAC
49	2	AACTTTTCTACAGGTTTCAGCGGCAAGATTCGTAAGCCAAGGTCGAAAGTAAGTAAAGCGTGCGATAACNNKAGA	NNATACCTGAGGCTNNCATTCTACGACGNN	TGAGACGGGTCCGGATACAGAATCGTCCGCGGACTCCAGCAACTTTTCTACAGGTTTCAGCGGCAAGATTCGTAAGCCAAGGTCGAAAGTAAGTAAAGCGTGCGATAACNNKAGAAAAAGGAGACCgaagCTGGTCTCGACAGNNATACCTGAGGCTNNCATTCTACGACGNNCTGTCTCTTATACACATCTCCGAGCCCACGAGAC
50	2	AACTTTTCTACAGGTTTCAGCGGCAAGATTCGTAAGCCAAGGTCGAAAGTAAGTAAAGCGTGCGATAACTGTNNK	NNTGGCTGAGTTAGNNACCTCATGGATCNN	TGAGACGGGTCCGGATACAGAATCGTCCGCGGACTCCAGCAACTTTTCTACAGGTTTCAGCGGCAAGATTCGTAAGCCAAGGTCGAAAGTAAGTAAAGCGTGCGATAACTGTNNKAAAAGGAGACCgaagCTGGTCTCGACAGNNTGGCTGAGTTAGNNACCTCATGGATCNNCTGTCTCTTATACACATCTCCGAGCCCACGAGAC
51	3	NNKAGAAAGATAAAATGTAATGGGAAGTTTCCCTGCGCAAGCTGTGAGATATATTCATGTGAGTGCACGTTCAGC	NNTAGTTCAGCCTGNNACGTGCTAAGAGNN	GCCAAGGTCGAAAGTAAGTAAAGCGTGCGATAACTGTAGANNKAGAAAGATAAAATGTAATGGGAAGTTTCCCTGCGCAAGCTGTGAGATATATTCATGTGAGTGCACGTTCAGCACTAGGAGACCgaagCTGGTCTCGACAGNNTAGTTCAGCCTGNNACGTGCTAAGAGNNCTGTCTCTTATACACATCTCCGAGCCCACGAGAC
52	3	AAANNKAAGATAAAATGTAATGGGAAGTTTCCCTGCGCAAGCTGTGAGATATATTCATGTGAGTGCACGTTCAGC	NNACTTGTTGCACGNNGTATCTTGCGTCNN	GCCAAGGTCGAAAGTAAGTAAAGCGTGCGATAACTGTAGAAAANNKAAGATAAAATGTAATGGGAAGTTTCCCTGCGCAAGCTGTGAGATATATTCATGTGAGTGCACGTTCAGCACTAGGAGACCgaagCTGGTCTCGACAGNNACTTGTTGCACGNNGTATCTTGCGTCNNCTGTCTCTTATACACATCTCCGAGCCCACGAGAC
53	3	AAAAGANNKATAAAATGTAATGGGAAGTTTCCCTGCGCAAGCTGTGAGATATATTCATGTGAGTGCACGTTCAGC	NNGTGCGAGTTATCNNGTCCAATTGCTCNN	GCCAAGGTCGAAAGTAAGTAAAGCGTGCGATAACTGTAGAAAAAGANNKATAAAATGTAATGGGAAGTTTCCCTGCGCAAGCTGTGAGATATATTCATGTGAGTGCACGTTCAGCACTAGGAGACCgaagCTGGTCTCGACAGNNGTGCGAGTTATCNNGTCCAATTGCTCNNCTGTCTCTTATACACATCTCCGAGCCCACGAGAC
54	3	AAAAGAAAGNNKAAATGTAATGGGAAGTTTCCCTGCGCAAGCTGTGAGATATATTCATGTGAGTGCACGTTCAGC	NNTAGCGTCATGTGNNACACTCGTGATCNN	GCCAAGGTCGAAAGTAAGTAAAGCGTGCGATAACTGTAGAAAAAGAAAGNNKAAATGTAATGGGAAGTTTCCCTGCGCAAGCTGTGAGATATATTCATGTGAGTGCACGTTCAGCACTAGGAGACCgaagCTGGTCTCGACAGNNTAGCGTCATGTGNNACACTCGTGATCNNCTGTCTCTTATACACATCTCCGAGCCCACGAGAC
55	3	AAAAGAAAGATANNKTGTAATGGGAAGTTTCCCTGCGCAAGCTGTGAGATATATTCATGTGAGTGCACGTTCAGC	NNTGTTACACGGTGNNGTAGGTCATCAGNN	GCCAAGGTCGAAAGTAAGTAAAGCGTGCGATAACTGTAGAAAAAGAAAGATANNKTGTAATGGGAAGTTTCCCTGCGCAAGCTGTGAGATATATTCATGTGAGTGCACGTTCAGCACTAGGAGACCgaagCTGGTCTCGACAGNNTGTTACACGGTGNNGTAGGTCATCAGNNCTGTCTCTTATACACATCTCCGAGCCCACGAGAC
56	3	AAAAGAAAGATAAAANNKAATGGGAAGTTTCCCTGCGCAAGCTGTGAGATATATTCATGTGAGTGCACGTTCAGC	NNATAGCAAGGCACNNAGCTGTACGTACNN	GCCAAGGTCGAAAGTAAGTAAAGCGTGCGATAACTGTAGAAAAAGAAAGATAAAANNKAATGGGAAGTTTCCCTGCGCAAGCTGTGAGATATATTCATGTGAGTGCACGTTCAGCACTAGGAGACCgaagCTGGTCTCGACAGNNATAGCAAGGCACNNAGCTGTACGTACNNCTGTCTCTTATACACATCTCCGAGCCCACGAGAC
57	3	AAAAGAAAGATAAAATGTNNKGGGAAGTTTCCCTGCGCAAGCTGTGAGATATATTCATGTGAGTGCACGTTCAGC	NNGTCTGGAGTACTNNATGCATCAGCTCNN	GCCAAGGTCGAAAGTAAGTAAAGCGTGCGATAACTGTAGAAAAAGAAAGATAAAATGTNNKGGGAAGTTTCCCTGCGCAAGCTGTGAGATATATTCATGTGAGTGCACGTTCAGCACTAGGAGACCgaagCTGGTCTCGACAGNNGTCTGGAGTACTNNATGCATCAGCTCNNCTGTCTCTTATACACATCTCCGAGCCCACGAGAC
58	3	AAAAGAAAGATAAAATGTAATNNKAAGTTTCCCTGCGCAAGCTGTGAGATATATTCATGTGAGTGCACGTTCAGC	NNCGTAAGAGAGCTNNCGACGATACACANN	GCCAAGGTCGAAAGTAAGTAAAGCGTGCGATAACTGTAGAAAAAGAAAGATAAAATGTAATNNKAAGTTTCCCTGCGCAAGCTGTGAGATATATTCATGTGAGTGCACGTTCAGCACTAGGAGACCgaagCTGGTCTCGACAGNNCGTAAGAGAGCTNNCGACGATACACANNCTGTCTCTTATACACATCTCCGAGCCCACGAGAC
59	3	AAAAGAAAGATAAAATGTAATGGGNNKTTTCCCTGCGCAAGCTGTGAGATATATTCATGTGAGTGCACGTTCAGC	NNTGTTCAGGCAGTNNTGCGCATTCTAGNN	GCCAAGGTCGAAAGTAAGTAAAGCGTGCGATAACTGTAGAAAAAGAAAGATAAAATGTAATGGGNNKTTTCCCTGCGCAAGCTGTGAGATATATTCATGTGAGTGCACGTTCAGCACTAGGAGACCgaagCTGGTCTCGACAGNNTGTTCAGGCAGTNNTGCGCATTCTAGNNCTGTCTCTTATACACATCTCCGAGCCCACGAGAC
60	3	AAAAGAAAGATAAAATGTAATGGGAAGNNKCCCTGCGCAAGCTGTGAGATATATTCATGTGAGTGCACGTTCAGC	NNCACACGTCAACANNTGTCACTGCAGTNN	GCCAAGGTCGAAAGTAAGTAAAGCGTGCGATAACTGTAGAAAAAGAAAGATAAAATGTAATGGGAAGNNKCCCTGCGCAAGCTGTGAGATATATTCATGTGAGTGCACGTTCAGCACTAGGAGACCgaagCTGGTCTCGACAGNNCACACGTCAACANNTGTCACTGCAGTNNCTGTCTCTTATACACATCTCCGAGCCCACGAGAC
61	3	AAAAGAAAGATAAAATGTAATGGGAAGTTTNNKTGCGCAAGCTGTGAGATATATTCATGTGAGTGCACGTTCAGC	NNGTAATGACGGAGNNGTCACATCTGTGNN	GCCAAGGTCGAAAGTAAGTAAAGCGTGCGATAACTGTAGAAAAAGAAAGATAAAATGTAATGGGAAGTTTNNKTGCGCAAGCTGTGAGATATATTCATGTGAGTGCACGTTCAGCACTAGGAGACCgaagCTGGTCTCGACAGNNGTAATGACGGAGNNGTCACATCTGTGNNCTGTCTCTTATACACATCTCCGAGCCCACGAGAC
62	3	AAAAGAAAGATAAAATGTAATGGGAAGTTTCCCNNKGCAAGCTGTGAGATATATTCATGTGAGTGCACGTTCAGC	NNTGCTGCACTTGTNNTAACATGCGGTGNN	GCCAAGGTCGAAAGTAAGTAAAGCGTGCGATAACTGTAGAAAAAGAAAGATAAAATGTAATGGGAAGTTTCCCNNKGCAAGCTGTGAGATATATTCATGTGAGTGCACGTTCAGCACTAGGAGACCgaagCTGGTCTCGACAGNNTGCTGCACTTGTNNTAACATGCGGTGNNCTGTCTCTTATACACATCTCCGAGCCCACGAGAC
63	3	AAAAGAAAGATAAAATGTAATGGGAAGTTTCCCTGCNNKAGCTGTGAGATATATTCATGTGAGTGCACGTTCAGC	NNGTGCCTCATTCANNTGTAGAGTTCGCNN	GCCAAGGTCGAAAGTAAGTAAAGCGTGCGATAACTGTAGAAAAAGAAAGATAAAATGTAATGGGAAGTTTCCCTGCNNKAGCTGTGAGATATATTCATGTGAGTGCACGTTCAGCACTAGGAGACCgaagCTGGTCTCGACAGNNGTGCCTCATTCANNTGTAGAGTTCGCNNCTGTCTCTTATACACATCTCCGAGCCCACGAGAC
64	3	AAAAGAAAGATAAAATGTAATGGGAAGTTTCCCTGCGCANNKTGTGAGATATATTCATGTGAGTGCACGTTCAGC	NNATGCAACACGTCNNGTACTCACATGCNN	GCCAAGGTCGAAAGTAAGTAAAGCGTGCGATAACTGTAGAAAAAGAAAGATAAAATGTAATGGGAAGTTTCCCTGCGCANNKTGTGAGATATATTCATGTGAGTGCACGTTCAGCACTAGGAGACCgaagCTGGTCTCGACAGNNATGCAACACGTCNNGTACTCACATGCNNCTGTCTCTTATACACATCTCCGAGCCCACGAGAC
65	3	AAAAGAAAGATAAAATGTAATGGGAAGTTTCCCTGCGCAAGCNNKGAGATATATTCATGTGAGTGCACGTTCAGC	NNGCTGAGTGATTCNNACAACATGGCACNN	GCCAAGGTCGAAAGTAAGTAAAGCGTGCGATAACTGTAGAAAAAGAAAGATAAAATGTAATGGGAAGTTTCCCTGCGCAAGCNNKGAGATATATTCATGTGAGTGCACGTTCAGCACTAGGAGACCgaagCTGGTCTCGACAGNNGCTGAGTGATTCNNACAACATGGCACNNCTGTCTCTTATACACATCTCCGAGCCCACGAGAC
66	3	AAAAGAAAGATAAAATGTAATGGGAAGTTTCCCTGCGCAAGCTGTNNKATATATTCATGTGAGTGCACGTTCAGC	NNACTCTCTGCGTANNCGTAGACTTCTCNN	GCCAAGGTCGAAAGTAAGTAAAGCGTGCGATAACTGTAGAAAAAGAAAGATAAAATGTAATGGGAAGTTTCCCTGCGCAAGCTGTNNKATATATTCATGTGAGTGCACGTTCAGCACTAGGAGACCgaagCTGGTCTCGACAGNNACTCTCTGCGTANNCGTAGACTTCTCNNCTGTCTCTTATACACATCTCCGAGCCCACGAGAC
67	3	AAAAGAAAGATAAAATGTAATGGGAAGTTTCCCTGCGCAAGCTGTGAGNNKTATTCATGTGAGTGCACGTTCAGC	NNTACCTCTGTCGTNNGTAAGTTCTCCGNN	GCCAAGGTCGAAAGTAAGTAAAGCGTGCGATAACTGTAGAAAAAGAAAGATAAAATGTAATGGGAAGTTTCCCTGCGCAAGCTGTGAGNNKTATTCATGTGAGTGCACGTTCAGCACTAGGAGACCgaagCTGGTCTCGACAGNNTACCTCTGTCGTNNGTAAGTTCTCCGNNCTGTCTCTTATACACATCTCCGAGCCCACGAGAC
68	3	AAAAGAAAGATAAAATGTAATGGGAAGTTTCCCTGCGCAAGCTGTGAGATANNKTCATGTGAGTGCACGTTCAGC	NNTGACTTATCGCGNNCACCTAACTTGCNN	GCCAAGGTCGAAAGTAAGTAAAGCGTGCGATAACTGTAGAAAAAGAAAGATAAAATGTAATGGGAAGTTTCCCTGCGCAAGCTGTGAGATANNKTCATGTGAGTGCACGTTCAGCACTAGGAGACCgaagCTGGTCTCGACAGNNTGACTTATCGCGNNCACCTAACTTGCNNCTGTCTCTTATACACATCTCCGAGCCCACGAGAC
69	3	AAAAGAAAGATAAAATGTAATGGGAAGTTTCCCTGCGCAAGCTGTGAGATATATNNKTGTGAGTGCACGTTCAGC	NNACATCGATGGACNNGCTATCTGACCANN	GCCAAGGTCGAAAGTAAGTAAAGCGTGCGATAACTGTAGAAAAAGAAAGATAAAATGTAATGGGAAGTTTCCCTGCGCAAGCTGTGAGATATATNNKTGTGAGTGCACGTTCAGCACTAGGAGACCgaagCTGGTCTCGACAGNNACATCGATGGACNNGCTATCTGACCANNCTGTCTCTTATACACATCTCCGAGCCCACGAGAC
70	3	AAAAGAAAGATAAAATGTAATGGGAAGTTTCCCTGCGCAAGCTGTGAGATATATTCANNKGAGTGCACGTTCAGC	NNAGGTGTTGGACANNCGTCCTATGTACNN	GCCAAGGTCGAAAGTAAGTAAAGCGTGCGATAACTGTAGAAAAAGAAAGATAAAATGTAATGGGAAGTTTCCCTGCGCAAGCTGTGAGATATATTCANNKGAGTGCACGTTCAGCACTAGGAGACCgaagCTGGTCTCGACAGNNAGGTGTTGGACANNCGTCCTATGTACNNCTGTCTCTTATACACATCTCCGAGCCCACGAGAC
71	3	AAAAGAAAGATAAAATGTAATGGGAAGTTTCCCTGCGCAAGCTGTGAGATATATTCATGTNNKTGCACGTTCAGC	NNACCTTGTACCTCNNCATCAATCCGGANN	GCCAAGGTCGAAAGTAAGTAAAGCGTGCGATAACTGTAGAAAAAGAAAGATAAAATGTAATGGGAAGTTTCCCTGCGCAAGCTGTGAGATATATTCATGTNNKTGCACGTTCAGCACTAGGAGACCgaagCTGGTCTCGACAGNNACCTTGTACCTCNNCATCAATCCGGANNCTGTCTCTTATACACATCTCCGAGCCCACGAGAC
72	3	AAAAGAAAGATAAAATGTAATGGGAAGTTTCCCTGCGCAAGCTGTGAGATATATTCATGTGAGNNKACGTTCAGC	NNGTTGTTGTGGACNNCTATGGTGCAACNN	GCCAAGGTCGAAAGTAAGTAAAGCGTGCGATAACTGTAGAAAAAGAAAGATAAAATGTAATGGGAAGTTTCCCTGCGCAAGCTGTGAGATATATTCATGTGAGNNKACGTTCAGCACTAGGAGACCgaagCTGGTCTCGACAGNNGTTGTTGTGGACNNCTATGGTGCAACNNCTGTCTCTTATACACATCTCCGAGCCCACGAGAC
73	3	AAAAGAAAGATAAAATGTAATGGGAAGTTTCCCTGCGCAAGCTGTGAGATATATTCATGTGAGTGCNNKTTCAGC	NNAGCTCTAGTAGCNNACTCTTGACCTGNN	GCCAAGGTCGAAAGTAAGTAAAGCGTGCGATAACTGTAGAAAAAGAAAGATAAAATGTAATGGGAAGTTTCCCTGCGCAAGCTGTGAGATATATTCATGTGAGTGCNNKTTCAGCACTAGGAGACCgaagCTGGTCTCGACAGNNAGCTCTAGTAGCNNACTCTTGACCTGNNCTGTCTCTTATACACATCTCCGAGCCCACGAGAC
74	3	AAAAGAAAGATAAAATGTAATGGGAAGTTTCCCTGCGCAAGCTGTGAGATATATTCATGTGAGTGCACGNNKAGC	NNCATCGCTGTTGTNNGTCTGCGTTCATNN	GCCAAGGTCGAAAGTAAGTAAAGCGTGCGATAACTGTAGAAAAAGAAAGATAAAATGTAATGGGAAGTTTCCCTGCGCAAGCTGTGAGATATATTCATGTGAGTGCACGNNKAGCACTAGGAGACCgaagCTGGTCTCGACAGNNCATCGCTGTTGTNNGTCTGCGTTCATNNCTGTCTCTTATACACATCTCCGAGCCCACGAGAC
75	3	AAAAGAAAGATAAAATGTAATGGGAAGTTTCCCTGCGCAAGCTGTGAGATATATTCATGTGAGTGCACGTTCNNK	NNACGTGAGCATACNNACAGAGCCAATCNN	GCCAAGGTCGAAAGTAAGTAAAGCGTGCGATAACTGTAGAAAAAGAAAGATAAAATGTAATGGGAAGTTTCCCTGCGCAAGCTGTGAGATATATTCATGTGAGTGCACGTTCNNKACTAGGAGACCgaagCTGGTCTCGACAGNNACGTGAGCATACNNACAGAGCCAATCNNCTGTCTCTTATACACATCTCCGAGCCCACGAGAC
76	4	NNKAGACAAGGTGGCGCTCGAATAAAAAACCTTCACAAGACGAGTTTGGAAGGTACAACCGTACAAGTCAAAGAG	NNTATCAAGCCGAGNNTAGGAGCCTCTANN	CGCAAGCTGTGAGATATATTCATGTGAGTGCACGTTCAGCNNKAGACAAGGTGGCGCTCGAATAAAAAACCTTCACAAGACGAGTTTGGAAGGTACAACCGTACAAGTCAAAGAGGAAAGGAGACCgaagCTGGTCTCGACAGNNTATCAAGCCGAGNNTAGGAGCCTCTANNCTGTCTCTTATACACATCTCCGAGCCCACGAGAC
77	4	ACTNNKCAAGGTGGCGCTCGAATAAAAAACCTTCACAAGACGAGTTTGGAAGGTACAACCGTACAAGTCAAAGAG	NNCACAACGTTGCANNGTGTGGCTTACANN	CGCAAGCTGTGAGATATATTCATGTGAGTGCACGTTCAGCACTNNKCAAGGTGGCGCTCGAATAAAAAACCTTCACAAGACGAGTTTGGAAGGTACAACCGTACAAGTCAAAGAGGAAAGGAGACCgaagCTGGTCTCGACAGNNCACAACGTTGCANNGTGTGGCTTACANNCTGTCTCTTATACACATCTCCGAGCCCACGAGAC
78	4	ACTAGANNKGGTGGCGCTCGAATAAAAAACCTTCACAAGACGAGTTTGGAAGGTACAACCGTACAAGTCAAAGAG	NNTAATTGCGACGCNNGTAGCCTGTTGANN	CGCAAGCTGTGAGATATATTCATGTGAGTGCACGTTCAGCACTAGANNKGGTGGCGCTCGAATAAAAAACCTTCACAAGACGAGTTTGGAAGGTACAACCGTACAAGTCAAAGAGGAAAGGAGACCgaagCTGGTCTCGACAGNNTAATTGCGACGCNNGTAGCCTGTTGANNCTGTCTCTTATACACATCTCCGAGCCCACGAGAC
79	4	ACTAGACAANNKGGCGCTCGAATAAAAAACCTTCACAAGACGAGTTTGGAAGGTACAACCGTACAAGTCAAAGAG	NNAGCCAGTCTTGTNNCACCTGAACATCNN	CGCAAGCTGTGAGATATATTCATGTGAGTGCACGTTCAGCACTAGACAANNKGGCGCTCGAATAAAAAACCTTCACAAGACGAGTTTGGAAGGTACAACCGTACAAGTCAAAGAGGAAAGGAGACCgaagCTGGTCTCGACAGNNAGCCAGTCTTGTNNCACCTGAACATCNNCTGTCTCTTATACACATCTCCGAGCCCACGAGAC
80	4	ACTAGACAAGGTNNKGCTCGAATAAAAAACCTTCACAAGACGAGTTTGGAAGGTACAACCGTACAAGTCAAAGAG	NNAGGAAGATCGAGNNCAGGCCTTATAGNN	CGCAAGCTGTGAGATATATTCATGTGAGTGCACGTTCAGCACTAGACAAGGTNNKGCTCGAATAAAAAACCTTCACAAGACGAGTTTGGAAGGTACAACCGTACAAGTCAAAGAGGAAAGGAGACCgaagCTGGTCTCGACAGNNAGGAAGATCGAGNNCAGGCCTTATAGNNCTGTCTCTTATACACATCTCCGAGCCCACGAGAC
81	4	ACTAGACAAGGTGGCNNKCGAATAAAAAACCTTCACAAGACGAGTTTGGAAGGTACAACCGTACAAGTCAAAGAG	NNGCAATAGCTGTCNNACAGGTCGCTATNN	CGCAAGCTGTGAGATATATTCATGTGAGTGCACGTTCAGCACTAGACAAGGTGGCNNKCGAATAAAAAACCTTCACAAGACGAGTTTGGAAGGTACAACCGTACAAGTCAAAGAGGAAAGGAGACCgaagCTGGTCTCGACAGNNGCAATAGCTGTCNNACAGGTCGCTATNNCTGTCTCTTATACACATCTCCGAGCCCACGAGAC
82	4	ACTAGACAAGGTGGCGCTNNKATAAAAAACCTTCACAAGACGAGTTTGGAAGGTACAACCGTACAAGTCAAAGAG	NNCTGGTTCTCAGANNACTATCTACCGCNN	CGCAAGCTGTGAGATATATTCATGTGAGTGCACGTTCAGCACTAGACAAGGTGGCGCTNNKATAAAAAACCTTCACAAGACGAGTTTGGAAGGTACAACCGTACAAGTCAAAGAGGAAAGGAGACCgaagCTGGTCTCGACAGNNCTGGTTCTCAGANNACTATCTACCGCNNCTGTCTCTTATACACATCTCCGAGCCCACGAGAC
83	4	ACTAGACAAGGTGGCGCTCGANNKAAAAACCTTCACAAGACGAGTTTGGAAGGTACAACCGTACAAGTCAAAGAG	NNACTTACGACAGCNNGTGGTATCACAGNN	CGCAAGCTGTGAGATATATTCATGTGAGTGCACGTTCAGCACTAGACAAGGTGGCGCTCGANNKAAAAACCTTCACAAGACGAGTTTGGAAGGTACAACCGTACAAGTCAAAGAGGAAAGGAGACCgaagCTGGTCTCGACAGNNACTTACGACAGCNNGTGGTATCACAGNNCTGTCTCTTATACACATCTCCGAGCCCACGAGAC
84	4	ACTAGACAAGGTGGCGCTCGAATANNKAACCTTCACAAGACGAGTTTGGAAGGTACAACCGTACAAGTCAAAGAG	NNGCGTTAACCTACNNAGGTAGTATCGCNN	CGCAAGCTGTGAGATATATTCATGTGAGTGCACGTTCAGCACTAGACAAGGTGGCGCTCGAATANNKAACCTTCACAAGACGAGTTTGGAAGGTACAACCGTACAAGTCAAAGAGGAAAGGAGACCgaagCTGGTCTCGACAGNNGCGTTAACCTACNNAGGTAGTATCGCNNCTGTCTCTTATACACATCTCCGAGCCCACGAGAC
85	4	ACTAGACAAGGTGGCGCTCGAATAAAANNKCTTCACAAGACGAGTTTGGAAGGTACAACCGTACAAGTCAAAGAG	NNGTACCTCCTAGANNCTATGGTGACCTNN	CGCAAGCTGTGAGATATATTCATGTGAGTGCACGTTCAGCACTAGACAAGGTGGCGCTCGAATAAAANNKCTTCACAAGACGAGTTTGGAAGGTACAACCGTACAAGTCAAAGAGGAAAGGAGACCgaagCTGGTCTCGACAGNNGTACCTCCTAGANNCTATGGTGACCTNNCTGTCTCTTATACACATCTCCGAGCCCACGAGAC
86	4	ACTAGACAAGGTGGCGCTCGAATAAAAAACNNKCACAAGACGAGTTTGGAAGGTACAACCGTACAAGTCAAAGAG	NNCGGCTACTATACNNTGTGCTGGCTATNN	CGCAAGCTGTGAGATATATTCATGTGAGTGCACGTTCAGCACTAGACAAGGTGGCGCTCGAATAAAAAACNNKCACAAGACGAGTTTGGAAGGTACAACCGTACAAGTCAAAGAGGAAAGGAGACCgaagCTGGTCTCGACAGNNCGGCTACTATACNNTGTGCTGGCTATNNCTGTCTCTTATACACATCTCCGAGCCCACGAGAC
87	4	ACTAGACAAGGTGGCGCTCGAATAAAAAACCTTNNKAAGACGAGTTTGGAAGGTACAACCGTACAAGTCAAAGAG	NNTGTGACGTTGCTNNCGTACAGATACGNN	CGCAAGCTGTGAGATATATTCATGTGAGTGCACGTTCAGCACTAGACAAGGTGGCGCTCGAATAAAAAACCTTNNKAAGACGAGTTTGGAAGGTACAACCGTACAAGTCAAAGAGGAAAGGAGACCgaagCTGGTCTCGACAGNNTGTGACGTTGCTNNCGTACAGATACGNNCTGTCTCTTATACACATCTCCGAGCCCACGAGAC
88	4	ACTAGACAAGGTGGCGCTCGAATAAAAAACCTTCACNNKACGAGTTTGGAAGGTACAACCGTACAAGTCAAAGAG	NNATCGTCACCACTNNATGAGGCAGTGANN	CGCAAGCTGTGAGATATATTCATGTGAGTGCACGTTCAGCACTAGACAAGGTGGCGCTCGAATAAAAAACCTTCACNNKACGAGTTTGGAAGGTACAACCGTACAAGTCAAAGAGGAAAGGAGACCgaagCTGGTCTCGACAGNNATCGTCACCACTNNATGAGGCAGTGANNCTGTCTCTTATACACATCTCCGAGCCCACGAGAC
89	4	ACTAGACAAGGTGGCGCTCGAATAAAAAACCTTCACAAGNNKAGTTTGGAAGGTACAACCGTACAAGTCAAAGAG	NNCGTGTCTTCGTANNTGAGCCGATTAGNN	CGCAAGCTGTGAGATATATTCATGTGAGTGCACGTTCAGCACTAGACAAGGTGGCGCTCGAATAAAAAACCTTCACAAGNNKAGTTTGGAAGGTACAACCGTACAAGTCAAAGAGGAAAGGAGACCgaagCTGGTCTCGACAGNNCGTGTCTTCGTANNTGAGCCGATTAGNNCTGTCTCTTATACACATCTCCGAGCCCACGAGAC
90	4	ACTAGACAAGGTGGCGCTCGAATAAAAAACCTTCACAAGACGNNKTTGGAAGGTACAACCGTACAAGTCAAAGAG	NNATAGTAGCCTCGNNTGTTGGTGCTGTNN	CGCAAGCTGTGAGATATATTCATGTGAGTGCACGTTCAGCACTAGACAAGGTGGCGCTCGAATAAAAAACCTTCACAAGACGNNKTTGGAAGGTACAACCGTACAAGTCAAAGAGGAAAGGAGACCgaagCTGGTCTCGACAGNNATAGTAGCCTCGNNTGTTGGTGCTGTNNCTGTCTCTTATACACATCTCCGAGCCCACGAGAC
91	4	ACTAGACAAGGTGGCGCTCGAATAAAAAACCTTCACAAGACGAGTNNKGAAGGTACAACCGTACAAGTCAAAGAG	NNCTACCAACTGTCNNGTTCTCTTGCGTNN	CGCAAGCTGTGAGATATATTCATGTGAGTGCACGTTCAGCACTAGACAAGGTGGCGCTCGAATAAAAAACCTTCACAAGACGAGTNNKGAAGGTACAACCGTACAAGTCAAAGAGGAAAGGAGACCgaagCTGGTCTCGACAGNNCTACCAACTGTCNNGTTCTCTTGCGTNNCTGTCTCTTATACACATCTCCGAGCCCACGAGAC
92	4	ACTAGACAAGGTGGCGCTCGAATAAAAAACCTTCACAAGACGAGTTTGNNKGGTACAACCGTACAAGTCAAAGAG	NNCAATGGATGGCANNAGGTTATCGCTCNN	CGCAAGCTGTGAGATATATTCATGTGAGTGCACGTTCAGCACTAGACAAGGTGGCGCTCGAATAAAAAACCTTCACAAGACGAGTTTGNNKGGTACAACCGTACAAGTCAAAGAGGAAAGGAGACCgaagCTGGTCTCGACAGNNCAATGGATGGCANNAGGTTATCGCTCNNCTGTCTCTTATACACATCTCCGAGCCCACGAGAC
93	4	ACTAGACAAGGTGGCGCTCGAATAAAAAACCTTCACAAGACGAGTTTGGAANNKACAACCGTACAAGTCAAAGAG	NNGCGTTGATACAGNNAGCTCGAAGCATNN	CGCAAGCTGTGAGATATATTCATGTGAGTGCACGTTCAGCACTAGACAAGGTGGCGCTCGAATAAAAAACCTTCACAAGACGAGTTTGGAANNKACAACCGTACAAGTCAAAGAGGAAAGGAGACCgaagCTGGTCTCGACAGNNGCGTTGATACAGNNAGCTCGAAGCATNNCTGTCTCTTATACACATCTCCGAGCCCACGAGAC
94	4	ACTAGACAAGGTGGCGCTCGAATAAAAAACCTTCACAAGACGAGTTTGGAAGGTNNKACCGTACAAGTCAAAGAG	NNAGTACTCGGACANNTACGACGAGGATNN	CGCAAGCTGTGAGATATATTCATGTGAGTGCACGTTCAGCACTAGACAAGGTGGCGCTCGAATAAAAAACCTTCACAAGACGAGTTTGGAAGGTNNKACCGTACAAGTCAAAGAGGAAAGGAGACCgaagCTGGTCTCGACAGNNAGTACTCGGACANNTACGACGAGGATNNCTGTCTCTTATACACATCTCCGAGCCCACGAGAC
95	4	ACTAGACAAGGTGGCGCTCGAATAAAAAACCTTCACAAGACGAGTTTGGAAGGTACANNKGTACAAGTCAAAGAG	NNCTAATAGCAGCGNNCTTAAGCGCACTNN	CGCAAGCTGTGAGATATATTCATGTGAGTGCACGTTCAGCACTAGACAAGGTGGCGCTCGAATAAAAAACCTTCACAAGACGAGTTTGGAAGGTACANNKGTACAAGTCAAAGAGGAAAGGAGACCgaagCTGGTCTCGACAGNNCTAATAGCAGCGNNCTTAAGCGCACTNNCTGTCTCTTATACACATCTCCGAGCCCACGAGAC
96	4	ACTAGACAAGGTGGCGCTCGAATAAAAAACCTTCACAAGACGAGTTTGGAAGGTACAACCNNKCAAGTCAAAGAG	NNACATGCTGTACGNNTAGATGGCACACNN	CGCAAGCTGTGAGATATATTCATGTGAGTGCACGTTCAGCACTAGACAAGGTGGCGCTCGAATAAAAAACCTTCACAAGACGAGTTTGGAAGGTACAACCNNKCAAGTCAAAGAGGAAAGGAGACCgaagCTGGTCTCGACAGNNACATGCTGTACGNNTAGATGGCACACNNCTGTCTCTTATACACATCTCCGAGCCCACGAGAC
97	4	ACTAGACAAGGTGGCGCTCGAATAAAAAACCTTCACAAGACGAGTTTGGAAGGTACAACCGTANNKGTCAAAGAG	NNAGTCGTAAGTCGNNCTGTATCTCACGNN	CGCAAGCTGTGAGATATATTCATGTGAGTGCACGTTCAGCACTAGACAAGGTGGCGCTCGAATAAAAAACCTTCACAAGACGAGTTTGGAAGGTACAACCGTANNKGTCAAAGAGGAAAGGAGACCgaagCTGGTCTCGACAGNNAGTCGTAAGTCGNNCTGTATCTCACGNNCTGTCTCTTATACACATCTCCGAGCCCACGAGAC
98	4	ACTAGACAAGGTGGCGCTCGAATAAAAAACCTTCACAAGACGAGTTTGGAAGGTACAACCGTACAANNKAAAGAG	NNTGGCTTCTAGACNNACTTCGTACGTGNN	CGCAAGCTGTGAGATATATTCATGTGAGTGCACGTTCAGCACTAGACAAGGTGGCGCTCGAATAAAAAACCTTCACAAGACGAGTTTGGAAGGTACAACCGTACAANNKAAAGAGGAAAGGAGACCgaagCTGGTCTCGACAGNNTGGCTTCTAGACNNACTTCGTACGTGNNCTGTCTCTTATACACATCTCCGAGCCCACGAGAC
99	4	ACTAGACAAGGTGGCGCTCGAATAAAAAACCTTCACAAGACGAGTTTGGAAGGTACAACCGTACAAGTCNNKGAG	NNACGAGACAACTCNNGCTGTCAGTGATNN	CGCAAGCTGTGAGATATATTCATGTGAGTGCACGTTCAGCACTAGACAAGGTGGCGCTCGAATAAAAAACCTTCACAAGACGAGTTTGGAAGGTACAACCGTACAAGTCNNKGAGGAAAGGAGACCgaagCTGGTCTCGACAGNNACGAGACAACTCNNGCTGTCAGTGATNNCTGTCTCTTATACACATCTCCGAGCCCACGAGAC
100	4	ACTAGACAAGGTGGCGCTCGAATAAAAAACCTTCACAAGACGAGTTTGGAAGGTACAACCGTACAAGTCAAANNK	NNTAACGAGGTCACNNCGTAGTCCTGTANN	CGCAAGCTGTGAGATATATTCATGTGAGTGCACGTTCAGCACTAGACAAGGTGGCGCTCGAATAAAAAACCTTCACAAGACGAGTTTGGAAGGTACAACCGTACAAGTCAAANNKGAAAGGAGACCgaagCTGGTCTCGACAGNNTAACGAGGTCACNNCGTAGTCCTGTANNCTGTCTCTTATACACATCTCCGAGCCCACGAGAC
101	5	NNKACAGATTCCAGTTCGACTTCTTTTTCTAATCCTCAGCGATGTACAGACGGGCCATGCGCAGTGGAACAACCA	NNTGTTCAGAACGCNNTGAGGCTTGTGTNN	CAAGACGAGTTTGGAAGGTACAACCGTACAAGTCAAAGAGNNKACAGATTCCAGTTCGACTTCTTTTTCTAATCCTCAGCGATGTACAGACGGGCCATGCGCAGTGGAACAACCAACGAGGAGACCgaagCTGGTCTCGACAGNNTGTTCAGAACGCNNTGAGGCTTGTGTNNCTGTCTCTTATACACATCTCCGAGCCCACGAGAC
102	5	GAANNKGATTCCAGTTCGACTTCTTTTTCTAATCCTCAGCGATGTACAGACGGGCCATGCGCAGTGGAACAACCA	NNAGAGCTTGGTTGNNCTAGTGTCTCGTNN	CAAGACGAGTTTGGAAGGTACAACCGTACAAGTCAAAGAGGAANNKGATTCCAGTTCGACTTCTTTTTCTAATCCTCAGCGATGTACAGACGGGCCATGCGCAGTGGAACAACCAACGAGGAGACCgaagCTGGTCTCGACAGNNAGAGCTTGGTTGNNCTAGTGTCTCGTNNCTGTCTCTTATACACATCTCCGAGCCCACGAGAC
103	5	GAAACANNKTCCAGTTCGACTTCTTTTTCTAATCCTCAGCGATGTACAGACGGGCCATGCGCAGTGGAACAACCA	NNCTGGTTACCTCANNACAGTAGCTGCTNN	CAAGACGAGTTTGGAAGGTACAACCGTACAAGTCAAAGAGGAAACANNKTCCAGTTCGACTTCTTTTTCTAATCCTCAGCGATGTACAGACGGGCCATGCGCAGTGGAACAACCAACGAGGAGACCgaagCTGGTCTCGACAGNNCTGGTTACCTCANNACAGTAGCTGCTNNCTGTCTCTTATACACATCTCCGAGCCCACGAGAC
104	5	GAAACAGATNNKAGTTCGACTTCTTTTTCTAATCCTCAGCGATGTACAGACGGGCCATGCGCAGTGGAACAACCA	NNTGAATGGCTCTGNNAGGATGCCTAGANN	CAAGACGAGTTTGGAAGGTACAACCGTACAAGTCAAAGAGGAAACAGATNNKAGTTCGACTTCTTTTTCTAATCCTCAGCGATGTACAGACGGGCCATGCGCAGTGGAACAACCAACGAGGAGACCgaagCTGGTCTCGACAGNNTGAATGGCTCTGNNAGGATGCCTAGANNCTGTCTCTTATACACATCTCCGAGCCCACGAGAC
105	5	GAAACAGATTCCNNKTCGACTTCTTTTTCTAATCCTCAGCGATGTACAGACGGGCCATGCGCAGTGGAACAACCA	NNATTAGCGACTGCNNAGTTCCGAATGCNN	CAAGACGAGTTTGGAAGGTACAACCGTACAAGTCAAAGAGGAAACAGATTCCNNKTCGACTTCTTTTTCTAATCCTCAGCGATGTACAGACGGGCCATGCGCAGTGGAACAACCAACGAGGAGACCgaagCTGGTCTCGACAGNNATTAGCGACTGCNNAGTTCCGAATGCNNCTGTCTCTTATACACATCTCCGAGCCCACGAGAC
106	5	GAAACAGATTCCAGTNNKACTTCTTTTTCTAATCCTCAGCGATGTACAGACGGGCCATGCGCAGTGGAACAACCA	NNTAGGCCACTTAGNNATCGTTGCAGCANN	CAAGACGAGTTTGGAAGGTACAACCGTACAAGTCAAAGAGGAAACAGATTCCAGTNNKACTTCTTTTTCTAATCCTCAGCGATGTACAGACGGGCCATGCGCAGTGGAACAACCAACGAGGAGACCgaagCTGGTCTCGACAGNNTAGGCCACTTAGNNATCGTTGCAGCANNCTGTCTCTTATACACATCTCCGAGCCCACGAGAC
107	5	GAAACAGATTCCAGTTCGNNKTCTTTTTCTAATCCTCAGCGATGTACAGACGGGCCATGCGCAGTGGAACAACCA	NNTACAACAGTCGCNNCGCCTCAATGTANN	CAAGACGAGTTTGGAAGGTACAACCGTACAAGTCAAAGAGGAAACAGATTCCAGTTCGNNKTCTTTTTCTAATCCTCAGCGATGTACAGACGGGCCATGCGCAGTGGAACAACCAACGAGGAGACCgaagCTGGTCTCGACAGNNTACAACAGTCGCNNCGCCTCAATGTANNCTGTCTCTTATACACATCTCCGAGCCCACGAGAC
108	5	GAAACAGATTCCAGTTCGACTNNKTTTTCTAATCCTCAGCGATGTACAGACGGGCCATGCGCAGTGGAACAACCA	NNTAGTCCGAAGGANNATCGTCCAGGTANN	CAAGACGAGTTTGGAAGGTACAACCGTACAAGTCAAAGAGGAAACAGATTCCAGTTCGACTNNKTTTTCTAATCCTCAGCGATGTACAGACGGGCCATGCGCAGTGGAACAACCAACGAGGAGACCgaagCTGGTCTCGACAGNNTAGTCCGAAGGANNATCGTCCAGGTANNCTGTCTCTTATACACATCTCCGAGCCCACGAGAC
109	5	GAAACAGATTCCAGTTCGACTTCTNNKTCTAATCCTCAGCGATGTACAGACGGGCCATGCGCAGTGGAACAACCA	NNTAGGATGTCGAGNNCACATGTCTTCGNN	CAAGACGAGTTTGGAAGGTACAACCGTACAAGTCAAAGAGGAAACAGATTCCAGTTCGACTTCTNNKTCTAATCCTCAGCGATGTACAGACGGGCCATGCGCAGTGGAACAACCAACGAGGAGACCgaagCTGGTCTCGACAGNNTAGGATGTCGAGNNCACATGTCTTCGNNCTGTCTCTTATACACATCTCCGAGCCCACGAGAC
110	5	GAAACAGATTCCAGTTCGACTTCTTTTNNKAATCCTCAGCGATGTACAGACGGGCCATGCGCAGTGGAACAACCA	NNCTTATTGGCCGTNNACTCGCACATCTNN	CAAGACGAGTTTGGAAGGTACAACCGTACAAGTCAAAGAGGAAACAGATTCCAGTTCGACTTCTTTTNNKAATCCTCAGCGATGTACAGACGGGCCATGCGCAGTGGAACAACCAACGAGGAGACCgaagCTGGTCTCGACAGNNCTTATTGGCCGTNNACTCGCACATCTNNCTGTCTCTTATACACATCTCCGAGCCCACGAGAC
111	5	GAAACAGATTCCAGTTCGACTTCTTTTTCTNNKCCTCAGCGATGTACAGACGGGCCATGCGCAGTGGAACAACCA	NNGCATCGCTAACTNNCGATATCATGCGNN	CAAGACGAGTTTGGAAGGTACAACCGTACAAGTCAAAGAGGAAACAGATTCCAGTTCGACTTCTTTTTCTNNKCCTCAGCGATGTACAGACGGGCCATGCGCAGTGGAACAACCAACGAGGAGACCgaagCTGGTCTCGACAGNNGCATCGCTAACTNNCGATATCATGCGNNCTGTCTCTTATACACATCTCCGAGCCCACGAGAC
112	5	GAAACAGATTCCAGTTCGACTTCTTTTTCTAATNNKCAGCGATGTACAGACGGGCCATGCGCAGTGGAACAACCA	NNACGATCACACGANNGCTAACCTTGACNN	CAAGACGAGTTTGGAAGGTACAACCGTACAAGTCAAAGAGGAAACAGATTCCAGTTCGACTTCTTTTTCTAATNNKCAGCGATGTACAGACGGGCCATGCGCAGTGGAACAACCAACGAGGAGACCgaagCTGGTCTCGACAGNNACGATCACACGANNGCTAACCTTGACNNCTGTCTCTTATACACATCTCCGAGCCCACGAGAC
113	5	GAAACAGATTCCAGTTCGACTTCTTTTTCTAATCCTNNKCGATGTACAGACGGGCCATGCGCAGTGGAACAACCA	NNATTGTAGCTCGCNNACTCCATCGTAGNN	CAAGACGAGTTTGGAAGGTACAACCGTACAAGTCAAAGAGGAAACAGATTCCAGTTCGACTTCTTTTTCTAATCCTNNKCGATGTACAGACGGGCCATGCGCAGTGGAACAACCAACGAGGAGACCgaagCTGGTCTCGACAGNNATTGTAGCTCGCNNACTCCATCGTAGNNCTGTCTCTTATACACATCTCCGAGCCCACGAGAC
114	5	GAAACAGATTCCAGTTCGACTTCTTTTTCTAATCCTCAGNNKTGTACAGACGGGCCATGCGCAGTGGAACAACCA	NNGTCAGTCTGCTANNCGAAGGCTATTGNN	CAAGACGAGTTTGGAAGGTACAACCGTACAAGTCAAAGAGGAAACAGATTCCAGTTCGACTTCTTTTTCTAATCCTCAGNNKTGTACAGACGGGCCATGCGCAGTGGAACAACCAACGAGGAGACCgaagCTGGTCTCGACAGNNGTCAGTCTGCTANNCGAAGGCTATTGNNCTGTCTCTTATACACATCTCCGAGCCCACGAGAC
115	5	GAAACAGATTCCAGTTCGACTTCTTTTTCTAATCCTCAGCGANNKACAGACGGGCCATGCGCAGTGGAACAACCA	NNCGTGAGGTAATGNNACTAAGCTCTCGNN	CAAGACGAGTTTGGAAGGTACAACCGTACAAGTCAAAGAGGAAACAGATTCCAGTTCGACTTCTTTTTCTAATCCTCAGCGANNKACAGACGGGCCATGCGCAGTGGAACAACCAACGAGGAGACCgaagCTGGTCTCGACAGNNCGTGAGGTAATGNNACTAAGCTCTCGNNCTGTCTCTTATACACATCTCCGAGCCCACGAGAC
116	5	GAAACAGATTCCAGTTCGACTTCTTTTTCTAATCCTCAGCGATGTNNKGACGGGCCATGCGCAGTGGAACAACCA	NNGCAACAAGGTAGNNATGCGAAGGCATNN	CAAGACGAGTTTGGAAGGTACAACCGTACAAGTCAAAGAGGAAACAGATTCCAGTTCGACTTCTTTTTCTAATCCTCAGCGATGTNNKGACGGGCCATGCGCAGTGGAACAACCAACGAGGAGACCgaagCTGGTCTCGACAGNNGCAACAAGGTAGNNATGCGAAGGCATNNCTGTCTCTTATACACATCTCCGAGCCCACGAGAC
117	5	GAAACAGATTCCAGTTCGACTTCTTTTTCTAATCCTCAGCGATGTACANNKGGGCCATGCGCAGTGGAACAACCA	NNCTATGTCCTCAGNNTGTCTATCGCTCNN	CAAGACGAGTTTGGAAGGTACAACCGTACAAGTCAAAGAGGAAACAGATTCCAGTTCGACTTCTTTTTCTAATCCTCAGCGATGTACANNKGGGCCATGCGCAGTGGAACAACCAACGAGGAGACCgaagCTGGTCTCGACAGNNCTATGTCCTCAGNNTGTCTATCGCTCNNCTGTCTCTTATACACATCTCCGAGCCCACGAGAC
118	5	GAAACAGATTCCAGTTCGACTTCTTTTTCTAATCCTCAGCGATGTACAGACNNKCCATGCGCAGTGGAACAACCA	NNATTCTGCGCTCANNCTAATTGCTGGCNN	CAAGACGAGTTTGGAAGGTACAACCGTACAAGTCAAAGAGGAAACAGATTCCAGTTCGACTTCTTTTTCTAATCCTCAGCGATGTACAGACNNKCCATGCGCAGTGGAACAACCAACGAGGAGACCgaagCTGGTCTCGACAGNNATTCTGCGCTCANNCTAATTGCTGGCNNCTGTCTCTTATACACATCTCCGAGCCCACGAGAC
119	5	GAAACAGATTCCAGTTCGACTTCTTTTTCTAATCCTCAGCGATGTACAGACGGGNNKTGCGCAGTGGAACAACCA	NNTGGCAGAACTTGNNCAATCACTCGCTNN	CAAGACGAGTTTGGAAGGTACAACCGTACAAGTCAAAGAGGAAACAGATTCCAGTTCGACTTCTTTTTCTAATCCTCAGCGATGTACAGACGGGNNKTGCGCAGTGGAACAACCAACGAGGAGACCgaagCTGGTCTCGACAGNNTGGCAGAACTTGNNCAATCACTCGCTNNCTGTCTCTTATACACATCTCCGAGCCCACGAGAC
120	5	GAAACAGATTCCAGTTCGACTTCTTTTTCTAATCCTCAGCGATGTACAGACGGGCCANNKGCAGTGGAACAACCA	NNGTAGGCGTTGATNNCTTGTGGTAGTCNN	CAAGACGAGTTTGGAAGGTACAACCGTACAAGTCAAAGAGGAAACAGATTCCAGTTCGACTTCTTTTTCTAATCCTCAGCGATGTACAGACGGGCCANNKGCAGTGGAACAACCAACGAGGAGACCgaagCTGGTCTCGACAGNNGTAGGCGTTGATNNCTTGTGGTAGTCNNCTGTCTCTTATACACATCTCCGAGCCCACGAGAC
121	5	GAAACAGATTCCAGTTCGACTTCTTTTTCTAATCCTCAGCGATGTACAGACGGGCCATGCNNKGTGGAACAACCA	NNTGGAAGAAGCAGNNCTTCACAAGGTGNN	CAAGACGAGTTTGGAAGGTACAACCGTACAAGTCAAAGAGGAAACAGATTCCAGTTCGACTTCTTTTTCTAATCCTCAGCGATGTACAGACGGGCCATGCNNKGTGGAACAACCAACGAGGAGACCgaagCTGGTCTCGACAGNNTGGAAGAAGCAGNNCTTCACAAGGTGNNCTGTCTCTTATACACATCTCCGAGCCCACGAGAC
122	5	GAAACAGATTCCAGTTCGACTTCTTTTTCTAATCCTCAGCGATGTACAGACGGGCCATGCGCANNKGAACAACCA	NNCTAGGAGACACTNNGTGCTCATCAGTNN	CAAGACGAGTTTGGAAGGTACAACCGTACAAGTCAAAGAGGAAACAGATTCCAGTTCGACTTCTTTTTCTAATCCTCAGCGATGTACAGACGGGCCATGCGCANNKGAACAACCAACGAGGAGACCgaagCTGGTCTCGACAGNNCTAGGAGACACTNNGTGCTCATCAGTNNCTGTCTCTTATACACATCTCCGAGCCCACGAGAC
123	5	GAAACAGATTCCAGTTCGACTTCTTTTTCTAATCCTCAGCGATGTACAGACGGGCCATGCGCAGTGNNKCAACCA	NNGTGTCAACTACGNNTACCTCGTGGATNN	CAAGACGAGTTTGGAAGGTACAACCGTACAAGTCAAAGAGGAAACAGATTCCAGTTCGACTTCTTTTTCTAATCCTCAGCGATGTACAGACGGGCCATGCGCAGTGNNKCAACCAACGAGGAGACCgaagCTGGTCTCGACAGNNGTGTCAACTACGNNTACCTCGTGGATNNCTGTCTCTTATACACATCTCCGAGCCCACGAGAC
124	5	GAAACAGATTCCAGTTCGACTTCTTTTTCTAATCCTCAGCGATGTACAGACGGGCCATGCGCAGTGGAANNKCCA	NNGCTGGTACATTGNNATCTTGTCTGGCNN	CAAGACGAGTTTGGAAGGTACAACCGTACAAGTCAAAGAGGAAACAGATTCCAGTTCGACTTCTTTTTCTAATCCTCAGCGATGTACAGACGGGCCATGCGCAGTGGAANNKCCAACGAGGAGACCgaagCTGGTCTCGACAGNNGCTGGTACATTGNNATCTTGTCTGGCNNCTGTCTCTTATACACATCTCCGAGCCCACGAGAC
125	5	GAAACAGATTCCAGTTCGACTTCTTTTTCTAATCCTCAGCGATGTACAGACGGGCCATGCGCAGTGGAACAANNK	NNACGTCCTAGAACNNCGACCATCTCTANN	CAAGACGAGTTTGGAAGGTACAACCGTACAAGTCAAAGAGGAAACAGATTCCAGTTCGACTTCTTTTTCTAATCCTCAGCGATGTACAGACGGGCCATGCGCAGTGGAACAANNKACGAGGAGACCgaagCTGGTCTCGACAGNNACGTCCTAGAACNNCGACCATCTCTANNCTGTCTCTTATACACATCTCCGAGCCCACGAGAC
126	6	NNKAAATTTTTTGAGAATTTCAAGCTAGGTGGTCGTAGTAGTGGTGATAATAGCGGAAGTGATGGGAAGAATGAC	NNACGAATCGGCATNNGTTCTCCGATTGNN	TCAGCGATGTACAGACGGGCCATGCGCAGTGGAACAACCANNKAAATTTTTTGAGAATTTCAAGCTAGGTGGTCGTAGTAGTGGTGATAATAGCGGAAGTGATGGGAAGAATGACGACGGGAGACCgaagCTGGTCTCGACAGNNACGAATCGGCATNNGTTCTCCGATTGNNCTGTCTCTTATACACATCTCCGAGCCCACGAGAC
127	6	ACGNNKTTTTTTGAGAATTTCAAGCTAGGTGGTCGTAGTAGTGGTGATAATAGCGGAAGTGATGGGAAGAATGAC	NNGCCGTATGCTATNNGTGCAGCAATGANN	TCAGCGATGTACAGACGGGCCATGCGCAGTGGAACAACCAACGNNKTTTTTTGAGAATTTCAAGCTAGGTGGTCGTAGTAGTGGTGATAATAGCGGAAGTGATGGGAAGAATGACGACGGGAGACCgaagCTGGTCTCGACAGNNGCCGTATGCTATNNGTGCAGCAATGANNCTGTCTCTTATACACATCTCCGAGCCCACGAGAC
128	6	ACGAAANNKTTTGAGAATTTCAAGCTAGGTGGTCGTAGTAGTGGTGATAATAGCGGAAGTGATGGGAAGAATGAC	NNCAGCGCTTAAGANNCGAGCGGTATATNN	TCAGCGATGTACAGACGGGCCATGCGCAGTGGAACAACCAACGAAANNKTTTGAGAATTTCAAGCTAGGTGGTCGTAGTAGTGGTGATAATAGCGGAAGTGATGGGAAGAATGACGACGGGAGACCgaagCTGGTCTCGACAGNNCAGCGCTTAAGANNCGAGCGGTATATNNCTGTCTCTTATACACATCTCCGAGCCCACGAGAC
129	6	ACGAAATTTNNKGAGAATTTCAAGCTAGGTGGTCGTAGTAGTGGTGATAATAGCGGAAGTGATGGGAAGAATGAC	NNTACGATGACCGANNCAGCTGTCAAGANN	TCAGCGATGTACAGACGGGCCATGCGCAGTGGAACAACCAACGAAATTTNNKGAGAATTTCAAGCTAGGTGGTCGTAGTAGTGGTGATAATAGCGGAAGTGATGGGAAGAATGACGACGGGAGACCgaagCTGGTCTCGACAGNNTACGATGACCGANNCAGCTGTCAAGANNCTGTCTCTTATACACATCTCCGAGCCCACGAGAC
130	6	ACGAAATTTTTTNNKAATTTCAAGCTAGGTGGTCGTAGTAGTGGTGATAATAGCGGAAGTGATGGGAAGAATGAC	NNGTTCGTATCGGANNCTTACGACCTTCNN	TCAGCGATGTACAGACGGGCCATGCGCAGTGGAACAACCAACGAAATTTTTTNNKAATTTCAAGCTAGGTGGTCGTAGTAGTGGTGATAATAGCGGAAGTGATGGGAAGAATGACGACGGGAGACCgaagCTGGTCTCGACAGNNGTTCGTATCGGANNCTTACGACCTTCNNCTGTCTCTTATACACATCTCCGAGCCCACGAGAC
131	6	ACGAAATTTTTTGAGNNKTTCAAGCTAGGTGGTCGTAGTAGTGGTGATAATAGCGGAAGTGATGGGAAGAATGAC	NNGCAGTCACGATANNTAGGAGTCAGCANN	TCAGCGATGTACAGACGGGCCATGCGCAGTGGAACAACCAACGAAATTTTTTGAGNNKTTCAAGCTAGGTGGTCGTAGTAGTGGTGATAATAGCGGAAGTGATGGGAAGAATGACGACGGGAGACCgaagCTGGTCTCGACAGNNGCAGTCACGATANNTAGGAGTCAGCANNCTGTCTCTTATACACATCTCCGAGCCCACGAGAC
132	6	ACGAAATTTTTTGAGAATNNKAAGCTAGGTGGTCGTAGTAGTGGTGATAATAGCGGAAGTGATGGGAAGAATGAC	NNCGAATACTCACGNNGTAGGCTCAGTANN	TCAGCGATGTACAGACGGGCCATGCGCAGTGGAACAACCAACGAAATTTTTTGAGAATNNKAAGCTAGGTGGTCGTAGTAGTGGTGATAATAGCGGAAGTGATGGGAAGAATGACGACGGGAGACCgaagCTGGTCTCGACAGNNCGAATACTCACGNNGTAGGCTCAGTANNCTGTCTCTTATACACATCTCCGAGCCCACGAGAC
133	6	ACGAAATTTTTTGAGAATTTCNNKCTAGGTGGTCGTAGTAGTGGTGATAATAGCGGAAGTGATGGGAAGAATGAC	NNCTACGACAGAGTNNTATCGAGGACAGNN	TCAGCGATGTACAGACGGGCCATGCGCAGTGGAACAACCAACGAAATTTTTTGAGAATTTCNNKCTAGGTGGTCGTAGTAGTGGTGATAATAGCGGAAGTGATGGGAAGAATGACGACGGGAGACCgaagCTGGTCTCGACAGNNCTACGACAGAGTNNTATCGAGGACAGNNCTGTCTCTTATACACATCTCCGAGCCCACGAGAC
134	6	ACGAAATTTTTTGAGAATTTCAAGNNKGGTGGTCGTAGTAGTGGTGATAATAGCGGAAGTGATGGGAAGAATGAC	NNCAGTCTAGGAACNNAGAGGACACTGANN	TCAGCGATGTACAGACGGGCCATGCGCAGTGGAACAACCAACGAAATTTTTTGAGAATTTCAAGNNKGGTGGTCGTAGTAGTGGTGATAATAGCGGAAGTGATGGGAAGAATGACGACGGGAGACCgaagCTGGTCTCGACAGNNCAGTCTAGGAACNNAGAGGACACTGANNCTGTCTCTTATACACATCTCCGAGCCCACGAGAC
135	6	ACGAAATTTTTTGAGAATTTCAAGCTANNKGGTCGTAGTAGTGGTGATAATAGCGGAAGTGATGGGAAGAATGAC	NNACGTCTACCATCNNACAGTACGGATGNN	TCAGCGATGTACAGACGGGCCATGCGCAGTGGAACAACCAACGAAATTTTTTGAGAATTTCAAGCTANNKGGTCGTAGTAGTGGTGATAATAGCGGAAGTGATGGGAAGAATGACGACGGGAGACCgaagCTGGTCTCGACAGNNACGTCTACCATCNNACAGTACGGATGNNCTGTCTCTTATACACATCTCCGAGCCCACGAGAC
136	6	ACGAAATTTTTTGAGAATTTCAAGCTAGGTNNKCGTAGTAGTGGTGATAATAGCGGAAGTGATGGGAAGAATGAC	NNGCTCAAGTGTCTNNACGAATCGCCTANN	TCAGCGATGTACAGACGGGCCATGCGCAGTGGAACAACCAACGAAATTTTTTGAGAATTTCAAGCTAGGTNNKCGTAGTAGTGGTGATAATAGCGGAAGTGATGGGAAGAATGACGACGGGAGACCgaagCTGGTCTCGACAGNNGCTCAAGTGTCTNNACGAATCGCCTANNCTGTCTCTTATACACATCTCCGAGCCCACGAGAC
137	6	ACGAAATTTTTTGAGAATTTCAAGCTAGGTGGTNNKAGTAGTGGTGATAATAGCGGAAGTGATGGGAAGAATGAC	NNATGTACGATCCGNNGCCTGATCAAGTNN	TCAGCGATGTACAGACGGGCCATGCGCAGTGGAACAACCAACGAAATTTTTTGAGAATTTCAAGCTAGGTGGTNNKAGTAGTGGTGATAATAGCGGAAGTGATGGGAAGAATGACGACGGGAGACCgaagCTGGTCTCGACAGNNATGTACGATCCGNNGCCTGATCAAGTNNCTGTCTCTTATACACATCTCCGAGCCCACGAGAC
138	6	ACGAAATTTTTTGAGAATTTCAAGCTAGGTGGTCGTNNKAGTGGTGATAATAGCGGAAGTGATGGGAAGAATGAC	NNACAAGACGAACGNNGTGTAGCCTTAGNN	TCAGCGATGTACAGACGGGCCATGCGCAGTGGAACAACCAACGAAATTTTTTGAGAATTTCAAGCTAGGTGGTCGTNNKAGTGGTGATAATAGCGGAAGTGATGGGAAGAATGACGACGGGAGACCgaagCTGGTCTCGACAGNNACAAGACGAACGNNGTGTAGCCTTAGNNCTGTCTCTTATACACATCTCCGAGCCCACGAGAC
139	6	ACGAAATTTTTTGAGAATTTCAAGCTAGGTGGTCGTAGTNNKGGTGATAATAGCGGAAGTGATGGGAAGAATGAC	NNAGCCAGATAGCTNNCGTATACTCGCTNN	TCAGCGATGTACAGACGGGCCATGCGCAGTGGAACAACCAACGAAATTTTTTGAGAATTTCAAGCTAGGTGGTCGTAGTNNKGGTGATAATAGCGGAAGTGATGGGAAGAATGACGACGGGAGACCgaagCTGGTCTCGACAGNNAGCCAGATAGCTNNCGTATACTCGCTNNCTGTCTCTTATACACATCTCCGAGCCCACGAGAC
140	6	ACGAAATTTTTTGAGAATTTCAAGCTAGGTGGTCGTAGTAGTNNKGATAATAGCGGAAGTGATGGGAAGAATGAC	NNAGTCGTTCCTACNNGCTAGAATGCAGNN	TCAGCGATGTACAGACGGGCCATGCGCAGTGGAACAACCAACGAAATTTTTTGAGAATTTCAAGCTAGGTGGTCGTAGTAGTNNKGATAATAGCGGAAGTGATGGGAAGAATGACGACGGGAGACCgaagCTGGTCTCGACAGNNAGTCGTTCCTACNNGCTAGAATGCAGNNCTGTCTCTTATACACATCTCCGAGCCCACGAGAC
141	6	ACGAAATTTTTTGAGAATTTCAAGCTAGGTGGTCGTAGTAGTGGTNNKAATAGCGGAAGTGATGGGAAGAATGAC	NNCACGACATGCATNNCACATCTGGAAGNN	TCAGCGATGTACAGACGGGCCATGCGCAGTGGAACAACCAACGAAATTTTTTGAGAATTTCAAGCTAGGTGGTCGTAGTAGTGGTNNKAATAGCGGAAGTGATGGGAAGAATGACGACGGGAGACCgaagCTGGTCTCGACAGNNCACGACATGCATNNCACATCTGGAAGNNCTGTCTCTTATACACATCTCCGAGCCCACGAGAC
142	6	ACGAAATTTTTTGAGAATTTCAAGCTAGGTGGTCGTAGTAGTGGTGATNNKAGCGGAAGTGATGGGAAGAATGAC	NNATCGGTTAGTGCNNCGTCGAGCTTATNN	TCAGCGATGTACAGACGGGCCATGCGCAGTGGAACAACCAACGAAATTTTTTGAGAATTTCAAGCTAGGTGGTCGTAGTAGTGGTGATNNKAGCGGAAGTGATGGGAAGAATGACGACGGGAGACCgaagCTGGTCTCGACAGNNATCGGTTAGTGCNNCGTCGAGCTTATNNCTGTCTCTTATACACATCTCCGAGCCCACGAGAC
143	6	ACGAAATTTTTTGAGAATTTCAAGCTAGGTGGTCGTAGTAGTGGTGATAATNNKGGAAGTGATGGGAAGAATGAC	NNTGTGTAGCTTCGNNACACAGGAGACTNN	TCAGCGATGTACAGACGGGCCATGCGCAGTGGAACAACCAACGAAATTTTTTGAGAATTTCAAGCTAGGTGGTCGTAGTAGTGGTGATAATNNKGGAAGTGATGGGAAGAATGACGACGGGAGACCgaagCTGGTCTCGACAGNNTGTGTAGCTTCGNNACACAGGAGACTNNCTGTCTCTTATACACATCTCCGAGCCCACGAGAC
144	6	ACGAAATTTTTTGAGAATTTCAAGCTAGGTGGTCGTAGTAGTGGTGATAATAGCNNKAGTGATGGGAAGAATGAC	NNGTCCGAATCCATNNACTAGTGGCTGTNN	TCAGCGATGTACAGACGGGCCATGCGCAGTGGAACAACCAACGAAATTTTTTGAGAATTTCAAGCTAGGTGGTCGTAGTAGTGGTGATAATAGCNNKAGTGATGGGAAGAATGACGACGGGAGACCgaagCTGGTCTCGACAGNNGTCCGAATCCATNNACTAGTGGCTGTNNCTGTCTCTTATACACATCTCCGAGCCCACGAGAC
145	6	ACGAAATTTTTTGAGAATTTCAAGCTAGGTGGTCGTAGTAGTGGTGATAATAGCGGANNKGATGGGAAGAATGAC	NNGTATTGGCCTGANNGCCTGAAGCTATNN	TCAGCGATGTACAGACGGGCCATGCGCAGTGGAACAACCAACGAAATTTTTTGAGAATTTCAAGCTAGGTGGTCGTAGTAGTGGTGATAATAGCGGANNKGATGGGAAGAATGACGACGGGAGACCgaagCTGGTCTCGACAGNNGTATTGGCCTGANNGCCTGAAGCTATNNCTGTCTCTTATACACATCTCCGAGCCCACGAGAC
146	6	ACGAAATTTTTTGAGAATTTCAAGCTAGGTGGTCGTAGTAGTGGTGATAATAGCGGAAGTNNKGGGAAGAATGAC	NNCTAGACAAGCACNNTACTCATCGCCTNN	TCAGCGATGTACAGACGGGCCATGCGCAGTGGAACAACCAACGAAATTTTTTGAGAATTTCAAGCTAGGTGGTCGTAGTAGTGGTGATAATAGCGGAAGTNNKGGGAAGAATGACGACGGGAGACCgaagCTGGTCTCGACAGNNCTAGACAAGCACNNTACTCATCGCCTNNCTGTCTCTTATACACATCTCCGAGCCCACGAGAC
147	6	ACGAAATTTTTTGAGAATTTCAAGCTAGGTGGTCGTAGTAGTGGTGATAATAGCGGAAGTGATNNKAAGAATGAC	NNTACTAGCCTGCTNNTAGACCACACGTNN	TCAGCGATGTACAGACGGGCCATGCGCAGTGGAACAACCAACGAAATTTTTTGAGAATTTCAAGCTAGGTGGTCGTAGTAGTGGTGATAATAGCGGAAGTGATNNKAAGAATGACGACGGGAGACCgaagCTGGTCTCGACAGNNTACTAGCCTGCTNNTAGACCACACGTNNCTGTCTCTTATACACATCTCCGAGCCCACGAGAC
148	6	ACGAAATTTTTTGAGAATTTCAAGCTAGGTGGTCGTAGTAGTGGTGATAATAGCGGAAGTGATGGGNNKAATGAC	NNCAAGTTACCTCGNNTACGAGACAGTCNN	TCAGCGATGTACAGACGGGCCATGCGCAGTGGAACAACCAACGAAATTTTTTGAGAATTTCAAGCTAGGTGGTCGTAGTAGTGGTGATAATAGCGGAAGTGATGGGNNKAATGACGACGGGAGACCgaagCTGGTCTCGACAGNNCAAGTTACCTCGNNTACGAGACAGTCNNCTGTCTCTTATACACATCTCCGAGCCCACGAGAC
149	6	ACGAAATTTTTTGAGAATTTCAAGCTAGGTGGTCGTAGTAGTGGTGATAATAGCGGAAGTGATGGGAAGNNKGAC	NNCATCGCGTTACANNGTCTACTAGCAGNN	TCAGCGATGTACAGACGGGCCATGCGCAGTGGAACAACCAACGAAATTTTTTGAGAATTTCAAGCTAGGTGGTCGTAGTAGTGGTGATAATAGCGGAAGTGATGGGAAGNNKGACGACGGGAGACCgaagCTGGTCTCGACAGNNCATCGCGTTACANNGTCTACTAGCAGNNCTGTCTCTTATACACATCTCCGAGCCCACGAGAC
150	6	ACGAAATTTTTTGAGAATTTCAAGCTAGGTGGTCGTAGTAGTGGTGATAATAGCGGAAGTGATGGGAAGAATNNK	NNCGCTCAGTAGTANNACCTCTGGAGATNN	TCAGCGATGTACAGACGGGCCATGCGCAGTGGAACAACCAACGAAATTTTTTGAGAATTTCAAGCTAGGTGGTCGTAGTAGTGGTGATAATAGCGGAAGTGATGGGAAGAATNNKGACGGGAGACCgaagCTGGTCTCGACAGNNCGCTCAGTAGTANNACCTCTGGAGATNNCTGTCTCTTATACACATCTCCGAGCCCACGAGAC
151	7	NNKGATGTGAATAGAAACGGTTTTTATGAAGACGATAGCGAATCACAGGCAACTTTGACATCTCTACAAACCACT	NNTAAGGTTCCGCANNTACCTCTCGCTANN	TAGTAGTGGTGATAATAGCGGAAGTGATGGGAAGAATGACNNKGATGTGAATAGAAACGGTTTTTATGAAGACGATAGCGAATCACAGGCAACTTTGACATCTCTACAAACCACTCTGAGGAGACCgaagCTGGTCTCGACAGNNTAAGGTTCCGCANNTACCTCTCGCTANNCTGTCTCTTATACACATCTCCGAGCCCACGAGAC
152	7	GACNNKGTGAATAGAAACGGTTTTTATGAAGACGATAGCGAATCACAGGCAACTTTGACATCTCTACAAACCACT	NNGTGTGATCCACANNCAGCCTTACTTCNN	TAGTAGTGGTGATAATAGCGGAAGTGATGGGAAGAATGACGACNNKGTGAATAGAAACGGTTTTTATGAAGACGATAGCGAATCACAGGCAACTTTGACATCTCTACAAACCACTCTGAGGAGACCgaagCTGGTCTCGACAGNNGTGTGATCCACANNCAGCCTTACTTCNNCTGTCTCTTATACACATCTCCGAGCCCACGAGAC
153	7	GACGATNNKAATAGAAACGGTTTTTATGAAGACGATAGCGAATCACAGGCAACTTTGACATCTCTACAAACCACT	NNACGGAGACGTATNNGTCGCGCATAATNN	TAGTAGTGGTGATAATAGCGGAAGTGATGGGAAGAATGACGACGATNNKAATAGAAACGGTTTTTATGAAGACGATAGCGAATCACAGGCAACTTTGACATCTCTACAAACCACTCTGAGGAGACCgaagCTGGTCTCGACAGNNACGGAGACGTATNNGTCGCGCATAATNNCTGTCTCTTATACACATCTCCGAGCCCACGAGAC
154	7	GACGATGTGNNKAGAAACGGTTTTTATGAAGACGATAGCGAATCACAGGCAACTTTGACATCTCTACAAACCACT	NNACACTTAGTGCGNNCGCGCAACTAATNN	TAGTAGTGGTGATAATAGCGGAAGTGATGGGAAGAATGACGACGATGTGNNKAGAAACGGTTTTTATGAAGACGATAGCGAATCACAGGCAACTTTGACATCTCTACAAACCACTCTGAGGAGACCgaagCTGGTCTCGACAGNNACACTTAGTGCGNNCGCGCAACTAATNNCTGTCTCTTATACACATCTCCGAGCCCACGAGAC
155	7	GACGATGTGAATNNKAACGGTTTTTATGAAGACGATAGCGAATCACAGGCAACTTTGACATCTCTACAAACCACT	NNAGCTGCTAGTACNNAGTGATTGGAGCNN	TAGTAGTGGTGATAATAGCGGAAGTGATGGGAAGAATGACGACGATGTGAATNNKAACGGTTTTTATGAAGACGATAGCGAATCACAGGCAACTTTGACATCTCTACAAACCACTCTGAGGAGACCgaagCTGGTCTCGACAGNNAGCTGCTAGTACNNAGTGATTGGAGCNNCTGTCTCTTATACACATCTCCGAGCCCACGAGAC
156	7	GACGATGTGAATAGANNKGGTTTTTATGAAGACGATAGCGAATCACAGGCAACTTTGACATCTCTACAAACCACT	NNAGTTAGTGGCACNNGTTCGAGCTCATNN	TAGTAGTGGTGATAATAGCGGAAGTGATGGGAAGAATGACGACGATGTGAATAGANNKGGTTTTTATGAAGACGATAGCGAATCACAGGCAACTTTGACATCTCTACAAACCACTCTGAGGAGACCgaagCTGGTCTCGACAGNNAGTTAGTGGCACNNGTTCGAGCTCATNNCTGTCTCTTATACACATCTCCGAGCCCACGAGAC
157	7	GACGATGTGAATAGAAACNNKTTTTATGAAGACGATAGCGAATCACAGGCAACTTTGACATCTCTACAAACCACT	NNCGAACTCGTTCANNTGATGGCTGATGNN	TAGTAGTGGTGATAATAGCGGAAGTGATGGGAAGAATGACGACGATGTGAATAGAAACNNKTTTTATGAAGACGATAGCGAATCACAGGCAACTTTGACATCTCTACAAACCACTCTGAGGAGACCgaagCTGGTCTCGACAGNNCGAACTCGTTCANNTGATGGCTGATGNNCTGTCTCTTATACACATCTCCGAGCCCACGAGAC
158	7	GACGATGTGAATAGAAACGGTNNKTATGAAGACGATAGCGAATCACAGGCAACTTTGACATCTCTACAAACCACT	NNGCAGTACTAAGCNNCACGAATACGTCNN	TAGTAGTGGTGATAATAGCGGAAGTGATGGGAAGAATGACGACGATGTGAATAGAAACGGTNNKTATGAAGACGATAGCGAATCACAGGCAACTTTGACATCTCTACAAACCACTCTGAGGAGACCgaagCTGGTCTCGACAGNNGCAGTACTAAGCNNCACGAATACGTCNNCTGTCTCTTATACACATCTCCGAGCCCACGAGAC
159	7	GACGATGTGAATAGAAACGGTTTTNNKGAAGACGATAGCGAATCACAGGCAACTTTGACATCTCTACAAACCACT	NNGTCGCACATTAGNNAGTTCAGCCATCNN	TAGTAGTGGTGATAATAGCGGAAGTGATGGGAAGAATGACGACGATGTGAATAGAAACGGTTTTNNKGAAGACGATAGCGAATCACAGGCAACTTTGACATCTCTACAAACCACTCTGAGGAGACCgaagCTGGTCTCGACAGNNGTCGCACATTAGNNAGTTCAGCCATCNNCTGTCTCTTATACACATCTCCGAGCCCACGAGAC
160	7	GACGATGTGAATAGAAACGGTTTTTATNNKGACGATAGCGAATCACAGGCAACTTTGACATCTCTACAAACCACT	NNGTCAAGCTACACNNAGCGCAGTATTCNN	TAGTAGTGGTGATAATAGCGGAAGTGATGGGAAGAATGACGACGATGTGAATAGAAACGGTTTTTATNNKGACGATAGCGAATCACAGGCAACTTTGACATCTCTACAAACCACTCTGAGGAGACCgaagCTGGTCTCGACAGNNGTCAAGCTACACNNAGCGCAGTATTCNNCTGTCTCTTATACACATCTCCGAGCCCACGAGAC
161	7	GACGATGTGAATAGAAACGGTTTTTATGAANNKGATAGCGAATCACAGGCAACTTTGACATCTCTACAAACCACT	NNCTTCCTGTCCTANNATGACGGAACAGNN	TAGTAGTGGTGATAATAGCGGAAGTGATGGGAAGAATGACGACGATGTGAATAGAAACGGTTTTTATGAANNKGATAGCGAATCACAGGCAACTTTGACATCTCTACAAACCACTCTGAGGAGACCgaagCTGGTCTCGACAGNNCTTCCTGTCCTANNATGACGGAACAGNNCTGTCTCTTATACACATCTCCGAGCCCACGAGAC
162	7	GACGATGTGAATAGAAACGGTTTTTATGAAGACNNKAGCGAATCACAGGCAACTTTGACATCTCTACAAACCACT	NNGTGATACGTGAGNNTGATATCCGCGANN	TAGTAGTGGTGATAATAGCGGAAGTGATGGGAAGAATGACGACGATGTGAATAGAAACGGTTTTTATGAAGACNNKAGCGAATCACAGGCAACTTTGACATCTCTACAAACCACTCTGAGGAGACCgaagCTGGTCTCGACAGNNGTGATACGTGAGNNTGATATCCGCGANNCTGTCTCTTATACACATCTCCGAGCCCACGAGAC
163	7	GACGATGTGAATAGAAACGGTTTTTATGAAGACGATNNKGAATCACAGGCAACTTTGACATCTCTACAAACCACT	NNCATTACAGCCTGNNCGTGGTTAGTTGNN	TAGTAGTGGTGATAATAGCGGAAGTGATGGGAAGAATGACGACGATGTGAATAGAAACGGTTTTTATGAAGACGATNNKGAATCACAGGCAACTTTGACATCTCTACAAACCACTCTGAGGAGACCgaagCTGGTCTCGACAGNNCATTACAGCCTGNNCGTGGTTAGTTGNNCTGTCTCTTATACACATCTCCGAGCCCACGAGAC
164	7	GACGATGTGAATAGAAACGGTTTTTATGAAGACGATAGCNNKTCACAGGCAACTTTGACATCTCTACAAACCACT	NNATCGGTGTGTGANNGTTGCTCGATACNN	TAGTAGTGGTGATAATAGCGGAAGTGATGGGAAGAATGACGACGATGTGAATAGAAACGGTTTTTATGAAGACGATAGCNNKTCACAGGCAACTTTGACATCTCTACAAACCACTCTGAGGAGACCgaagCTGGTCTCGACAGNNATCGGTGTGTGANNGTTGCTCGATACNNCTGTCTCTTATACACATCTCCGAGCCCACGAGAC
165	7	GACGATGTGAATAGAAACGGTTTTTATGAAGACGATAGCGAANNKCAGGCAACTTTGACATCTCTACAAACCACT	NNTAAGCATGCTCGNNTAGCACTGCTACNN	TAGTAGTGGTGATAATAGCGGAAGTGATGGGAAGAATGACGACGATGTGAATAGAAACGGTTTTTATGAAGACGATAGCGAANNKCAGGCAACTTTGACATCTCTACAAACCACTCTGAGGAGACCgaagCTGGTCTCGACAGNNTAAGCATGCTCGNNTAGCACTGCTACNNCTGTCTCTTATACACATCTCCGAGCCCACGAGAC
166	7	GACGATGTGAATAGAAACGGTTTTTATGAAGACGATAGCGAATCANNKGCAACTTTGACATCTCTACAAACCACT	NNACTCCTACTGCANNCATGAGGATGTCNN	TAGTAGTGGTGATAATAGCGGAAGTGATGGGAAGAATGACGACGATGTGAATAGAAACGGTTTTTATGAAGACGATAGCGAATCANNKGCAACTTTGACATCTCTACAAACCACTCTGAGGAGACCgaagCTGGTCTCGACAGNNACTCCTACTGCANNCATGAGGATGTCNNCTGTCTCTTATACACATCTCCGAGCCCACGAGAC
167	7	GACGATGTGAATAGAAACGGTTTTTATGAAGACGATAGCGAATCACAGNNKACTTTGACATCTCTACAAACCACT	NNGCTGACTCGATANNTGTGAGGCCTATNN	TAGTAGTGGTGATAATAGCGGAAGTGATGGGAAGAATGACGACGATGTGAATAGAAACGGTTTTTATGAAGACGATAGCGAATCACAGNNKACTTTGACATCTCTACAAACCACTCTGAGGAGACCgaagCTGGTCTCGACAGNNGCTGACTCGATANNTGTGAGGCCTATNNCTGTCTCTTATACACATCTCCGAGCCCACGAGAC
168	7	GACGATGTGAATAGAAACGGTTTTTATGAAGACGATAGCGAATCACAGGCANNKTTGACATCTCTACAAACCACT	NNTGGTGCCTTAACNNAGATACACTCCGNN	TAGTAGTGGTGATAATAGCGGAAGTGATGGGAAGAATGACGACGATGTGAATAGAAACGGTTTTTATGAAGACGATAGCGAATCACAGGCANNKTTGACATCTCTACAAACCACTCTGAGGAGACCgaagCTGGTCTCGACAGNNTGGTGCCTTAACNNAGATACACTCCGNNCTGTCTCTTATACACATCTCCGAGCCCACGAGAC
169	7	GACGATGTGAATAGAAACGGTTTTTATGAAGACGATAGCGAATCACAGGCAACTNNKACATCTCTACAAACCACT	NNGCGGATATGAACNNGCGATCACCTATNN	TAGTAGTGGTGATAATAGCGGAAGTGATGGGAAGAATGACGACGATGTGAATAGAAACGGTTTTTATGAAGACGATAGCGAATCACAGGCAACTNNKACATCTCTACAAACCACTCTGAGGAGACCgaagCTGGTCTCGACAGNNGCGGATATGAACNNGCGATCACCTATNNCTGTCTCTTATACACATCTCCGAGCCCACGAGAC
170	7	GACGATGTGAATAGAAACGGTTTTTATGAAGACGATAGCGAATCACAGGCAACTTTGNNKTCTCTACAAACCACT	NNTACGGAGAGAGTNNACCGGCAAGATANN	TAGTAGTGGTGATAATAGCGGAAGTGATGGGAAGAATGACGACGATGTGAATAGAAACGGTTTTTATGAAGACGATAGCGAATCACAGGCAACTTTGNNKTCTCTACAAACCACTCTGAGGAGACCgaagCTGGTCTCGACAGNNTACGGAGAGAGTNNACCGGCAAGATANNCTGTCTCTTATACACATCTCCGAGCCCACGAGAC
171	7	GACGATGTGAATAGAAACGGTTTTTATGAAGACGATAGCGAATCACAGGCAACTTTGACANNKCTACAAACCACT	NNAGATCAGACGCANNTGTAATGCAGCGNN	TAGTAGTGGTGATAATAGCGGAAGTGATGGGAAGAATGACGACGATGTGAATAGAAACGGTTTTTATGAAGACGATAGCGAATCACAGGCAACTTTGACANNKCTACAAACCACTCTGAGGAGACCgaagCTGGTCTCGACAGNNAGATCAGACGCANNTGTAATGCAGCGNNCTGTCTCTTATACACATCTCCGAGCCCACGAGAC
172	7	GACGATGTGAATAGAAACGGTTTTTATGAAGACGATAGCGAATCACAGGCAACTTTGACATCTNNKCAAACCACT	NNTGCTTAGAGCGTNNTGCAGGATTAGCNN	TAGTAGTGGTGATAATAGCGGAAGTGATGGGAAGAATGACGACGATGTGAATAGAAACGGTTTTTATGAAGACGATAGCGAATCACAGGCAACTTTGACATCTNNKCAAACCACTCTGAGGAGACCgaagCTGGTCTCGACAGNNTGCTTAGAGCGTNNTGCAGGATTAGCNNCTGTCTCTTATACACATCTCCGAGCCCACGAGAC
173	7	GACGATGTGAATAGAAACGGTTTTTATGAAGACGATAGCGAATCACAGGCAACTTTGACATCTCTANNKACCACT	NNCAGCCAACTTCANNACTCATTGGTCGNN	TAGTAGTGGTGATAATAGCGGAAGTGATGGGAAGAATGACGACGATGTGAATAGAAACGGTTTTTATGAAGACGATAGCGAATCACAGGCAACTTTGACATCTCTANNKACCACTCTGAGGAGACCgaagCTGGTCTCGACAGNNCAGCCAACTTCANNACTCATTGGTCGNNCTGTCTCTTATACACATCTCCGAGCCCACGAGAC
174	7	GACGATGTGAATAGAAACGGTTTTTATGAAGACGATAGCGAATCACAGGCAACTTTGACATCTCTACAANNKACT	NNCGTTCATCTCCANNACAAGAGGACACNN	TAGTAGTGGTGATAATAGCGGAAGTGATGGGAAGAATGACGACGATGTGAATAGAAACGGTTTTTATGAAGACGATAGCGAATCACAGGCAACTTTGACATCTCTACAANNKACTCTGAGGAGACCgaagCTGGTCTCGACAGNNCGTTCATCTCCANNACAAGAGGACACNNCTGTCTCTTATACACATCTCCGAGCCCACGAGAC
175	7	GACGATGTGAATAGAAACGGTTTTTATGAAGACGATAGCGAATCACAGGCAACTTTGACATCTCTACAAACCNNK	NNCGTTCAACTTGCNNCGTTGAGTAGCANN	TAGTAGTGGTGATAATAGCGGAAGTGATGGGAAGAATGACGACGATGTGAATAGAAACGGTTTTTATGAAGACGATAGCGAATCACAGGCAACTTTGACATCTCTACAAACCNNKCTGAGGAGACCgaagCTGGTCTCGACAGNNCGTTCAACTTGCNNCGTTGAGTAGCANNCTGTCTCTTATACACATCTCCGAGCCCACGAGAC
176	8	NNKAAAAATTTGAAGGAGATGGCTCATTTAGGTACACATGTAACCTCAGCCATCGAGAGCATTGAACTTCAGATA	NNCAGTTCGGATGTNNCGGATCACATTGNN	TAGCGAATCACAGGCAACTTTGACATCTCTACAAACCACTNNKAAAAATTTGAAGGAGATGGCTCATTTAGGTACACATGTAACCTCAGCCATCGAGAGCATTGAACTTCAGATAAGTGGGAGACCgaagCTGGTCTCGACAGNNCAGTTCGGATGTNNCGGATCACATTGNNCTGTCTCTTATACACATCTCCGAGCCCACGAGAC
177	8	CTGNNKAATTTGAAGGAGATGGCTCATTTAGGTACACATGTAACCTCAGCCATCGAGAGCATTGAACTTCAGATA	NNACGTTCGTCGATNNTGCCTATCACCTNN	TAGCGAATCACAGGCAACTTTGACATCTCTACAAACCACTCTGNNKAATTTGAAGGAGATGGCTCATTTAGGTACACATGTAACCTCAGCCATCGAGAGCATTGAACTTCAGATAAGTGGGAGACCgaagCTGGTCTCGACAGNNACGTTCGTCGATNNTGCCTATCACCTNNCTGTCTCTTATACACATCTCCGAGCCCACGAGAC
178	8	CTGAAANNKTTGAAGGAGATGGCTCATTTAGGTACACATGTAACCTCAGCCATCGAGAGCATTGAACTTCAGATA	NNTACGAACAGCTGNNCTAGCTAGTGCANN	TAGCGAATCACAGGCAACTTTGACATCTCTACAAACCACTCTGAAANNKTTGAAGGAGATGGCTCATTTAGGTACACATGTAACCTCAGCCATCGAGAGCATTGAACTTCAGATAAGTGGGAGACCgaagCTGGTCTCGACAGNNTACGAACAGCTGNNCTAGCTAGTGCANNCTGTCTCTTATACACATCTCCGAGCCCACGAGAC
179	8	CTGAAAAATNNKAAGGAGATGGCTCATTTAGGTACACATGTAACCTCAGCCATCGAGAGCATTGAACTTCAGATA	NNATACGGCCATGTNNGCATAGGTTCCANN	TAGCGAATCACAGGCAACTTTGACATCTCTACAAACCACTCTGAAAAATNNKAAGGAGATGGCTCATTTAGGTACACATGTAACCTCAGCCATCGAGAGCATTGAACTTCAGATAAGTGGGAGACCgaagCTGGTCTCGACAGNNATACGGCCATGTNNGCATAGGTTCCANNCTGTCTCTTATACACATCTCCGAGCCCACGAGAC
180	8	CTGAAAAATTTGNNKGAGATGGCTCATTTAGGTACACATGTAACCTCAGCCATCGAGAGCATTGAACTTCAGATA	NNGCCGATGTTGATNNGTCGATGCAACTNN	TAGCGAATCACAGGCAACTTTGACATCTCTACAAACCACTCTGAAAAATTTGNNKGAGATGGCTCATTTAGGTACACATGTAACCTCAGCCATCGAGAGCATTGAACTTCAGATAAGTGGGAGACCgaagCTGGTCTCGACAGNNGCCGATGTTGATNNGTCGATGCAACTNNCTGTCTCTTATACACATCTCCGAGCCCACGAGAC
181	8	CTGAAAAATTTGAAGNNKATGGCTCATTTAGGTACACATGTAACCTCAGCCATCGAGAGCATTGAACTTCAGATA	NNTGCAAGTTGCACNNGCATCTCACTGTNN	TAGCGAATCACAGGCAACTTTGACATCTCTACAAACCACTCTGAAAAATTTGAAGNNKATGGCTCATTTAGGTACACATGTAACCTCAGCCATCGAGAGCATTGAACTTCAGATAAGTGGGAGACCgaagCTGGTCTCGACAGNNTGCAAGTTGCACNNGCATCTCACTGTNNCTGTCTCTTATACACATCTCCGAGCCCACGAGAC
182	8	CTGAAAAATTTGAAGGAGNNKGCTCATTTAGGTACACATGTAACCTCAGCCATCGAGAGCATTGAACTTCAGATA	NNTGGCAAGCAACANNGTTCTTGCACACNN	TAGCGAATCACAGGCAACTTTGACATCTCTACAAACCACTCTGAAAAATTTGAAGGAGNNKGCTCATTTAGGTACACATGTAACCTCAGCCATCGAGAGCATTGAACTTCAGATAAGTGGGAGACCgaagCTGGTCTCGACAGNNTGGCAAGCAACANNGTTCTTGCACACNNCTGTCTCTTATACACATCTCCGAGCCCACGAGAC
183	8	CTGAAAAATTTGAAGGAGATGNNKCATTTAGGTACACATGTAACCTCAGCCATCGAGAGCATTGAACTTCAGATA	NNGTTAGAGCGACTNNTACTGGAAGCTCNN	TAGCGAATCACAGGCAACTTTGACATCTCTACAAACCACTCTGAAAAATTTGAAGGAGATGNNKCATTTAGGTACACATGTAACCTCAGCCATCGAGAGCATTGAACTTCAGATAAGTGGGAGACCgaagCTGGTCTCGACAGNNGTTAGAGCGACTNNTACTGGAAGCTCNNCTGTCTCTTATACACATCTCCGAGCCCACGAGAC
184	8	CTGAAAAATTTGAAGGAGATGGCTNNKTTAGGTACACATGTAACCTCAGCCATCGAGAGCATTGAACTTCAGATA	NNAGTGTGGAACAGNNCGGAGAATACCANN	TAGCGAATCACAGGCAACTTTGACATCTCTACAAACCACTCTGAAAAATTTGAAGGAGATGGCTNNKTTAGGTACACATGTAACCTCAGCCATCGAGAGCATTGAACTTCAGATAAGTGGGAGACCgaagCTGGTCTCGACAGNNAGTGTGGAACAGNNCGGAGAATACCANNCTGTCTCTTATACACATCTCCGAGCCCACGAGAC
185	8	CTGAAAAATTTGAAGGAGATGGCTCATNNKGGTACACATGTAACCTCAGCCATCGAGAGCATTGAACTTCAGATA	NNGCTATCACGATCNNAGAGACGACACANN	TAGCGAATCACAGGCAACTTTGACATCTCTACAAACCACTCTGAAAAATTTGAAGGAGATGGCTCATNNKGGTACACATGTAACCTCAGCCATCGAGAGCATTGAACTTCAGATAAGTGGGAGACCgaagCTGGTCTCGACAGNNGCTATCACGATCNNAGAGACGACACANNCTGTCTCTTATACACATCTCCGAGCCCACGAGAC
186	8	CTGAAAAATTTGAAGGAGATGGCTCATTTANNKACACATGTAACCTCAGCCATCGAGAGCATTGAACTTCAGATA	NNACGTTCACACACNNCATATCGCTCGANN	TAGCGAATCACAGGCAACTTTGACATCTCTACAAACCACTCTGAAAAATTTGAAGGAGATGGCTCATTTANNKACACATGTAACCTCAGCCATCGAGAGCATTGAACTTCAGATAAGTGGGAGACCgaagCTGGTCTCGACAGNNACGTTCACACACNNCATATCGCTCGANNCTGTCTCTTATACACATCTCCGAGCCCACGAGAC
187	8	CTGAAAAATTTGAAGGAGATGGCTCATTTAGGTNNKCATGTAACCTCAGCCATCGAGAGCATTGAACTTCAGATA	NNCGATGACATCTCNNTGTAACCGTGACNN	TAGCGAATCACAGGCAACTTTGACATCTCTACAAACCACTCTGAAAAATTTGAAGGAGATGGCTCATTTAGGTNNKCATGTAACCTCAGCCATCGAGAGCATTGAACTTCAGATAAGTGGGAGACCgaagCTGGTCTCGACAGNNCGATGACATCTCNNTGTAACCGTGACNNCTGTCTCTTATACACATCTCCGAGCCCACGAGAC
188	8	CTGAAAAATTTGAAGGAGATGGCTCATTTAGGTACANNKGTAACCTCAGCCATCGAGAGCATTGAACTTCAGATA	NNTGAGGAGTAGCTNNGTATCAGGTCGANN	TAGCGAATCACAGGCAACTTTGACATCTCTACAAACCACTCTGAAAAATTTGAAGGAGATGGCTCATTTAGGTACANNKGTAACCTCAGCCATCGAGAGCATTGAACTTCAGATAAGTGGGAGACCgaagCTGGTCTCGACAGNNTGAGGAGTAGCTNNGTATCAGGTCGANNCTGTCTCTTATACACATCTCCGAGCCCACGAGAC
189	8	CTGAAAAATTTGAAGGAGATGGCTCATTTAGGTACACATNNKACCTCAGCCATCGAGAGCATTGAACTTCAGATA	NNAGGCTGAATGGANNCGCAGTGTATTCNN	TAGCGAATCACAGGCAACTTTGACATCTCTACAAACCACTCTGAAAAATTTGAAGGAGATGGCTCATTTAGGTACACATNNKACCTCAGCCATCGAGAGCATTGAACTTCAGATAAGTGGGAGACCgaagCTGGTCTCGACAGNNAGGCTGAATGGANNCGCAGTGTATTCNNCTGTCTCTTATACACATCTCCGAGCCCACGAGAC
190	8	CTGAAAAATTTGAAGGAGATGGCTCATTTAGGTACACATGTANNKTCAGCCATCGAGAGCATTGAACTTCAGATA	NNAGTTGGCAATCGNNGTTCGCACTGTANN	TAGCGAATCACAGGCAACTTTGACATCTCTACAAACCACTCTGAAAAATTTGAAGGAGATGGCTCATTTAGGTACACATGTANNKTCAGCCATCGAGAGCATTGAACTTCAGATAAGTGGGAGACCgaagCTGGTCTCGACAGNNAGTTGGCAATCGNNGTTCGCACTGTANNCTGTCTCTTATACACATCTCCGAGCCCACGAGAC
191	8	CTGAAAAATTTGAAGGAGATGGCTCATTTAGGTACACATGTAACCNNKGCCATCGAGAGCATTGAACTTCAGATA	NNAGACTATGGCACNNAGACTCGTGTAGNN	TAGCGAATCACAGGCAACTTTGACATCTCTACAAACCACTCTGAAAAATTTGAAGGAGATGGCTCATTTAGGTACACATGTAACCNNKGCCATCGAGAGCATTGAACTTCAGATAAGTGGGAGACCgaagCTGGTCTCGACAGNNAGACTATGGCACNNAGACTCGTGTAGNNCTGTCTCTTATACACATCTCCGAGCCCACGAGAC
192	8	CTGAAAAATTTGAAGGAGATGGCTCATTTAGGTACACATGTAACCTCANNKATCGAGAGCATTGAACTTCAGATA	NNTGGTATGACGTGNNGCCTCATGATCANN	TAGCGAATCACAGGCAACTTTGACATCTCTACAAACCACTCTGAAAAATTTGAAGGAGATGGCTCATTTAGGTACACATGTAACCTCANNKATCGAGAGCATTGAACTTCAGATAAGTGGGAGACCgaagCTGGTCTCGACAGNNTGGTATGACGTGNNGCCTCATGATCANNCTGTCTCTTATACACATCTCCGAGCCCACGAGAC
193	8	CTGAAAAATTTGAAGGAGATGGCTCATTTAGGTACACATGTAACCTCAGCCNNKGAGAGCATTGAACTTCAGATA	NNCGCACTGCAATANNGTGCGTTATCTGNN	TAGCGAATCACAGGCAACTTTGACATCTCTACAAACCACTCTGAAAAATTTGAAGGAGATGGCTCATTTAGGTACACATGTAACCTCAGCCNNKGAGAGCATTGAACTTCAGATAAGTGGGAGACCgaagCTGGTCTCGACAGNNCGCACTGCAATANNGTGCGTTATCTGNNCTGTCTCTTATACACATCTCCGAGCCCACGAGAC
194	8	CTGAAAAATTTGAAGGAGATGGCTCATTTAGGTACACATGTAACCTCAGCCATCNNKAGCATTGAACTTCAGATA	NNGTGTCAGAACCTNNCGTACTTGAGTCNN	TAGCGAATCACAGGCAACTTTGACATCTCTACAAACCACTCTGAAAAATTTGAAGGAGATGGCTCATTTAGGTACACATGTAACCTCAGCCATCNNKAGCATTGAACTTCAGATAAGTGGGAGACCgaagCTGGTCTCGACAGNNGTGTCAGAACCTNNCGTACTTGAGTCNNCTGTCTCTTATACACATCTCCGAGCCCACGAGAC
195	8	CTGAAAAATTTGAAGGAGATGGCTCATTTAGGTACACATGTAACCTCAGCCATCGAGNNKATTGAACTTCAGATA	NNAGGAGGTCCTTANNAGGTAAGTCCACNN	TAGCGAATCACAGGCAACTTTGACATCTCTACAAACCACTCTGAAAAATTTGAAGGAGATGGCTCATTTAGGTACACATGTAACCTCAGCCATCGAGNNKATTGAACTTCAGATAAGTGGGAGACCgaagCTGGTCTCGACAGNNAGGAGGTCCTTANNAGGTAAGTCCACNNCTGTCTCTTATACACATCTCCGAGCCCACGAGAC
196	8	CTGAAAAATTTGAAGGAGATGGCTCATTTAGGTACACATGTAACCTCAGCCATCGAGAGCNNKGAACTTCAGATA	NNACGTTGTAGCACNNGTGACATGTGGANN	TAGCGAATCACAGGCAACTTTGACATCTCTACAAACCACTCTGAAAAATTTGAAGGAGATGGCTCATTTAGGTACACATGTAACCTCAGCCATCGAGAGCNNKGAACTTCAGATAAGTGGGAGACCgaagCTGGTCTCGACAGNNACGTTGTAGCACNNGTGACATGTGGANNCTGTCTCTTATACACATCTCCGAGCCCACGAGAC
197	8	CTGAAAAATTTGAAGGAGATGGCTCATTTAGGTACACATGTAACCTCAGCCATCGAGAGCATTNNKCTTCAGATA	NNTGACGTGCAACTNNTGTGGAGAAGAGNN	TAGCGAATCACAGGCAACTTTGACATCTCTACAAACCACTCTGAAAAATTTGAAGGAGATGGCTCATTTAGGTACACATGTAACCTCAGCCATCGAGAGCATTNNKCTTCAGATAAGTGGGAGACCgaagCTGGTCTCGACAGNNTGACGTGCAACTNNTGTGGAGAAGAGNNCTGTCTCTTATACACATCTCCGAGCCCACGAGAC
198	8	CTGAAAAATTTGAAGGAGATGGCTCATTTAGGTACACATGTAACCTCAGCCATCGAGAGCATTGAANNKCAGATA	NNCTAGGTAGGTGANNCAAGACACGAGTNN	TAGCGAATCACAGGCAACTTTGACATCTCTACAAACCACTCTGAAAAATTTGAAGGAGATGGCTCATTTAGGTACACATGTAACCTCAGCCATCGAGAGCATTGAANNKCAGATAAGTGGGAGACCgaagCTGGTCTCGACAGNNCTAGGTAGGTGANNCAAGACACGAGTNNCTGTCTCTTATACACATCTCCGAGCCCACGAGAC
199	8	CTGAAAAATTTGAAGGAGATGGCTCATTTAGGTACACATGTAACCTCAGCCATCGAGAGCATTGAACTTNNKATA	NNAGGTTCGCAAGTNNTAGTCCGCTTACNN	TAGCGAATCACAGGCAACTTTGACATCTCTACAAACCACTCTGAAAAATTTGAAGGAGATGGCTCATTTAGGTACACATGTAACCTCAGCCATCGAGAGCATTGAACTTNNKATAAGTGGGAGACCgaagCTGGTCTCGACAGNNAGGTTCGCAAGTNNTAGTCCGCTTACNNCTGTCTCTTATACACATCTCCGAGCCCACGAGAC
200	8	CTGAAAAATTTGAAGGAGATGGCTCATTTAGGTACACATGTAACCTCAGCCATCGAGAGCATTGAACTTCAGNNK	NNACTCAGCCAGTANNCGTACAATAGGCNN	TAGCGAATCACAGGCAACTTTGACATCTCTACAAACCACTCTGAAAAATTTGAAGGAGATGGCTCATTTAGGTACACATGTAACCTCAGCCATCGAGAGCATTGAACTTCAGNNKAGTGGGAGACCgaagCTGGTCTCGACAGNNACTCAGCCAGTANNCGTACAATAGGCNNCTGTCTCTTATACACATCTCCGAGCCCACGAGAC
201	9	NNKGACTTGCTTAAGCGATGGGAACCCAAAGTGAGGACCAAAGAATTAGCAACAACGAAATTTTACCCTAATAAA	NNCTTCTCTCCATGNNCTAATGCCACTGNN	ACATGTAACCTCAGCCATCGAGAGCATTGAACTTCAGATANNKGACTTGCTTAAGCGATGGGAACCCAAAGTGAGGACCAAAGAATTAGCAACAACGAAATTTTACCCTAATAAATCAAGGAGACCgaagCTGGTCTCGACAGNNCTTCTCTCCATGNNCTAATGCCACTGNNCTGTCTCTTATACACATCTCCGAGCCCACGAGAC
202	9	AGTNNKTTGCTTAAGCGATGGGAACCCAAAGTGAGGACCAAAGAATTAGCAACAACGAAATTTTACCCTAATAAA	NNCGTTGGTTGACTNNCAGTCTGCAGATNN	ACATGTAACCTCAGCCATCGAGAGCATTGAACTTCAGATAAGTNNKTTGCTTAAGCGATGGGAACCCAAAGTGAGGACCAAAGAATTAGCAACAACGAAATTTTACCCTAATAAATCAAGGAGACCgaagCTGGTCTCGACAGNNCGTTGGTTGACTNNCAGTCTGCAGATNNCTGTCTCTTATACACATCTCCGAGCCCACGAGAC
203	9	AGTGACNNKCTTAAGCGATGGGAACCCAAAGTGAGGACCAAAGAATTAGCAACAACGAAATTTTACCCTAATAAA	NNACGAACTAGCTCNNTGGCTCATTGACNN	ACATGTAACCTCAGCCATCGAGAGCATTGAACTTCAGATAAGTGACNNKCTTAAGCGATGGGAACCCAAAGTGAGGACCAAAGAATTAGCAACAACGAAATTTTACCCTAATAAATCAAGGAGACCgaagCTGGTCTCGACAGNNACGAACTAGCTCNNTGGCTCATTGACNNCTGTCTCTTATACACATCTCCGAGCCCACGAGAC
204	9	AGTGACTTGNNKAAGCGATGGGAACCCAAAGTGAGGACCAAAGAATTAGCAACAACGAAATTTTACCCTAATAAA	NNTGCTTCGTACGANNGTGTTGTGAGTCNN	ACATGTAACCTCAGCCATCGAGAGCATTGAACTTCAGATAAGTGACTTGNNKAAGCGATGGGAACCCAAAGTGAGGACCAAAGAATTAGCAACAACGAAATTTTACCCTAATAAATCAAGGAGACCgaagCTGGTCTCGACAGNNTGCTTCGTACGANNGTGTTGTGAGTCNNCTGTCTCTTATACACATCTCCGAGCCCACGAGAC
205	9	AGTGACTTGCTTNNKCGATGGGAACCCAAAGTGAGGACCAAAGAATTAGCAACAACGAAATTTTACCCTAATAAA	NNTGCTGAAGGAACNNGTCTGAGTCTTGNN	ACATGTAACCTCAGCCATCGAGAGCATTGAACTTCAGATAAGTGACTTGCTTNNKCGATGGGAACCCAAAGTGAGGACCAAAGAATTAGCAACAACGAAATTTTACCCTAATAAATCAAGGAGACCgaagCTGGTCTCGACAGNNTGCTGAAGGAACNNGTCTGAGTCTTGNNCTGTCTCTTATACACATCTCCGAGCCCACGAGAC
206	9	AGTGACTTGCTTAAGNNKTGGGAACCCAAAGTGAGGACCAAAGAATTAGCAACAACGAAATTTTACCCTAATAAA	NNCGTTAGCTCACTNNATCAACCTCGACNN	ACATGTAACCTCAGCCATCGAGAGCATTGAACTTCAGATAAGTGACTTGCTTAAGNNKTGGGAACCCAAAGTGAGGACCAAAGAATTAGCAACAACGAAATTTTACCCTAATAAATCAAGGAGACCgaagCTGGTCTCGACAGNNCGTTAGCTCACTNNATCAACCTCGACNNCTGTCTCTTATACACATCTCCGAGCCCACGAGAC
207	9	AGTGACTTGCTTAAGCGANNKGAACCCAAAGTGAGGACCAAAGAATTAGCAACAACGAAATTTTACCCTAATAAA	NNGTGGCTTCTAACNNCACGGAACACATNN	ACATGTAACCTCAGCCATCGAGAGCATTGAACTTCAGATAAGTGACTTGCTTAAGCGANNKGAACCCAAAGTGAGGACCAAAGAATTAGCAACAACGAAATTTTACCCTAATAAATCAAGGAGACCgaagCTGGTCTCGACAGNNGTGGCTTCTAACNNCACGGAACACATNNCTGTCTCTTATACACATCTCCGAGCCCACGAGAC
208	9	AGTGACTTGCTTAAGCGATGGNNKCCCAAAGTGAGGACCAAAGAATTAGCAACAACGAAATTTTACCCTAATAAA	NNATGGAGGAAGACNNGTTGGTCTTGACNN	ACATGTAACCTCAGCCATCGAGAGCATTGAACTTCAGATAAGTGACTTGCTTAAGCGATGGNNKCCCAAAGTGAGGACCAAAGAATTAGCAACAACGAAATTTTACCCTAATAAATCAAGGAGACCgaagCTGGTCTCGACAGNNATGGAGGAAGACNNGTTGGTCTTGACNNCTGTCTCTTATACACATCTCCGAGCCCACGAGAC
209	9	AGTGACTTGCTTAAGCGATGGGAANNKAAAGTGAGGACCAAAGAATTAGCAACAACGAAATTTTACCCTAATAAA	NNAGTCGCGAGATANNCGAGGTCTATGANN	ACATGTAACCTCAGCCATCGAGAGCATTGAACTTCAGATAAGTGACTTGCTTAAGCGATGGGAANNKAAAGTGAGGACCAAAGAATTAGCAACAACGAAATTTTACCCTAATAAATCAAGGAGACCgaagCTGGTCTCGACAGNNAGTCGCGAGATANNCGAGGTCTATGANNCTGTCTCTTATACACATCTCCGAGCCCACGAGAC
210	9	AGTGACTTGCTTAAGCGATGGGAACCCNNKGTGAGGACCAAAGAATTAGCAACAACGAAATTTTACCCTAATAAA	NNTGGACCTCTACANNTAGGTCTACCTGNN	ACATGTAACCTCAGCCATCGAGAGCATTGAACTTCAGATAAGTGACTTGCTTAAGCGATGGGAACCCNNKGTGAGGACCAAAGAATTAGCAACAACGAAATTTTACCCTAATAAATCAAGGAGACCgaagCTGGTCTCGACAGNNTGGACCTCTACANNTAGGTCTACCTGNNCTGTCTCTTATACACATCTCCGAGCCCACGAGAC
211	9	AGTGACTTGCTTAAGCGATGGGAACCCAAANNKAGGACCAAAGAATTAGCAACAACGAAATTTTACCCTAATAAA	NNGCCTTACAAGAGNNGTTCACGAGATCNN	ACATGTAACCTCAGCCATCGAGAGCATTGAACTTCAGATAAGTGACTTGCTTAAGCGATGGGAACCCAAANNKAGGACCAAAGAATTAGCAACAACGAAATTTTACCCTAATAAATCAAGGAGACCgaagCTGGTCTCGACAGNNGCCTTACAAGAGNNGTTCACGAGATCNNCTGTCTCTTATACACATCTCCGAGCCCACGAGAC
212	9	AGTGACTTGCTTAAGCGATGGGAACCCAAAGTGNNKACCAAAGAATTAGCAACAACGAAATTTTACCCTAATAAA	NNACGATCGTGACTNNAGAATCGAGCACNN	ACATGTAACCTCAGCCATCGAGAGCATTGAACTTCAGATAAGTGACTTGCTTAAGCGATGGGAACCCAAAGTGNNKACCAAAGAATTAGCAACAACGAAATTTTACCCTAATAAATCAAGGAGACCgaagCTGGTCTCGACAGNNACGATCGTGACTNNAGAATCGAGCACNNCTGTCTCTTATACACATCTCCGAGCCCACGAGAC
213	9	AGTGACTTGCTTAAGCGATGGGAACCCAAAGTGAGGNNKAAAGAATTAGCAACAACGAAATTTTACCCTAATAAA	NNGTCTGAACACAGNNATCATGGCCTCTNN	ACATGTAACCTCAGCCATCGAGAGCATTGAACTTCAGATAAGTGACTTGCTTAAGCGATGGGAACCCAAAGTGAGGNNKAAAGAATTAGCAACAACGAAATTTTACCCTAATAAATCAAGGAGACCgaagCTGGTCTCGACAGNNGTCTGAACACAGNNATCATGGCCTCTNNCTGTCTCTTATACACATCTCCGAGCCCACGAGAC
214	9	AGTGACTTGCTTAAGCGATGGGAACCCAAAGTGAGGACCNNKGAATTAGCAACAACGAAATTTTACCCTAATAAA	NNCGCCATTACTTGNNCTAAGAGGCCATNN	ACATGTAACCTCAGCCATCGAGAGCATTGAACTTCAGATAAGTGACTTGCTTAAGCGATGGGAACCCAAAGTGAGGACCNNKGAATTAGCAACAACGAAATTTTACCCTAATAAATCAAGGAGACCgaagCTGGTCTCGACAGNNCGCCATTACTTGNNCTAAGAGGCCATNNCTGTCTCTTATACACATCTCCGAGCCCACGAGAC
215	9	AGTGACTTGCTTAAGCGATGGGAACCCAAAGTGAGGACCAAANNKTTAGCAACAACGAAATTTTACCCTAATAAA	NNTGCTAACCTCGANNGTCAAGGATCGANN	ACATGTAACCTCAGCCATCGAGAGCATTGAACTTCAGATAAGTGACTTGCTTAAGCGATGGGAACCCAAAGTGAGGACCAAANNKTTAGCAACAACGAAATTTTACCCTAATAAATCAAGGAGACCgaagCTGGTCTCGACAGNNTGCTAACCTCGANNGTCAAGGATCGANNCTGTCTCTTATACACATCTCCGAGCCCACGAGAC
216	9	AGTGACTTGCTTAAGCGATGGGAACCCAAAGTGAGGACCAAAGAANNKGCAACAACGAAATTTTACCCTAATAAA	NNACACTGTCCAGTNNGCTACGAATGCTNN	ACATGTAACCTCAGCCATCGAGAGCATTGAACTTCAGATAAGTGACTTGCTTAAGCGATGGGAACCCAAAGTGAGGACCAAAGAANNKGCAACAACGAAATTTTACCCTAATAAATCAAGGAGACCgaagCTGGTCTCGACAGNNACACTGTCCAGTNNGCTACGAATGCTNNCTGTCTCTTATACACATCTCCGAGCCCACGAGAC
217	9	AGTGACTTGCTTAAGCGATGGGAACCCAAAGTGAGGACCAAAGAATTANNKACAACGAAATTTTACCCTAATAAA	NNGCGGATCTATAGNNTACGTCGGTACTNN	ACATGTAACCTCAGCCATCGAGAGCATTGAACTTCAGATAAGTGACTTGCTTAAGCGATGGGAACCCAAAGTGAGGACCAAAGAATTANNKACAACGAAATTTTACCCTAATAAATCAAGGAGACCgaagCTGGTCTCGACAGNNGCGGATCTATAGNNTACGTCGGTACTNNCTGTCTCTTATACACATCTCCGAGCCCACGAGAC
218	9	AGTGACTTGCTTAAGCGATGGGAACCCAAAGTGAGGACCAAAGAATTAGCANNKACGAAATTTTACCCTAATAAA	NNACCTAACGCAGANNATCTCATGGTCGNN	ACATGTAACCTCAGCCATCGAGAGCATTGAACTTCAGATAAGTGACTTGCTTAAGCGATGGGAACCCAAAGTGAGGACCAAAGAATTAGCANNKACGAAATTTTACCCTAATAAATCAAGGAGACCgaagCTGGTCTCGACAGNNACCTAACGCAGANNATCTCATGGTCGNNCTGTCTCTTATACACATCTCCGAGCCCACGAGAC
219	9	AGTGACTTGCTTAAGCGATGGGAACCCAAAGTGAGGACCAAAGAATTAGCAACANNKAAATTTTACCCTAATAAA	NNCGTCATGTCTTCNNTAGAGGACCTGTNN	ACATGTAACCTCAGCCATCGAGAGCATTGAACTTCAGATAAGTGACTTGCTTAAGCGATGGGAACCCAAAGTGAGGACCAAAGAATTAGCAACANNKAAATTTTACCCTAATAAATCAAGGAGACCgaagCTGGTCTCGACAGNNCGTCATGTCTTCNNTAGAGGACCTGTNNCTGTCTCTTATACACATCTCCGAGCCCACGAGAC
220	9	AGTGACTTGCTTAAGCGATGGGAACCCAAAGTGAGGACCAAAGAATTAGCAACAACGNNKTTTTACCCTAATAAA	NNTGCCGATCTAACNNCAGTACTCACACNN	ACATGTAACCTCAGCCATCGAGAGCATTGAACTTCAGATAAGTGACTTGCTTAAGCGATGGGAACCCAAAGTGAGGACCAAAGAATTAGCAACAACGNNKTTTTACCCTAATAAATCAAGGAGACCgaagCTGGTCTCGACAGNNTGCCGATCTAACNNCAGTACTCACACNNCTGTCTCTTATACACATCTCCGAGCCCACGAGAC
221	9	AGTGACTTGCTTAAGCGATGGGAACCCAAAGTGAGGACCAAAGAATTAGCAACAACGAAANNKTACCCTAATAAA	NNAGTGCTCTGTCTNNCATGCCTTCTCTNN	ACATGTAACCTCAGCCATCGAGAGCATTGAACTTCAGATAAGTGACTTGCTTAAGCGATGGGAACCCAAAGTGAGGACCAAAGAATTAGCAACAACGAAANNKTACCCTAATAAATCAAGGAGACCgaagCTGGTCTCGACAGNNAGTGCTCTGTCTNNCATGCCTTCTCTNNCTGTCTCTTATACACATCTCCGAGCCCACGAGAC
222	9	AGTGACTTGCTTAAGCGATGGGAACCCAAAGTGAGGACCAAAGAATTAGCAACAACGAAATTTNNKCCTAATAAA	NNTGTTGTCCAAGCNNAGGATATGCCACNN	ACATGTAACCTCAGCCATCGAGAGCATTGAACTTCAGATAAGTGACTTGCTTAAGCGATGGGAACCCAAAGTGAGGACCAAAGAATTAGCAACAACGAAATTTNNKCCTAATAAATCAAGGAGACCgaagCTGGTCTCGACAGNNTGTTGTCCAAGCNNAGGATATGCCACNNCTGTCTCTTATACACATCTCCGAGCCCACGAGAC
223	9	AGTGACTTGCTTAAGCGATGGGAACCCAAAGTGAGGACCAAAGAATTAGCAACAACGAAATTTTACNNKAATAAA	NNTACACACGTGAGNNAGTTCGCTTCTGNN	ACATGTAACCTCAGCCATCGAGAGCATTGAACTTCAGATAAGTGACTTGCTTAAGCGATGGGAACCCAAAGTGAGGACCAAAGAATTAGCAACAACGAAATTTTACNNKAATAAATCAAGGAGACCgaagCTGGTCTCGACAGNNTACACACGTGAGNNAGTTCGCTTCTGNNCTGTCTCTTATACACATCTCCGAGCCCACGAGAC
224	9	AGTGACTTGCTTAAGCGATGGGAACCCAAAGTGAGGACCAAAGAATTAGCAACAACGAAATTTTACCCTNNKAAA	NNCATTGCGGTATCNNGTCTGGAGAGTANN	ACATGTAACCTCAGCCATCGAGAGCATTGAACTTCAGATAAGTGACTTGCTTAAGCGATGGGAACCCAAAGTGAGGACCAAAGAATTAGCAACAACGAAATTTTACCCTNNKAAATCAAGGAGACCgaagCTGGTCTCGACAGNNCATTGCGGTATCNNGTCTGGAGAGTANNCTGTCTCTTATACACATCTCCGAGCCCACGAGAC
225	9	AGTGACTTGCTTAAGCGATGGGAACCCAAAGTGAGGACCAAAGAATTAGCAACAACGAAATTTTACCCTAATNNK	NNTATCGTTGCCTCNNAGCTTGGTTGCANN	ACATGTAACCTCAGCCATCGAGAGCATTGAACTTCAGATAAGTGACTTGCTTAAGCGATGGGAACCCAAAGTGAGGACCAAAGAATTAGCAACAACGAAATTTTACCCTAATNNKTCAAGGAGACCgaagCTGGTCTCGACAGNNTATCGTTGCCTCNNAGCTTGGTTGCANNCTGTCTCTTATACACATCTCCGAGCCCACGAGAC
226	10	NNKATAGAAACTCAATTGATGAAAAACAAATACTGTGATGTGGTACATTTGACAAGATATGCCGCTTGGTCAAAC	NNACCGTAGAGGTANNCGGTGCAATATCNN	GACCAAAGAATTAGCAACAACGAAATTTTACCCTAATAAANNKATAGAAACTCAATTGATGAAAAACAAATACTGTGATGTGGTACATTTGACAAGATATGCCGCTTGGTCAAACAATAGGAGACCgaagCTGGTCTCGACAGNNACCGTAGAGGTANNCGGTGCAATATCNNCTGTCTCTTATACACATCTCCGAGCCCACGAGAC
227	10	TCANNKGAAACTCAATTGATGAAAAACAAATACTGTGATGTGGTACATTTGACAAGATATGCCGCTTGGTCAAAC	NNATCTTGCCTCTCNNGCTTCATGTGAGNN	GACCAAAGAATTAGCAACAACGAAATTTTACCCTAATAAATCANNKGAAACTCAATTGATGAAAAACAAATACTGTGATGTGGTACATTTGACAAGATATGCCGCTTGGTCAAACAATAGGAGACCgaagCTGGTCTCGACAGNNATCTTGCCTCTCNNGCTTCATGTGAGNNCTGTCTCTTATACACATCTCCGAGCCCACGAGAC
228	10	TCAATANNKACTCAATTGATGAAAAACAAATACTGTGATGTGGTACATTTGACAAGATATGCCGCTTGGTCAAAC	NNTGTGGTGTTGTGNNATATGCTCGCGTNN	GACCAAAGAATTAGCAACAACGAAATTTTACCCTAATAAATCAATANNKACTCAATTGATGAAAAACAAATACTGTGATGTGGTACATTTGACAAGATATGCCGCTTGGTCAAACAATAGGAGACCgaagCTGGTCTCGACAGNNTGTGGTGTTGTGNNATATGCTCGCGTNNCTGTCTCTTATACACATCTCCGAGCCCACGAGAC
229	10	TCAATAGAANNKCAATTGATGAAAAACAAATACTGTGATGTGGTACATTTGACAAGATATGCCGCTTGGTCAAAC	NNTACTCCAGACTCNNTGCACGAATGACNN	GACCAAAGAATTAGCAACAACGAAATTTTACCCTAATAAATCAATAGAANNKCAATTGATGAAAAACAAATACTGTGATGTGGTACATTTGACAAGATATGCCGCTTGGTCAAACAATAGGAGACCgaagCTGGTCTCGACAGNNTACTCCAGACTCNNTGCACGAATGACNNCTGTCTCTTATACACATCTCCGAGCCCACGAGAC
230	10	TCAATAGAAACTNNKTTGATGAAAAACAAATACTGTGATGTGGTACATTTGACAAGATATGCCGCTTGGTCAAAC	NNTGGAGACAGACANNGTTCTTGTCTGCNN	GACCAAAGAATTAGCAACAACGAAATTTTACCCTAATAAATCAATAGAAACTNNKTTGATGAAAAACAAATACTGTGATGTGGTACATTTGACAAGATATGCCGCTTGGTCAAACAATAGGAGACCgaagCTGGTCTCGACAGNNTGGAGACAGACANNGTTCTTGTCTGCNNCTGTCTCTTATACACATCTCCGAGCCCACGAGAC
231	10	TCAATAGAAACTCAANNKATGAAAAACAAATACTGTGATGTGGTACATTTGACAAGATATGCCGCTTGGTCAAAC	NNGTTCGCGTGTTANNCAGGTAGATAGCNN	GACCAAAGAATTAGCAACAACGAAATTTTACCCTAATAAATCAATAGAAACTCAANNKATGAAAAACAAATACTGTGATGTGGTACATTTGACAAGATATGCCGCTTGGTCAAACAATAGGAGACCgaagCTGGTCTCGACAGNNGTTCGCGTGTTANNCAGGTAGATAGCNNCTGTCTCTTATACACATCTCCGAGCCCACGAGAC
232	10	TCAATAGAAACTCAATTGNNKAAAAACAAATACTGTGATGTGGTACATTTGACAAGATATGCCGCTTGGTCAAAC	NNGTAGTACCTCCANNTGCTAGTGGACANN	GACCAAAGAATTAGCAACAACGAAATTTTACCCTAATAAATCAATAGAAACTCAATTGNNKAAAAACAAATACTGTGATGTGGTACATTTGACAAGATATGCCGCTTGGTCAAACAATAGGAGACCgaagCTGGTCTCGACAGNNGTAGTACCTCCANNTGCTAGTGGACANNCTGTCTCTTATACACATCTCCGAGCCCACGAGAC
233	10	TCAATAGAAACTCAATTGATGNNKAACAAATACTGTGATGTGGTACATTTGACAAGATATGCCGCTTGGTCAAAC	NNGTCAAGGTCACTNNATTCCAGTGCAGNN	GACCAAAGAATTAGCAACAACGAAATTTTACCCTAATAAATCAATAGAAACTCAATTGATGNNKAACAAATACTGTGATGTGGTACATTTGACAAGATATGCCGCTTGGTCAAACAATAGGAGACCgaagCTGGTCTCGACAGNNGTCAAGGTCACTNNATTCCAGTGCAGNNCTGTCTCTTATACACATCTCCGAGCCCACGAGAC
234	10	TCAATAGAAACTCAATTGATGAAANNKAAATACTGTGATGTGGTACATTTGACAAGATATGCCGCTTGGTCAAAC	NNACTTGGAACAGCNNACGTAATGCGTCNN	GACCAAAGAATTAGCAACAACGAAATTTTACCCTAATAAATCAATAGAAACTCAATTGATGAAANNKAAATACTGTGATGTGGTACATTTGACAAGATATGCCGCTTGGTCAAACAATAGGAGACCgaagCTGGTCTCGACAGNNACTTGGAACAGCNNACGTAATGCGTCNNCTGTCTCTTATACACATCTCCGAGCCCACGAGAC
235	10	TCAATAGAAACTCAATTGATGAAAAACNNKTACTGTGATGTGGTACATTTGACAAGATATGCCGCTTGGTCAAAC	NNACTCGGTTCTCTNNGCACTAATGACGNN	GACCAAAGAATTAGCAACAACGAAATTTTACCCTAATAAATCAATAGAAACTCAATTGATGAAAAACNNKTACTGTGATGTGGTACATTTGACAAGATATGCCGCTTGGTCAAACAATAGGAGACCgaagCTGGTCTCGACAGNNACTCGGTTCTCTNNGCACTAATGACGNNCTGTCTCTTATACACATCTCCGAGCCCACGAGAC
236	10	TCAATAGAAACTCAATTGATGAAAAACAAANNKTGTGATGTGGTACATTTGACAAGATATGCCGCTTGGTCAAAC	NNCAACGTCGAATCNNCAAGCATCCAGTNN	GACCAAAGAATTAGCAACAACGAAATTTTACCCTAATAAATCAATAGAAACTCAATTGATGAAAAACAAANNKTGTGATGTGGTACATTTGACAAGATATGCCGCTTGGTCAAACAATAGGAGACCgaagCTGGTCTCGACAGNNCAACGTCGAATCNNCAAGCATCCAGTNNCTGTCTCTTATACACATCTCCGAGCCCACGAGAC
237	10	TCAATAGAAACTCAATTGATGAAAAACAAATACNNKGATGTGGTACATTTGACAAGATATGCCGCTTGGTCAAAC	NNCAACTAGCGATCNNCTACACTGCTTCNN	GACCAAAGAATTAGCAACAACGAAATTTTACCCTAATAAATCAATAGAAACTCAATTGATGAAAAACAAATACNNKGATGTGGTACATTTGACAAGATATGCCGCTTGGTCAAACAATAGGAGACCgaagCTGGTCTCGACAGNNCAACTAGCGATCNNCTACACTGCTTCNNCTGTCTCTTATACACATCTCCGAGCCCACGAGAC
238	10	TCAATAGAAACTCAATTGATGAAAAACAAATACTGTNNKGTGGTACATTTGACAAGATATGCCGCTTGGTCAAAC	NNACTCTATCCGCTNNATGAGTAAGGCGNN	GACCAAAGAATTAGCAACAACGAAATTTTACCCTAATAAATCAATAGAAACTCAATTGATGAAAAACAAATACTGTNNKGTGGTACATTTGACAAGATATGCCGCTTGGTCAAACAATAGGAGACCgaagCTGGTCTCGACAGNNACTCTATCCGCTNNATGAGTAAGGCGNNCTGTCTCTTATACACATCTCCGAGCCCACGAGAC
239	10	TCAATAGAAACTCAATTGATGAAAAACAAATACTGTGATNNKGTACATTTGACAAGATATGCCGCTTGGTCAAAC	NNTAACTCCACCAGNNACCAATGCTCTCNN	GACCAAAGAATTAGCAACAACGAAATTTTACCCTAATAAATCAATAGAAACTCAATTGATGAAAAACAAATACTGTGATNNKGTACATTTGACAAGATATGCCGCTTGGTCAAACAATAGGAGACCgaagCTGGTCTCGACAGNNTAACTCCACCAGNNACCAATGCTCTCNNCTGTCTCTTATACACATCTCCGAGCCCACGAGAC
240	10	TCAATAGAAACTCAATTGATGAAAAACAAATACTGTGATGTGNNKCATTTGACAAGATATGCCGCTTGGTCAAAC	NNATGACCTGACACNNTACTTACGGTGCNN	GACCAAAGAATTAGCAACAACGAAATTTTACCCTAATAAATCAATAGAAACTCAATTGATGAAAAACAAATACTGTGATGTGNNKCATTTGACAAGATATGCCGCTTGGTCAAACAATAGGAGACCgaagCTGGTCTCGACAGNNATGACCTGACACNNTACTTACGGTGCNNCTGTCTCTTATACACATCTCCGAGCCCACGAGAC
241	10	TCAATAGAAACTCAATTGATGAAAAACAAATACTGTGATGTGGTANNKTTGACAAGATATGCCGCTTGGTCAAAC	NNACTAGGTGACCANNAGCCAGTATAGCNN	GACCAAAGAATTAGCAACAACGAAATTTTACCCTAATAAATCAATAGAAACTCAATTGATGAAAAACAAATACTGTGATGTGGTANNKTTGACAAGATATGCCGCTTGGTCAAACAATAGGAGACCgaagCTGGTCTCGACAGNNACTAGGTGACCANNAGCCAGTATAGCNNCTGTCTCTTATACACATCTCCGAGCCCACGAGAC
242	10	TCAATAGAAACTCAATTGATGAAAAACAAATACTGTGATGTGGTACATNNKACAAGATATGCCGCTTGGTCAAAC	NNCGCCTTGAATTGNNACGGAGTAGGATNN	GACCAAAGAATTAGCAACAACGAAATTTTACCCTAATAAATCAATAGAAACTCAATTGATGAAAAACAAATACTGTGATGTGGTACATNNKACAAGATATGCCGCTTGGTCAAACAATAGGAGACCgaagCTGGTCTCGACAGNNCGCCTTGAATTGNNACGGAGTAGGATNNCTGTCTCTTATACACATCTCCGAGCCCACGAGAC
243	10	TCAATAGAAACTCAATTGATGAAAAACAAATACTGTGATGTGGTACATTTGNNKAGATATGCCGCTTGGTCAAAC	NNCGATAGACGAACNNCAAGATAGGCTCNN	GACCAAAGAATTAGCAACAACGAAATTTTACCCTAATAAATCAATAGAAACTCAATTGATGAAAAACAAATACTGTGATGTGGTACATTTGNNKAGATATGCCGCTTGGTCAAACAATAGGAGACCgaagCTGGTCTCGACAGNNCGATAGACGAACNNCAAGATAGGCTCNNCTGTCTCTTATACACATCTCCGAGCCCACGAGAC
244	10	TCAATAGAAACTCAATTGATGAAAAACAAATACTGTGATGTGGTACATTTGACANNKTATGCCGCTTGGTCAAAC	NNACCTTCGTACTGNNTGATGAATCGGCNN	GACCAAAGAATTAGCAACAACGAAATTTTACCCTAATAAATCAATAGAAACTCAATTGATGAAAAACAAATACTGTGATGTGGTACATTTGACANNKTATGCCGCTTGGTCAAACAATAGGAGACCgaagCTGGTCTCGACAGNNACCTTCGTACTGNNTGATGAATCGGCNNCTGTCTCTTATACACATCTCCGAGCCCACGAGAC
245	10	TCAATAGAAACTCAATTGATGAAAAACAAATACTGTGATGTGGTACATTTGACAAGANNKGCCGCTTGGTCAAAC	NNCGAACAGCTAGTNNACCGTATCTCACNN	GACCAAAGAATTAGCAACAACGAAATTTTACCCTAATAAATCAATAGAAACTCAATTGATGAAAAACAAATACTGTGATGTGGTACATTTGACAAGANNKGCCGCTTGGTCAAACAATAGGAGACCgaagCTGGTCTCGACAGNNCGAACAGCTAGTNNACCGTATCTCACNNCTGTCTCTTATACACATCTCCGAGCCCACGAGAC
246	10	TCAATAGAAACTCAATTGATGAAAAACAAATACTGTGATGTGGTACATTTGACAAGATATNNKGCTTGGTCAAAC	NNACGGCCATATCTNNACACGATCCATCNN	GACCAAAGAATTAGCAACAACGAAATTTTACCCTAATAAATCAATAGAAACTCAATTGATGAAAAACAAATACTGTGATGTGGTACATTTGACAAGATATNNKGCTTGGTCAAACAATAGGAGACCgaagCTGGTCTCGACAGNNACGGCCATATCTNNACACGATCCATCNNCTGTCTCTTATACACATCTCCGAGCCCACGAGAC
247	10	TCAATAGAAACTCAATTGATGAAAAACAAATACTGTGATGTGGTACATTTGACAAGATATGCCNNKTGGTCAAAC	NNCAACGATCGTCTNNGTTACGATGGTGNN	GACCAAAGAATTAGCAACAACGAAATTTTACCCTAATAAATCAATAGAAACTCAATTGATGAAAAACAAATACTGTGATGTGGTACATTTGACAAGATATGCCNNKTGGTCAAACAATAGGAGACCgaagCTGGTCTCGACAGNNCAACGATCGTCTNNGTTACGATGGTGNNCTGTCTCTTATACACATCTCCGAGCCCACGAGAC
248	10	TCAATAGAAACTCAATTGATGAAAAACAAATACTGTGATGTGGTACATTTGACAAGATATGCCGCTNNKTCAAAC	NNTGGTGATCCATGNNCATCGCAGTGTANN	GACCAAAGAATTAGCAACAACGAAATTTTACCCTAATAAATCAATAGAAACTCAATTGATGAAAAACAAATACTGTGATGTGGTACATTTGACAAGATATGCCGCTNNKTCAAACAATAGGAGACCgaagCTGGTCTCGACAGNNTGGTGATCCATGNNCATCGCAGTGTANNCTGTCTCTTATACACATCTCCGAGCCCACGAGAC
249	10	TCAATAGAAACTCAATTGATGAAAAACAAATACTGTGATGTGGTACATTTGACAAGATATGCCGCTTGGNNKAAC	NNTGACCGATCTAGNNGCCATAGTGATGNN	GACCAAAGAATTAGCAACAACGAAATTTTACCCTAATAAATCAATAGAAACTCAATTGATGAAAAACAAATACTGTGATGTGGTACATTTGACAAGATATGCCGCTTGGNNKAACAATAGGAGACCgaagCTGGTCTCGACAGNNTGACCGATCTAGNNGCCATAGTGATGNNCTGTCTCTTATACACATCTCCGAGCCCACGAGAC
250	10	TCAATAGAAACTCAATTGATGAAAAACAAATACTGTGATGTGGTACATTTGACAAGATATGCCGCTTGGTCANNK	NNCTATCCACTCTCNNTGCGATAGGACTNN	GACCAAAGAATTAGCAACAACGAAATTTTACCCTAATAAATCAATAGAAACTCAATTGATGAAAAACAAATACTGTGATGTGGTACATTTGACAAGATATGCCGCTTGGTCANNKAATAGGAGACCgaagCTGGTCTCGACAGNNCTATCCACTCTCNNTGCGATAGGACTNNCTGTCTCTTATACACATCTCCGAGCCCACGAGAC
251	11	NNKAAGAAGGACCAAGATACTTCTAGTCAACCTTTGATCGACGAAATCTTTGGTTTGTACTCTCCTTTCCAATTT	NNCTGATGGAGTACNNACTAGTGACGTCNN	TGATGTGGTACATTTGACAAGATATGCCGCTTGGTCAAACNNKAAGAAGGACCAAGATACTTCTAGTCAACCTTTGATCGACGAAATCTTTGGTTTGTACTCTCCTTTCCAATTTTTGTGGAGACCgaagCTGGTCTCGACAGNNCTGATGGAGTACNNACTAGTGACGTCNNCTGTCTCTTATACACATCTCCGAGCCCACGAGAC
252	11	AATNNKAAGGACCAAGATACTTCTAGTCAACCTTTGATCGACGAAATCTTTGGTTTGTACTCTCCTTTCCAATTT	NNTATTCAAGCGCGNNGCTACTACCGATNN	TGATGTGGTACATTTGACAAGATATGCCGCTTGGTCAAACAATNNKAAGGACCAAGATACTTCTAGTCAACCTTTGATCGACGAAATCTTTGGTTTGTACTCTCCTTTCCAATTTTTGTGGAGACCgaagCTGGTCTCGACAGNNTATTCAAGCGCGNNGCTACTACCGATNNCTGTCTCTTATACACATCTCCGAGCCCACGAGAC
253	11	AATAAGNNKGACCAAGATACTTCTAGTCAACCTTTGATCGACGAAATCTTTGGTTTGTACTCTCCTTTCCAATTT	NNCTTAAGCTCGGANNGTACGACTGTGTNN	TGATGTGGTACATTTGACAAGATATGCCGCTTGGTCAAACAATAAGNNKGACCAAGATACTTCTAGTCAACCTTTGATCGACGAAATCTTTGGTTTGTACTCTCCTTTCCAATTTTTGTGGAGACCgaagCTGGTCTCGACAGNNCTTAAGCTCGGANNGTACGACTGTGTNNCTGTCTCTTATACACATCTCCGAGCCCACGAGAC
254	11	AATAAGAAGNNKCAAGATACTTCTAGTCAACCTTTGATCGACGAAATCTTTGGTTTGTACTCTCCTTTCCAATTT	NNCACGCTTAACTCNNCACTTCGGTGTANN	TGATGTGGTACATTTGACAAGATATGCCGCTTGGTCAAACAATAAGAAGNNKCAAGATACTTCTAGTCAACCTTTGATCGACGAAATCTTTGGTTTGTACTCTCCTTTCCAATTTTTGTGGAGACCgaagCTGGTCTCGACAGNNCACGCTTAACTCNNCACTTCGGTGTANNCTGTCTCTTATACACATCTCCGAGCCCACGAGAC
255	11	AATAAGAAGGACNNKGATACTTCTAGTCAACCTTTGATCGACGAAATCTTTGGTTTGTACTCTCCTTTCCAATTT	NNCGCTTGAAGATCNNACTATTGCGGCTNN	TGATGTGGTACATTTGACAAGATATGCCGCTTGGTCAAACAATAAGAAGGACNNKGATACTTCTAGTCAACCTTTGATCGACGAAATCTTTGGTTTGTACTCTCCTTTCCAATTTTTGTGGAGACCgaagCTGGTCTCGACAGNNCGCTTGAAGATCNNACTATTGCGGCTNNCTGTCTCTTATACACATCTCCGAGCCCACGAGAC
256	11	AATAAGAAGGACCAANNKACTTCTAGTCAACCTTTGATCGACGAAATCTTTGGTTTGTACTCTCCTTTCCAATTT	NNGCCAGTACTAACNNTAGCATCGACTGNN	TGATGTGGTACATTTGACAAGATATGCCGCTTGGTCAAACAATAAGAAGGACCAANNKACTTCTAGTCAACCTTTGATCGACGAAATCTTTGGTTTGTACTCTCCTTTCCAATTTTTGTGGAGACCgaagCTGGTCTCGACAGNNGCCAGTACTAACNNTAGCATCGACTGNNCTGTCTCTTATACACATCTCCGAGCCCACGAGAC
257	11	AATAAGAAGGACCAAGATNNKTCTAGTCAACCTTTGATCGACGAAATCTTTGGTTTGTACTCTCCTTTCCAATTT	NNAGATATGACGCGNNCATGAGCCATGTNN	TGATGTGGTACATTTGACAAGATATGCCGCTTGGTCAAACAATAAGAAGGACCAAGATNNKTCTAGTCAACCTTTGATCGACGAAATCTTTGGTTTGTACTCTCCTTTCCAATTTTTGTGGAGACCgaagCTGGTCTCGACAGNNAGATATGACGCGNNCATGAGCCATGTNNCTGTCTCTTATACACATCTCCGAGCCCACGAGAC
258	11	AATAAGAAGGACCAAGATACTNNKAGTCAACCTTTGATCGACGAAATCTTTGGTTTGTACTCTCCTTTCCAATTT	NNCTGTGCACTTACNNCTTCTGGCTGTANN	TGATGTGGTACATTTGACAAGATATGCCGCTTGGTCAAACAATAAGAAGGACCAAGATACTNNKAGTCAACCTTTGATCGACGAAATCTTTGGTTTGTACTCTCCTTTCCAATTTTTGTGGAGACCgaagCTGGTCTCGACAGNNCTGTGCACTTACNNCTTCTGGCTGTANNCTGTCTCTTATACACATCTCCGAGCCCACGAGAC
259	11	AATAAGAAGGACCAAGATACTTCTNNKCAACCTTTGATCGACGAAATCTTTGGTTTGTACTCTCCTTTCCAATTT	NNCAATTGCTCGCANNCGAATCCATGTCNN	TGATGTGGTACATTTGACAAGATATGCCGCTTGGTCAAACAATAAGAAGGACCAAGATACTTCTNNKCAACCTTTGATCGACGAAATCTTTGGTTTGTACTCTCCTTTCCAATTTTTGTGGAGACCgaagCTGGTCTCGACAGNNCAATTGCTCGCANNCGAATCCATGTCNNCTGTCTCTTATACACATCTCCGAGCCCACGAGAC
260	11	AATAAGAAGGACCAAGATACTTCTAGTNNKCCTTTGATCGACGAAATCTTTGGTTTGTACTCTCCTTTCCAATTT	NNTATCGGTCCATCNNCGCAGATTGGTANN	TGATGTGGTACATTTGACAAGATATGCCGCTTGGTCAAACAATAAGAAGGACCAAGATACTTCTAGTNNKCCTTTGATCGACGAAATCTTTGGTTTGTACTCTCCTTTCCAATTTTTGTGGAGACCgaagCTGGTCTCGACAGNNTATCGGTCCATCNNCGCAGATTGGTANNCTGTCTCTTATACACATCTCCGAGCCCACGAGAC
261	11	AATAAGAAGGACCAAGATACTTCTAGTCAANNKTTGATCGACGAAATCTTTGGTTTGTACTCTCCTTTCCAATTT	NNTGTGTGTCACAGNNATGGATTCCGTCNN	TGATGTGGTACATTTGACAAGATATGCCGCTTGGTCAAACAATAAGAAGGACCAAGATACTTCTAGTCAANNKTTGATCGACGAAATCTTTGGTTTGTACTCTCCTTTCCAATTTTTGTGGAGACCgaagCTGGTCTCGACAGNNTGTGTGTCACAGNNATGGATTCCGTCNNCTGTCTCTTATACACATCTCCGAGCCCACGAGAC
262	11	AATAAGAAGGACCAAGATACTTCTAGTCAACCTNNKATCGACGAAATCTTTGGTTTGTACTCTCCTTTCCAATTT	NNCAGACAGACTCANNGTTCAGACGTTGNN	TGATGTGGTACATTTGACAAGATATGCCGCTTGGTCAAACAATAAGAAGGACCAAGATACTTCTAGTCAACCTNNKATCGACGAAATCTTTGGTTTGTACTCTCCTTTCCAATTTTTGTGGAGACCgaagCTGGTCTCGACAGNNCAGACAGACTCANNGTTCAGACGTTGNNCTGTCTCTTATACACATCTCCGAGCCCACGAGAC
263	11	AATAAGAAGGACCAAGATACTTCTAGTCAACCTTTGNNKGACGAAATCTTTGGTTTGTACTCTCCTTTCCAATTT	NNCGTAGAGTGATCNNGTTAGCAGTCTGNN	TGATGTGGTACATTTGACAAGATATGCCGCTTGGTCAAACAATAAGAAGGACCAAGATACTTCTAGTCAACCTTTGNNKGACGAAATCTTTGGTTTGTACTCTCCTTTCCAATTTTTGTGGAGACCgaagCTGGTCTCGACAGNNCGTAGAGTGATCNNGTTAGCAGTCTGNNCTGTCTCTTATACACATCTCCGAGCCCACGAGAC
264	11	AATAAGAAGGACCAAGATACTTCTAGTCAACCTTTGATCNNKGAAATCTTTGGTTTGTACTCTCCTTTCCAATTT	NNCTAGGTTATGGCNNACTGCTCGTTGTNN	TGATGTGGTACATTTGACAAGATATGCCGCTTGGTCAAACAATAAGAAGGACCAAGATACTTCTAGTCAACCTTTGATCNNKGAAATCTTTGGTTTGTACTCTCCTTTCCAATTTTTGTGGAGACCgaagCTGGTCTCGACAGNNCTAGGTTATGGCNNACTGCTCGTTGTNNCTGTCTCTTATACACATCTCCGAGCCCACGAGAC
265	11	AATAAGAAGGACCAAGATACTTCTAGTCAACCTTTGATCGACNNKATCTTTGGTTTGTACTCTCCTTTCCAATTT	NNCGGCTAATTGGANNCGAATCTCAGTCNN	TGATGTGGTACATTTGACAAGATATGCCGCTTGGTCAAACAATAAGAAGGACCAAGATACTTCTAGTCAACCTTTGATCGACNNKATCTTTGGTTTGTACTCTCCTTTCCAATTTTTGTGGAGACCgaagCTGGTCTCGACAGNNCGGCTAATTGGANNCGAATCTCAGTCNNCTGTCTCTTATACACATCTCCGAGCCCACGAGAC
266	11	AATAAGAAGGACCAAGATACTTCTAGTCAACCTTTGATCGACGAANNKTTTGGTTTGTACTCTCCTTTCCAATTT	NNCATTGCTTGTGCNNACCTATGCACACNN	TGATGTGGTACATTTGACAAGATATGCCGCTTGGTCAAACAATAAGAAGGACCAAGATACTTCTAGTCAACCTTTGATCGACGAANNKTTTGGTTTGTACTCTCCTTTCCAATTTTTGTGGAGACCgaagCTGGTCTCGACAGNNCATTGCTTGTGCNNACCTATGCACACNNCTGTCTCTTATACACATCTCCGAGCCCACGAGAC
267	11	AATAAGAAGGACCAAGATACTTCTAGTCAACCTTTGATCGACGAAATCNNKGGTTTGTACTCTCCTTTCCAATTT	NNATAGACCGGTTCNNAGCGCAATAGCANN	TGATGTGGTACATTTGACAAGATATGCCGCTTGGTCAAACAATAAGAAGGACCAAGATACTTCTAGTCAACCTTTGATCGACGAAATCNNKGGTTTGTACTCTCCTTTCCAATTTTTGTGGAGACCgaagCTGGTCTCGACAGNNATAGACCGGTTCNNAGCGCAATAGCANNCTGTCTCTTATACACATCTCCGAGCCCACGAGAC
268	11	AATAAGAAGGACCAAGATACTTCTAGTCAACCTTTGATCGACGAAATCTTTNNKTTGTACTCTCCTTTCCAATTT	NNTGAGGACTGGTANNGTTCGTTCATCGNN	TGATGTGGTACATTTGACAAGATATGCCGCTTGGTCAAACAATAAGAAGGACCAAGATACTTCTAGTCAACCTTTGATCGACGAAATCTTTNNKTTGTACTCTCCTTTCCAATTTTTGTGGAGACCgaagCTGGTCTCGACAGNNTGAGGACTGGTANNGTTCGTTCATCGNNCTGTCTCTTATACACATCTCCGAGCCCACGAGAC
269	11	AATAAGAAGGACCAAGATACTTCTAGTCAACCTTTGATCGACGAAATCTTTGGTNNKTACTCTCCTTTCCAATTT	NNCTTCGTTAGTCGNNATTGCGATAGGCNN	TGATGTGGTACATTTGACAAGATATGCCGCTTGGTCAAACAATAAGAAGGACCAAGATACTTCTAGTCAACCTTTGATCGACGAAATCTTTGGTNNKTACTCTCCTTTCCAATTTTTGTGGAGACCgaagCTGGTCTCGACAGNNCTTCGTTAGTCGNNATTGCGATAGGCNNCTGTCTCTTATACACATCTCCGAGCCCACGAGAC
270	11	AATAAGAAGGACCAAGATACTTCTAGTCAACCTTTGATCGACGAAATCTTTGGTTTGNNKTCTCCTTTCCAATTT	NNAGTCCGATCAACNNCAGTCAGTGTACNN	TGATGTGGTACATTTGACAAGATATGCCGCTTGGTCAAACAATAAGAAGGACCAAGATACTTCTAGTCAACCTTTGATCGACGAAATCTTTGGTTTGNNKTCTCCTTTCCAATTTTTGTGGAGACCgaagCTGGTCTCGACAGNNAGTCCGATCAACNNCAGTCAGTGTACNNCTGTCTCTTATACACATCTCCGAGCCCACGAGAC
271	11	AATAAGAAGGACCAAGATACTTCTAGTCAACCTTTGATCGACGAAATCTTTGGTTTGTACNNKCCTTTCCAATTT	NNGTCGTCACATCTNNCGAACCTGTAACNN	TGATGTGGTACATTTGACAAGATATGCCGCTTGGTCAAACAATAAGAAGGACCAAGATACTTCTAGTCAACCTTTGATCGACGAAATCTTTGGTTTGTACNNKCCTTTCCAATTTTTGTGGAGACCgaagCTGGTCTCGACAGNNGTCGTCACATCTNNCGAACCTGTAACNNCTGTCTCTTATACACATCTCCGAGCCCACGAGAC
272	11	AATAAGAAGGACCAAGATACTTCTAGTCAACCTTTGATCGACGAAATCTTTGGTTTGTACTCTNNKTTCCAATTT	NNAGACTACGTCCANNCACGACTTCATGNN	TGATGTGGTACATTTGACAAGATATGCCGCTTGGTCAAACAATAAGAAGGACCAAGATACTTCTAGTCAACCTTTGATCGACGAAATCTTTGGTTTGTACTCTNNKTTCCAATTTTTGTGGAGACCgaagCTGGTCTCGACAGNNAGACTACGTCCANNCACGACTTCATGNNCTGTCTCTTATACACATCTCCGAGCCCACGAGAC
273	11	AATAAGAAGGACCAAGATACTTCTAGTCAACCTTTGATCGACGAAATCTTTGGTTTGTACTCTCCTNNKCAATTT	NNGTGCTACGATTCNNCAGTCCTGTGATNN	TGATGTGGTACATTTGACAAGATATGCCGCTTGGTCAAACAATAAGAAGGACCAAGATACTTCTAGTCAACCTTTGATCGACGAAATCTTTGGTTTGTACTCTCCTNNKCAATTTTTGTGGAGACCgaagCTGGTCTCGACAGNNGTGCTACGATTCNNCAGTCCTGTGATNNCTGTCTCTTATACACATCTCCGAGCCCACGAGAC
274	11	AATAAGAAGGACCAAGATACTTCTAGTCAACCTTTGATCGACGAAATCTTTGGTTTGTACTCTCCTTTCNNKTTT	NNCTGTCTCCATAGNNGTGCCGATATCTNN	TGATGTGGTACATTTGACAAGATATGCCGCTTGGTCAAACAATAAGAAGGACCAAGATACTTCTAGTCAACCTTTGATCGACGAAATCTTTGGTTTGTACTCTCCTTTCNNKTTTTTGTGGAGACCgaagCTGGTCTCGACAGNNCTGTCTCCATAGNNGTGCCGATATCTNNCTGTCTCTTATACACATCTCCGAGCCCACGAGAC
275	11	AATAAGAAGGACCAAGATACTTCTAGTCAACCTTTGATCGACGAAATCTTTGGTTTGTACTCTCCTTTCCAANNK	NNCTAGCGAGTAAGNNACAAGCACTGCTNN	TGATGTGGTACATTTGACAAGATATGCCGCTTGGTCAAACAATAAGAAGGACCAAGATACTTCTAGTCAACCTTTGATCGACGAAATCTTTGGTTTGTACTCTCCTTTCCAANNKTTGTGGAGACCgaagCTGGTCTCGACAGNNCTAGCGAGTAAGNNACAAGCACTGCTNNCTGTCTCTTATACACATCTCCGAGCCCACGAGAC
276	12	NNKTCACTTCAAGGTATTGGTAAATGTTTCCAAAATTATAGATCCAAATCCAAATGCGAGATTTTTCCCAGGACC	NNAGTGAGGCATGANNACGGCTTACAACNN	GATCGACGAAATCTTTGGTTTGTACTCTCCTTTCCAATTTNNKTCACTTCAAGGTATTGGTAAATGTTTCCAAAATTATAGATCCAAATCCAAATGCGAGATTTTTCCCAGGACCGCCAGGAGACCgaagCTGGTCTCGACAGNNAGTGAGGCATGANNACGGCTTACAACNNCTGTCTCTTATACACATCTCCGAGCCCACGAGAC
277	12	TTGNNKCTTCAAGGTATTGGTAAATGTTTCCAAAATTATAGATCCAAATCCAAATGCGAGATTTTTCCCAGGACC	NNCATATGCCGATCNNGCACAAGTTCAGNN	GATCGACGAAATCTTTGGTTTGTACTCTCCTTTCCAATTTTTGNNKCTTCAAGGTATTGGTAAATGTTTCCAAAATTATAGATCCAAATCCAAATGCGAGATTTTTCCCAGGACCGCCAGGAGACCgaagCTGGTCTCGACAGNNCATATGCCGATCNNGCACAAGTTCAGNNCTGTCTCTTATACACATCTCCGAGCCCACGAGAC
278	12	TTGTCANNKCAAGGTATTGGTAAATGTTTCCAAAATTATAGATCCAAATCCAAATGCGAGATTTTTCCCAGGACC	NNCATTCGTGACCTNNAGCGAAGTTCCANN	GATCGACGAAATCTTTGGTTTGTACTCTCCTTTCCAATTTTTGTCANNKCAAGGTATTGGTAAATGTTTCCAAAATTATAGATCCAAATCCAAATGCGAGATTTTTCCCAGGACCGCCAGGAGACCgaagCTGGTCTCGACAGNNCATTCGTGACCTNNAGCGAAGTTCCANNCTGTCTCTTATACACATCTCCGAGCCCACGAGAC
279	12	TTGTCACTTNNKGGTATTGGTAAATGTTTCCAAAATTATAGATCCAAATCCAAATGCGAGATTTTTCCCAGGACC	NNGTACTCACTGCTNNGCTCTAGAAGGANN	GATCGACGAAATCTTTGGTTTGTACTCTCCTTTCCAATTTTTGTCACTTNNKGGTATTGGTAAATGTTTCCAAAATTATAGATCCAAATCCAAATGCGAGATTTTTCCCAGGACCGCCAGGAGACCgaagCTGGTCTCGACAGNNGTACTCACTGCTNNGCTCTAGAAGGANNCTGTCTCTTATACACATCTCCGAGCCCACGAGAC
280	12	TTGTCACTTCAANNKATTGGTAAATGTTTCCAAAATTATAGATCCAAATCCAAATGCGAGATTTTTCCCAGGACC	NNCTGGTGACTATGNNCGGATTGCAACTNN	GATCGACGAAATCTTTGGTTTGTACTCTCCTTTCCAATTTTTGTCACTTCAANNKATTGGTAAATGTTTCCAAAATTATAGATCCAAATCCAAATGCGAGATTTTTCCCAGGACCGCCAGGAGACCgaagCTGGTCTCGACAGNNCTGGTGACTATGNNCGGATTGCAACTNNCTGTCTCTTATACACATCTCCGAGCCCACGAGAC
281	12	TTGTCACTTCAAGGTNNKGGTAAATGTTTCCAAAATTATAGATCCAAATCCAAATGCGAGATTTTTCCCAGGACC	NNAGGCCAACAATGNNACCTCTCCAATCNN	GATCGACGAAATCTTTGGTTTGTACTCTCCTTTCCAATTTTTGTCACTTCAAGGTNNKGGTAAATGTTTCCAAAATTATAGATCCAAATCCAAATGCGAGATTTTTCCCAGGACCGCCAGGAGACCgaagCTGGTCTCGACAGNNAGGCCAACAATGNNACCTCTCCAATCNNCTGTCTCTTATACACATCTCCGAGCCCACGAGAC
282	12	TTGTCACTTCAAGGTATTNNKAAATGTTTCCAAAATTATAGATCCAAATCCAAATGCGAGATTTTTCCCAGGACC	NNATGGAAGTGGCTNNCAACCGCTATACNN	GATCGACGAAATCTTTGGTTTGTACTCTCCTTTCCAATTTTTGTCACTTCAAGGTATTNNKAAATGTTTCCAAAATTATAGATCCAAATCCAAATGCGAGATTTTTCCCAGGACCGCCAGGAGACCgaagCTGGTCTCGACAGNNATGGAAGTGGCTNNCAACCGCTATACNNCTGTCTCTTATACACATCTCCGAGCCCACGAGAC
283	12	TTGTCACTTCAAGGTATTGGTNNKTGTTTCCAAAATTATAGATCCAAATCCAAATGCGAGATTTTTCCCAGGACC	NNGTCCGGATAGATNNGTACACCGGATANN	GATCGACGAAATCTTTGGTTTGTACTCTCCTTTCCAATTTTTGTCACTTCAAGGTATTGGTNNKTGTTTCCAAAATTATAGATCCAAATCCAAATGCGAGATTTTTCCCAGGACCGCCAGGAGACCgaagCTGGTCTCGACAGNNGTCCGGATAGATNNGTACACCGGATANNCTGTCTCTTATACACATCTCCGAGCCCACGAGAC
284	12	TTGTCACTTCAAGGTATTGGTAAANNKTTCCAAAATTATAGATCCAAATCCAAATGCGAGATTTTTCCCAGGACC	NNCAGTCACCAACTNNAGCTTCGAAGTGNN	GATCGACGAAATCTTTGGTTTGTACTCTCCTTTCCAATTTTTGTCACTTCAAGGTATTGGTAAANNKTTCCAAAATTATAGATCCAAATCCAAATGCGAGATTTTTCCCAGGACCGCCAGGAGACCgaagCTGGTCTCGACAGNNCAGTCACCAACTNNAGCTTCGAAGTGNNCTGTCTCTTATACACATCTCCGAGCCCACGAGAC
285	12	TTGTCACTTCAAGGTATTGGTAAATGTNNKCAAAATTATAGATCCAAATCCAAATGCGAGATTTTTCCCAGGACC	NNGTAGATAGGACGNNCAATCGTTGCCTNN	GATCGACGAAATCTTTGGTTTGTACTCTCCTTTCCAATTTTTGTCACTTCAAGGTATTGGTAAATGTNNKCAAAATTATAGATCCAAATCCAAATGCGAGATTTTTCCCAGGACCGCCAGGAGACCgaagCTGGTCTCGACAGNNGTAGATAGGACGNNCAATCGTTGCCTNNCTGTCTCTTATACACATCTCCGAGCCCACGAGAC
286	12	TTGTCACTTCAAGGTATTGGTAAATGTTTCNNKAATTATAGATCCAAATCCAAATGCGAGATTTTTCCCAGGACC	NNCGCACATCTATCNNACTGGCTTGTCTNN	GATCGACGAAATCTTTGGTTTGTACTCTCCTTTCCAATTTTTGTCACTTCAAGGTATTGGTAAATGTTTCNNKAATTATAGATCCAAATCCAAATGCGAGATTTTTCCCAGGACCGCCAGGAGACCgaagCTGGTCTCGACAGNNCGCACATCTATCNNACTGGCTTGTCTNNCTGTCTCTTATACACATCTCCGAGCCCACGAGAC
287	12	TTGTCACTTCAAGGTATTGGTAAATGTTTCCAANNKTATAGATCCAAATCCAAATGCGAGATTTTTCCCAGGACC	NNGCGATTCCTGATNNAGCGCTGGATATNN	GATCGACGAAATCTTTGGTTTGTACTCTCCTTTCCAATTTTTGTCACTTCAAGGTATTGGTAAATGTTTCCAANNKTATAGATCCAAATCCAAATGCGAGATTTTTCCCAGGACCGCCAGGAGACCgaagCTGGTCTCGACAGNNGCGATTCCTGATNNAGCGCTGGATATNNCTGTCTCTTATACACATCTCCGAGCCCACGAGAC
288	12	TTGTCACTTCAAGGTATTGGTAAATGTTTCCAAAATNNKAGATCCAAATCCAAATGCGAGATTTTTCCCAGGACC	NNGCATTCATCGTCNNCTGACGGAATCANN	GATCGACGAAATCTTTGGTTTGTACTCTCCTTTCCAATTTTTGTCACTTCAAGGTATTGGTAAATGTTTCCAAAATNNKAGATCCAAATCCAAATGCGAGATTTTTCCCAGGACCGCCAGGAGACCgaagCTGGTCTCGACAGNNGCATTCATCGTCNNCTGACGGAATCANNCTGTCTCTTATACACATCTCCGAGCCCACGAGAC
289	12	TTGTCACTTCAAGGTATTGGTAAATGTTTCCAAAATTATNNKTCCAAATCCAAATGCGAGATTTTTCCCAGGACC	NNCAAGCGCTTCTANNCGTCTACACCATNN	GATCGACGAAATCTTTGGTTTGTACTCTCCTTTCCAATTTTTGTCACTTCAAGGTATTGGTAAATGTTTCCAAAATTATNNKTCCAAATCCAAATGCGAGATTTTTCCCAGGACCGCCAGGAGACCgaagCTGGTCTCGACAGNNCAAGCGCTTCTANNCGTCTACACCATNNCTGTCTCTTATACACATCTCCGAGCCCACGAGAC
290	12	TTGTCACTTCAAGGTATTGGTAAATGTTTCCAAAATTATAGANNKAAATCCAAATGCGAGATTTTTCCCAGGACC	NNGTAGATGGTTGCNNGTTCGAGGATTGNN	GATCGACGAAATCTTTGGTTTGTACTCTCCTTTCCAATTTTTGTCACTTCAAGGTATTGGTAAATGTTTCCAAAATTATAGANNKAAATCCAAATGCGAGATTTTTCCCAGGACCGCCAGGAGACCgaagCTGGTCTCGACAGNNGTAGATGGTTGCNNGTTCGAGGATTGNNCTGTCTCTTATACACATCTCCGAGCCCACGAGAC
291	12	TTGTCACTTCAAGGTATTGGTAAATGTTTCCAAAATTATAGATCCNNKTCCAAATGCGAGATTTTTCCCAGGACC	NNCATTGCATCCTCNNGCGAGTACAATCNN	GATCGACGAAATCTTTGGTTTGTACTCTCCTTTCCAATTTTTGTCACTTCAAGGTATTGGTAAATGTTTCCAAAATTATAGATCCNNKTCCAAATGCGAGATTTTTCCCAGGACCGCCAGGAGACCgaagCTGGTCTCGACAGNNCATTGCATCCTCNNGCGAGTACAATCNNCTGTCTCTTATACACATCTCCGAGCCCACGAGAC
292	12	TTGTCACTTCAAGGTATTGGTAAATGTTTCCAAAATTATAGATCCAAANNKAAATGCGAGATTTTTCCCAGGACC	NNCTATTAAGGCCGNNCACCTGGTATGANN	GATCGACGAAATCTTTGGTTTGTACTCTCCTTTCCAATTTTTGTCACTTCAAGGTATTGGTAAATGTTTCCAAAATTATAGATCCAAANNKAAATGCGAGATTTTTCCCAGGACCGCCAGGAGACCgaagCTGGTCTCGACAGNNCTATTAAGGCCGNNCACCTGGTATGANNCTGTCTCTTATACACATCTCCGAGCCCACGAGAC
293	12	TTGTCACTTCAAGGTATTGGTAAATGTTTCCAAAATTATAGATCCAAATCCNNKTGCGAGATTTTTCCCAGGACC	NNATGGTAACGCGTNNTAACCAACGACGNN	GATCGACGAAATCTTTGGTTTGTACTCTCCTTTCCAATTTTTGTCACTTCAAGGTATTGGTAAATGTTTCCAAAATTATAGATCCAAATCCNNKTGCGAGATTTTTCCCAGGACCGCCAGGAGACCgaagCTGGTCTCGACAGNNATGGTAACGCGTNNTAACCAACGACGNNCTGTCTCTTATACACATCTCCGAGCCCACGAGAC
294	12	TTGTCACTTCAAGGTATTGGTAAATGTTTCCAAAATTATAGATCCAAATCCAAANNKGAGATTTTTCCCAGGACC	NNACTGGTGTCAACNNCGTGTTCATGTCNN	GATCGACGAAATCTTTGGTTTGTACTCTCCTTTCCAATTTTTGTCACTTCAAGGTATTGGTAAATGTTTCCAAAATTATAGATCCAAATCCAAANNKGAGATTTTTCCCAGGACCGCCAGGAGACCgaagCTGGTCTCGACAGNNACTGGTGTCAACNNCGTGTTCATGTCNNCTGTCTCTTATACACATCTCCGAGCCCACGAGAC
295	12	TTGTCACTTCAAGGTATTGGTAAATGTTTCCAAAATTATAGATCCAAATCCAAATGCNNKATTTTTCCCAGGACC	NNTGCTATGCCATGNNCGACGTAAGGTANN	GATCGACGAAATCTTTGGTTTGTACTCTCCTTTCCAATTTTTGTCACTTCAAGGTATTGGTAAATGTTTCCAAAATTATAGATCCAAATCCAAATGCNNKATTTTTCCCAGGACCGCCAGGAGACCgaagCTGGTCTCGACAGNNTGCTATGCCATGNNCGACGTAAGGTANNCTGTCTCTTATACACATCTCCGAGCCCACGAGAC
296	12	TTGTCACTTCAAGGTATTGGTAAATGTTTCCAAAATTATAGATCCAAATCCAAATGCGAGNNKTTTCCCAGGACC	NNGTGCAGTACGATNNCATGTGCGGATANN	GATCGACGAAATCTTTGGTTTGTACTCTCCTTTCCAATTTTTGTCACTTCAAGGTATTGGTAAATGTTTCCAAAATTATAGATCCAAATCCAAATGCGAGNNKTTTCCCAGGACCGCCAGGAGACCgaagCTGGTCTCGACAGNNGTGCAGTACGATNNCATGTGCGGATANNCTGTCTCTTATACACATCTCCGAGCCCACGAGAC
297	12	TTGTCACTTCAAGGTATTGGTAAATGTTTCCAAAATTATAGATCCAAATCCAAATGCGAGATTNNKCCCAGGACC	NNCGTTGGTCAATCNNCAAGATCAGGCANN	GATCGACGAAATCTTTGGTTTGTACTCTCCTTTCCAATTTTTGTCACTTCAAGGTATTGGTAAATGTTTCCAAAATTATAGATCCAAATCCAAATGCGAGATTNNKCCCAGGACCGCCAGGAGACCgaagCTGGTCTCGACAGNNCGTTGGTCAATCNNCAAGATCAGGCANNCTGTCTCTTATACACATCTCCGAGCCCACGAGAC
298	12	TTGTCACTTCAAGGTATTGGTAAATGTTTCCAAAATTATAGATCCAAATCCAAATGCGAGATTTTTNNKAGGACC	NNCAACCTTGAGCANNACATGTGGCCTANN	GATCGACGAAATCTTTGGTTTGTACTCTCCTTTCCAATTTTTGTCACTTCAAGGTATTGGTAAATGTTTCCAAAATTATAGATCCAAATCCAAATGCGAGATTTTTNNKAGGACCGCCAGGAGACCgaagCTGGTCTCGACAGNNCAACCTTGAGCANNACATGTGGCCTANNCTGTCTCTTATACACATCTCCGAGCCCACGAGAC
299	12	TTGTCACTTCAAGGTATTGGTAAATGTTTCCAAAATTATAGATCCAAATCCAAATGCGAGATTTTTCCCNNKACC	NNACTTCGTACTGCNNCGTCTGAATTCGNN	GATCGACGAAATCTTTGGTTTGTACTCTCCTTTCCAATTTTTGTCACTTCAAGGTATTGGTAAATGTTTCCAAAATTATAGATCCAAATCCAAATGCGAGATTTTTCCCNNKACCGCCAGGAGACCgaagCTGGTCTCGACAGNNACTTCGTACTGCNNCGTCTGAATTCGNNCTGTCTCTTATACACATCTCCGAGCCCACGAGAC
300	12	TTGTCACTTCAAGGTATTGGTAAATGTTTCCAAAATTATAGATCCAAATCCAAATGCGAGATTTTTCCCAGGNNK	NNACGAACAGTGCTNNTACGGATCCACTNN	GATCGACGAAATCTTTGGTTTGTACTCTCCTTTCCAATTTTTGTCACTTCAAGGTATTGGTAAATGTTTCCAAAATTATAGATCCAAATCCAAATGCGAGATTTTTCCCAGGNNKGCCAGGAGACCgaagCTGGTCTCGACAGNNACGAACAGTGCTNNTACGGATCCACTNNCTGTCTCTTATACACATCTCCGAGCCCACGAGAC
301	13	NNKAAGGAAACCATATACATCATGTTAAGGTTTTTCGACGTTTGTTTTCATCACATCAACCAAGGCTGTGTCTCC	NNACTACTTGACGCNNGTCACTCATCGTNN	ctctcctttccaatttttgtcacttcaaggtattggtaaatgtttccaaaattatagatccaaatccaaatgcgagatttttcccaggaccNNKAAGGAAACCATATACATCATGTTAAGGTTTTTCGACGTTTGTTTTCATCACATCAACCAAGGCTGTGTCTCCATAGGGAGACCgaagCTGGTCTCGACAGNNACTACTTGACGCNNGTCACTCATCGTNNCTGTCTCTTATACACATCTCCGAGCCCACGAGAC
302	13	GCCNNKGAAACCATATACATCATGTTAAGGTTTTTCGACGTTTGTTTTCATCACATCAACCAAGGCTGTGTCTCC	NNCAACGGACTCATNNACATTAGGCCGTNN	ctctcctttccaatttttgtcacttcaaggtattggtaaatgtttccaaaattatagatccaaatccaaatgcgagatttttcccaggaccGCCNNKGAAACCATATACATCATGTTAAGGTTTTTCGACGTTTGTTTTCATCACATCAACCAAGGCTGTGTCTCCATAGGGAGACCgaagCTGGTCTCGACAGNNCAACGGACTCATNNACATTAGGCCGTNNCTGTCTCTTATACACATCTCCGAGCCCACGAGAC
303	13	GCCAAGNNKACCATATACATCATGTTAAGGTTTTTCGACGTTTGTTTTCATCACATCAACCAAGGCTGTGTCTCC	NNAGGAGATACCGTNNTAGACCTCTAGCNN	ctctcctttccaatttttgtcacttcaaggtattggtaaatgtttccaaaattatagatccaaatccaaatgcgagatttttcccaggaccGCCAAGNNKACCATATACATCATGTTAAGGTTTTTCGACGTTTGTTTTCATCACATCAACCAAGGCTGTGTCTCCATAGGGAGACCgaagCTGGTCTCGACAGNNAGGAGATACCGTNNTAGACCTCTAGCNNCTGTCTCTTATACACATCTCCGAGCCCACGAGAC
304	13	GCCAAGGAANNKATATACATCATGTTAAGGTTTTTCGACGTTTGTTTTCATCACATCAACCAAGGCTGTGTCTCC	NNAGTAGGCTGTAGNNGTGGACCTTCTANN	ctctcctttccaatttttgtcacttcaaggtattggtaaatgtttccaaaattatagatccaaatccaaatgcgagatttttcccaggaccGCCAAGGAANNKATATACATCATGTTAAGGTTTTTCGACGTTTGTTTTCATCACATCAACCAAGGCTGTGTCTCCATAGGGAGACCgaagCTGGTCTCGACAGNNAGTAGGCTGTAGNNGTGGACCTTCTANNCTGTCTCTTATACACATCTCCGAGCCCACGAGAC
305	13	GCCAAGGAAACCNNKTACATCATGTTAAGGTTTTTCGACGTTTGTTTTCATCACATCAACCAAGGCTGTGTCTCC	NNTACCTTGACACGNNCAACGGATGTCTNN	ctctcctttccaatttttgtcacttcaaggtattggtaaatgtttccaaaattatagatccaaatccaaatgcgagatttttcccaggaccGCCAAGGAAACCNNKTACATCATGTTAAGGTTTTTCGACGTTTGTTTTCATCACATCAACCAAGGCTGTGTCTCCATAGGGAGACCgaagCTGGTCTCGACAGNNTACCTTGACACGNNCAACGGATGTCTNNCTGTCTCTTATACACATCTCCGAGCCCACGAGAC
306	13	GCCAAGGAAACCATANNKATCATGTTAAGGTTTTTCGACGTTTGTTTTCATCACATCAACCAAGGCTGTGTCTCC	NNCGTACGATTGTCNNACCGCATGGTATNN	ctctcctttccaatttttgtcacttcaaggtattggtaaatgtttccaaaattatagatccaaatccaaatgcgagatttttcccaggaccGCCAAGGAAACCATANNKATCATGTTAAGGTTTTTCGACGTTTGTTTTCATCACATCAACCAAGGCTGTGTCTCCATAGGGAGACCgaagCTGGTCTCGACAGNNCGTACGATTGTCNNACCGCATGGTATNNCTGTCTCTTATACACATCTCCGAGCCCACGAGAC
307	13	GCCAAGGAAACCATATACNNKATGTTAAGGTTTTTCGACGTTTGTTTTCATCACATCAACCAAGGCTGTGTCTCC	NNACAAGATTGCGCNNACTTCAGGACTGNN	ctctcctttccaatttttgtcacttcaaggtattggtaaatgtttccaaaattatagatccaaatccaaatgcgagatttttcccaggaccGCCAAGGAAACCATATACNNKATGTTAAGGTTTTTCGACGTTTGTTTTCATCACATCAACCAAGGCTGTGTCTCCATAGGGAGACCgaagCTGGTCTCGACAGNNACAAGATTGCGCNNACTTCAGGACTGNNCTGTCTCTTATACACATCTCCGAGCCCACGAGAC
308	13	GCCAAGGAAACCATATACATCNNKTTAAGGTTTTTCGACGTTTGTTTTCATCACATCAACCAAGGCTGTGTCTCC	NNACCATTCACCAGNNAGATGATGGCGANN	ctctcctttccaatttttgtcacttcaaggtattggtaaatgtttccaaaattatagatccaaatccaaatgcgagatttttcccaggaccGCCAAGGAAACCATATACATCNNKTTAAGGTTTTTCGACGTTTGTTTTCATCACATCAACCAAGGCTGTGTCTCCATAGGGAGACCgaagCTGGTCTCGACAGNNACCATTCACCAGNNAGATGATGGCGANNCTGTCTCTTATACACATCTCCGAGCCCACGAGAC
309	13	GCCAAGGAAACCATATACATCATGNNKAGGTTTTTCGACGTTTGTTTTCATCACATCAACCAAGGCTGTGTCTCC	NNGCGCCTATAACANNCGTGATTGCTGANN	ctctcctttccaatttttgtcacttcaaggtattggtaaatgtttccaaaattatagatccaaatccaaatgcgagatttttcccaggaccGCCAAGGAAACCATATACATCATGNNKAGGTTTTTCGACGTTTGTTTTCATCACATCAACCAAGGCTGTGTCTCCATAGGGAGACCgaagCTGGTCTCGACAGNNGCGCCTATAACANNCGTGATTGCTGANNCTGTCTCTTATACACATCTCCGAGCCCACGAGAC
310	13	GCCAAGGAAACCATATACATCATGTTANNKTTTTTCGACGTTTGTTTTCATCACATCAACCAAGGCTGTGTCTCC	NNCTGGAGCGTTATNNTGCTGTTGGTCANN	ctctcctttccaatttttgtcacttcaaggtattggtaaatgtttccaaaattatagatccaaatccaaatgcgagatttttcccaggaccGCCAAGGAAACCATATACATCATGTTANNKTTTTTCGACGTTTGTTTTCATCACATCAACCAAGGCTGTGTCTCCATAGGGAGACCgaagCTGGTCTCGACAGNNCTGGAGCGTTATNNTGCTGTTGGTCANNCTGTCTCTTATACACATCTCCGAGCCCACGAGAC
311	13	GCCAAGGAAACCATATACATCATGTTAAGGNNKTTCGACGTTTGTTTTCATCACATCAACCAAGGCTGTGTCTCC	NNTACGAGTCGGATNNAGAGGAGAGACANN	ctctcctttccaatttttgtcacttcaaggtattggtaaatgtttccaaaattatagatccaaatccaaatgcgagatttttcccaggaccGCCAAGGAAACCATATACATCATGTTAAGGNNKTTCGACGTTTGTTTTCATCACATCAACCAAGGCTGTGTCTCCATAGGGAGACCgaagCTGGTCTCGACAGNNTACGAGTCGGATNNAGAGGAGAGACANNCTGTCTCTTATACACATCTCCGAGCCCACGAGAC
312	13	GCCAAGGAAACCATATACATCATGTTAAGGTTTNNKGACGTTTGTTTTCATCACATCAACCAAGGCTGTGTCTCC	NNGCTTAGCTAGAGNNTGATCGGTCCTANN	ctctcctttccaatttttgtcacttcaaggtattggtaaatgtttccaaaattatagatccaaatccaaatgcgagatttttcccaggaccGCCAAGGAAACCATATACATCATGTTAAGGTTTNNKGACGTTTGTTTTCATCACATCAACCAAGGCTGTGTCTCCATAGGGAGACCgaagCTGGTCTCGACAGNNGCTTAGCTAGAGNNTGATCGGTCCTANNCTGTCTCTTATACACATCTCCGAGCCCACGAGAC
313	13	GCCAAGGAAACCATATACATCATGTTAAGGTTTTTCNNKGTTTGTTTTCATCACATCAACCAAGGCTGTGTCTCC	NNGCAATCCTGTAGNNGCCTTCTGTACTNN	ctctcctttccaatttttgtcacttcaaggtattggtaaatgtttccaaaattatagatccaaatccaaatgcgagatttttcccaggaccGCCAAGGAAACCATATACATCATGTTAAGGTTTTTCNNKGTTTGTTTTCATCACATCAACCAAGGCTGTGTCTCCATAGGGAGACCgaagCTGGTCTCGACAGNNGCAATCCTGTAGNNGCCTTCTGTACTNNCTGTCTCTTATACACATCTCCGAGCCCACGAGAC
314	13	GCCAAGGAAACCATATACATCATGTTAAGGTTTTTCGACNNKTGTTTTCATCACATCAACCAAGGCTGTGTCTCC	NNCAGCACACTAGTNNCTTACAGCGGTANN	ctctcctttccaatttttgtcacttcaaggtattggtaaatgtttccaaaattatagatccaaatccaaatgcgagatttttcccaggaccGCCAAGGAAACCATATACATCATGTTAAGGTTTTTCGACNNKTGTTTTCATCACATCAACCAAGGCTGTGTCTCCATAGGGAGACCgaagCTGGTCTCGACAGNNCAGCACACTAGTNNCTTACAGCGGTANNCTGTCTCTTATACACATCTCCGAGCCCACGAGAC
315	13	GCCAAGGAAACCATATACATCATGTTAAGGTTTTTCGACGTTNNKTTTCATCACATCAACCAAGGCTGTGTCTCC	NNGCCTCATTGACTNNGTGCGTATAACGNN	ctctcctttccaatttttgtcacttcaaggtattggtaaatgtttccaaaattatagatccaaatccaaatgcgagatttttcccaggaccGCCAAGGAAACCATATACATCATGTTAAGGTTTTTCGACGTTNNKTTTCATCACATCAACCAAGGCTGTGTCTCCATAGGGAGACCgaagCTGGTCTCGACAGNNGCCTCATTGACTNNGTGCGTATAACGNNCTGTCTCTTATACACATCTCCGAGCCCACGAGAC
316	13	GCCAAGGAAACCATATACATCATGTTAAGGTTTTTCGACGTTTGTNNKCATCACATCAACCAAGGCTGTGTCTCC	NNGTAGTCTGTGACNNTAGGATGCCACANN	ctctcctttccaatttttgtcacttcaaggtattggtaaatgtttccaaaattatagatccaaatccaaatgcgagatttttcccaggaccGCCAAGGAAACCATATACATCATGTTAAGGTTTTTCGACGTTTGTNNKCATCACATCAACCAAGGCTGTGTCTCCATAGGGAGACCgaagCTGGTCTCGACAGNNGTAGTCTGTGACNNTAGGATGCCACANNCTGTCTCTTATACACATCTCCGAGCCCACGAGAC
317	13	GCCAAGGAAACCATATACATCATGTTAAGGTTTTTCGACGTTTGTTTTNNKCACATCAACCAAGGCTGTGTCTCC	NNCGTTACTGTCTCNNTACGCCTAGTTCNN	ctctcctttccaatttttgtcacttcaaggtattggtaaatgtttccaaaattatagatccaaatccaaatgcgagatttttcccaggaccGCCAAGGAAACCATATACATCATGTTAAGGTTTTTCGACGTTTGTTTTNNKCACATCAACCAAGGCTGTGTCTCCATAGGGAGACCgaagCTGGTCTCGACAGNNCGTTACTGTCTCNNTACGCCTAGTTCNNCTGTCTCTTATACACATCTCCGAGCCCACGAGAC
318	13	GCCAAGGAAACCATATACATCATGTTAAGGTTTTTCGACGTTTGTTTTCATNNKATCAACCAAGGCTGTGTCTCC	NNCACTTCCGGTTANNTAGTCGGTCAACNN	ctctcctttccaatttttgtcacttcaaggtattggtaaatgtttccaaaattatagatccaaatccaaatgcgagatttttcccaggaccGCCAAGGAAACCATATACATCATGTTAAGGTTTTTCGACGTTTGTTTTCATNNKATCAACCAAGGCTGTGTCTCCATAGGGAGACCgaagCTGGTCTCGACAGNNCACTTCCGGTTANNTAGTCGGTCAACNNCTGTCTCTTATACACATCTCCGAGCCCACGAGAC
319	13	GCCAAGGAAACCATATACATCATGTTAAGGTTTTTCGACGTTTGTTTTCATCACNNKAACCAAGGCTGTGTCTCC	NNGCGATCTTATCGNNGTTCCATGTCCANN	ctctcctttccaatttttgtcacttcaaggtattggtaaatgtttccaaaattatagatccaaatccaaatgcgagatttttcccaggaccGCCAAGGAAACCATATACATCATGTTAAGGTTTTTCGACGTTTGTTTTCATCACNNKAACCAAGGCTGTGTCTCCATAGGGAGACCgaagCTGGTCTCGACAGNNGCGATCTTATCGNNGTTCCATGTCCANNCTGTCTCTTATACACATCTCCGAGCCCACGAGAC
320	13	GCCAAGGAAACCATATACATCATGTTAAGGTTTTTCGACGTTTGTTTTCATCACATCNNKCAAGGCTGTGTCTCC	NNCACTTGCCATGANNCTAATGTGGCCTNN	ctctcctttccaatttttgtcacttcaaggtattggtaaatgtttccaaaattatagatccaaatccaaatgcgagatttttcccaggaccGCCAAGGAAACCATATACATCATGTTAAGGTTTTTCGACGTTTGTTTTCATCACATCNNKCAAGGCTGTGTCTCCATAGGGAGACCgaagCTGGTCTCGACAGNNCACTTGCCATGANNCTAATGTGGCCTNNCTGTCTCTTATACACATCTCCGAGCCCACGAGAC
321	13	GCCAAGGAAACCATATACATCATGTTAAGGTTTTTCGACGTTTGTTTTCATCACATCAACNNKGGCTGTGTCTCC	NNTGGAGCGAACATNNGCCTGCGTTATANN	ctctcctttccaatttttgtcacttcaaggtattggtaaatgtttccaaaattatagatccaaatccaaatgcgagatttttcccaggaccGCCAAGGAAACCATATACATCATGTTAAGGTTTTTCGACGTTTGTTTTCATCACATCAACNNKGGCTGTGTCTCCATAGGGAGACCgaagCTGGTCTCGACAGNNTGGAGCGAACATNNGCCTGCGTTATANNCTGTCTCTTATACACATCTCCGAGCCCACGAGAC
322	13	GCCAAGGAAACCATATACATCATGTTAAGGTTTTTCGACGTTTGTTTTCATCACATCAACCAANNKTGTGTCTCC	NNCGGTCAGACTTANNAGAGAAGTAGGCNN	ctctcctttccaatttttgtcacttcaaggtattggtaaatgtttccaaaattatagatccaaatccaaatgcgagatttttcccaggaccGCCAAGGAAACCATATACATCATGTTAAGGTTTTTCGACGTTTGTTTTCATCACATCAACCAANNKTGTGTCTCCATAGGGAGACCgaagCTGGTCTCGACAGNNCGGTCAGACTTANNAGAGAAGTAGGCNNCTGTCTCTTATACACATCTCCGAGCCCACGAGAC
323	13	GCCAAGGAAACCATATACATCATGTTAAGGTTTTTCGACGTTTGTTTTCATCACATCAACCAAGGCNNKGTCTCC	NNTGGAGTCCAAGANNCGAACTAGGAACNN	ctctcctttccaatttttgtcacttcaaggtattggtaaatgtttccaaaattatagatccaaatccaaatgcgagatttttcccaggaccGCCAAGGAAACCATATACATCATGTTAAGGTTTTTCGACGTTTGTTTTCATCACATCAACCAAGGCNNKGTCTCCATAGGGAGACCgaagCTGGTCTCGACAGNNTGGAGTCCAAGANNCGAACTAGGAACNNCTGTCTCTTATACACATCTCCGAGCCCACGAGAC
324	13	GCCAAGGAAACCATATACATCATGTTAAGGTTTTTCGACGTTTGTTTTCATCACATCAACCAAGGCTGTNNKTCC	NNCTATTGCGGTACNNTATAGGTGCGTGNN	ctctcctttccaatttttgtcacttcaaggtattggtaaatgtttccaaaattatagatccaaatccaaatgcgagatttttcccaggaccGCCAAGGAAACCATATACATCATGTTAAGGTTTTTCGACGTTTGTTTTCATCACATCAACCAAGGCTGTNNKTCCATAGGGAGACCgaagCTGGTCTCGACAGNNCTATTGCGGTACNNTATAGGTGCGTGNNCTGTCTCTTATACACATCTCCGAGCCCACGAGAC
325	13	GCCAAGGAAACCATATACATCATGTTAAGGTTTTTCGACGTTTGTTTTCATCACATCAACCAAGGCTGTGTCNNK	NNCATATCCGAGTCNNTATGCTCCTCTCNN	ctctcctttccaatttttgtcacttcaaggtattggtaaatgtttccaaaattatagatccaaatccaaatgcgagatttttcccaggaccGCCAAGGAAACCATATACATCATGTTAAGGTTTTTCGACGTTTGTTTTCATCACATCAACCAAGGCTGTGTCNNKATAGGGAGACCgaagCTGGTCTCGACAGNNCATATCCGAGTCNNTATGCTCCTCTCNNCTGTCTCTTATACACATCTCCGAGCCCACGAGAC
326	14	NNKGCTAATCCCCTGGAAAACTACCTACAGAAAATGAATCTTTTACCTTCAACCCCATCTTCGATATCATCTGCA	NNTACCATACGCTCNNCGATATCTCCACNN	CGACGTTTGTTTTCATCACATCAACCAAGGCTGTGTCTCCNNKGCTAATCCCCTGGAAAACTACCTACAGAAAATGAATCTTTTACCTTCAACCCCATCTTCGATATCATCTGCAGGGAGGAGACCgaagCTGGTCTCGACAGNNTACCATACGCTCNNCGATATCTCCACNNCTGTCTCTTATACACATCTCCGAGCCCACGAGAC
327	14	ATANNKAATCCCCTGGAAAACTACCTACAGAAAATGAATCTTTTACCTTCAACCCCATCTTCGATATCATCTGCA	NNTACAACCGACAGNNAGCGATGATGACNN	CGACGTTTGTTTTCATCACATCAACCAAGGCTGTGTCTCCATANNKAATCCCCTGGAAAACTACCTACAGAAAATGAATCTTTTACCTTCAACCCCATCTTCGATATCATCTGCAGGGAGGAGACCgaagCTGGTCTCGACAGNNTACAACCGACAGNNAGCGATGATGACNNCTGTCTCTTATACACATCTCCGAGCCCACGAGAC
328	14	ATAGCTNNKCCCCTGGAAAACTACCTACAGAAAATGAATCTTTTACCTTCAACCCCATCTTCGATATCATCTGCA	NNCAAGTTAGCGCANNACCACTTCGTCTNN	CGACGTTTGTTTTCATCACATCAACCAAGGCTGTGTCTCCATAGCTNNKCCCCTGGAAAACTACCTACAGAAAATGAATCTTTTACCTTCAACCCCATCTTCGATATCATCTGCAGGGAGGAGACCgaagCTGGTCTCGACAGNNCAAGTTAGCGCANNACCACTTCGTCTNNCTGTCTCTTATACACATCTCCGAGCCCACGAGAC
329	14	ATAGCTAATNNKCTGGAAAACTACCTACAGAAAATGAATCTTTTACCTTCAACCCCATCTTCGATATCATCTGCA	NNATAGCGAAGCCANNCAGTTAGACGGANN	CGACGTTTGTTTTCATCACATCAACCAAGGCTGTGTCTCCATAGCTAATNNKCTGGAAAACTACCTACAGAAAATGAATCTTTTACCTTCAACCCCATCTTCGATATCATCTGCAGGGAGGAGACCgaagCTGGTCTCGACAGNNATAGCGAAGCCANNCAGTTAGACGGANNCTGTCTCTTATACACATCTCCGAGCCCACGAGAC
330	14	ATAGCTAATCCCNNKGAAAACTACCTACAGAAAATGAATCTTTTACCTTCAACCCCATCTTCGATATCATCTGCA	NNACAGAGTGGTGANNGTCGTTGTACTCNN	CGACGTTTGTTTTCATCACATCAACCAAGGCTGTGTCTCCATAGCTAATCCCNNKGAAAACTACCTACAGAAAATGAATCTTTTACCTTCAACCCCATCTTCGATATCATCTGCAGGGAGGAGACCgaagCTGGTCTCGACAGNNACAGAGTGGTGANNGTCGTTGTACTCNNCTGTCTCTTATACACATCTCCGAGCCCACGAGAC
331	14	ATAGCTAATCCCCTGNNKAACTACCTACAGAAAATGAATCTTTTACCTTCAACCCCATCTTCGATATCATCTGCA	NNACGGATGGTTCANNTGGAACGAAGGANN	CGACGTTTGTTTTCATCACATCAACCAAGGCTGTGTCTCCATAGCTAATCCCCTGNNKAACTACCTACAGAAAATGAATCTTTTACCTTCAACCCCATCTTCGATATCATCTGCAGGGAGGAGACCgaagCTGGTCTCGACAGNNACGGATGGTTCANNTGGAACGAAGGANNCTGTCTCTTATACACATCTCCGAGCCCACGAGAC
332	14	ATAGCTAATCCCCTGGAANNKTACCTACAGAAAATGAATCTTTTACCTTCAACCCCATCTTCGATATCATCTGCA	NNCAAGCACGTATGNNCGAAGTAGCTGTNN	CGACGTTTGTTTTCATCACATCAACCAAGGCTGTGTCTCCATAGCTAATCCCCTGGAANNKTACCTACAGAAAATGAATCTTTTACCTTCAACCCCATCTTCGATATCATCTGCAGGGAGGAGACCgaagCTGGTCTCGACAGNNCAAGCACGTATGNNCGAAGTAGCTGTNNCTGTCTCTTATACACATCTCCGAGCCCACGAGAC
333	14	ATAGCTAATCCCCTGGAAAACNNKCTACAGAAAATGAATCTTTTACCTTCAACCCCATCTTCGATATCATCTGCA	NNGTGACTCTACGANNTACCGCGGTTATNN	CGACGTTTGTTTTCATCACATCAACCAAGGCTGTGTCTCCATAGCTAATCCCCTGGAAAACNNKCTACAGAAAATGAATCTTTTACCTTCAACCCCATCTTCGATATCATCTGCAGGGAGGAGACCgaagCTGGTCTCGACAGNNGTGACTCTACGANNTACCGCGGTTATNNCTGTCTCTTATACACATCTCCGAGCCCACGAGAC
334	14	ATAGCTAATCCCCTGGAAAACTACNNKCAGAAAATGAATCTTTTACCTTCAACCCCATCTTCGATATCATCTGCA	NNCAAGGCTAACACNNACTGATGGCCATNN	CGACGTTTGTTTTCATCACATCAACCAAGGCTGTGTCTCCATAGCTAATCCCCTGGAAAACTACNNKCAGAAAATGAATCTTTTACCTTCAACCCCATCTTCGATATCATCTGCAGGGAGGAGACCgaagCTGGTCTCGACAGNNCAAGGCTAACACNNACTGATGGCCATNNCTGTCTCTTATACACATCTCCGAGCCCACGAGAC
335	14	ATAGCTAATCCCCTGGAAAACTACCTANNKAAAATGAATCTTTTACCTTCAACCCCATCTTCGATATCATCTGCA	NNCTGGATGTCAAGNNAGTATACGACGCNN	CGACGTTTGTTTTCATCACATCAACCAAGGCTGTGTCTCCATAGCTAATCCCCTGGAAAACTACCTANNKAAAATGAATCTTTTACCTTCAACCCCATCTTCGATATCATCTGCAGGGAGGAGACCgaagCTGGTCTCGACAGNNCTGGATGTCAAGNNAGTATACGACGCNNCTGTCTCTTATACACATCTCCGAGCCCACGAGAC
336	14	ATAGCTAATCCCCTGGAAAACTACCTACAGNNKATGAATCTTTTACCTTCAACCCCATCTTCGATATCATCTGCA	NNTGGCGATTGATCNNGCCAGAATGAGTNN	CGACGTTTGTTTTCATCACATCAACCAAGGCTGTGTCTCCATAGCTAATCCCCTGGAAAACTACCTACAGNNKATGAATCTTTTACCTTCAACCCCATCTTCGATATCATCTGCAGGGAGGAGACCgaagCTGGTCTCGACAGNNTGGCGATTGATCNNGCCAGAATGAGTNNCTGTCTCTTATACACATCTCCGAGCCCACGAGAC
337	14	ATAGCTAATCCCCTGGAAAACTACCTACAGAAANNKAATCTTTTACCTTCAACCCCATCTTCGATATCATCTGCA	NNATCCAAGGTCACNNGCTGCGATTCATNN	CGACGTTTGTTTTCATCACATCAACCAAGGCTGTGTCTCCATAGCTAATCCCCTGGAAAACTACCTACAGAAANNKAATCTTTTACCTTCAACCCCATCTTCGATATCATCTGCAGGGAGGAGACCgaagCTGGTCTCGACAGNNATCCAAGGTCACNNGCTGCGATTCATNNCTGTCTCTTATACACATCTCCGAGCCCACGAGAC
338	14	ATAGCTAATCCCCTGGAAAACTACCTACAGAAAATGNNKCTTTTACCTTCAACCCCATCTTCGATATCATCTGCA	NNATAACCGTAGGCNNGTTGAGCGAATGNN	CGACGTTTGTTTTCATCACATCAACCAAGGCTGTGTCTCCATAGCTAATCCCCTGGAAAACTACCTACAGAAAATGNNKCTTTTACCTTCAACCCCATCTTCGATATCATCTGCAGGGAGGAGACCgaagCTGGTCTCGACAGNNATAACCGTAGGCNNGTTGAGCGAATGNNCTGTCTCTTATACACATCTCCGAGCCCACGAGAC
339	14	ATAGCTAATCCCCTGGAAAACTACCTACAGAAAATGAATNNKTTACCTTCAACCCCATCTTCGATATCATCTGCA	NNGCTTCCGGTAATNNTACGCTCCTTGTNN	CGACGTTTGTTTTCATCACATCAACCAAGGCTGTGTCTCCATAGCTAATCCCCTGGAAAACTACCTACAGAAAATGAATNNKTTACCTTCAACCCCATCTTCGATATCATCTGCAGGGAGGAGACCgaagCTGGTCTCGACAGNNGCTTCCGGTAATNNTACGCTCCTTGTNNCTGTCTCTTATACACATCTCCGAGCCCACGAGAC
340	14	ATAGCTAATCCCCTGGAAAACTACCTACAGAAAATGAATCTTNNKCCTTCAACCCCATCTTCGATATCATCTGCA	NNTGGCTACCTTCANNGTGCCTTCCTATNN	CGACGTTTGTTTTCATCACATCAACCAAGGCTGTGTCTCCATAGCTAATCCCCTGGAAAACTACCTACAGAAAATGAATCTTNNKCCTTCAACCCCATCTTCGATATCATCTGCAGGGAGGAGACCgaagCTGGTCTCGACAGNNTGGCTACCTTCANNGTGCCTTCCTATNNCTGTCTCTTATACACATCTCCGAGCCCACGAGAC
341	14	ATAGCTAATCCCCTGGAAAACTACCTACAGAAAATGAATCTTTTANNKTCAACCCCATCTTCGATATCATCTGCA	NNACAAGAGCCTCANNACTGCTGCAATGNN	CGACGTTTGTTTTCATCACATCAACCAAGGCTGTGTCTCCATAGCTAATCCCCTGGAAAACTACCTACAGAAAATGAATCTTTTANNKTCAACCCCATCTTCGATATCATCTGCAGGGAGGAGACCgaagCTGGTCTCGACAGNNACAAGAGCCTCANNACTGCTGCAATGNNCTGTCTCTTATACACATCTCCGAGCCCACGAGAC
342	14	ATAGCTAATCCCCTGGAAAACTACCTACAGAAAATGAATCTTTTACCTNNKACCCCATCTTCGATATCATCTGCA	NNACCATAAGCCAGNNCTACCAGAGAAGNN	CGACGTTTGTTTTCATCACATCAACCAAGGCTGTGTCTCCATAGCTAATCCCCTGGAAAACTACCTACAGAAAATGAATCTTTTACCTNNKACCCCATCTTCGATATCATCTGCAGGGAGGAGACCgaagCTGGTCTCGACAGNNACCATAAGCCAGNNCTACCAGAGAAGNNCTGTCTCTTATACACATCTCCGAGCCCACGAGAC
343	14	ATAGCTAATCCCCTGGAAAACTACCTACAGAAAATGAATCTTTTACCTTCANNKCCATCTTCGATATCATCTGCA	NNTGGTTGGTCTGANNCGTACGAAGGATNN	CGACGTTTGTTTTCATCACATCAACCAAGGCTGTGTCTCCATAGCTAATCCCCTGGAAAACTACCTACAGAAAATGAATCTTTTACCTTCANNKCCATCTTCGATATCATCTGCAGGGAGGAGACCgaagCTGGTCTCGACAGNNTGGTTGGTCTGANNCGTACGAAGGATNNCTGTCTCTTATACACATCTCCGAGCCCACGAGAC
344	14	ATAGCTAATCCCCTGGAAAACTACCTACAGAAAATGAATCTTTTACCTTCAACCNNKTCTTCGATATCATCTGCA	NNTGGCAGGATCATNNGTAACACCGTCTNN	CGACGTTTGTTTTCATCACATCAACCAAGGCTGTGTCTCCATAGCTAATCCCCTGGAAAACTACCTACAGAAAATGAATCTTTTACCTTCAACCNNKTCTTCGATATCATCTGCAGGGAGGAGACCgaagCTGGTCTCGACAGNNTGGCAGGATCATNNGTAACACCGTCTNNCTGTCTCTTATACACATCTCCGAGCCCACGAGAC
345	14	ATAGCTAATCCCCTGGAAAACTACCTACAGAAAATGAATCTTTTACCTTCAACCCCANNKTCGATATCATCTGCA	NNCTATCAGTGCACNNTGTGGTCATCGTNN	CGACGTTTGTTTTCATCACATCAACCAAGGCTGTGTCTCCATAGCTAATCCCCTGGAAAACTACCTACAGAAAATGAATCTTTTACCTTCAACCCCANNKTCGATATCATCTGCAGGGAGGAGACCgaagCTGGTCTCGACAGNNCTATCAGTGCACNNTGTGGTCATCGTNNCTGTCTCTTATACACATCTCCGAGCCCACGAGAC
346	14	ATAGCTAATCCCCTGGAAAACTACCTACAGAAAATGAATCTTTTACCTTCAACCCCATCTNNKATATCATCTGCA	NNAGCTCGTATGCANNTATACGATGCCGNN	CGACGTTTGTTTTCATCACATCAACCAAGGCTGTGTCTCCATAGCTAATCCCCTGGAAAACTACCTACAGAAAATGAATCTTTTACCTTCAACCCCATCTNNKATATCATCTGCAGGGAGGAGACCgaagCTGGTCTCGACAGNNAGCTCGTATGCANNTATACGATGCCGNNCTGTCTCTTATACACATCTCCGAGCCCACGAGAC
347	14	ATAGCTAATCCCCTGGAAAACTACCTACAGAAAATGAATCTTTTACCTTCAACCCCATCTTCGNNKTCATCTGCA	NNTAGGTCCAGTCANNAGCAAGCACTTCNN	CGACGTTTGTTTTCATCACATCAACCAAGGCTGTGTCTCCATAGCTAATCCCCTGGAAAACTACCTACAGAAAATGAATCTTTTACCTTCAACCCCATCTTCGNNKTCATCTGCAGGGAGGAGACCgaagCTGGTCTCGACAGNNTAGGTCCAGTCANNAGCAAGCACTTCNNCTGTCTCTTATACACATCTCCGAGCCCACGAGAC
348	14	ATAGCTAATCCCCTGGAAAACTACCTACAGAAAATGAATCTTTTACCTTCAACCCCATCTTCGATANNKTCTGCA	NNCATTACGGAGCANNGCGCATGTAAGTNN	CGACGTTTGTTTTCATCACATCAACCAAGGCTGTGTCTCCATAGCTAATCCCCTGGAAAACTACCTACAGAAAATGAATCTTTTACCTTCAACCCCATCTTCGATANNKTCTGCAGGGAGGAGACCgaagCTGGTCTCGACAGNNCATTACGGAGCANNGCGCATGTAAGTNNCTGTCTCTTATACACATCTCCGAGCCCACGAGAC
349	14	ATAGCTAATCCCCTGGAAAACTACCTACAGAAAATGAATCTTTTACCTTCAACCCCATCTTCGATATCANNKGCA	NNATGACACGAGTGNNCACGTGTATGAGNN	CGACGTTTGTTTTCATCACATCAACCAAGGCTGTGTCTCCATAGCTAATCCCCTGGAAAACTACCTACAGAAAATGAATCTTTTACCTTCAACCCCATCTTCGATATCANNKGCAGGGAGGAGACCgaagCTGGTCTCGACAGNNATGACACGAGTGNNCACGTGTATGAGNNCTGTCTCTTATACACATCTCCGAGCCCACGAGAC
350	14	ATAGCTAATCCCCTGGAAAACTACCTACAGAAAATGAATCTTTTACCTTCAACCCCATCTTCGATATCATCTNNK	NNACCTACCTAGCANNGTCGGAGCTATANN	CGACGTTTGTTTTCATCACATCAACCAAGGCTGTGTCTCCATAGCTAATCCCCTGGAAAACTACCTACAGAAAATGAATCTTTTACCTTCAACCCCATCTTCGATATCATCTNNKGGGAGGAGACCgaagCTGGTCTCGACAGNNACCTACCTAGCANNGTCGGAGCTATANNCTGTCTCTTATACACATCTCCGAGCCCACGAGAC
351	15	NNKAGCCCGAATACAGCACACACAAAATCGCATGTTGCGTTAGTGATAAATCACTTACCGCAGCCCTTTGTGAGA	NNACACGAAGTCTCNNAGACTGGACTCTNN	GAATCTTTTACCTTCAACCCCATCTTCGATATCATCTGCANNKAGCCCGAATACAGCACACACAAAATCGCATGTTGCGTTAGTGATAAATCACTTACCGCAGCCCTTTGTGAGAAATAGGAGACCgaagCTGGTCTCGACAGNNACACGAAGTCTCNNAGACTGGACTCTNNCTGTCTCTTATACACATCTCCGAGCCCACGAGAC
352	15	GGGNNKCCGAATACAGCACACACAAAATCGCATGTTGCGTTAGTGATAAATCACTTACCGCAGCCCTTTGTGAGA	NNGTCTTGTGCACANNTAGTGTTCGGCANN	GAATCTTTTACCTTCAACCCCATCTTCGATATCATCTGCAGGGNNKCCGAATACAGCACACACAAAATCGCATGTTGCGTTAGTGATAAATCACTTACCGCAGCCCTTTGTGAGAAATAGGAGACCgaagCTGGTCTCGACAGNNGTCTTGTGCACANNTAGTGTTCGGCANNCTGTCTCTTATACACATCTCCGAGCCCACGAGAC
353	15	GGGAGCNNKAATACAGCACACACAAAATCGCATGTTGCGTTAGTGATAAATCACTTACCGCAGCCCTTTGTGAGA	NNATGCAACCTGAGNNATACACGCAACGNN	GAATCTTTTACCTTCAACCCCATCTTCGATATCATCTGCAGGGAGCNNKAATACAGCACACACAAAATCGCATGTTGCGTTAGTGATAAATCACTTACCGCAGCCCTTTGTGAGAAATAGGAGACCgaagCTGGTCTCGACAGNNATGCAACCTGAGNNATACACGCAACGNNCTGTCTCTTATACACATCTCCGAGCCCACGAGAC
354	15	GGGAGCCCGNNKACAGCACACACAAAATCGCATGTTGCGTTAGTGATAAATCACTTACCGCAGCCCTTTGTGAGA	NNTGGCTGATACGANNATCCGCGAATGTNN	GAATCTTTTACCTTCAACCCCATCTTCGATATCATCTGCAGGGAGCCCGNNKACAGCACACACAAAATCGCATGTTGCGTTAGTGATAAATCACTTACCGCAGCCCTTTGTGAGAAATAGGAGACCgaagCTGGTCTCGACAGNNTGGCTGATACGANNATCCGCGAATGTNNCTGTCTCTTATACACATCTCCGAGCCCACGAGAC
355	15	GGGAGCCCGAATNNKGCACACACAAAATCGCATGTTGCGTTAGTGATAAATCACTTACCGCAGCCCTTTGTGAGA	NNTATAGCTGGCCTNNTGCTAGCATAGCNN	GAATCTTTTACCTTCAACCCCATCTTCGATATCATCTGCAGGGAGCCCGAATNNKGCACACACAAAATCGCATGTTGCGTTAGTGATAAATCACTTACCGCAGCCCTTTGTGAGAAATAGGAGACCgaagCTGGTCTCGACAGNNTATAGCTGGCCTNNTGCTAGCATAGCNNCTGTCTCTTATACACATCTCCGAGCCCACGAGAC
356	15	GGGAGCCCGAATACANNKCACACAAAATCGCATGTTGCGTTAGTGATAAATCACTTACCGCAGCCCTTTGTGAGA	NNCGACAACTCTACNNCACGATGGTTCANN	GAATCTTTTACCTTCAACCCCATCTTCGATATCATCTGCAGGGAGCCCGAATACANNKCACACAAAATCGCATGTTGCGTTAGTGATAAATCACTTACCGCAGCCCTTTGTGAGAAATAGGAGACCgaagCTGGTCTCGACAGNNCGACAACTCTACNNCACGATGGTTCANNCTGTCTCTTATACACATCTCCGAGCCCACGAGAC
357	15	GGGAGCCCGAATACAGCANNKACAAAATCGCATGTTGCGTTAGTGATAAATCACTTACCGCAGCCCTTTGTGAGA	NNTAAGCGTGCTGTNNTGTTGACCTCAGNN	GAATCTTTTACCTTCAACCCCATCTTCGATATCATCTGCAGGGAGCCCGAATACAGCANNKACAAAATCGCATGTTGCGTTAGTGATAAATCACTTACCGCAGCCCTTTGTGAGAAATAGGAGACCgaagCTGGTCTCGACAGNNTAAGCGTGCTGTNNTGTTGACCTCAGNNCTGTCTCTTATACACATCTCCGAGCCCACGAGAC
358	15	GGGAGCCCGAATACAGCACACNNKAAATCGCATGTTGCGTTAGTGATAAATCACTTACCGCAGCCCTTTGTGAGA	NNGCGTATGAGTCANNCTTATGCTGCTGNN	GAATCTTTTACCTTCAACCCCATCTTCGATATCATCTGCAGGGAGCCCGAATACAGCACACNNKAAATCGCATGTTGCGTTAGTGATAAATCACTTACCGCAGCCCTTTGTGAGAAATAGGAGACCgaagCTGGTCTCGACAGNNGCGTATGAGTCANNCTTATGCTGCTGNNCTGTCTCTTATACACATCTCCGAGCCCACGAGAC
359	15	GGGAGCCCGAATACAGCACACACANNKTCGCATGTTGCGTTAGTGATAAATCACTTACCGCAGCCCTTTGTGAGA	NNTGACACAGCGATNNGTGCTAACAGACNN	GAATCTTTTACCTTCAACCCCATCTTCGATATCATCTGCAGGGAGCCCGAATACAGCACACACANNKTCGCATGTTGCGTTAGTGATAAATCACTTACCGCAGCCCTTTGTGAGAAATAGGAGACCgaagCTGGTCTCGACAGNNTGACACAGCGATNNGTGCTAACAGACNNCTGTCTCTTATACACATCTCCGAGCCCACGAGAC
360	15	GGGAGCCCGAATACAGCACACACAAAANNKCATGTTGCGTTAGTGATAAATCACTTACCGCAGCCCTTTGTGAGA	NNCATCCACACTACNNTGAAGCTGCATCNN	GAATCTTTTACCTTCAACCCCATCTTCGATATCATCTGCAGGGAGCCCGAATACAGCACACACAAAANNKCATGTTGCGTTAGTGATAAATCACTTACCGCAGCCCTTTGTGAGAAATAGGAGACCgaagCTGGTCTCGACAGNNCATCCACACTACNNTGAAGCTGCATCNNCTGTCTCTTATACACATCTCCGAGCCCACGAGAC
361	15	GGGAGCCCGAATACAGCACACACAAAATCGNNKGTTGCGTTAGTGATAAATCACTTACCGCAGCCCTTTGTGAGA	NNACGTCTCCTTACNNCGTTATAGCCACNN	GAATCTTTTACCTTCAACCCCATCTTCGATATCATCTGCAGGGAGCCCGAATACAGCACACACAAAATCGNNKGTTGCGTTAGTGATAAATCACTTACCGCAGCCCTTTGTGAGAAATAGGAGACCgaagCTGGTCTCGACAGNNACGTCTCCTTACNNCGTTATAGCCACNNCTGTCTCTTATACACATCTCCGAGCCCACGAGAC
362	15	GGGAGCCCGAATACAGCACACACAAAATCGCATNNKGCGTTAGTGATAAATCACTTACCGCAGCCCTTTGTGAGA	NNAGTGACTCTCCTNNGCAAGCCAATCTNN	GAATCTTTTACCTTCAACCCCATCTTCGATATCATCTGCAGGGAGCCCGAATACAGCACACACAAAATCGCATNNKGCGTTAGTGATAAATCACTTACCGCAGCCCTTTGTGAGAAATAGGAGACCgaagCTGGTCTCGACAGNNAGTGACTCTCCTNNGCAAGCCAATCTNNCTGTCTCTTATACACATCTCCGAGCCCACGAGAC
363	15	GGGAGCCCGAATACAGCACACACAAAATCGCATGTTNNKTTAGTGATAAATCACTTACCGCAGCCCTTTGTGAGA	NNACGCATGTGAACNNCTTCCACGTAACNN	GAATCTTTTACCTTCAACCCCATCTTCGATATCATCTGCAGGGAGCCCGAATACAGCACACACAAAATCGCATGTTNNKTTAGTGATAAATCACTTACCGCAGCCCTTTGTGAGAAATAGGAGACCgaagCTGGTCTCGACAGNNACGCATGTGAACNNCTTCCACGTAACNNCTGTCTCTTATACACATCTCCGAGCCCACGAGAC
364	15	GGGAGCCCGAATACAGCACACACAAAATCGCATGTTGCGNNKGTGATAAATCACTTACCGCAGCCCTTTGTGAGA	NNGCCAGTGTATACNNCACGTTAACCACNN	GAATCTTTTACCTTCAACCCCATCTTCGATATCATCTGCAGGGAGCCCGAATACAGCACACACAAAATCGCATGTTGCGNNKGTGATAAATCACTTACCGCAGCCCTTTGTGAGAAATAGGAGACCgaagCTGGTCTCGACAGNNGCCAGTGTATACNNCACGTTAACCACNNCTGTCTCTTATACACATCTCCGAGCCCACGAGAC
365	15	GGGAGCCCGAATACAGCACACACAAAATCGCATGTTGCGTTANNKATAAATCACTTACCGCAGCCCTTTGTGAGA	NNACTGGTTAGCCANNGTCAGTCCATACNN	GAATCTTTTACCTTCAACCCCATCTTCGATATCATCTGCAGGGAGCCCGAATACAGCACACACAAAATCGCATGTTGCGTTANNKATAAATCACTTACCGCAGCCCTTTGTGAGAAATAGGAGACCgaagCTGGTCTCGACAGNNACTGGTTAGCCANNGTCAGTCCATACNNCTGTCTCTTATACACATCTCCGAGCCCACGAGAC
366	15	GGGAGCCCGAATACAGCACACACAAAATCGCATGTTGCGTTAGTGNNKAATCACTTACCGCAGCCCTTTGTGAGA	NNCGTTAGAGGTACNNATACTCCGCAGTNN	GAATCTTTTACCTTCAACCCCATCTTCGATATCATCTGCAGGGAGCCCGAATACAGCACACACAAAATCGCATGTTGCGTTAGTGNNKAATCACTTACCGCAGCCCTTTGTGAGAAATAGGAGACCgaagCTGGTCTCGACAGNNCGTTAGAGGTACNNATACTCCGCAGTNNCTGTCTCTTATACACATCTCCGAGCCCACGAGAC
367	15	GGGAGCCCGAATACAGCACACACAAAATCGCATGTTGCGTTAGTGATANNKCACTTACCGCAGCCCTTTGTGAGA	NNGTGTTCTATGCGNNCACTTCCTGTCTNN	GAATCTTTTACCTTCAACCCCATCTTCGATATCATCTGCAGGGAGCCCGAATACAGCACACACAAAATCGCATGTTGCGTTAGTGATANNKCACTTACCGCAGCCCTTTGTGAGAAATAGGAGACCgaagCTGGTCTCGACAGNNGTGTTCTATGCGNNCACTTCCTGTCTNNCTGTCTCTTATACACATCTCCGAGCCCACGAGAC
368	15	GGGAGCCCGAATACAGCACACACAAAATCGCATGTTGCGTTAGTGATAAATNNKTTACCGCAGCCCTTTGTGAGA	NNTACTCGAGACAGNNGTCTTCCAACCTNN	GAATCTTTTACCTTCAACCCCATCTTCGATATCATCTGCAGGGAGCCCGAATACAGCACACACAAAATCGCATGTTGCGTTAGTGATAAATNNKTTACCGCAGCCCTTTGTGAGAAATAGGAGACCgaagCTGGTCTCGACAGNNTACTCGAGACAGNNGTCTTCCAACCTNNCTGTCTCTTATACACATCTCCGAGCCCACGAGAC
369	15	GGGAGCCCGAATACAGCACACACAAAATCGCATGTTGCGTTAGTGATAAATCACNNKCCGCAGCCCTTTGTGAGA	NNCATCATTGGCAGNNAGCGAGTGCTATNN	GAATCTTTTACCTTCAACCCCATCTTCGATATCATCTGCAGGGAGCCCGAATACAGCACACACAAAATCGCATGTTGCGTTAGTGATAAATCACNNKCCGCAGCCCTTTGTGAGAAATAGGAGACCgaagCTGGTCTCGACAGNNCATCATTGGCAGNNAGCGAGTGCTATNNCTGTCTCTTATACACATCTCCGAGCCCACGAGAC
370	15	GGGAGCCCGAATACAGCACACACAAAATCGCATGTTGCGTTAGTGATAAATCACTTANNKCAGCCCTTTGTGAGA	NNCACATTGCCAACNNATCCGTTGACTGNN	GAATCTTTTACCTTCAACCCCATCTTCGATATCATCTGCAGGGAGCCCGAATACAGCACACACAAAATCGCATGTTGCGTTAGTGATAAATCACTTANNKCAGCCCTTTGTGAGAAATAGGAGACCgaagCTGGTCTCGACAGNNCACATTGCCAACNNATCCGTTGACTGNNCTGTCTCTTATACACATCTCCGAGCCCACGAGAC
371	15	GGGAGCCCGAATACAGCACACACAAAATCGCATGTTGCGTTAGTGATAAATCACTTACCGNNKCCCTTTGTGAGA	NNAGACTCCTTCACNNATTCGGCTCGATNN	GAATCTTTTACCTTCAACCCCATCTTCGATATCATCTGCAGGGAGCCCGAATACAGCACACACAAAATCGCATGTTGCGTTAGTGATAAATCACTTACCGNNKCCCTTTGTGAGAAATAGGAGACCgaagCTGGTCTCGACAGNNAGACTCCTTCACNNATTCGGCTCGATNNCTGTCTCTTATACACATCTCCGAGCCCACGAGAC
372	15	GGGAGCCCGAATACAGCACACACAAAATCGCATGTTGCGTTAGTGATAAATCACTTACCGCAGNNKTTTGTGAGA	NNACGCTTGTGTTCNNTGTCCTGCAATGNN	GAATCTTTTACCTTCAACCCCATCTTCGATATCATCTGCAGGGAGCCCGAATACAGCACACACAAAATCGCATGTTGCGTTAGTGATAAATCACTTACCGCAGNNKTTTGTGAGAAATAGGAGACCgaagCTGGTCTCGACAGNNACGCTTGTGTTCNNTGTCCTGCAATGNNCTGTCTCTTATACACATCTCCGAGCCCACGAGAC
373	15	GGGAGCCCGAATACAGCACACACAAAATCGCATGTTGCGTTAGTGATAAATCACTTACCGCAGCCCNNKGTGAGA	NNATTAGGACCGAGNNACAGAAGGCTTGNN	GAATCTTTTACCTTCAACCCCATCTTCGATATCATCTGCAGGGAGCCCGAATACAGCACACACAAAATCGCATGTTGCGTTAGTGATAAATCACTTACCGCAGCCCNNKGTGAGAAATAGGAGACCgaagCTGGTCTCGACAGNNATTAGGACCGAGNNACAGAAGGCTTGNNCTGTCTCTTATACACATCTCCGAGCCCACGAGAC
374	15	GGGAGCCCGAATACAGCACACACAAAATCGCATGTTGCGTTAGTGATAAATCACTTACCGCAGCCCTTTNNKAGA	NNCATCTCGTTGAGNNCGACTGGATAGTNN	GAATCTTTTACCTTCAACCCCATCTTCGATATCATCTGCAGGGAGCCCGAATACAGCACACACAAAATCGCATGTTGCGTTAGTGATAAATCACTTACCGCAGCCCTTTNNKAGAAATAGGAGACCgaagCTGGTCTCGACAGNNCATCTCGTTGAGNNCGACTGGATAGTNNCTGTCTCTTATACACATCTCCGAGCCCACGAGAC
375	15	GGGAGCCCGAATACAGCACACACAAAATCGCATGTTGCGTTAGTGATAAATCACTTACCGCAGCCCTTTGTGNNK	NNACCGCTAAGTAGNNATATTGACGGCGNN	GAATCTTTTACCTTCAACCCCATCTTCGATATCATCTGCAGGGAGCCCGAATACAGCACACACAAAATCGCATGTTGCGTTAGTGATAAATCACTTACCGCAGCCCTTTGTGNNKAATAGGAGACCgaagCTGGTCTCGACAGNNACCGCTAAGTAGNNATATTGACGGCGNNCTGTCTCTTATACACATCTCCGAGCCCACGAGAC
376	16	NNKATAACCGGAATAAGTAATTCTGAGCTACTAAGCGAAATGAATAATGATATCAGCATGTTTGGCATTTTATTG	NNGCAAGAGTGTCANNGCCACTCACTTANN	TGCGTTAGTGATAAATCACTTACCGCAGCCCTTTGTGAGANNKATAACCGGAATAAGTAATTCTGAGCTACTAAGCGAAATGAATAATGATATCAGCATGTTTGGCATTTTATTGAAGAGGAGACCgaagCTGGTCTCGACAGNNGCAAGAGTGTCANNGCCACTCACTTANNCTGTCTCTTATACACATCTCCGAGCCCACGAGAC
377	16	AATNNKACCGGAATAAGTAATTCTGAGCTACTAAGCGAAATGAATAATGATATCAGCATGTTTGGCATTTTATTG	NNTAGCACTTCCGANNTGGAACTTGGCTNN	TGCGTTAGTGATAAATCACTTACCGCAGCCCTTTGTGAGAAATNNKACCGGAATAAGTAATTCTGAGCTACTAAGCGAAATGAATAATGATATCAGCATGTTTGGCATTTTATTGAAGAGGAGACCgaagCTGGTCTCGACAGNNTAGCACTTCCGANNTGGAACTTGGCTNNCTGTCTCTTATACACATCTCCGAGCCCACGAGAC
378	16	AATATANNKGGAATAAGTAATTCTGAGCTACTAAGCGAAATGAATAATGATATCAGCATGTTTGGCATTTTATTG	NNTACTTCTCCTCGNNTACTCGCATCGANN	TGCGTTAGTGATAAATCACTTACCGCAGCCCTTTGTGAGAAATATANNKGGAATAAGTAATTCTGAGCTACTAAGCGAAATGAATAATGATATCAGCATGTTTGGCATTTTATTGAAGAGGAGACCgaagCTGGTCTCGACAGNNTACTTCTCCTCGNNTACTCGCATCGANNCTGTCTCTTATACACATCTCCGAGCCCACGAGAC
379	16	AATATAACCNNKATAAGTAATTCTGAGCTACTAAGCGAAATGAATAATGATATCAGCATGTTTGGCATTTTATTG	NNGTGTCCTCTATCNNATCCTAGCCAGANN	TGCGTTAGTGATAAATCACTTACCGCAGCCCTTTGTGAGAAATATAACCNNKATAAGTAATTCTGAGCTACTAAGCGAAATGAATAATGATATCAGCATGTTTGGCATTTTATTGAAGAGGAGACCgaagCTGGTCTCGACAGNNGTGTCCTCTATCNNATCCTAGCCAGANNCTGTCTCTTATACACATCTCCGAGCCCACGAGAC
380	16	AATATAACCGGANNKAGTAATTCTGAGCTACTAAGCGAAATGAATAATGATATCAGCATGTTTGGCATTTTATTG	NNTGCCATTGTTCGNNAGTTGTGAGGTGNN	TGCGTTAGTGATAAATCACTTACCGCAGCCCTTTGTGAGAAATATAACCGGANNKAGTAATTCTGAGCTACTAAGCGAAATGAATAATGATATCAGCATGTTTGGCATTTTATTGAAGAGGAGACCgaagCTGGTCTCGACAGNNTGCCATTGTTCGNNAGTTGTGAGGTGNNCTGTCTCTTATACACATCTCCGAGCCCACGAGAC
381	16	AATATAACCGGAATANNKAATTCTGAGCTACTAAGCGAAATGAATAATGATATCAGCATGTTTGGCATTTTATTG	NNTAGCCGTTCAGANNGCAGGAAGGTTANN	TGCGTTAGTGATAAATCACTTACCGCAGCCCTTTGTGAGAAATATAACCGGAATANNKAATTCTGAGCTACTAAGCGAAATGAATAATGATATCAGCATGTTTGGCATTTTATTGAAGAGGAGACCgaagCTGGTCTCGACAGNNTAGCCGTTCAGANNGCAGGAAGGTTANNCTGTCTCTTATACACATCTCCGAGCCCACGAGAC
382	16	AATATAACCGGAATAAGTNNKTCTGAGCTACTAAGCGAAATGAATAATGATATCAGCATGTTTGGCATTTTATTG	NNGCGCATAACACTNNACATCACGCAACNN	TGCGTTAGTGATAAATCACTTACCGCAGCCCTTTGTGAGAAATATAACCGGAATAAGTNNKTCTGAGCTACTAAGCGAAATGAATAATGATATCAGCATGTTTGGCATTTTATTGAAGAGGAGACCgaagCTGGTCTCGACAGNNGCGCATAACACTNNACATCACGCAACNNCTGTCTCTTATACACATCTCCGAGCCCACGAGAC
383	16	AATATAACCGGAATAAGTAATNNKGAGCTACTAAGCGAAATGAATAATGATATCAGCATGTTTGGCATTTTATTG	NNGTGGCTATGTGANNCGTATGGTAAGCNN	TGCGTTAGTGATAAATCACTTACCGCAGCCCTTTGTGAGAAATATAACCGGAATAAGTAATNNKGAGCTACTAAGCGAAATGAATAATGATATCAGCATGTTTGGCATTTTATTGAAGAGGAGACCgaagCTGGTCTCGACAGNNGTGGCTATGTGANNCGTATGGTAAGCNNCTGTCTCTTATACACATCTCCGAGCCCACGAGAC
384	16	AATATAACCGGAATAAGTAATTCTNNKCTACTAAGCGAAATGAATAATGATATCAGCATGTTTGGCATTTTATTG	NNCACGTTGTAGCANNACTTCAGCCACTNN	TGCGTTAGTGATAAATCACTTACCGCAGCCCTTTGTGAGAAATATAACCGGAATAAGTAATTCTNNKCTACTAAGCGAAATGAATAATGATATCAGCATGTTTGGCATTTTATTGAAGAGGAGACCgaagCTGGTCTCGACAGNNCACGTTGTAGCANNACTTCAGCCACTNNCTGTCTCTTATACACATCTCCGAGCCCACGAGAC
385	16	AATATAACCGGAATAAGTAATTCTGAGNNKCTAAGCGAAATGAATAATGATATCAGCATGTTTGGCATTTTATTG	NNAGATGTACCGCTNNGTCATGAGGCATNN	TGCGTTAGTGATAAATCACTTACCGCAGCCCTTTGTGAGAAATATAACCGGAATAAGTAATTCTGAGNNKCTAAGCGAAATGAATAATGATATCAGCATGTTTGGCATTTTATTGAAGAGGAGACCgaagCTGGTCTCGACAGNNAGATGTACCGCTNNGTCATGAGGCATNNCTGTCTCTTATACACATCTCCGAGCCCACGAGAC
386	16	AATATAACCGGAATAAGTAATTCTGAGCTANNKAGCGAAATGAATAATGATATCAGCATGTTTGGCATTTTATTG	NNTACCGGTACTGANNAGAAGCCGTAAGNN	TGCGTTAGTGATAAATCACTTACCGCAGCCCTTTGTGAGAAATATAACCGGAATAAGTAATTCTGAGCTANNKAGCGAAATGAATAATGATATCAGCATGTTTGGCATTTTATTGAAGAGGAGACCgaagCTGGTCTCGACAGNNTACCGGTACTGANNAGAAGCCGTAAGNNCTGTCTCTTATACACATCTCCGAGCCCACGAGAC
387	16	AATATAACCGGAATAAGTAATTCTGAGCTACTANNKGAAATGAATAATGATATCAGCATGTTTGGCATTTTATTG	NNCGGATGATGAAGNNTGCTGAATCCTGNN	TGCGTTAGTGATAAATCACTTACCGCAGCCCTTTGTGAGAAATATAACCGGAATAAGTAATTCTGAGCTACTANNKGAAATGAATAATGATATCAGCATGTTTGGCATTTTATTGAAGAGGAGACCgaagCTGGTCTCGACAGNNCGGATGATGAAGNNTGCTGAATCCTGNNCTGTCTCTTATACACATCTCCGAGCCCACGAGAC
388	16	AATATAACCGGAATAAGTAATTCTGAGCTACTAAGCNNKATGAATAATGATATCAGCATGTTTGGCATTTTATTG	NNGCCATAGCTTGANNATGCCATCATGCNN	TGCGTTAGTGATAAATCACTTACCGCAGCCCTTTGTGAGAAATATAACCGGAATAAGTAATTCTGAGCTACTAAGCNNKATGAATAATGATATCAGCATGTTTGGCATTTTATTGAAGAGGAGACCgaagCTGGTCTCGACAGNNGCCATAGCTTGANNATGCCATCATGCNNCTGTCTCTTATACACATCTCCGAGCCCACGAGAC
389	16	AATATAACCGGAATAAGTAATTCTGAGCTACTAAGCGAANNKAATAATGATATCAGCATGTTTGGCATTTTATTG	NNCGGTAGTGTATCNNCTTAGGTCACACNN	TGCGTTAGTGATAAATCACTTACCGCAGCCCTTTGTGAGAAATATAACCGGAATAAGTAATTCTGAGCTACTAAGCGAANNKAATAATGATATCAGCATGTTTGGCATTTTATTGAAGAGGAGACCgaagCTGGTCTCGACAGNNCGGTAGTGTATCNNCTTAGGTCACACNNCTGTCTCTTATACACATCTCCGAGCCCACGAGAC
390	16	AATATAACCGGAATAAGTAATTCTGAGCTACTAAGCGAAATGNNKAATGATATCAGCATGTTTGGCATTTTATTG	NNCTACTCAGACTGNNATCAGGAGCGATNN	TGCGTTAGTGATAAATCACTTACCGCAGCCCTTTGTGAGAAATATAACCGGAATAAGTAATTCTGAGCTACTAAGCGAAATGNNKAATGATATCAGCATGTTTGGCATTTTATTGAAGAGGAGACCgaagCTGGTCTCGACAGNNCTACTCAGACTGNNATCAGGAGCGATNNCTGTCTCTTATACACATCTCCGAGCCCACGAGAC
391	16	AATATAACCGGAATAAGTAATTCTGAGCTACTAAGCGAAATGAATNNKGATATCAGCATGTTTGGCATTTTATTG	NNGTCGAGTTGTTGNNTGAGGTGACATGNN	TGCGTTAGTGATAAATCACTTACCGCAGCCCTTTGTGAGAAATATAACCGGAATAAGTAATTCTGAGCTACTAAGCGAAATGAATNNKGATATCAGCATGTTTGGCATTTTATTGAAGAGGAGACCgaagCTGGTCTCGACAGNNGTCGAGTTGTTGNNTGAGGTGACATGNNCTGTCTCTTATACACATCTCCGAGCCCACGAGAC
392	16	AATATAACCGGAATAAGTAATTCTGAGCTACTAAGCGAAATGAATAATNNKATCAGCATGTTTGGCATTTTATTG	NNGTTCCTTACCTGNNTGGAGATCTACGNN	TGCGTTAGTGATAAATCACTTACCGCAGCCCTTTGTGAGAAATATAACCGGAATAAGTAATTCTGAGCTACTAAGCGAAATGAATAATNNKATCAGCATGTTTGGCATTTTATTGAAGAGGAGACCgaagCTGGTCTCGACAGNNGTTCCTTACCTGNNTGGAGATCTACGNNCTGTCTCTTATACACATCTCCGAGCCCACGAGAC
393	16	AATATAACCGGAATAAGTAATTCTGAGCTACTAAGCGAAATGAATAATGATNNKAGCATGTTTGGCATTTTATTG	NNCATCGATGGTACNNCTATGTCGGTTCNN	TGCGTTAGTGATAAATCACTTACCGCAGCCCTTTGTGAGAAATATAACCGGAATAAGTAATTCTGAGCTACTAAGCGAAATGAATAATGATNNKAGCATGTTTGGCATTTTATTGAAGAGGAGACCgaagCTGGTCTCGACAGNNCATCGATGGTACNNCTATGTCGGTTCNNCTGTCTCTTATACACATCTCCGAGCCCACGAGAC
394	16	AATATAACCGGAATAAGTAATTCTGAGCTACTAAGCGAAATGAATAATGATATCNNKATGTTTGGCATTTTATTG	NNTGGCCTACAACTNNATGGTCGTTCACNN	TGCGTTAGTGATAAATCACTTACCGCAGCCCTTTGTGAGAAATATAACCGGAATAAGTAATTCTGAGCTACTAAGCGAAATGAATAATGATATCNNKATGTTTGGCATTTTATTGAAGAGGAGACCgaagCTGGTCTCGACAGNNTGGCCTACAACTNNATGGTCGTTCACNNCTGTCTCTTATACACATCTCCGAGCCCACGAGAC
395	16	AATATAACCGGAATAAGTAATTCTGAGCTACTAAGCGAAATGAATAATGATATCAGCNNKTTTGGCATTTTATTG	NNAGATGTACGGAGNNGTAGAGTCAGGANN	TGCGTTAGTGATAAATCACTTACCGCAGCCCTTTGTGAGAAATATAACCGGAATAAGTAATTCTGAGCTACTAAGCGAAATGAATAATGATATCAGCNNKTTTGGCATTTTATTGAAGAGGAGACCgaagCTGGTCTCGACAGNNAGATGTACGGAGNNGTAGAGTCAGGANNCTGTCTCTTATACACATCTCCGAGCCCACGAGAC
396	16	AATATAACCGGAATAAGTAATTCTGAGCTACTAAGCGAAATGAATAATGATATCAGCATGNNKGGCATTTTATTG	NNGCCACGTCATATNNAGCAACGTCTTCNN	TGCGTTAGTGATAAATCACTTACCGCAGCCCTTTGTGAGAAATATAACCGGAATAAGTAATTCTGAGCTACTAAGCGAAATGAATAATGATATCAGCATGNNKGGCATTTTATTGAAGAGGAGACCgaagCTGGTCTCGACAGNNGCCACGTCATATNNAGCAACGTCTTCNNCTGTCTCTTATACACATCTCCGAGCCCACGAGAC
397	16	AATATAACCGGAATAAGTAATTCTGAGCTACTAAGCGAAATGAATAATGATATCAGCATGTTTNNKATTTTATTG	NNTGCACTAGGATGNNCATGCGGAGATANN	TGCGTTAGTGATAAATCACTTACCGCAGCCCTTTGTGAGAAATATAACCGGAATAAGTAATTCTGAGCTACTAAGCGAAATGAATAATGATATCAGCATGTTTNNKATTTTATTGAAGAGGAGACCgaagCTGGTCTCGACAGNNTGCACTAGGATGNNCATGCGGAGATANNCTGTCTCTTATACACATCTCCGAGCCCACGAGAC
398	16	AATATAACCGGAATAAGTAATTCTGAGCTACTAAGCGAAATGAATAATGATATCAGCATGTTTGGCNNKTTATTG	NNAGGCAGGCATTANNATAGCATCCGCANN	TGCGTTAGTGATAAATCACTTACCGCAGCCCTTTGTGAGAAATATAACCGGAATAAGTAATTCTGAGCTACTAAGCGAAATGAATAATGATATCAGCATGTTTGGCNNKTTATTGAAGAGGAGACCgaagCTGGTCTCGACAGNNAGGCAGGCATTANNATAGCATCCGCANNCTGTCTCTTATACACATCTCCGAGCCCACGAGAC
399	16	AATATAACCGGAATAAGTAATTCTGAGCTACTAAGCGAAATGAATAATGATATCAGCATGTTTGGCATTNNKTTG	NNAGTCCTGAAGTGNNTAGAGGCAACAGNN	TGCGTTAGTGATAAATCACTTACCGCAGCCCTTTGTGAGAAATATAACCGGAATAAGTAATTCTGAGCTACTAAGCGAAATGAATAATGATATCAGCATGTTTGGCATTNNKTTGAAGAGGAGACCgaagCTGGTCTCGACAGNNAGTCCTGAAGTGNNTAGAGGCAACAGNNCTGTCTCTTATACACATCTCCGAGCCCACGAGAC
400	16	AATATAACCGGAATAAGTAATTCTGAGCTACTAAGCGAAATGAATAATGATATCAGCATGTTTGGCATTTTANNK	NNACCGTGCTTGATNNGCTATAGCTCACNN	TGCGTTAGTGATAAATCACTTACCGCAGCCCTTTGTGAGAAATATAACCGGAATAAGTAATTCTGAGCTACTAAGCGAAATGAATAATGATATCAGCATGTTTGGCATTTTANNKAAGAGGAGACCgaagCTGGTCTCGACAGNNACCGTGCTTGATNNGCTATAGCTCACNNCTGTCTCTTATACACATCTCCGAGCCCACGAGAC
401	17	NNKATGTTGGATATGCATAAAAATTCCTACCAGAACTTCCTAATGGAAATCACATCTAACCCCTCCGTGGCTAAA	NNGTCTAGATGGCANNCAACTATCGACGNN	CGAAATGAATAATGATATCAGCATGTTTGGCATTTTATTGNNKATGTTGGATATGCATAAAAATTCCTACCAGAACTTCCTAATGGAAATCACATCTAACCCCTCCGTGGCTAAAAACAGGAGACCgaagCTGGTCTCGACAGNNGTCTAGATGGCANNCAACTATCGACGNNCTGTCTCTTATACACATCTCCGAGCCCACGAGAC
402	17	AAGNNKTTGGATATGCATAAAAATTCCTACCAGAACTTCCTAATGGAAATCACATCTAACCCCTCCGTGGCTAAA	NNGTTCCTCGGTATNNTACCACTTCCTGNN	CGAAATGAATAATGATATCAGCATGTTTGGCATTTTATTGAAGNNKTTGGATATGCATAAAAATTCCTACCAGAACTTCCTAATGGAAATCACATCTAACCCCTCCGTGGCTAAAAACAGGAGACCgaagCTGGTCTCGACAGNNGTTCCTCGGTATNNTACCACTTCCTGNNCTGTCTCTTATACACATCTCCGAGCCCACGAGAC
403	17	AAGATGNNKGATATGCATAAAAATTCCTACCAGAACTTCCTAATGGAAATCACATCTAACCCCTCCGTGGCTAAA	NNCAGAATGGCGATNNGCGAGACATGTANN	CGAAATGAATAATGATATCAGCATGTTTGGCATTTTATTGAAGATGNNKGATATGCATAAAAATTCCTACCAGAACTTCCTAATGGAAATCACATCTAACCCCTCCGTGGCTAAAAACAGGAGACCgaagCTGGTCTCGACAGNNCAGAATGGCGATNNGCGAGACATGTANNCTGTCTCTTATACACATCTCCGAGCCCACGAGAC
404	17	AAGATGTTGNNKATGCATAAAAATTCCTACCAGAACTTCCTAATGGAAATCACATCTAACCCCTCCGTGGCTAAA	NNGCAACCTACACTNNGTTGAGACAGTGNN	CGAAATGAATAATGATATCAGCATGTTTGGCATTTTATTGAAGATGTTGNNKATGCATAAAAATTCCTACCAGAACTTCCTAATGGAAATCACATCTAACCCCTCCGTGGCTAAAAACAGGAGACCgaagCTGGTCTCGACAGNNGCAACCTACACTNNGTTGAGACAGTGNNCTGTCTCTTATACACATCTCCGAGCCCACGAGAC
405	17	AAGATGTTGGATNNKCATAAAAATTCCTACCAGAACTTCCTAATGGAAATCACATCTAACCCCTCCGTGGCTAAA	NNCGCGCGAATTATNNCGATGTAACGAGNN	CGAAATGAATAATGATATCAGCATGTTTGGCATTTTATTGAAGATGTTGGATNNKCATAAAAATTCCTACCAGAACTTCCTAATGGAAATCACATCTAACCCCTCCGTGGCTAAAAACAGGAGACCgaagCTGGTCTCGACAGNNCGCGCGAATTATNNCGATGTAACGAGNNCTGTCTCTTATACACATCTCCGAGCCCACGAGAC
406	17	AAGATGTTGGATATGNNKAAAAATTCCTACCAGAACTTCCTAATGGAAATCACATCTAACCCCTCCGTGGCTAAA	NNCGGAAGTGTCATNNTGCTCCTAAGTCNN	CGAAATGAATAATGATATCAGCATGTTTGGCATTTTATTGAAGATGTTGGATATGNNKAAAAATTCCTACCAGAACTTCCTAATGGAAATCACATCTAACCCCTCCGTGGCTAAAAACAGGAGACCgaagCTGGTCTCGACAGNNCGGAAGTGTCATNNTGCTCCTAAGTCNNCTGTCTCTTATACACATCTCCGAGCCCACGAGAC
407	17	AAGATGTTGGATATGCATNNKAATTCCTACCAGAACTTCCTAATGGAAATCACATCTAACCCCTCCGTGGCTAAA	NNCTACCAGCCAATNNTATGACAGCCGANN	CGAAATGAATAATGATATCAGCATGTTTGGCATTTTATTGAAGATGTTGGATATGCATNNKAATTCCTACCAGAACTTCCTAATGGAAATCACATCTAACCCCTCCGTGGCTAAAAACAGGAGACCgaagCTGGTCTCGACAGNNCTACCAGCCAATNNTATGACAGCCGANNCTGTCTCTTATACACATCTCCGAGCCCACGAGAC
408	17	AAGATGTTGGATATGCATAAANNKTCCTACCAGAACTTCCTAATGGAAATCACATCTAACCCCTCCGTGGCTAAA	NNATAGTCCGCTTGNNCACAGTTGCCTANN	CGAAATGAATAATGATATCAGCATGTTTGGCATTTTATTGAAGATGTTGGATATGCATAAANNKTCCTACCAGAACTTCCTAATGGAAATCACATCTAACCCCTCCGTGGCTAAAAACAGGAGACCgaagCTGGTCTCGACAGNNATAGTCCGCTTGNNCACAGTTGCCTANNCTGTCTCTTATACACATCTCCGAGCCCACGAGAC
409	17	AAGATGTTGGATATGCATAAAAATNNKTACCAGAACTTCCTAATGGAAATCACATCTAACCCCTCCGTGGCTAAA	NNATGGCCATACACNNCGTACTAGTTGCNN	CGAAATGAATAATGATATCAGCATGTTTGGCATTTTATTGAAGATGTTGGATATGCATAAAAATNNKTACCAGAACTTCCTAATGGAAATCACATCTAACCCCTCCGTGGCTAAAAACAGGAGACCgaagCTGGTCTCGACAGNNATGGCCATACACNNCGTACTAGTTGCNNCTGTCTCTTATACACATCTCCGAGCCCACGAGAC
410	17	AAGATGTTGGATATGCATAAAAATTCCNNKCAGAACTTCCTAATGGAAATCACATCTAACCCCTCCGTGGCTAAA	NNACAGCGAAGATCNNACGAATACTCGCNN	CGAAATGAATAATGATATCAGCATGTTTGGCATTTTATTGAAGATGTTGGATATGCATAAAAATTCCNNKCAGAACTTCCTAATGGAAATCACATCTAACCCCTCCGTGGCTAAAAACAGGAGACCgaagCTGGTCTCGACAGNNACAGCGAAGATCNNACGAATACTCGCNNCTGTCTCTTATACACATCTCCGAGCCCACGAGAC
411	17	AAGATGTTGGATATGCATAAAAATTCCTACNNKAACTTCCTAATGGAAATCACATCTAACCCCTCCGTGGCTAAA	NNACCTGATTGCACNNTGTTGGTGTCTGNN	CGAAATGAATAATGATATCAGCATGTTTGGCATTTTATTGAAGATGTTGGATATGCATAAAAATTCCTACNNKAACTTCCTAATGGAAATCACATCTAACCCCTCCGTGGCTAAAAACAGGAGACCgaagCTGGTCTCGACAGNNACCTGATTGCACNNTGTTGGTGTCTGNNCTGTCTCTTATACACATCTCCGAGCCCACGAGAC
412	17	AAGATGTTGGATATGCATAAAAATTCCTACCAGNNKTTCCTAATGGAAATCACATCTAACCCCTCCGTGGCTAAA	NNAGTGATGGTGAGNNACTCCACATCGTNN	CGAAATGAATAATGATATCAGCATGTTTGGCATTTTATTGAAGATGTTGGATATGCATAAAAATTCCTACCAGNNKTTCCTAATGGAAATCACATCTAACCCCTCCGTGGCTAAAAACAGGAGACCgaagCTGGTCTCGACAGNNAGTGATGGTGAGNNACTCCACATCGTNNCTGTCTCTTATACACATCTCCGAGCCCACGAGAC
413	17	AAGATGTTGGATATGCATAAAAATTCCTACCAGAACNNKCTAATGGAAATCACATCTAACCCCTCCGTGGCTAAA	NNACGCAGATGATGNNTACTGCCACACANN	CGAAATGAATAATGATATCAGCATGTTTGGCATTTTATTGAAGATGTTGGATATGCATAAAAATTCCTACCAGAACNNKCTAATGGAAATCACATCTAACCCCTCCGTGGCTAAAAACAGGAGACCgaagCTGGTCTCGACAGNNACGCAGATGATGNNTACTGCCACACANNCTGTCTCTTATACACATCTCCGAGCCCACGAGAC
414	17	AAGATGTTGGATATGCATAAAAATTCCTACCAGAACTTCNNKATGGAAATCACATCTAACCCCTCCGTGGCTAAA	NNCGCATCCATAGANNCGGTACACTTCANN	CGAAATGAATAATGATATCAGCATGTTTGGCATTTTATTGAAGATGTTGGATATGCATAAAAATTCCTACCAGAACTTCNNKATGGAAATCACATCTAACCCCTCCGTGGCTAAAAACAGGAGACCgaagCTGGTCTCGACAGNNCGCATCCATAGANNCGGTACACTTCANNCTGTCTCTTATACACATCTCCGAGCCCACGAGAC
415	17	AAGATGTTGGATATGCATAAAAATTCCTACCAGAACTTCCTANNKGAAATCACATCTAACCCCTCCGTGGCTAAA	NNCGACTCTAAGCANNTACCGGATCATGNN	CGAAATGAATAATGATATCAGCATGTTTGGCATTTTATTGAAGATGTTGGATATGCATAAAAATTCCTACCAGAACTTCCTANNKGAAATCACATCTAACCCCTCCGTGGCTAAAAACAGGAGACCgaagCTGGTCTCGACAGNNCGACTCTAAGCANNTACCGGATCATGNNCTGTCTCTTATACACATCTCCGAGCCCACGAGAC
416	17	AAGATGTTGGATATGCATAAAAATTCCTACCAGAACTTCCTAATGNNKATCACATCTAACCCCTCCGTGGCTAAA	NNATCCGTATACCGNNGTGATTAGCCGTNN	CGAAATGAATAATGATATCAGCATGTTTGGCATTTTATTGAAGATGTTGGATATGCATAAAAATTCCTACCAGAACTTCCTAATGNNKATCACATCTAACCCCTCCGTGGCTAAAAACAGGAGACCgaagCTGGTCTCGACAGNNATCCGTATACCGNNGTGATTAGCCGTNNCTGTCTCTTATACACATCTCCGAGCCCACGAGAC
417	17	AAGATGTTGGATATGCATAAAAATTCCTACCAGAACTTCCTAATGGAANNKACATCTAACCCCTCCGTGGCTAAA	NNATGTTGATGCCGNNCGTATGAACACGNN	CGAAATGAATAATGATATCAGCATGTTTGGCATTTTATTGAAGATGTTGGATATGCATAAAAATTCCTACCAGAACTTCCTAATGGAANNKACATCTAACCCCTCCGTGGCTAAAAACAGGAGACCgaagCTGGTCTCGACAGNNATGTTGATGCCGNNCGTATGAACACGNNCTGTCTCTTATACACATCTCCGAGCCCACGAGAC
418	17	AAGATGTTGGATATGCATAAAAATTCCTACCAGAACTTCCTAATGGAAATCNNKTCTAACCCCTCCGTGGCTAAA	NNGCGTGTTCCTATNNCGAGCGAAGATANN	CGAAATGAATAATGATATCAGCATGTTTGGCATTTTATTGAAGATGTTGGATATGCATAAAAATTCCTACCAGAACTTCCTAATGGAAATCNNKTCTAACCCCTCCGTGGCTAAAAACAGGAGACCgaagCTGGTCTCGACAGNNGCGTGTTCCTATNNCGAGCGAAGATANNCTGTCTCTTATACACATCTCCGAGCCCACGAGAC
419	17	AAGATGTTGGATATGCATAAAAATTCCTACCAGAACTTCCTAATGGAAATCACANNKAACCCCTCCGTGGCTAAA	NNCGATAGTAGGAGNNCATAGGTTGCCANN	CGAAATGAATAATGATATCAGCATGTTTGGCATTTTATTGAAGATGTTGGATATGCATAAAAATTCCTACCAGAACTTCCTAATGGAAATCACANNKAACCCCTCCGTGGCTAAAAACAGGAGACCgaagCTGGTCTCGACAGNNCGATAGTAGGAGNNCATAGGTTGCCANNCTGTCTCTTATACACATCTCCGAGCCCACGAGAC
420	17	AAGATGTTGGATATGCATAAAAATTCCTACCAGAACTTCCTAATGGAAATCACATCTNNKCCCTCCGTGGCTAAA	NNAGCCTTAAGCCTNNCGCACTACGTTANN	CGAAATGAATAATGATATCAGCATGTTTGGCATTTTATTGAAGATGTTGGATATGCATAAAAATTCCTACCAGAACTTCCTAATGGAAATCACATCTNNKCCCTCCGTGGCTAAAAACAGGAGACCgaagCTGGTCTCGACAGNNAGCCTTAAGCCTNNCGCACTACGTTANNCTGTCTCTTATACACATCTCCGAGCCCACGAGAC
421	17	AAGATGTTGGATATGCATAAAAATTCCTACCAGAACTTCCTAATGGAAATCACATCTAACNNKTCCGTGGCTAAA	NNGTACTTGAGGTGNNGTACTGAGTGGANN	CGAAATGAATAATGATATCAGCATGTTTGGCATTTTATTGAAGATGTTGGATATGCATAAAAATTCCTACCAGAACTTCCTAATGGAAATCACATCTAACNNKTCCGTGGCTAAAAACAGGAGACCgaagCTGGTCTCGACAGNNGTACTTGAGGTGNNGTACTGAGTGGANNCTGTCTCTTATACACATCTCCGAGCCCACGAGAC
422	17	AAGATGTTGGATATGCATAAAAATTCCTACCAGAACTTCCTAATGGAAATCACATCTAACCCCNNKGTGGCTAAA	NNGTAAGCAGCAACNNCAGGTCACTTGTNN	CGAAATGAATAATGATATCAGCATGTTTGGCATTTTATTGAAGATGTTGGATATGCATAAAAATTCCTACCAGAACTTCCTAATGGAAATCACATCTAACCCCNNKGTGGCTAAAAACAGGAGACCgaagCTGGTCTCGACAGNNGTAAGCAGCAACNNCAGGTCACTTGTNNCTGTCTCTTATACACATCTCCGAGCCCACGAGAC
423	17	AAGATGTTGGATATGCATAAAAATTCCTACCAGAACTTCCTAATGGAAATCACATCTAACCCCTCCNNKGCTAAA	NNAGCGACATGAAGNNTGGCTGAGAGTANN	CGAAATGAATAATGATATCAGCATGTTTGGCATTTTATTGAAGATGTTGGATATGCATAAAAATTCCTACCAGAACTTCCTAATGGAAATCACATCTAACCCCTCCNNKGCTAAAAACAGGAGACCgaagCTGGTCTCGACAGNNAGCGACATGAAGNNTGGCTGAGAGTANNCTGTCTCTTATACACATCTCCGAGCCCACGAGAC
424	17	AAGATGTTGGATATGCATAAAAATTCCTACCAGAACTTCCTAATGGAAATCACATCTAACCCCTCCGTGNNKAAA	NNCAGGTCCACTATNNAGCGTTGAGTTCNN	CGAAATGAATAATGATATCAGCATGTTTGGCATTTTATTGAAGATGTTGGATATGCATAAAAATTCCTACCAGAACTTCCTAATGGAAATCACATCTAACCCCTCCGTGNNKAAAAACAGGAGACCgaagCTGGTCTCGACAGNNCAGGTCCACTATNNAGCGTTGAGTTCNNCTGTCTCTTATACACATCTCCGAGCCCACGAGAC
425	17	AAGATGTTGGATATGCATAAAAATTCCTACCAGAACTTCCTAATGGAAATCACATCTAACCCCTCCGTGGCTNNK	NNGTGCTAGCATGANNACCGAGACATCANN	CGAAATGAATAATGATATCAGCATGTTTGGCATTTTATTGAAGATGTTGGATATGCATAAAAATTCCTACCAGAACTTCCTAATGGAAATCACATCTAACCCCTCCGTGGCTNNKAACAGGAGACCgaagCTGGTCTCGACAGNNGTGCTAGCATGANNACCGAGACATCANNCTGTCTCTTATACACATCTCCGAGCCCACGAGAC
426	18	NNKACGCAGTCAATTGATGTCTTGCAGGAATTCATCCATTATTGTCAAGCTGGAGAGGCGCTAATCGCCTTATGT	NNCAGGCATCTACANNATCTCTCGGCATNN	CTTCCTAATGGAAATCACATCTAACCCCTCCGTGGCTAAANNKACGCAGTCAATTGATGTCTTGCAGGAATTCATCCATTATTGTCAAGCTGGAGAGGCGCTAATCGCCTTATGTTACAGGAGACCgaagCTGGTCTCGACAGNNCAGGCATCTACANNATCTCTCGGCATNNCTGTCTCTTATACACATCTCCGAGCCCACGAGAC
427	18	AACNNKCAGTCAATTGATGTCTTGCAGGAATTCATCCATTATTGTCAAGCTGGAGAGGCGCTAATCGCCTTATGT	NNTGACGATGACGTNNCTGAGTGTGAACNN	CTTCCTAATGGAAATCACATCTAACCCCTCCGTGGCTAAAAACNNKCAGTCAATTGATGTCTTGCAGGAATTCATCCATTATTGTCAAGCTGGAGAGGCGCTAATCGCCTTATGTTACAGGAGACCgaagCTGGTCTCGACAGNNTGACGATGACGTNNCTGAGTGTGAACNNCTGTCTCTTATACACATCTCCGAGCCCACGAGAC
428	18	AACACGNNKTCAATTGATGTCTTGCAGGAATTCATCCATTATTGTCAAGCTGGAGAGGCGCTAATCGCCTTATGT	NNCGGACTTCTTCTNNTAAGCGTTGGCANN	CTTCCTAATGGAAATCACATCTAACCCCTCCGTGGCTAAAAACACGNNKTCAATTGATGTCTTGCAGGAATTCATCCATTATTGTCAAGCTGGAGAGGCGCTAATCGCCTTATGTTACAGGAGACCgaagCTGGTCTCGACAGNNCGGACTTCTTCTNNTAAGCGTTGGCANNCTGTCTCTTATACACATCTCCGAGCCCACGAGAC
429	18	AACACGCAGNNKATTGATGTCTTGCAGGAATTCATCCATTATTGTCAAGCTGGAGAGGCGCTAATCGCCTTATGT	NNATGACATCACCGNNATACTGCCGTACNN	CTTCCTAATGGAAATCACATCTAACCCCTCCGTGGCTAAAAACACGCAGNNKATTGATGTCTTGCAGGAATTCATCCATTATTGTCAAGCTGGAGAGGCGCTAATCGCCTTATGTTACAGGAGACCgaagCTGGTCTCGACAGNNATGACATCACCGNNATACTGCCGTACNNCTGTCTCTTATACACATCTCCGAGCCCACGAGAC
430	18	AACACGCAGTCANNKGATGTCTTGCAGGAATTCATCCATTATTGTCAAGCTGGAGAGGCGCTAATCGCCTTATGT	NNGTAAGAACGCTCNNATAGCATGTCGCNN	CTTCCTAATGGAAATCACATCTAACCCCTCCGTGGCTAAAAACACGCAGTCANNKGATGTCTTGCAGGAATTCATCCATTATTGTCAAGCTGGAGAGGCGCTAATCGCCTTATGTTACAGGAGACCgaagCTGGTCTCGACAGNNGTAAGAACGCTCNNATAGCATGTCGCNNCTGTCTCTTATACACATCTCCGAGCCCACGAGAC
431	18	AACACGCAGTCAATTNNKGTCTTGCAGGAATTCATCCATTATTGTCAAGCTGGAGAGGCGCTAATCGCCTTATGT	NNGCGTCAAGATGTNNTACGTCATCGCANN	CTTCCTAATGGAAATCACATCTAACCCCTCCGTGGCTAAAAACACGCAGTCAATTNNKGTCTTGCAGGAATTCATCCATTATTGTCAAGCTGGAGAGGCGCTAATCGCCTTATGTTACAGGAGACCgaagCTGGTCTCGACAGNNGCGTCAAGATGTNNTACGTCATCGCANNCTGTCTCTTATACACATCTCCGAGCCCACGAGAC
432	18	AACACGCAGTCAATTGATNNKTTGCAGGAATTCATCCATTATTGTCAAGCTGGAGAGGCGCTAATCGCCTTATGT	NNGTCATAGGAGGANNGCGTCAGTTATGNN	CTTCCTAATGGAAATCACATCTAACCCCTCCGTGGCTAAAAACACGCAGTCAATTGATNNKTTGCAGGAATTCATCCATTATTGTCAAGCTGGAGAGGCGCTAATCGCCTTATGTTACAGGAGACCgaagCTGGTCTCGACAGNNGTCATAGGAGGANNGCGTCAGTTATGNNCTGTCTCTTATACACATCTCCGAGCCCACGAGAC
433	18	AACACGCAGTCAATTGATGTCNNKCAGGAATTCATCCATTATTGTCAAGCTGGAGAGGCGCTAATCGCCTTATGT	NNGTACACGAACCANNTGTGATCTCCTGNN	CTTCCTAATGGAAATCACATCTAACCCCTCCGTGGCTAAAAACACGCAGTCAATTGATGTCNNKCAGGAATTCATCCATTATTGTCAAGCTGGAGAGGCGCTAATCGCCTTATGTTACAGGAGACCgaagCTGGTCTCGACAGNNGTACACGAACCANNTGTGATCTCCTGNNCTGTCTCTTATACACATCTCCGAGCCCACGAGAC
434	18	AACACGCAGTCAATTGATGTCTTGNNKGAATTCATCCATTATTGTCAAGCTGGAGAGGCGCTAATCGCCTTATGT	NNACACTACGCATCNNCAAGAGTTAGGCNN	CTTCCTAATGGAAATCACATCTAACCCCTCCGTGGCTAAAAACACGCAGTCAATTGATGTCTTGNNKGAATTCATCCATTATTGTCAAGCTGGAGAGGCGCTAATCGCCTTATGTTACAGGAGACCgaagCTGGTCTCGACAGNNACACTACGCATCNNCAAGAGTTAGGCNNCTGTCTCTTATACACATCTCCGAGCCCACGAGAC
435	18	AACACGCAGTCAATTGATGTCTTGCAGNNKTTCATCCATTATTGTCAAGCTGGAGAGGCGCTAATCGCCTTATGT	NNAGCAGCGTAATGNNAGCCGATTGGATNN	CTTCCTAATGGAAATCACATCTAACCCCTCCGTGGCTAAAAACACGCAGTCAATTGATGTCTTGCAGNNKTTCATCCATTATTGTCAAGCTGGAGAGGCGCTAATCGCCTTATGTTACAGGAGACCgaagCTGGTCTCGACAGNNAGCAGCGTAATGNNAGCCGATTGGATNNCTGTCTCTTATACACATCTCCGAGCCCACGAGAC
436	18	AACACGCAGTCAATTGATGTCTTGCAGGAANNKATCCATTATTGTCAAGCTGGAGAGGCGCTAATCGCCTTATGT	NNAGGAGCATTCCTNNGTCCTGTTCCTANN	CTTCCTAATGGAAATCACATCTAACCCCTCCGTGGCTAAAAACACGCAGTCAATTGATGTCTTGCAGGAANNKATCCATTATTGTCAAGCTGGAGAGGCGCTAATCGCCTTATGTTACAGGAGACCgaagCTGGTCTCGACAGNNAGGAGCATTCCTNNGTCCTGTTCCTANNCTGTCTCTTATACACATCTCCGAGCCCACGAGAC
437	18	AACACGCAGTCAATTGATGTCTTGCAGGAATTCNNKCATTATTGTCAAGCTGGAGAGGCGCTAATCGCCTTATGT	NNATCACGGACAGTNNTAGTGTGCCTGANN	CTTCCTAATGGAAATCACATCTAACCCCTCCGTGGCTAAAAACACGCAGTCAATTGATGTCTTGCAGGAATTCNNKCATTATTGTCAAGCTGGAGAGGCGCTAATCGCCTTATGTTACAGGAGACCgaagCTGGTCTCGACAGNNATCACGGACAGTNNTAGTGTGCCTGANNCTGTCTCTTATACACATCTCCGAGCCCACGAGAC
438	18	AACACGCAGTCAATTGATGTCTTGCAGGAATTCATCNNKTATTGTCAAGCTGGAGAGGCGCTAATCGCCTTATGT	NNGCAACGCATACANNCTAGCAGCATGTNN	CTTCCTAATGGAAATCACATCTAACCCCTCCGTGGCTAAAAACACGCAGTCAATTGATGTCTTGCAGGAATTCATCNNKTATTGTCAAGCTGGAGAGGCGCTAATCGCCTTATGTTACAGGAGACCgaagCTGGTCTCGACAGNNGCAACGCATACANNCTAGCAGCATGTNNCTGTCTCTTATACACATCTCCGAGCCCACGAGAC
439	18	AACACGCAGTCAATTGATGTCTTGCAGGAATTCATCCATNNKTGTCAAGCTGGAGAGGCGCTAATCGCCTTATGT	NNAGACAAGACTGCNNTGATTCGCGATGNN	CTTCCTAATGGAAATCACATCTAACCCCTCCGTGGCTAAAAACACGCAGTCAATTGATGTCTTGCAGGAATTCATCCATNNKTGTCAAGCTGGAGAGGCGCTAATCGCCTTATGTTACAGGAGACCgaagCTGGTCTCGACAGNNAGACAAGACTGCNNTGATTCGCGATGNNCTGTCTCTTATACACATCTCCGAGCCCACGAGAC
440	18	AACACGCAGTCAATTGATGTCTTGCAGGAATTCATCCATTATNNKCAAGCTGGAGAGGCGCTAATCGCCTTATGT	NNCTGCCTAGAGTANNTGTGTTCAGCTGNN	CTTCCTAATGGAAATCACATCTAACCCCTCCGTGGCTAAAAACACGCAGTCAATTGATGTCTTGCAGGAATTCATCCATTATNNKCAAGCTGGAGAGGCGCTAATCGCCTTATGTTACAGGAGACCgaagCTGGTCTCGACAGNNCTGCCTAGAGTANNTGTGTTCAGCTGNNCTGTCTCTTATACACATCTCCGAGCCCACGAGAC
441	18	AACACGCAGTCAATTGATGTCTTGCAGGAATTCATCCATTATTGTNNKGCTGGAGAGGCGCTAATCGCCTTATGT	NNGCATACCTAGTGNNTGATTGAGCTGCNN	CTTCCTAATGGAAATCACATCTAACCCCTCCGTGGCTAAAAACACGCAGTCAATTGATGTCTTGCAGGAATTCATCCATTATTGTNNKGCTGGAGAGGCGCTAATCGCCTTATGTTACAGGAGACCgaagCTGGTCTCGACAGNNGCATACCTAGTGNNTGATTGAGCTGCNNCTGTCTCTTATACACATCTCCGAGCCCACGAGAC
442	18	AACACGCAGTCAATTGATGTCTTGCAGGAATTCATCCATTATTGTCAANNKGGAGAGGCGCTAATCGCCTTATGT	NNGTACGGACAATGNNAGTGGCATGACANN	CTTCCTAATGGAAATCACATCTAACCCCTCCGTGGCTAAAAACACGCAGTCAATTGATGTCTTGCAGGAATTCATCCATTATTGTCAANNKGGAGAGGCGCTAATCGCCTTATGTTACAGGAGACCgaagCTGGTCTCGACAGNNGTACGGACAATGNNAGTGGCATGACANNCTGTCTCTTATACACATCTCCGAGCCCACGAGAC
443	18	AACACGCAGTCAATTGATGTCTTGCAGGAATTCATCCATTATTGTCAAGCTNNKGAGGCGCTAATCGCCTTATGT	NNTGACAGGAAGACNNGTATCTCCGTGTNN	CTTCCTAATGGAAATCACATCTAACCCCTCCGTGGCTAAAAACACGCAGTCAATTGATGTCTTGCAGGAATTCATCCATTATTGTCAAGCTNNKGAGGCGCTAATCGCCTTATGTTACAGGAGACCgaagCTGGTCTCGACAGNNTGACAGGAAGACNNGTATCTCCGTGTNNCTGTCTCTTATACACATCTCCGAGCCCACGAGAC
444	18	AACACGCAGTCAATTGATGTCTTGCAGGAATTCATCCATTATTGTCAAGCTGGANNKGCGCTAATCGCCTTATGT	NNATTGGAGCACCTNNTGCAAGCTACGTNN	CTTCCTAATGGAAATCACATCTAACCCCTCCGTGGCTAAAAACACGCAGTCAATTGATGTCTTGCAGGAATTCATCCATTATTGTCAAGCTGGANNKGCGCTAATCGCCTTATGTTACAGGAGACCgaagCTGGTCTCGACAGNNATTGGAGCACCTNNTGCAAGCTACGTNNCTGTCTCTTATACACATCTCCGAGCCCACGAGAC
445	18	AACACGCAGTCAATTGATGTCTTGCAGGAATTCATCCATTATTGTCAAGCTGGAGAGNNKCTAATCGCCTTATGT	NNAGGTGGTAGGATNNCTGGCAGGAATANN	CTTCCTAATGGAAATCACATCTAACCCCTCCGTGGCTAAAAACACGCAGTCAATTGATGTCTTGCAGGAATTCATCCATTATTGTCAAGCTGGAGAGNNKCTAATCGCCTTATGTTACAGGAGACCgaagCTGGTCTCGACAGNNAGGTGGTAGGATNNCTGGCAGGAATANNCTGTCTCTTATACACATCTCCGAGCCCACGAGAC
446	18	AACACGCAGTCAATTGATGTCTTGCAGGAATTCATCCATTATTGTCAAGCTGGAGAGGCGNNKATCGCCTTATGT	NNACTTCATCGGCANNGCGGTAGATTAGNN	CTTCCTAATGGAAATCACATCTAACCCCTCCGTGGCTAAAAACACGCAGTCAATTGATGTCTTGCAGGAATTCATCCATTATTGTCAAGCTGGAGAGGCGNNKATCGCCTTATGTTACAGGAGACCgaagCTGGTCTCGACAGNNACTTCATCGGCANNGCGGTAGATTAGNNCTGTCTCTTATACACATCTCCGAGCCCACGAGAC
447	18	AACACGCAGTCAATTGATGTCTTGCAGGAATTCATCCATTATTGTCAAGCTGGAGAGGCGCTANNKGCCTTATGT	NNCTATGAACGGCANNACGGAGGATTAGNN	CTTCCTAATGGAAATCACATCTAACCCCTCCGTGGCTAAAAACACGCAGTCAATTGATGTCTTGCAGGAATTCATCCATTATTGTCAAGCTGGAGAGGCGCTANNKGCCTTATGTTACAGGAGACCgaagCTGGTCTCGACAGNNCTATGAACGGCANNACGGAGGATTAGNNCTGTCTCTTATACACATCTCCGAGCCCACGAGAC
448	18	AACACGCAGTCAATTGATGTCTTGCAGGAATTCATCCATTATTGTCAAGCTGGAGAGGCGCTAATCNNKTTATGT	NNGCCTGACAATCANNATTCTCTGCGACNN	CTTCCTAATGGAAATCACATCTAACCCCTCCGTGGCTAAAAACACGCAGTCAATTGATGTCTTGCAGGAATTCATCCATTATTGTCAAGCTGGAGAGGCGCTAATCNNKTTATGTTACAGGAGACCgaagCTGGTCTCGACAGNNGCCTGACAATCANNATTCTCTGCGACNNCTGTCTCTTATACACATCTCCGAGCCCACGAGAC
449	18	AACACGCAGTCAATTGATGTCTTGCAGGAATTCATCCATTATTGTCAAGCTGGAGAGGCGCTAATCGCCNNKTGT	NNATCAGCCAGACANNCATTGACATCCGNN	CTTCCTAATGGAAATCACATCTAACCCCTCCGTGGCTAAAAACACGCAGTCAATTGATGTCTTGCAGGAATTCATCCATTATTGTCAAGCTGGAGAGGCGCTAATCGCCNNKTGTTACAGGAGACCgaagCTGGTCTCGACAGNNATCAGCCAGACANNCATTGACATCCGNNCTGTCTCTTATACACATCTCCGAGCCCACGAGAC
450	18	AACACGCAGTCAATTGATGTCTTGCAGGAATTCATCCATTATTGTCAAGCTGGAGAGGCGCTAATCGCCTTANNK	NNATGGATATCGCGNNATGCTCCATGACNN	CTTCCTAATGGAAATCACATCTAACCCCTCCGTGGCTAAAAACACGCAGTCAATTGATGTCTTGCAGGAATTCATCCATTATTGTCAAGCTGGAGAGGCGCTAATCGCCTTANNKTACAGGAGACCgaagCTGGTCTCGACAGNNATGGATATCGCGNNATGCTCCATGACNNCTGTCTCTTATACACATCTCCGAGCCCACGAGAC
451	19	NNKAGCTATTATAATTCTACATTATACAACTACGTGGACTTCACATGCGACATAACGCATTTAGAGCAACTTCTA	NNGCCGAATAAGTGNNCTTACCTCCACTNN	CCATTATTGTCAAGCTGGAGAGGCGCTAATCGCCTTATGTNNKAGCTATTATAATTCTACATTATACAACTACGTGGACTTCACATGCGACATAACGCATTTAGAGCAACTTCTATACTGGAGACCgaagCTGGTCTCGACAGNNGCCGAATAAGTGNNCTTACCTCCACTNNCTGTCTCTTATACACATCTCCGAGCCCACGAGAC
452	19	TACNNKTATTATAATTCTACATTATACAACTACGTGGACTTCACATGCGACATAACGCATTTAGAGCAACTTCTA	NNCAATCACCAGACNNTGCATCTTGTGCNN	CCATTATTGTCAAGCTGGAGAGGCGCTAATCGCCTTATGTTACNNKTATTATAATTCTACATTATACAACTACGTGGACTTCACATGCGACATAACGCATTTAGAGCAACTTCTATACTGGAGACCgaagCTGGTCTCGACAGNNCAATCACCAGACNNTGCATCTTGTGCNNCTGTCTCTTATACACATCTCCGAGCCCACGAGAC
453	19	TACAGCNNKTATAATTCTACATTATACAACTACGTGGACTTCACATGCGACATAACGCATTTAGAGCAACTTCTA	NNGCTACTGGTAACNNGTGTACGACTGTNN	CCATTATTGTCAAGCTGGAGAGGCGCTAATCGCCTTATGTTACAGCNNKTATAATTCTACATTATACAACTACGTGGACTTCACATGCGACATAACGCATTTAGAGCAACTTCTATACTGGAGACCgaagCTGGTCTCGACAGNNGCTACTGGTAACNNGTGTACGACTGTNNCTGTCTCTTATACACATCTCCGAGCCCACGAGAC
454	19	TACAGCTATNNKAATTCTACATTATACAACTACGTGGACTTCACATGCGACATAACGCATTTAGAGCAACTTCTA	NNGCATACTGGTTCNNTACAGTCGTGTGNN	CCATTATTGTCAAGCTGGAGAGGCGCTAATCGCCTTATGTTACAGCTATNNKAATTCTACATTATACAACTACGTGGACTTCACATGCGACATAACGCATTTAGAGCAACTTCTATACTGGAGACCgaagCTGGTCTCGACAGNNGCATACTGGTTCNNTACAGTCGTGTGNNCTGTCTCTTATACACATCTCCGAGCCCACGAGAC
455	19	TACAGCTATTATNNKTCTACATTATACAACTACGTGGACTTCACATGCGACATAACGCATTTAGAGCAACTTCTA	NNTGCACCATACACNNATGGCAACGATGNN	CCATTATTGTCAAGCTGGAGAGGCGCTAATCGCCTTATGTTACAGCTATTATNNKTCTACATTATACAACTACGTGGACTTCACATGCGACATAACGCATTTAGAGCAACTTCTATACTGGAGACCgaagCTGGTCTCGACAGNNTGCACCATACACNNATGGCAACGATGNNCTGTCTCTTATACACATCTCCGAGCCCACGAGAC
456	19	TACAGCTATTATAATNNKACATTATACAACTACGTGGACTTCACATGCGACATAACGCATTTAGAGCAACTTCTA	NNCAGCGTCTTACTNNCTAATCTGTCGCNN	CCATTATTGTCAAGCTGGAGAGGCGCTAATCGCCTTATGTTACAGCTATTATAATNNKACATTATACAACTACGTGGACTTCACATGCGACATAACGCATTTAGAGCAACTTCTATACTGGAGACCgaagCTGGTCTCGACAGNNCAGCGTCTTACTNNCTAATCTGTCGCNNCTGTCTCTTATACACATCTCCGAGCCCACGAGAC
457	19	TACAGCTATTATAATTCTNNKTTATACAACTACGTGGACTTCACATGCGACATAACGCATTTAGAGCAACTTCTA	NNACACACCGTATGNNCTACCACTTCACNN	CCATTATTGTCAAGCTGGAGAGGCGCTAATCGCCTTATGTTACAGCTATTATAATTCTNNKTTATACAACTACGTGGACTTCACATGCGACATAACGCATTTAGAGCAACTTCTATACTGGAGACCgaagCTGGTCTCGACAGNNACACACCGTATGNNCTACCACTTCACNNCTGTCTCTTATACACATCTCCGAGCCCACGAGAC
458	19	TACAGCTATTATAATTCTACANNKTACAACTACGTGGACTTCACATGCGACATAACGCATTTAGAGCAACTTCTA	NNGTTACGGTACACNNCGTCCTGATTACNN	CCATTATTGTCAAGCTGGAGAGGCGCTAATCGCCTTATGTTACAGCTATTATAATTCTACANNKTACAACTACGTGGACTTCACATGCGACATAACGCATTTAGAGCAACTTCTATACTGGAGACCgaagCTGGTCTCGACAGNNGTTACGGTACACNNCGTCCTGATTACNNCTGTCTCTTATACACATCTCCGAGCCCACGAGAC
459	19	TACAGCTATTATAATTCTACATTANNKAACTACGTGGACTTCACATGCGACATAACGCATTTAGAGCAACTTCTA	NNGCTCTGGCATTANNCAGTGTCTACACNN	CCATTATTGTCAAGCTGGAGAGGCGCTAATCGCCTTATGTTACAGCTATTATAATTCTACATTANNKAACTACGTGGACTTCACATGCGACATAACGCATTTAGAGCAACTTCTATACTGGAGACCgaagCTGGTCTCGACAGNNGCTCTGGCATTANNCAGTGTCTACACNNCTGTCTCTTATACACATCTCCGAGCCCACGAGAC
460	19	TACAGCTATTATAATTCTACATTATACNNKTACGTGGACTTCACATGCGACATAACGCATTTAGAGCAACTTCTA	NNCGGATTCTTCAGNNTGGAAGGTCCTANN	CCATTATTGTCAAGCTGGAGAGGCGCTAATCGCCTTATGTTACAGCTATTATAATTCTACATTATACNNKTACGTGGACTTCACATGCGACATAACGCATTTAGAGCAACTTCTATACTGGAGACCgaagCTGGTCTCGACAGNNCGGATTCTTCAGNNTGGAAGGTCCTANNCTGTCTCTTATACACATCTCCGAGCCCACGAGAC
461	19	TACAGCTATTATAATTCTACATTATACAACNNKGTGGACTTCACATGCGACATAACGCATTTAGAGCAACTTCTA	NNACGACCTTACTGNNATGCCGAGTTGTNN	CCATTATTGTCAAGCTGGAGAGGCGCTAATCGCCTTATGTTACAGCTATTATAATTCTACATTATACAACNNKGTGGACTTCACATGCGACATAACGCATTTAGAGCAACTTCTATACTGGAGACCgaagCTGGTCTCGACAGNNACGACCTTACTGNNATGCCGAGTTGTNNCTGTCTCTTATACACATCTCCGAGCCCACGAGAC
462	19	TACAGCTATTATAATTCTACATTATACAACTACNNKGACTTCACATGCGACATAACGCATTTAGAGCAACTTCTA	NNACAAGTCTGGAGNNTAACCGACTCCANN	CCATTATTGTCAAGCTGGAGAGGCGCTAATCGCCTTATGTTACAGCTATTATAATTCTACATTATACAACTACNNKGACTTCACATGCGACATAACGCATTTAGAGCAACTTCTATACTGGAGACCgaagCTGGTCTCGACAGNNACAAGTCTGGAGNNTAACCGACTCCANNCTGTCTCTTATACACATCTCCGAGCCCACGAGAC
463	19	TACAGCTATTATAATTCTACATTATACAACTACGTGNNKTTCACATGCGACATAACGCATTTAGAGCAACTTCTA	NNACACGGTTGTTGNNAGCCTTAGAGAGNN	CCATTATTGTCAAGCTGGAGAGGCGCTAATCGCCTTATGTTACAGCTATTATAATTCTACATTATACAACTACGTGNNKTTCACATGCGACATAACGCATTTAGAGCAACTTCTATACTGGAGACCgaagCTGGTCTCGACAGNNACACGGTTGTTGNNAGCCTTAGAGAGNNCTGTCTCTTATACACATCTCCGAGCCCACGAGAC
464	19	TACAGCTATTATAATTCTACATTATACAACTACGTGGACNNKACATGCGACATAACGCATTTAGAGCAACTTCTA	NNCATGGATGCATCNNCAGCTCAGAAGANN	CCATTATTGTCAAGCTGGAGAGGCGCTAATCGCCTTATGTTACAGCTATTATAATTCTACATTATACAACTACGTGGACNNKACATGCGACATAACGCATTTAGAGCAACTTCTATACTGGAGACCgaagCTGGTCTCGACAGNNCATGGATGCATCNNCAGCTCAGAAGANNCTGTCTCTTATACACATCTCCGAGCCCACGAGAC
465	19	TACAGCTATTATAATTCTACATTATACAACTACGTGGACTTCNNKTGCGACATAACGCATTTAGAGCAACTTCTA	NNTATCGCCTTAGCNNTAGGCGACTACANN	CCATTATTGTCAAGCTGGAGAGGCGCTAATCGCCTTATGTTACAGCTATTATAATTCTACATTATACAACTACGTGGACTTCNNKTGCGACATAACGCATTTAGAGCAACTTCTATACTGGAGACCgaagCTGGTCTCGACAGNNTATCGCCTTAGCNNTAGGCGACTACANNCTGTCTCTTATACACATCTCCGAGCCCACGAGAC
466	19	TACAGCTATTATAATTCTACATTATACAACTACGTGGACTTCACANNKGACATAACGCATTTAGAGCAACTTCTA	NNTAGCGAGATCTCNNCGATTCGGTTAGNN	CCATTATTGTCAAGCTGGAGAGGCGCTAATCGCCTTATGTTACAGCTATTATAATTCTACATTATACAACTACGTGGACTTCACANNKGACATAACGCATTTAGAGCAACTTCTATACTGGAGACCgaagCTGGTCTCGACAGNNTAGCGAGATCTCNNCGATTCGGTTAGNNCTGTCTCTTATACACATCTCCGAGCCCACGAGAC
467	19	TACAGCTATTATAATTCTACATTATACAACTACGTGGACTTCACATGCNNKATAACGCATTTAGAGCAACTTCTA	NNGTAGCGACAACTNNGCTGTAACCATGNN	CCATTATTGTCAAGCTGGAGAGGCGCTAATCGCCTTATGTTACAGCTATTATAATTCTACATTATACAACTACGTGGACTTCACATGCNNKATAACGCATTTAGAGCAACTTCTATACTGGAGACCgaagCTGGTCTCGACAGNNGTAGCGACAACTNNGCTGTAACCATGNNCTGTCTCTTATACACATCTCCGAGCCCACGAGAC
468	19	TACAGCTATTATAATTCTACATTATACAACTACGTGGACTTCACATGCGACNNKACGCATTTAGAGCAACTTCTA	NNATACCGACCGTANNGCGACTAGTATCNN	CCATTATTGTCAAGCTGGAGAGGCGCTAATCGCCTTATGTTACAGCTATTATAATTCTACATTATACAACTACGTGGACTTCACATGCGACNNKACGCATTTAGAGCAACTTCTATACTGGAGACCgaagCTGGTCTCGACAGNNATACCGACCGTANNGCGACTAGTATCNNCTGTCTCTTATACACATCTCCGAGCCCACGAGAC
469	19	TACAGCTATTATAATTCTACATTATACAACTACGTGGACTTCACATGCGACATANNKCATTTAGAGCAACTTCTA	NNCGGTATCTAGAGNNAGACACGCAAGANN	CCATTATTGTCAAGCTGGAGAGGCGCTAATCGCCTTATGTTACAGCTATTATAATTCTACATTATACAACTACGTGGACTTCACATGCGACATANNKCATTTAGAGCAACTTCTATACTGGAGACCgaagCTGGTCTCGACAGNNCGGTATCTAGAGNNAGACACGCAAGANNCTGTCTCTTATACACATCTCCGAGCCCACGAGAC
470	19	TACAGCTATTATAATTCTACATTATACAACTACGTGGACTTCACATGCGACATAACGNNKTTAGAGCAACTTCTA	NNCACTATGCGCATNNTACCTGGTAGACNN	CCATTATTGTCAAGCTGGAGAGGCGCTAATCGCCTTATGTTACAGCTATTATAATTCTACATTATACAACTACGTGGACTTCACATGCGACATAACGNNKTTAGAGCAACTTCTATACTGGAGACCgaagCTGGTCTCGACAGNNCACTATGCGCATNNTACCTGGTAGACNNCTGTCTCTTATACACATCTCCGAGCCCACGAGAC
471	19	TACAGCTATTATAATTCTACATTATACAACTACGTGGACTTCACATGCGACATAACGCATNNKGAGCAACTTCTA	NNACCATACGATGCNNATCAACCACACGNN	CCATTATTGTCAAGCTGGAGAGGCGCTAATCGCCTTATGTTACAGCTATTATAATTCTACATTATACAACTACGTGGACTTCACATGCGACATAACGCATNNKGAGCAACTTCTATACTGGAGACCgaagCTGGTCTCGACAGNNACCATACGATGCNNATCAACCACACGNNCTGTCTCTTATACACATCTCCGAGCCCACGAGAC
472	19	TACAGCTATTATAATTCTACATTATACAACTACGTGGACTTCACATGCGACATAACGCATTTANNKCAACTTCTA	NNCGTTAGGAGACANNTGTATGTCCGACNN	CCATTATTGTCAAGCTGGAGAGGCGCTAATCGCCTTATGTTACAGCTATTATAATTCTACATTATACAACTACGTGGACTTCACATGCGACATAACGCATTTANNKCAACTTCTATACTGGAGACCgaagCTGGTCTCGACAGNNCGTTAGGAGACANNTGTATGTCCGACNNCTGTCTCTTATACACATCTCCGAGCCCACGAGAC
473	19	TACAGCTATTATAATTCTACATTATACAACTACGTGGACTTCACATGCGACATAACGCATTTAGAGNNKCTTCTA	NNACTTCCGTTCGANNCGCTAAGCTATGNN	CCATTATTGTCAAGCTGGAGAGGCGCTAATCGCCTTATGTTACAGCTATTATAATTCTACATTATACAACTACGTGGACTTCACATGCGACATAACGCATTTAGAGNNKCTTCTATACTGGAGACCgaagCTGGTCTCGACAGNNACTTCCGTTCGANNCGCTAAGCTATGNNCTGTCTCTTATACACATCTCCGAGCCCACGAGAC
474	19	TACAGCTATTATAATTCTACATTATACAACTACGTGGACTTCACATGCGACATAACGCATTTAGAGCAANNKCTA	NNTGGTACTGCTGANNTACAGGCGTTCANN	CCATTATTGTCAAGCTGGAGAGGCGCTAATCGCCTTATGTTACAGCTATTATAATTCTACATTATACAACTACGTGGACTTCACATGCGACATAACGCATTTAGAGCAANNKCTATACTGGAGACCgaagCTGGTCTCGACAGNNTGGTACTGCTGANNTACAGGCGTTCANNCTGTCTCTTATACACATCTCCGAGCCCACGAGAC
475	19	TACAGCTATTATAATTCTACATTATACAACTACGTGGACTTCACATGCGACATAACGCATTTAGAGCAACTTNNK	NNGCGATGTAGCTANNATGCATAGTGCGNN	CCATTATTGTCAAGCTGGAGAGGCGCTAATCGCCTTATGTTACAGCTATTATAATTCTACATTATACAACTACGTGGACTTCACATGCGACATAACGCATTTAGAGCAACTTNNKTACTGGAGACCgaagCTGGTCTCGACAGNNGCGATGTAGCTANNATGCATAGTGCGNNCTGTCTCTTATACACATCTCCGAGCCCACGAGAC
476	20	NNKTTTTTGGATCTGCTATTTTGGCTATCGGAAATATACGGTTTTGAAAAAGTCTTGAACGTAGCAGTTCATTTT	NNTACTGACGCATGNNGCATACGCTGATNN	GGACTTCACATGCGACATAACGCATTTAGAGCAACTTCTANNKTTTTTGGATCTGCTATTTTGGCTATCGGAAATATACGGTTTTGAAAAAGTCTTGAACGTAGCAGTTCATTTTGTTTGGAGACCgaagCTGGTCTCGACAGNNTACTGACGCATGNNGCATACGCTGATNNCTGTCTCTTATACACATCTCCGAGCCCACGAGAC
477	20	TACNNKTTGGATCTGCTATTTTGGCTATCGGAAATATACGGTTTTGAAAAAGTCTTGAACGTAGCAGTTCATTTT	NNTGTAGTTCGTGCNNCTGATCATGCGANN	GGACTTCACATGCGACATAACGCATTTAGAGCAACTTCTATACNNKTTGGATCTGCTATTTTGGCTATCGGAAATATACGGTTTTGAAAAAGTCTTGAACGTAGCAGTTCATTTTGTTTGGAGACCgaagCTGGTCTCGACAGNNTGTAGTTCGTGCNNCTGATCATGCGANNCTGTCTCTTATACACATCTCCGAGCCCACGAGAC
478	20	TACTTTNNKGATCTGCTATTTTGGCTATCGGAAATATACGGTTTTGAAAAAGTCTTGAACGTAGCAGTTCATTTT	NNCTGACAGTGTCTNNACAACACCACGTNN	GGACTTCACATGCGACATAACGCATTTAGAGCAACTTCTATACTTTNNKGATCTGCTATTTTGGCTATCGGAAATATACGGTTTTGAAAAAGTCTTGAACGTAGCAGTTCATTTTGTTTGGAGACCgaagCTGGTCTCGACAGNNCTGACAGTGTCTNNACAACACCACGTNNCTGTCTCTTATACACATCTCCGAGCCCACGAGAC
479	20	TACTTTTTGNNKCTGCTATTTTGGCTATCGGAAATATACGGTTTTGAAAAAGTCTTGAACGTAGCAGTTCATTTT	NNATAGAGGCAGTGNNCGTAGCTTGACANN	GGACTTCACATGCGACATAACGCATTTAGAGCAACTTCTATACTTTTTGNNKCTGCTATTTTGGCTATCGGAAATATACGGTTTTGAAAAAGTCTTGAACGTAGCAGTTCATTTTGTTTGGAGACCgaagCTGGTCTCGACAGNNATAGAGGCAGTGNNCGTAGCTTGACANNCTGTCTCTTATACACATCTCCGAGCCCACGAGAC
480	20	TACTTTTTGGATNNKCTATTTTGGCTATCGGAAATATACGGTTTTGAAAAAGTCTTGAACGTAGCAGTTCATTTT	NNTACCTGAGGCTANNCTAGTACTGAGCNN	GGACTTCACATGCGACATAACGCATTTAGAGCAACTTCTATACTTTTTGGATNNKCTATTTTGGCTATCGGAAATATACGGTTTTGAAAAAGTCTTGAACGTAGCAGTTCATTTTGTTTGGAGACCgaagCTGGTCTCGACAGNNTACCTGAGGCTANNCTAGTACTGAGCNNCTGTCTCTTATACACATCTCCGAGCCCACGAGAC
481	20	TACTTTTTGGATCTGNNKTTTTGGCTATCGGAAATATACGGTTTTGAAAAAGTCTTGAACGTAGCAGTTCATTTT	NNTGGCCGTTATGTNNTGCGTCTCTACTNN	GGACTTCACATGCGACATAACGCATTTAGAGCAACTTCTATACTTTTTGGATCTGNNKTTTTGGCTATCGGAAATATACGGTTTTGAAAAAGTCTTGAACGTAGCAGTTCATTTTGTTTGGAGACCgaagCTGGTCTCGACAGNNTGGCCGTTATGTNNTGCGTCTCTACTNNCTGTCTCTTATACACATCTCCGAGCCCACGAGAC
482	20	TACTTTTTGGATCTGCTANNKTGGCTATCGGAAATATACGGTTTTGAAAAAGTCTTGAACGTAGCAGTTCATTTT	NNACACGCCAACATNNACTCTCTATGCGNN	GGACTTCACATGCGACATAACGCATTTAGAGCAACTTCTATACTTTTTGGATCTGCTANNKTGGCTATCGGAAATATACGGTTTTGAAAAAGTCTTGAACGTAGCAGTTCATTTTGTTTGGAGACCgaagCTGGTCTCGACAGNNACACGCCAACATNNACTCTCTATGCGNNCTGTCTCTTATACACATCTCCGAGCCCACGAGAC
483	20	TACTTTTTGGATCTGCTATTTNNKCTATCGGAAATATACGGTTTTGAAAAAGTCTTGAACGTAGCAGTTCATTTT	NNGTGCTCATGCTANNTGGTCATCTGACNN	GGACTTCACATGCGACATAACGCATTTAGAGCAACTTCTATACTTTTTGGATCTGCTATTTNNKCTATCGGAAATATACGGTTTTGAAAAAGTCTTGAACGTAGCAGTTCATTTTGTTTGGAGACCgaagCTGGTCTCGACAGNNGTGCTCATGCTANNTGGTCATCTGACNNCTGTCTCTTATACACATCTCCGAGCCCACGAGAC
484	20	TACTTTTTGGATCTGCTATTTTGGNNKTCGGAAATATACGGTTTTGAAAAAGTCTTGAACGTAGCAGTTCATTTT	NNAGTTCTGCTGAGNNACCAGTTCCACANN	GGACTTCACATGCGACATAACGCATTTAGAGCAACTTCTATACTTTTTGGATCTGCTATTTTGGNNKTCGGAAATATACGGTTTTGAAAAAGTCTTGAACGTAGCAGTTCATTTTGTTTGGAGACCgaagCTGGTCTCGACAGNNAGTTCTGCTGAGNNACCAGTTCCACANNCTGTCTCTTATACACATCTCCGAGCCCACGAGAC
485	20	TACTTTTTGGATCTGCTATTTTGGCTANNKGAAATATACGGTTTTGAAAAAGTCTTGAACGTAGCAGTTCATTTT	NNTGCACCTCAATGNNCGTCCTTATGCTNN	GGACTTCACATGCGACATAACGCATTTAGAGCAACTTCTATACTTTTTGGATCTGCTATTTTGGCTANNKGAAATATACGGTTTTGAAAAAGTCTTGAACGTAGCAGTTCATTTTGTTTGGAGACCgaagCTGGTCTCGACAGNNTGCACCTCAATGNNCGTCCTTATGCTNNCTGTCTCTTATACACATCTCCGAGCCCACGAGAC
486	20	TACTTTTTGGATCTGCTATTTTGGCTATCGNNKATATACGGTTTTGAAAAAGTCTTGAACGTAGCAGTTCATTTT	NNCTGTACTGCTCTNNATCGCGATCTCTNN	GGACTTCACATGCGACATAACGCATTTAGAGCAACTTCTATACTTTTTGGATCTGCTATTTTGGCTATCGNNKATATACGGTTTTGAAAAAGTCTTGAACGTAGCAGTTCATTTTGTTTGGAGACCgaagCTGGTCTCGACAGNNCTGTACTGCTCTNNATCGCGATCTCTNNCTGTCTCTTATACACATCTCCGAGCCCACGAGAC
487	20	TACTTTTTGGATCTGCTATTTTGGCTATCGGAANNKTACGGTTTTGAAAAAGTCTTGAACGTAGCAGTTCATTTT	NNGCTGGCATAGTANNGTCTATAGCACGNN	GGACTTCACATGCGACATAACGCATTTAGAGCAACTTCTATACTTTTTGGATCTGCTATTTTGGCTATCGGAANNKTACGGTTTTGAAAAAGTCTTGAACGTAGCAGTTCATTTTGTTTGGAGACCgaagCTGGTCTCGACAGNNGCTGGCATAGTANNGTCTATAGCACGNNCTGTCTCTTATACACATCTCCGAGCCCACGAGAC
488	20	TACTTTTTGGATCTGCTATTTTGGCTATCGGAAATANNKGGTTTTGAAAAAGTCTTGAACGTAGCAGTTCATTTT	NNTACAAGGCATGCNNCATGTCAAGCAGNN	GGACTTCACATGCGACATAACGCATTTAGAGCAACTTCTATACTTTTTGGATCTGCTATTTTGGCTATCGGAAATANNKGGTTTTGAAAAAGTCTTGAACGTAGCAGTTCATTTTGTTTGGAGACCgaagCTGGTCTCGACAGNNTACAAGGCATGCNNCATGTCAAGCAGNNCTGTCTCTTATACACATCTCCGAGCCCACGAGAC
489	20	TACTTTTTGGATCTGCTATTTTGGCTATCGGAAATATACNNKTTTGAAAAAGTCTTGAACGTAGCAGTTCATTTT	NNGCACGCTGATATNNATGGTGACACACNN	GGACTTCACATGCGACATAACGCATTTAGAGCAACTTCTATACTTTTTGGATCTGCTATTTTGGCTATCGGAAATATACNNKTTTGAAAAAGTCTTGAACGTAGCAGTTCATTTTGTTTGGAGACCgaagCTGGTCTCGACAGNNGCACGCTGATATNNATGGTGACACACNNCTGTCTCTTATACACATCTCCGAGCCCACGAGAC
490	20	TACTTTTTGGATCTGCTATTTTGGCTATCGGAAATATACGGTNNKGAAAAAGTCTTGAACGTAGCAGTTCATTTT	NNCATGTTGACCAGNNGTGTGATCTGTGNN	GGACTTCACATGCGACATAACGCATTTAGAGCAACTTCTATACTTTTTGGATCTGCTATTTTGGCTATCGGAAATATACGGTNNKGAAAAAGTCTTGAACGTAGCAGTTCATTTTGTTTGGAGACCgaagCTGGTCTCGACAGNNCATGTTGACCAGNNGTGTGATCTGTGNNCTGTCTCTTATACACATCTCCGAGCCCACGAGAC
491	20	TACTTTTTGGATCTGCTATTTTGGCTATCGGAAATATACGGTTTTNNKAAAGTCTTGAACGTAGCAGTTCATTTT	NNTGGAGTTGCAAGNNAGCGATTGCATCNN	GGACTTCACATGCGACATAACGCATTTAGAGCAACTTCTATACTTTTTGGATCTGCTATTTTGGCTATCGGAAATATACGGTTTTNNKAAAGTCTTGAACGTAGCAGTTCATTTTGTTTGGAGACCgaagCTGGTCTCGACAGNNTGGAGTTGCAAGNNAGCGATTGCATCNNCTGTCTCTTATACACATCTCCGAGCCCACGAGAC
492	20	TACTTTTTGGATCTGCTATTTTGGCTATCGGAAATATACGGTTTTGAANNKGTCTTGAACGTAGCAGTTCATTTT	NNGCTCTTCGGAATNNCAGCTCAGATCTNN	GGACTTCACATGCGACATAACGCATTTAGAGCAACTTCTATACTTTTTGGATCTGCTATTTTGGCTATCGGAAATATACGGTTTTGAANNKGTCTTGAACGTAGCAGTTCATTTTGTTTGGAGACCgaagCTGGTCTCGACAGNNGCTCTTCGGAATNNCAGCTCAGATCTNNCTGTCTCTTATACACATCTCCGAGCCCACGAGAC
493	20	TACTTTTTGGATCTGCTATTTTGGCTATCGGAAATATACGGTTTTGAAAAANNKTTGAACGTAGCAGTTCATTTT	NNTGACCTTGGTAGNNGTCAGCCGATATNN	GGACTTCACATGCGACATAACGCATTTAGAGCAACTTCTATACTTTTTGGATCTGCTATTTTGGCTATCGGAAATATACGGTTTTGAAAAANNKTTGAACGTAGCAGTTCATTTTGTTTGGAGACCgaagCTGGTCTCGACAGNNTGACCTTGGTAGNNGTCAGCCGATATNNCTGTCTCTTATACACATCTCCGAGCCCACGAGAC
494	20	TACTTTTTGGATCTGCTATTTTGGCTATCGGAAATATACGGTTTTGAAAAAGTCNNKAACGTAGCAGTTCATTTT	NNAGCCTGGTAATGNNCTGTCGTGAAGANN	GGACTTCACATGCGACATAACGCATTTAGAGCAACTTCTATACTTTTTGGATCTGCTATTTTGGCTATCGGAAATATACGGTTTTGAAAAAGTCNNKAACGTAGCAGTTCATTTTGTTTGGAGACCgaagCTGGTCTCGACAGNNAGCCTGGTAATGNNCTGTCGTGAAGANNCTGTCTCTTATACACATCTCCGAGCCCACGAGAC
495	20	TACTTTTTGGATCTGCTATTTTGGCTATCGGAAATATACGGTTTTGAAAAAGTCTTGNNKGTAGCAGTTCATTTT	NNCGTTGAGCCTTANNCTATACAGACGCNN	GGACTTCACATGCGACATAACGCATTTAGAGCAACTTCTATACTTTTTGGATCTGCTATTTTGGCTATCGGAAATATACGGTTTTGAAAAAGTCTTGNNKGTAGCAGTTCATTTTGTTTGGAGACCgaagCTGGTCTCGACAGNNCGTTGAGCCTTANNCTATACAGACGCNNCTGTCTCTTATACACATCTCCGAGCCCACGAGAC
496	20	TACTTTTTGGATCTGCTATTTTGGCTATCGGAAATATACGGTTTTGAAAAAGTCTTGAACNNKGCAGTTCATTTT	NNAGTGAAGCGGTANNTGTCGAAGATCGNN	GGACTTCACATGCGACATAACGCATTTAGAGCAACTTCTATACTTTTTGGATCTGCTATTTTGGCTATCGGAAATATACGGTTTTGAAAAAGTCTTGAACNNKGCAGTTCATTTTGTTTGGAGACCgaagCTGGTCTCGACAGNNAGTGAAGCGGTANNTGTCGAAGATCGNNCTGTCTCTTATACACATCTCCGAGCCCACGAGAC
497	20	TACTTTTTGGATCTGCTATTTTGGCTATCGGAAATATACGGTTTTGAAAAAGTCTTGAACGTANNKGTTCATTTT	NNACCACAGCCAATNNCTTAACGCTGAGNN	GGACTTCACATGCGACATAACGCATTTAGAGCAACTTCTATACTTTTTGGATCTGCTATTTTGGCTATCGGAAATATACGGTTTTGAAAAAGTCTTGAACGTANNKGTTCATTTTGTTTGGAGACCgaagCTGGTCTCGACAGNNACCACAGCCAATNNCTTAACGCTGAGNNCTGTCTCTTATACACATCTCCGAGCCCACGAGAC
498	20	TACTTTTTGGATCTGCTATTTTGGCTATCGGAAATATACGGTTTTGAAAAAGTCTTGAACGTAGCANNKCATTTT	NNGCTAGGAACAGTNNGCCTACATGATCNN	GGACTTCACATGCGACATAACGCATTTAGAGCAACTTCTATACTTTTTGGATCTGCTATTTTGGCTATCGGAAATATACGGTTTTGAAAAAGTCTTGAACGTAGCANNKCATTTTGTTTGGAGACCgaagCTGGTCTCGACAGNNGCTAGGAACAGTNNGCCTACATGATCNNCTGTCTCTTATACACATCTCCGAGCCCACGAGAC
499	20	TACTTTTTGGATCTGCTATTTTGGCTATCGGAAATATACGGTTTTGAAAAAGTCTTGAACGTAGCAGTTNNKTTT	NNATTGACCTCGAGNNATGCCATCGTCTNN	GGACTTCACATGCGACATAACGCATTTAGAGCAACTTCTATACTTTTTGGATCTGCTATTTTGGCTATCGGAAATATACGGTTTTGAAAAAGTCTTGAACGTAGCAGTTNNKTTTGTTTGGAGACCgaagCTGGTCTCGACAGNNATTGACCTCGAGNNATGCCATCGTCTNNCTGTCTCTTATACACATCTCCGAGCCCACGAGAC
500	20	TACTTTTTGGATCTGCTATTTTGGCTATCGGAAATATACGGTTTTGAAAAAGTCTTGAACGTAGCAGTTCATNNK	NNACCAGACCAACANNCAAGCACGCAATNN	GGACTTCACATGCGACATAACGCATTTAGAGCAACTTCTATACTTTTTGGATCTGCTATTTTGGCTATCGGAAATATACGGTTTTGAAAAAGTCTTGAACGTAGCAGTTCATNNKGTTTGGAGACCgaagCTGGTCTCGACAGNNACCAGACCAACANNCAAGCACGCAATNNCTGTCTCTTATACACATCTCCGAGCCCACGAGAC
501	21	NNKTCAAGAGTTGGTTTATCAAGGTGGGAATTTTACGTGGGTCTTGATGAAAACTTTGCTGAAAGAAGAAGAAAT	NNAGCATGTCCTGTNNAGATCCGATTCGNN	ATACGGTTTTGAAAAAGTCTTGAACGTAGCAGTTCATTTTNNKTCAAGAGTTGGTTTATCAAGGTGGGAATTTTACGTGGGTCTTGATGAAAACTTTGCTGAAAGAAGAAGAAATCTCTGGAGACCgaagCTGGTCTCGACAGNNAGCATGTCCTGTNNAGATCCGATTCGNNCTGTCTCTTATACACATCTCCGAGCCCACGAGAC
502	21	GTTNNKAGAGTTGGTTTATCAAGGTGGGAATTTTACGTGGGTCTTGATGAAAACTTTGCTGAAAGAAGAAGAAAT	NNAGGCGTCTTAGANNCAAGTCCAAGTGNN	ATACGGTTTTGAAAAAGTCTTGAACGTAGCAGTTCATTTTGTTNNKAGAGTTGGTTTATCAAGGTGGGAATTTTACGTGGGTCTTGATGAAAACTTTGCTGAAAGAAGAAGAAATCTCTGGAGACCgaagCTGGTCTCGACAGNNAGGCGTCTTAGANNCAAGTCCAAGTGNNCTGTCTCTTATACACATCTCCGAGCCCACGAGAC
503	21	GTTTCANNKGTTGGTTTATCAAGGTGGGAATTTTACGTGGGTCTTGATGAAAACTTTGCTGAAAGAAGAAGAAAT	NNGTCTAGCTGTCTNNATACGCGGATGANN	ATACGGTTTTGAAAAAGTCTTGAACGTAGCAGTTCATTTTGTTTCANNKGTTGGTTTATCAAGGTGGGAATTTTACGTGGGTCTTGATGAAAACTTTGCTGAAAGAAGAAGAAATCTCTGGAGACCgaagCTGGTCTCGACAGNNGTCTAGCTGTCTNNATACGCGGATGANNCTGTCTCTTATACACATCTCCGAGCCCACGAGAC
504	21	GTTTCAAGANNKGGTTTATCAAGGTGGGAATTTTACGTGGGTCTTGATGAAAACTTTGCTGAAAGAAGAAGAAAT	NNACAATTGGCTGCNNGCTTAGGCGTATNN	ATACGGTTTTGAAAAAGTCTTGAACGTAGCAGTTCATTTTGTTTCAAGANNKGGTTTATCAAGGTGGGAATTTTACGTGGGTCTTGATGAAAACTTTGCTGAAAGAAGAAGAAATCTCTGGAGACCgaagCTGGTCTCGACAGNNACAATTGGCTGCNNGCTTAGGCGTATNNCTGTCTCTTATACACATCTCCGAGCCCACGAGAC
505	21	GTTTCAAGAGTTNNKTTATCAAGGTGGGAATTTTACGTGGGTCTTGATGAAAACTTTGCTGAAAGAAGAAGAAAT	NNGTGCATTGGCATNNCGCTTAGACAAGNN	ATACGGTTTTGAAAAAGTCTTGAACGTAGCAGTTCATTTTGTTTCAAGAGTTNNKTTATCAAGGTGGGAATTTTACGTGGGTCTTGATGAAAACTTTGCTGAAAGAAGAAGAAATCTCTGGAGACCgaagCTGGTCTCGACAGNNGTGCATTGGCATNNCGCTTAGACAAGNNCTGTCTCTTATACACATCTCCGAGCCCACGAGAC
506	21	GTTTCAAGAGTTGGTNNKTCAAGGTGGGAATTTTACGTGGGTCTTGATGAAAACTTTGCTGAAAGAAGAAGAAAT	NNTACTAGACGTCGNNAGTTGCAGCACANN	ATACGGTTTTGAAAAAGTCTTGAACGTAGCAGTTCATTTTGTTTCAAGAGTTGGTNNKTCAAGGTGGGAATTTTACGTGGGTCTTGATGAAAACTTTGCTGAAAGAAGAAGAAATCTCTGGAGACCgaagCTGGTCTCGACAGNNTACTAGACGTCGNNAGTTGCAGCACANNCTGTCTCTTATACACATCTCCGAGCCCACGAGAC
507	21	GTTTCAAGAGTTGGTTTANNKAGGTGGGAATTTTACGTGGGTCTTGATGAAAACTTTGCTGAAAGAAGAAGAAAT	NNCATCGACTTGCANNTGAAGAGACGAGNN	ATACGGTTTTGAAAAAGTCTTGAACGTAGCAGTTCATTTTGTTTCAAGAGTTGGTTTANNKAGGTGGGAATTTTACGTGGGTCTTGATGAAAACTTTGCTGAAAGAAGAAGAAATCTCTGGAGACCgaagCTGGTCTCGACAGNNCATCGACTTGCANNTGAAGAGACGAGNNCTGTCTCTTATACACATCTCCGAGCCCACGAGAC
508	21	GTTTCAAGAGTTGGTTTATCANNKTGGGAATTTTACGTGGGTCTTGATGAAAACTTTGCTGAAAGAAGAAGAAAT	NNATCACAGCTCCTNNGTTGCACTCATCNN	ATACGGTTTTGAAAAAGTCTTGAACGTAGCAGTTCATTTTGTTTCAAGAGTTGGTTTATCANNKTGGGAATTTTACGTGGGTCTTGATGAAAACTTTGCTGAAAGAAGAAGAAATCTCTGGAGACCgaagCTGGTCTCGACAGNNATCACAGCTCCTNNGTTGCACTCATCNNCTGTCTCTTATACACATCTCCGAGCCCACGAGAC
509	21	GTTTCAAGAGTTGGTTTATCAAGGNNKGAATTTTACGTGGGTCTTGATGAAAACTTTGCTGAAAGAAGAAGAAAT	NNGTAGCGTCGTATNNCGATACATCCTGNN	ATACGGTTTTGAAAAAGTCTTGAACGTAGCAGTTCATTTTGTTTCAAGAGTTGGTTTATCAAGGNNKGAATTTTACGTGGGTCTTGATGAAAACTTTGCTGAAAGAAGAAGAAATCTCTGGAGACCgaagCTGGTCTCGACAGNNGTAGCGTCGTATNNCGATACATCCTGNNCTGTCTCTTATACACATCTCCGAGCCCACGAGAC
510	21	GTTTCAAGAGTTGGTTTATCAAGGTGGNNKTTTTACGTGGGTCTTGATGAAAACTTTGCTGAAAGAAGAAGAAAT	NNCTAGCGTCATTCNNTGCAGGCTATCTNN	ATACGGTTTTGAAAAAGTCTTGAACGTAGCAGTTCATTTTGTTTCAAGAGTTGGTTTATCAAGGTGGNNKTTTTACGTGGGTCTTGATGAAAACTTTGCTGAAAGAAGAAGAAATCTCTGGAGACCgaagCTGGTCTCGACAGNNCTAGCGTCATTCNNTGCAGGCTATCTNNCTGTCTCTTATACACATCTCCGAGCCCACGAGAC
511	21	GTTTCAAGAGTTGGTTTATCAAGGTGGGAANNKTACGTGGGTCTTGATGAAAACTTTGCTGAAAGAAGAAGAAAT	NNATGTCGCTGACANNAGGATCACCTGTNN	ATACGGTTTTGAAAAAGTCTTGAACGTAGCAGTTCATTTTGTTTCAAGAGTTGGTTTATCAAGGTGGGAANNKTACGTGGGTCTTGATGAAAACTTTGCTGAAAGAAGAAGAAATCTCTGGAGACCgaagCTGGTCTCGACAGNNATGTCGCTGACANNAGGATCACCTGTNNCTGTCTCTTATACACATCTCCGAGCCCACGAGAC
512	21	GTTTCAAGAGTTGGTTTATCAAGGTGGGAATTTNNKGTGGGTCTTGATGAAAACTTTGCTGAAAGAAGAAGAAAT	NNCGAATCGAGTTGNNCACTCACGGAATNN	ATACGGTTTTGAAAAAGTCTTGAACGTAGCAGTTCATTTTGTTTCAAGAGTTGGTTTATCAAGGTGGGAATTTNNKGTGGGTCTTGATGAAAACTTTGCTGAAAGAAGAAGAAATCTCTGGAGACCgaagCTGGTCTCGACAGNNCGAATCGAGTTGNNCACTCACGGAATNNCTGTCTCTTATACACATCTCCGAGCCCACGAGAC
513	21	GTTTCAAGAGTTGGTTTATCAAGGTGGGAATTTTACNNKGGTCTTGATGAAAACTTTGCTGAAAGAAGAAGAAAT	NNCACTTACAGCAGNNAGCCGATACACTNN	ATACGGTTTTGAAAAAGTCTTGAACGTAGCAGTTCATTTTGTTTCAAGAGTTGGTTTATCAAGGTGGGAATTTTACNNKGGTCTTGATGAAAACTTTGCTGAAAGAAGAAGAAATCTCTGGAGACCgaagCTGGTCTCGACAGNNCACTTACAGCAGNNAGCCGATACACTNNCTGTCTCTTATACACATCTCCGAGCCCACGAGAC
514	21	GTTTCAAGAGTTGGTTTATCAAGGTGGGAATTTTACGTGNNKCTTGATGAAAACTTTGCTGAAAGAAGAAGAAAT	NNACGTCATACCTCNNCTTGTGTCGTCTNN	ATACGGTTTTGAAAAAGTCTTGAACGTAGCAGTTCATTTTGTTTCAAGAGTTGGTTTATCAAGGTGGGAATTTTACGTGNNKCTTGATGAAAACTTTGCTGAAAGAAGAAGAAATCTCTGGAGACCgaagCTGGTCTCGACAGNNACGTCATACCTCNNCTTGTGTCGTCTNNCTGTCTCTTATACACATCTCCGAGCCCACGAGAC
515	21	GTTTCAAGAGTTGGTTTATCAAGGTGGGAATTTTACGTGGGTNNKGATGAAAACTTTGCTGAAAGAAGAAGAAAT	NNTGACCACTTGCTNNATTCACCGTGTGNN	ATACGGTTTTGAAAAAGTCTTGAACGTAGCAGTTCATTTTGTTTCAAGAGTTGGTTTATCAAGGTGGGAATTTTACGTGGGTNNKGATGAAAACTTTGCTGAAAGAAGAAGAAATCTCTGGAGACCgaagCTGGTCTCGACAGNNTGACCACTTGCTNNATTCACCGTGTGNNCTGTCTCTTATACACATCTCCGAGCCCACGAGAC
516	21	GTTTCAAGAGTTGGTTTATCAAGGTGGGAATTTTACGTGGGTCTTNNKGAAAACTTTGCTGAAAGAAGAAGAAAT	NNGTGTGGTGATCANNTAGCGCAATCACNN	ATACGGTTTTGAAAAAGTCTTGAACGTAGCAGTTCATTTTGTTTCAAGAGTTGGTTTATCAAGGTGGGAATTTTACGTGGGTCTTNNKGAAAACTTTGCTGAAAGAAGAAGAAATCTCTGGAGACCgaagCTGGTCTCGACAGNNGTGTGGTGATCANNTAGCGCAATCACNNCTGTCTCTTATACACATCTCCGAGCCCACGAGAC
517	21	GTTTCAAGAGTTGGTTTATCAAGGTGGGAATTTTACGTGGGTCTTGATNNKAACTTTGCTGAAAGAAGAAGAAAT	NNTGGAGGTGAAGTNNACCGGTATCACTNN	ATACGGTTTTGAAAAAGTCTTGAACGTAGCAGTTCATTTTGTTTCAAGAGTTGGTTTATCAAGGTGGGAATTTTACGTGGGTCTTGATNNKAACTTTGCTGAAAGAAGAAGAAATCTCTGGAGACCgaagCTGGTCTCGACAGNNTGGAGGTGAAGTNNACCGGTATCACTNNCTGTCTCTTATACACATCTCCGAGCCCACGAGAC
518	21	GTTTCAAGAGTTGGTTTATCAAGGTGGGAATTTTACGTGGGTCTTGATGAANNKTTTGCTGAAAGAAGAAGAAAT	NNATACAGGTCTGCNNGCTAATTGCCTCNN	ATACGGTTTTGAAAAAGTCTTGAACGTAGCAGTTCATTTTGTTTCAAGAGTTGGTTTATCAAGGTGGGAATTTTACGTGGGTCTTGATGAANNKTTTGCTGAAAGAAGAAGAAATCTCTGGAGACCgaagCTGGTCTCGACAGNNATACAGGTCTGCNNGCTAATTGCCTCNNCTGTCTCTTATACACATCTCCGAGCCCACGAGAC
519	21	GTTTCAAGAGTTGGTTTATCAAGGTGGGAATTTTACGTGGGTCTTGATGAAAACNNKGCTGAAAGAAGAAGAAAT	NNACGTGAGTCTCTNNACTTGAACGCGANN	ATACGGTTTTGAAAAAGTCTTGAACGTAGCAGTTCATTTTGTTTCAAGAGTTGGTTTATCAAGGTGGGAATTTTACGTGGGTCTTGATGAAAACNNKGCTGAAAGAAGAAGAAATCTCTGGAGACCgaagCTGGTCTCGACAGNNACGTGAGTCTCTNNACTTGAACGCGANNCTGTCTCTTATACACATCTCCGAGCCCACGAGAC
520	21	GTTTCAAGAGTTGGTTTATCAAGGTGGGAATTTTACGTGGGTCTTGATGAAAACTTTNNKGAAAGAAGAAGAAAT	NNCGTCTATGTGTGNNGCTAAGCTTAGCNN	ATACGGTTTTGAAAAAGTCTTGAACGTAGCAGTTCATTTTGTTTCAAGAGTTGGTTTATCAAGGTGGGAATTTTACGTGGGTCTTGATGAAAACTTTNNKGAAAGAAGAAGAAATCTCTGGAGACCgaagCTGGTCTCGACAGNNCGTCTATGTGTGNNGCTAAGCTTAGCNNCTGTCTCTTATACACATCTCCGAGCCCACGAGAC
521	21	GTTTCAAGAGTTGGTTTATCAAGGTGGGAATTTTACGTGGGTCTTGATGAAAACTTTGCTNNKAGAAGAAGAAAT	NNAGGCTAGAGAGTNNACCTCTAGGATGNN	ATACGGTTTTGAAAAAGTCTTGAACGTAGCAGTTCATTTTGTTTCAAGAGTTGGTTTATCAAGGTGGGAATTTTACGTGGGTCTTGATGAAAACTTTGCTNNKAGAAGAAGAAATCTCTGGAGACCgaagCTGGTCTCGACAGNNAGGCTAGAGAGTNNACCTCTAGGATGNNCTGTCTCTTATACACATCTCCGAGCCCACGAGAC
522	21	GTTTCAAGAGTTGGTTTATCAAGGTGGGAATTTTACGTGGGTCTTGATGAAAACTTTGCTGAANNKAGAAGAAAT	NNATACGGACCACTNNTAGCTCTCGACANN	ATACGGTTTTGAAAAAGTCTTGAACGTAGCAGTTCATTTTGTTTCAAGAGTTGGTTTATCAAGGTGGGAATTTTACGTGGGTCTTGATGAAAACTTTGCTGAANNKAGAAGAAATCTCTGGAGACCgaagCTGGTCTCGACAGNNATACGGACCACTNNTAGCTCTCGACANNCTGTCTCTTATACACATCTCCGAGCCCACGAGAC
523	21	GTTTCAAGAGTTGGTTTATCAAGGTGGGAATTTTACGTGGGTCTTGATGAAAACTTTGCTGAAAGANNKAGAAAT	NNGTCGCAAGTAGTNNGCGTGTAGATTCNN	ATACGGTTTTGAAAAAGTCTTGAACGTAGCAGTTCATTTTGTTTCAAGAGTTGGTTTATCAAGGTGGGAATTTTACGTGGGTCTTGATGAAAACTTTGCTGAAAGANNKAGAAATCTCTGGAGACCgaagCTGGTCTCGACAGNNGTCGCAAGTAGTNNGCGTGTAGATTCNNCTGTCTCTTATACACATCTCCGAGCCCACGAGAC
524	21	GTTTCAAGAGTTGGTTTATCAAGGTGGGAATTTTACGTGGGTCTTGATGAAAACTTTGCTGAAAGAAGANNKAAT	NNACTACGCAGTACNNACACAACAGGAGNN	ATACGGTTTTGAAAAAGTCTTGAACGTAGCAGTTCATTTTGTTTCAAGAGTTGGTTTATCAAGGTGGGAATTTTACGTGGGTCTTGATGAAAACTTTGCTGAAAGAAGANNKAATCTCTGGAGACCgaagCTGGTCTCGACAGNNACTACGCAGTACNNACACAACAGGAGNNCTGTCTCTTATACACATCTCCGAGCCCACGAGAC
525	21	GTTTCAAGAGTTGGTTTATCAAGGTGGGAATTTTACGTGGGTCTTGATGAAAACTTTGCTGAAAGAAGAAGANNK	NNACTGGACCATGANNACGGTGTCGATANN	ATACGGTTTTGAAAAAGTCTTGAACGTAGCAGTTCATTTTGTTTCAAGAGTTGGTTTATCAAGGTGGGAATTTTACGTGGGTCTTGATGAAAACTTTGCTGAAAGAAGAAGANNKCTCTGGAGACCgaagCTGGTCTCGACAGNNACTGGACCATGANNACGGTGTCGATANNCTGTCTCTTATACACATCTCCGAGCCCACGAGAC
526	22	NNKTGGTGGAAAGCTTTCTATTTCGAGAAAACTTTAGCCTCTAAACTTGGCTATCCTTCGAACATTGATGACTCC	NNCATATGGCCACANNTGGCGATTACTGNN	CGTGGGTCTTGATGAAAACTTTGCTGAAAGAAGAAGAAATNNKTGGTGGAAAGCTTTCTATTTCGAGAAAACTTTAGCCTCTAAACTTGGCTATCCTTCGAACATTGATGACTCCAAAAGGAGACCgaagCTGGTCTCGACAGNNCATATGGCCACANNTGGCGATTACTGNNCTGTCTCTTATACACATCTCCGAGCCCACGAGAC
527	22	CTCNNKTGGAAAGCTTTCTATTTCGAGAAAACTTTAGCCTCTAAACTTGGCTATCCTTCGAACATTGATGACTCC	NNCGGCTATATCCANNGTGCCGCATTATNN	CGTGGGTCTTGATGAAAACTTTGCTGAAAGAAGAAGAAATCTCNNKTGGAAAGCTTTCTATTTCGAGAAAACTTTAGCCTCTAAACTTGGCTATCCTTCGAACATTGATGACTCCAAAAGGAGACCgaagCTGGTCTCGACAGNNCGGCTATATCCANNGTGCCGCATTATNNCTGTCTCTTATACACATCTCCGAGCCCACGAGAC
528	22	CTCTGGNNKAAAGCTTTCTATTTCGAGAAAACTTTAGCCTCTAAACTTGGCTATCCTTCGAACATTGATGACTCC	NNACACATCGCTCANNGTTCGAGTACTCNN	CGTGGGTCTTGATGAAAACTTTGCTGAAAGAAGAAGAAATCTCTGGNNKAAAGCTTTCTATTTCGAGAAAACTTTAGCCTCTAAACTTGGCTATCCTTCGAACATTGATGACTCCAAAAGGAGACCgaagCTGGTCTCGACAGNNACACATCGCTCANNGTTCGAGTACTCNNCTGTCTCTTATACACATCTCCGAGCCCACGAGAC
529	22	CTCTGGTGGNNKGCTTTCTATTTCGAGAAAACTTTAGCCTCTAAACTTGGCTATCCTTCGAACATTGATGACTCC	NNTGCGCTATTGCTNNGTACATACCTGCNN	CGTGGGTCTTGATGAAAACTTTGCTGAAAGAAGAAGAAATCTCTGGTGGNNKGCTTTCTATTTCGAGAAAACTTTAGCCTCTAAACTTGGCTATCCTTCGAACATTGATGACTCCAAAAGGAGACCgaagCTGGTCTCGACAGNNTGCGCTATTGCTNNGTACATACCTGCNNCTGTCTCTTATACACATCTCCGAGCCCACGAGAC
530	22	CTCTGGTGGAAANNKTTCTATTTCGAGAAAACTTTAGCCTCTAAACTTGGCTATCCTTCGAACATTGATGACTCC	NNCTTGTGATCGTGNNACTGGCGATTGTNN	CGTGGGTCTTGATGAAAACTTTGCTGAAAGAAGAAGAAATCTCTGGTGGAAANNKTTCTATTTCGAGAAAACTTTAGCCTCTAAACTTGGCTATCCTTCGAACATTGATGACTCCAAAAGGAGACCgaagCTGGTCTCGACAGNNCTTGTGATCGTGNNACTGGCGATTGTNNCTGTCTCTTATACACATCTCCGAGCCCACGAGAC
531	22	CTCTGGTGGAAAGCTNNKTATTTCGAGAAAACTTTAGCCTCTAAACTTGGCTATCCTTCGAACATTGATGACTCC	NNTGTATGACGACGNNCGTAGTATCAGCNN	CGTGGGTCTTGATGAAAACTTTGCTGAAAGAAGAAGAAATCTCTGGTGGAAAGCTNNKTATTTCGAGAAAACTTTAGCCTCTAAACTTGGCTATCCTTCGAACATTGATGACTCCAAAAGGAGACCgaagCTGGTCTCGACAGNNTGTATGACGACGNNCGTAGTATCAGCNNCTGTCTCTTATACACATCTCCGAGCCCACGAGAC
532	22	CTCTGGTGGAAAGCTTTCNNKTTCGAGAAAACTTTAGCCTCTAAACTTGGCTATCCTTCGAACATTGATGACTCC	NNATCTCGGTGTCTNNTGTGCTTCTGCTNN	CGTGGGTCTTGATGAAAACTTTGCTGAAAGAAGAAGAAATCTCTGGTGGAAAGCTTTCNNKTTCGAGAAAACTTTAGCCTCTAAACTTGGCTATCCTTCGAACATTGATGACTCCAAAAGGAGACCgaagCTGGTCTCGACAGNNATCTCGGTGTCTNNTGTGCTTCTGCTNNCTGTCTCTTATACACATCTCCGAGCCCACGAGAC
533	22	CTCTGGTGGAAAGCTTTCTATNNKGAGAAAACTTTAGCCTCTAAACTTGGCTATCCTTCGAACATTGATGACTCC	NNACACAGTTGACGNNCTTAGCGTAAGCNN	CGTGGGTCTTGATGAAAACTTTGCTGAAAGAAGAAGAAATCTCTGGTGGAAAGCTTTCTATNNKGAGAAAACTTTAGCCTCTAAACTTGGCTATCCTTCGAACATTGATGACTCCAAAAGGAGACCgaagCTGGTCTCGACAGNNACACAGTTGACGNNCTTAGCGTAAGCNNCTGTCTCTTATACACATCTCCGAGCCCACGAGAC
534	22	CTCTGGTGGAAAGCTTTCTATTTCNNKAAAACTTTAGCCTCTAAACTTGGCTATCCTTCGAACATTGATGACTCC	NNTGATGCCTAGCANNATGCTTACCGGANN	CGTGGGTCTTGATGAAAACTTTGCTGAAAGAAGAAGAAATCTCTGGTGGAAAGCTTTCTATTTCNNKAAAACTTTAGCCTCTAAACTTGGCTATCCTTCGAACATTGATGACTCCAAAAGGAGACCgaagCTGGTCTCGACAGNNTGATGCCTAGCANNATGCTTACCGGANNCTGTCTCTTATACACATCTCCGAGCCCACGAGAC
535	22	CTCTGGTGGAAAGCTTTCTATTTCGAGNNKACTTTAGCCTCTAAACTTGGCTATCCTTCGAACATTGATGACTCC	NNAGGAGTAGACAGNNTAAGCAACGCTGNN	CGTGGGTCTTGATGAAAACTTTGCTGAAAGAAGAAGAAATCTCTGGTGGAAAGCTTTCTATTTCGAGNNKACTTTAGCCTCTAAACTTGGCTATCCTTCGAACATTGATGACTCCAAAAGGAGACCgaagCTGGTCTCGACAGNNAGGAGTAGACAGNNTAAGCAACGCTGNNCTGTCTCTTATACACATCTCCGAGCCCACGAGAC
536	22	CTCTGGTGGAAAGCTTTCTATTTCGAGAAANNKTTAGCCTCTAAACTTGGCTATCCTTCGAACATTGATGACTCC	NNACTTCTGAAGCGNNGCTGATAGGTGTNN	CGTGGGTCTTGATGAAAACTTTGCTGAAAGAAGAAGAAATCTCTGGTGGAAAGCTTTCTATTTCGAGAAANNKTTAGCCTCTAAACTTGGCTATCCTTCGAACATTGATGACTCCAAAAGGAGACCgaagCTGGTCTCGACAGNNACTTCTGAAGCGNNGCTGATAGGTGTNNCTGTCTCTTATACACATCTCCGAGCCCACGAGAC
537	22	CTCTGGTGGAAAGCTTTCTATTTCGAGAAAACTNNKGCCTCTAAACTTGGCTATCCTTCGAACATTGATGACTCC	NNCTGTCAAGAGGANNCTATGGCCAAGTNN	CGTGGGTCTTGATGAAAACTTTGCTGAAAGAAGAAGAAATCTCTGGTGGAAAGCTTTCTATTTCGAGAAAACTNNKGCCTCTAAACTTGGCTATCCTTCGAACATTGATGACTCCAAAAGGAGACCgaagCTGGTCTCGACAGNNCTGTCAAGAGGANNCTATGGCCAAGTNNCTGTCTCTTATACACATCTCCGAGCCCACGAGAC
538	22	CTCTGGTGGAAAGCTTTCTATTTCGAGAAAACTTTANNKTCTAAACTTGGCTATCCTTCGAACATTGATGACTCC	NNCGTCCACGTTATNNACTAGACAAGGCNN	CGTGGGTCTTGATGAAAACTTTGCTGAAAGAAGAAGAAATCTCTGGTGGAAAGCTTTCTATTTCGAGAAAACTTTANNKTCTAAACTTGGCTATCCTTCGAACATTGATGACTCCAAAAGGAGACCgaagCTGGTCTCGACAGNNCGTCCACGTTATNNACTAGACAAGGCNNCTGTCTCTTATACACATCTCCGAGCCCACGAGAC
539	22	CTCTGGTGGAAAGCTTTCTATTTCGAGAAAACTTTAGCCNNKAAACTTGGCTATCCTTCGAACATTGATGACTCC	NNATGATGAGGCACNNCAGGCTGATTCANN	CGTGGGTCTTGATGAAAACTTTGCTGAAAGAAGAAGAAATCTCTGGTGGAAAGCTTTCTATTTCGAGAAAACTTTAGCCNNKAAACTTGGCTATCCTTCGAACATTGATGACTCCAAAAGGAGACCgaagCTGGTCTCGACAGNNATGATGAGGCACNNCAGGCTGATTCANNCTGTCTCTTATACACATCTCCGAGCCCACGAGAC
540	22	CTCTGGTGGAAAGCTTTCTATTTCGAGAAAACTTTAGCCTCTNNKCTTGGCTATCCTTCGAACATTGATGACTCC	NNCTTCCTAGTCTCNNCACTCTGTTCTCNN	CGTGGGTCTTGATGAAAACTTTGCTGAAAGAAGAAGAAATCTCTGGTGGAAAGCTTTCTATTTCGAGAAAACTTTAGCCTCTNNKCTTGGCTATCCTTCGAACATTGATGACTCCAAAAGGAGACCgaagCTGGTCTCGACAGNNCTTCCTAGTCTCNNCACTCTGTTCTCNNCTGTCTCTTATACACATCTCCGAGCCCACGAGAC
541	22	CTCTGGTGGAAAGCTTTCTATTTCGAGAAAACTTTAGCCTCTAAANNKGGCTATCCTTCGAACATTGATGACTCC	NNACAGATGCGCTANNCGTTAGACTCCANN	CGTGGGTCTTGATGAAAACTTTGCTGAAAGAAGAAGAAATCTCTGGTGGAAAGCTTTCTATTTCGAGAAAACTTTAGCCTCTAAANNKGGCTATCCTTCGAACATTGATGACTCCAAAAGGAGACCgaagCTGGTCTCGACAGNNACAGATGCGCTANNCGTTAGACTCCANNCTGTCTCTTATACACATCTCCGAGCCCACGAGAC
542	22	CTCTGGTGGAAAGCTTTCTATTTCGAGAAAACTTTAGCCTCTAAACTTNNKTATCCTTCGAACATTGATGACTCC	NNCAGGCTCGATATNNGTGTCATGAAGCNN	CGTGGGTCTTGATGAAAACTTTGCTGAAAGAAGAAGAAATCTCTGGTGGAAAGCTTTCTATTTCGAGAAAACTTTAGCCTCTAAACTTNNKTATCCTTCGAACATTGATGACTCCAAAAGGAGACCgaagCTGGTCTCGACAGNNCAGGCTCGATATNNGTGTCATGAAGCNNCTGTCTCTTATACACATCTCCGAGCCCACGAGAC
543	22	CTCTGGTGGAAAGCTTTCTATTTCGAGAAAACTTTAGCCTCTAAACTTGGCNNKCCTTCGAACATTGATGACTCC	NNGCTTACTGGAGTNNCGAACTAACCAGNN	CGTGGGTCTTGATGAAAACTTTGCTGAAAGAAGAAGAAATCTCTGGTGGAAAGCTTTCTATTTCGAGAAAACTTTAGCCTCTAAACTTGGCNNKCCTTCGAACATTGATGACTCCAAAAGGAGACCgaagCTGGTCTCGACAGNNGCTTACTGGAGTNNCGAACTAACCAGNNCTGTCTCTTATACACATCTCCGAGCCCACGAGAC
544	22	CTCTGGTGGAAAGCTTTCTATTTCGAGAAAACTTTAGCCTCTAAACTTGGCTATNNKTCGAACATTGATGACTCC	NNGCTGCTAATGGANNATCTGCTGACCANN	CGTGGGTCTTGATGAAAACTTTGCTGAAAGAAGAAGAAATCTCTGGTGGAAAGCTTTCTATTTCGAGAAAACTTTAGCCTCTAAACTTGGCTATNNKTCGAACATTGATGACTCCAAAAGGAGACCgaagCTGGTCTCGACAGNNGCTGCTAATGGANNATCTGCTGACCANNCTGTCTCTTATACACATCTCCGAGCCCACGAGAC
545	22	CTCTGGTGGAAAGCTTTCTATTTCGAGAAAACTTTAGCCTCTAAACTTGGCTATCCTNNKAACATTGATGACTCC	NNAGAACTGCTCGTNNACTCCTTCCACANN	CGTGGGTCTTGATGAAAACTTTGCTGAAAGAAGAAGAAATCTCTGGTGGAAAGCTTTCTATTTCGAGAAAACTTTAGCCTCTAAACTTGGCTATCCTNNKAACATTGATGACTCCAAAAGGAGACCgaagCTGGTCTCGACAGNNAGAACTGCTCGTNNACTCCTTCCACANNCTGTCTCTTATACACATCTCCGAGCCCACGAGAC
546	22	CTCTGGTGGAAAGCTTTCTATTTCGAGAAAACTTTAGCCTCTAAACTTGGCTATCCTTCGNNKATTGATGACTCC	NNTAAGCTTACGGCNNTGTGAGTAGGCTNN	CGTGGGTCTTGATGAAAACTTTGCTGAAAGAAGAAGAAATCTCTGGTGGAAAGCTTTCTATTTCGAGAAAACTTTAGCCTCTAAACTTGGCTATCCTTCGNNKATTGATGACTCCAAAAGGAGACCgaagCTGGTCTCGACAGNNTAAGCTTACGGCNNTGTGAGTAGGCTNNCTGTCTCTTATACACATCTCCGAGCCCACGAGAC
547	22	CTCTGGTGGAAAGCTTTCTATTTCGAGAAAACTTTAGCCTCTAAACTTGGCTATCCTTCGAACNNKGATGACTCC	NNGCCAACACTACANNATGCTCGAATGCNN	CGTGGGTCTTGATGAAAACTTTGCTGAAAGAAGAAGAAATCTCTGGTGGAAAGCTTTCTATTTCGAGAAAACTTTAGCCTCTAAACTTGGCTATCCTTCGAACNNKGATGACTCCAAAAGGAGACCgaagCTGGTCTCGACAGNNGCCAACACTACANNATGCTCGAATGCNNCTGTCTCTTATACACATCTCCGAGCCCACGAGAC
548	22	CTCTGGTGGAAAGCTTTCTATTTCGAGAAAACTTTAGCCTCTAAACTTGGCTATCCTTCGAACATTNNKGACTCC	NNCATGAAGTGAGCNNGTAGAGCTGAAGNN	CGTGGGTCTTGATGAAAACTTTGCTGAAAGAAGAAGAAATCTCTGGTGGAAAGCTTTCTATTTCGAGAAAACTTTAGCCTCTAAACTTGGCTATCCTTCGAACATTNNKGACTCCAAAAGGAGACCgaagCTGGTCTCGACAGNNCATGAAGTGAGCNNGTAGAGCTGAAGNNCTGTCTCTTATACACATCTCCGAGCCCACGAGAC
549	22	CTCTGGTGGAAAGCTTTCTATTTCGAGAAAACTTTAGCCTCTAAACTTGGCTATCCTTCGAACATTGATNNKTCC	NNACGCCATTCACTNNCAACGTTACCACNN	CGTGGGTCTTGATGAAAACTTTGCTGAAAGAAGAAGAAATCTCTGGTGGAAAGCTTTCTATTTCGAGAAAACTTTAGCCTCTAAACTTGGCTATCCTTCGAACATTGATNNKTCCAAAAGGAGACCgaagCTGGTCTCGACAGNNACGCCATTCACTNNCAACGTTACCACNNCTGTCTCTTATACACATCTCCGAGCCCACGAGAC
550	22	CTCTGGTGGAAAGCTTTCTATTTCGAGAAAACTTTAGCCTCTAAACTTGGCTATCCTTCGAACATTGATGACNNK	NNCTGAGTCGGTATNNTGCGTGCTATCANN	CGTGGGTCTTGATGAAAACTTTGCTGAAAGAAGAAGAAATCTCTGGTGGAAAGCTTTCTATTTCGAGAAAACTTTAGCCTCTAAACTTGGCTATCCTTCGAACATTGATGACNNKAAAAGGAGACCgaagCTGGTCTCGACAGNNCTGAGTCGGTATNNTGCGTGCTATCANNCTGTCTCTTATACACATCTCCGAGCCCACGAGAC
551	23	NNKATCAATTGTTTATTACCTAAGAATTTTCGAGATGTTGGGTTCTTGGATAATAGAGATTTTATCGAGAACGTC	NNTACAGTCCGTCTNNTACGGCAAGTGTNN	AGCCTCTAAACTTGGCTATCCTTCGAACATTGATGACTCCNNKATCAATTGTTTATTACCTAAGAATTTTCGAGATGTTGGGTTCTTGGATAATAGAGATTTTATCGAGAACGTCCACTGGAGACCgaagCTGGTCTCGACAGNNTACAGTCCGTCTNNTACGGCAAGTGTNNCTGTCTCTTATACACATCTCCGAGCCCACGAGAC
552	23	AAANNKAATTGTTTATTACCTAAGAATTTTCGAGATGTTGGGTTCTTGGATAATAGAGATTTTATCGAGAACGTC	NNTATCTCATCGCGNNAGTGACTCATCGNN	AGCCTCTAAACTTGGCTATCCTTCGAACATTGATGACTCCAAANNKAATTGTTTATTACCTAAGAATTTTCGAGATGTTGGGTTCTTGGATAATAGAGATTTTATCGAGAACGTCCACTGGAGACCgaagCTGGTCTCGACAGNNTATCTCATCGCGNNAGTGACTCATCGNNCTGTCTCTTATACACATCTCCGAGCCCACGAGAC
553	23	AAAATCNNKTGTTTATTACCTAAGAATTTTCGAGATGTTGGGTTCTTGGATAATAGAGATTTTATCGAGAACGTC	NNACGTGGTGAAGANNTATGCTCCATGCNN	AGCCTCTAAACTTGGCTATCCTTCGAACATTGATGACTCCAAAATCNNKTGTTTATTACCTAAGAATTTTCGAGATGTTGGGTTCTTGGATAATAGAGATTTTATCGAGAACGTCCACTGGAGACCgaagCTGGTCTCGACAGNNACGTGGTGAAGANNTATGCTCCATGCNNCTGTCTCTTATACACATCTCCGAGCCCACGAGAC
554	23	AAAATCAATNNKTTATTACCTAAGAATTTTCGAGATGTTGGGTTCTTGGATAATAGAGATTTTATCGAGAACGTC	NNCAACCATTGCAGNNACTCCGAGTAAGNN	AGCCTCTAAACTTGGCTATCCTTCGAACATTGATGACTCCAAAATCAATNNKTTATTACCTAAGAATTTTCGAGATGTTGGGTTCTTGGATAATAGAGATTTTATCGAGAACGTCCACTGGAGACCgaagCTGGTCTCGACAGNNCAACCATTGCAGNNACTCCGAGTAAGNNCTGTCTCTTATACACATCTCCGAGCCCACGAGAC
555	23	AAAATCAATTGTNNKTTACCTAAGAATTTTCGAGATGTTGGGTTCTTGGATAATAGAGATTTTATCGAGAACGTC	NNGTCTAACACGCTNNATGGCGACGAATNN	AGCCTCTAAACTTGGCTATCCTTCGAACATTGATGACTCCAAAATCAATTGTNNKTTACCTAAGAATTTTCGAGATGTTGGGTTCTTGGATAATAGAGATTTTATCGAGAACGTCCACTGGAGACCgaagCTGGTCTCGACAGNNGTCTAACACGCTNNATGGCGACGAATNNCTGTCTCTTATACACATCTCCGAGCCCACGAGAC
556	23	AAAATCAATTGTTTANNKCCTAAGAATTTTCGAGATGTTGGGTTCTTGGATAATAGAGATTTTATCGAGAACGTC	NNCGAAGAACCAGTNNTGCGTGGTTACANN	AGCCTCTAAACTTGGCTATCCTTCGAACATTGATGACTCCAAAATCAATTGTTTANNKCCTAAGAATTTTCGAGATGTTGGGTTCTTGGATAATAGAGATTTTATCGAGAACGTCCACTGGAGACCgaagCTGGTCTCGACAGNNCGAAGAACCAGTNNTGCGTGGTTACANNCTGTCTCTTATACACATCTCCGAGCCCACGAGAC
557	23	AAAATCAATTGTTTATTANNKAAGAATTTTCGAGATGTTGGGTTCTTGGATAATAGAGATTTTATCGAGAACGTC	NNGCGACCGTTAATNNTGACTGTGTCCTNN	AGCCTCTAAACTTGGCTATCCTTCGAACATTGATGACTCCAAAATCAATTGTTTATTANNKAAGAATTTTCGAGATGTTGGGTTCTTGGATAATAGAGATTTTATCGAGAACGTCCACTGGAGACCgaagCTGGTCTCGACAGNNGCGACCGTTAATNNTGACTGTGTCCTNNCTGTCTCTTATACACATCTCCGAGCCCACGAGAC
558	23	AAAATCAATTGTTTATTACCTNNKAATTTTCGAGATGTTGGGTTCTTGGATAATAGAGATTTTATCGAGAACGTC	NNACCAGGTTGTAGNNCAACACCGTTGTNN	AGCCTCTAAACTTGGCTATCCTTCGAACATTGATGACTCCAAAATCAATTGTTTATTACCTNNKAATTTTCGAGATGTTGGGTTCTTGGATAATAGAGATTTTATCGAGAACGTCCACTGGAGACCgaagCTGGTCTCGACAGNNACCAGGTTGTAGNNCAACACCGTTGTNNCTGTCTCTTATACACATCTCCGAGCCCACGAGAC
559	23	AAAATCAATTGTTTATTACCTAAGNNKTTTCGAGATGTTGGGTTCTTGGATAATAGAGATTTTATCGAGAACGTC	NNGCCAGTTGATGTNNCAACCTCCATTGNN	AGCCTCTAAACTTGGCTATCCTTCGAACATTGATGACTCCAAAATCAATTGTTTATTACCTAAGNNKTTTCGAGATGTTGGGTTCTTGGATAATAGAGATTTTATCGAGAACGTCCACTGGAGACCgaagCTGGTCTCGACAGNNGCCAGTTGATGTNNCAACCTCCATTGNNCTGTCTCTTATACACATCTCCGAGCCCACGAGAC
560	23	AAAATCAATTGTTTATTACCTAAGAATNNKCGAGATGTTGGGTTCTTGGATAATAGAGATTTTATCGAGAACGTC	NNTGTGCTGCTACANNCGCTTCATCTCTNN	AGCCTCTAAACTTGGCTATCCTTCGAACATTGATGACTCCAAAATCAATTGTTTATTACCTAAGAATNNKCGAGATGTTGGGTTCTTGGATAATAGAGATTTTATCGAGAACGTCCACTGGAGACCgaagCTGGTCTCGACAGNNTGTGCTGCTACANNCGCTTCATCTCTNNCTGTCTCTTATACACATCTCCGAGCCCACGAGAC
561	23	AAAATCAATTGTTTATTACCTAAGAATTTTNNKGATGTTGGGTTCTTGGATAATAGAGATTTTATCGAGAACGTC	NNATCGCTACCAGTNNGTGCGATTCCTANN	AGCCTCTAAACTTGGCTATCCTTCGAACATTGATGACTCCAAAATCAATTGTTTATTACCTAAGAATTTTNNKGATGTTGGGTTCTTGGATAATAGAGATTTTATCGAGAACGTCCACTGGAGACCgaagCTGGTCTCGACAGNNATCGCTACCAGTNNGTGCGATTCCTANNCTGTCTCTTATACACATCTCCGAGCCCACGAGAC
562	23	AAAATCAATTGTTTATTACCTAAGAATTTTCGANNKGTTGGGTTCTTGGATAATAGAGATTTTATCGAGAACGTC	NNATCACAAGCTCGNNAGGTTGCATGTGNN	AGCCTCTAAACTTGGCTATCCTTCGAACATTGATGACTCCAAAATCAATTGTTTATTACCTAAGAATTTTCGANNKGTTGGGTTCTTGGATAATAGAGATTTTATCGAGAACGTCCACTGGAGACCgaagCTGGTCTCGACAGNNATCACAAGCTCGNNAGGTTGCATGTGNNCTGTCTCTTATACACATCTCCGAGCCCACGAGAC
563	23	AAAATCAATTGTTTATTACCTAAGAATTTTCGAGATNNKGGGTTCTTGGATAATAGAGATTTTATCGAGAACGTC	NNCAACGCGAACATNNGCCGTAGACTTANN	AGCCTCTAAACTTGGCTATCCTTCGAACATTGATGACTCCAAAATCAATTGTTTATTACCTAAGAATTTTCGAGATNNKGGGTTCTTGGATAATAGAGATTTTATCGAGAACGTCCACTGGAGACCgaagCTGGTCTCGACAGNNCAACGCGAACATNNGCCGTAGACTTANNCTGTCTCTTATACACATCTCCGAGCCCACGAGAC
564	23	AAAATCAATTGTTTATTACCTAAGAATTTTCGAGATGTTNNKTTCTTGGATAATAGAGATTTTATCGAGAACGTC	NNGTAGACATTCGCNNGCGTTACATAGCNN	AGCCTCTAAACTTGGCTATCCTTCGAACATTGATGACTCCAAAATCAATTGTTTATTACCTAAGAATTTTCGAGATGTTNNKTTCTTGGATAATAGAGATTTTATCGAGAACGTCCACTGGAGACCgaagCTGGTCTCGACAGNNGTAGACATTCGCNNGCGTTACATAGCNNCTGTCTCTTATACACATCTCCGAGCCCACGAGAC
565	23	AAAATCAATTGTTTATTACCTAAGAATTTTCGAGATGTTGGGNNKTTGGATAATAGAGATTTTATCGAGAACGTC	NNATGTCTACCACGNNGCTGCATTATGCNN	AGCCTCTAAACTTGGCTATCCTTCGAACATTGATGACTCCAAAATCAATTGTTTATTACCTAAGAATTTTCGAGATGTTGGGNNKTTGGATAATAGAGATTTTATCGAGAACGTCCACTGGAGACCgaagCTGGTCTCGACAGNNATGTCTACCACGNNGCTGCATTATGCNNCTGTCTCTTATACACATCTCCGAGCCCACGAGAC
566	23	AAAATCAATTGTTTATTACCTAAGAATTTTCGAGATGTTGGGTTCNNKGATAATAGAGATTTTATCGAGAACGTC	NNAGCCAATGATGCNNTAGTCGCTTCGTNN	AGCCTCTAAACTTGGCTATCCTTCGAACATTGATGACTCCAAAATCAATTGTTTATTACCTAAGAATTTTCGAGATGTTGGGTTCNNKGATAATAGAGATTTTATCGAGAACGTCCACTGGAGACCgaagCTGGTCTCGACAGNNAGCCAATGATGCNNTAGTCGCTTCGTNNCTGTCTCTTATACACATCTCCGAGCCCACGAGAC
567	23	AAAATCAATTGTTTATTACCTAAGAATTTTCGAGATGTTGGGTTCTTGNNKAATAGAGATTTTATCGAGAACGTC	NNCTAGCAGGTAGANNGTGTCGTCATGANN	AGCCTCTAAACTTGGCTATCCTTCGAACATTGATGACTCCAAAATCAATTGTTTATTACCTAAGAATTTTCGAGATGTTGGGTTCTTGNNKAATAGAGATTTTATCGAGAACGTCCACTGGAGACCgaagCTGGTCTCGACAGNNCTAGCAGGTAGANNGTGTCGTCATGANNCTGTCTCTTATACACATCTCCGAGCCCACGAGAC
568	23	AAAATCAATTGTTTATTACCTAAGAATTTTCGAGATGTTGGGTTCTTGGATNNKAGAGATTTTATCGAGAACGTC	NNACTCACACCAACNNAGCTAACTTCGCNN	AGCCTCTAAACTTGGCTATCCTTCGAACATTGATGACTCCAAAATCAATTGTTTATTACCTAAGAATTTTCGAGATGTTGGGTTCTTGGATNNKAGAGATTTTATCGAGAACGTCCACTGGAGACCgaagCTGGTCTCGACAGNNACTCACACCAACNNAGCTAACTTCGCNNCTGTCTCTTATACACATCTCCGAGCCCACGAGAC
569	23	AAAATCAATTGTTTATTACCTAAGAATTTTCGAGATGTTGGGTTCTTGGATAATNNKGATTTTATCGAGAACGTC	NNCAGACCACTTCTNNAGTGGTCGCTTANN	AGCCTCTAAACTTGGCTATCCTTCGAACATTGATGACTCCAAAATCAATTGTTTATTACCTAAGAATTTTCGAGATGTTGGGTTCTTGGATAATNNKGATTTTATCGAGAACGTCCACTGGAGACCgaagCTGGTCTCGACAGNNCAGACCACTTCTNNAGTGGTCGCTTANNCTGTCTCTTATACACATCTCCGAGCCCACGAGAC
570	23	AAAATCAATTGTTTATTACCTAAGAATTTTCGAGATGTTGGGTTCTTGGATAATAGANNKTTTATCGAGAACGTC	NNTAGGCCATTCGTNNTGCGTACAGAACNN	AGCCTCTAAACTTGGCTATCCTTCGAACATTGATGACTCCAAAATCAATTGTTTATTACCTAAGAATTTTCGAGATGTTGGGTTCTTGGATAATAGANNKTTTATCGAGAACGTCCACTGGAGACCgaagCTGGTCTCGACAGNNTAGGCCATTCGTNNTGCGTACAGAACNNCTGTCTCTTATACACATCTCCGAGCCCACGAGAC
571	23	AAAATCAATTGTTTATTACCTAAGAATTTTCGAGATGTTGGGTTCTTGGATAATAGAGATNNKATCGAGAACGTC	NNCTTCCAAGCTACNNAGGCGTACTGATNN	AGCCTCTAAACTTGGCTATCCTTCGAACATTGATGACTCCAAAATCAATTGTTTATTACCTAAGAATTTTCGAGATGTTGGGTTCTTGGATAATAGAGATNNKATCGAGAACGTCCACTGGAGACCgaagCTGGTCTCGACAGNNCTTCCAAGCTACNNAGGCGTACTGATNNCTGTCTCTTATACACATCTCCGAGCCCACGAGAC
572	23	AAAATCAATTGTTTATTACCTAAGAATTTTCGAGATGTTGGGTTCTTGGATAATAGAGATTTTNNKGAGAACGTC	NNTGGTGAATGTGCNNGCTCACTCTTCANN	AGCCTCTAAACTTGGCTATCCTTCGAACATTGATGACTCCAAAATCAATTGTTTATTACCTAAGAATTTTCGAGATGTTGGGTTCTTGGATAATAGAGATTTTNNKGAGAACGTCCACTGGAGACCgaagCTGGTCTCGACAGNNTGGTGAATGTGCNNGCTCACTCTTCANNCTGTCTCTTATACACATCTCCGAGCCCACGAGAC
573	23	AAAATCAATTGTTTATTACCTAAGAATTTTCGAGATGTTGGGTTCTTGGATAATAGAGATTTTATCNNKAACGTC	NNCATCCTTCTGAGNNAGAGTTGGTGCANN	AGCCTCTAAACTTGGCTATCCTTCGAACATTGATGACTCCAAAATCAATTGTTTATTACCTAAGAATTTTCGAGATGTTGGGTTCTTGGATAATAGAGATTTTATCNNKAACGTCCACTGGAGACCgaagCTGGTCTCGACAGNNCATCCTTCTGAGNNAGAGTTGGTGCANNCTGTCTCTTATACACATCTCCGAGCCCACGAGAC
574	23	AAAATCAATTGTTTATTACCTAAGAATTTTCGAGATGTTGGGTTCTTGGATAATAGAGATTTTATCGAGNNKGTC	NNGTCCTGAACTCTNNTGCGAATGTGCTNN	AGCCTCTAAACTTGGCTATCCTTCGAACATTGATGACTCCAAAATCAATTGTTTATTACCTAAGAATTTTCGAGATGTTGGGTTCTTGGATAATAGAGATTTTATCGAGNNKGTCCACTGGAGACCgaagCTGGTCTCGACAGNNGTCCTGAACTCTNNTGCGAATGTGCTNNCTGTCTCTTATACACATCTCCGAGCCCACGAGAC
575	23	AAAATCAATTGTTTATTACCTAAGAATTTTCGAGATGTTGGGTTCTTGGATAATAGAGATTTTATCGAGAACNNK	NNTATCGAGCTGACNNGTCGAGATGAGTNN	AGCCTCTAAACTTGGCTATCCTTCGAACATTGATGACTCCAAAATCAATTGTTTATTACCTAAGAATTTTCGAGATGTTGGGTTCTTGGATAATAGAGATTTTATCGAGAACNNKCACTGGAGACCgaagCTGGTCTCGACAGNNTATCGAGCTGACNNGTCGAGATGAGTNNCTGTCTCTTATACACATCTCCGAGCCCACGAGAC
576	24	NNKTTAGTTCGCAGGAGCGAAGCTTTTGACAACATGTGCATATCCGACTTAAAATACTATGGCGAATTAGCTGTC	NNAGGCTTAAGCTGNNTAGAGACGTTCGNN	TGTTGGGTTCTTGGATAATAGAGATTTTATCGAGAACGTCNNKTTAGTTCGCAGGAGCGAAGCTTTTGACAACATGTGCATATCCGACTTAAAATACTATGGCGAATTAGCTGTCTTACGGAGACCgaagCTGGTCTCGACAGNNAGGCTTAAGCTGNNTAGAGACGTTCGNNCTGTCTCTTATACACATCTCCGAGCCCACGAGAC
577	24	CACNNKGTTCGCAGGAGCGAAGCTTTTGACAACATGTGCATATCCGACTTAAAATACTATGGCGAATTAGCTGTC	NNTAGTGCTAAGGCNNCGTTGACTCTAGNN	TGTTGGGTTCTTGGATAATAGAGATTTTATCGAGAACGTCCACNNKGTTCGCAGGAGCGAAGCTTTTGACAACATGTGCATATCCGACTTAAAATACTATGGCGAATTAGCTGTCTTACGGAGACCgaagCTGGTCTCGACAGNNTAGTGCTAAGGCNNCGTTGACTCTAGNNCTGTCTCTTATACACATCTCCGAGCCCACGAGAC
578	24	CACTTANNKCGCAGGAGCGAAGCTTTTGACAACATGTGCATATCCGACTTAAAATACTATGGCGAATTAGCTGTC	NNAGAAGGCTTGACNNAGCTCTTGCCATNN	TGTTGGGTTCTTGGATAATAGAGATTTTATCGAGAACGTCCACTTANNKCGCAGGAGCGAAGCTTTTGACAACATGTGCATATCCGACTTAAAATACTATGGCGAATTAGCTGTCTTACGGAGACCgaagCTGGTCTCGACAGNNAGAAGGCTTGACNNAGCTCTTGCCATNNCTGTCTCTTATACACATCTCCGAGCCCACGAGAC
579	24	CACTTAGTTNNKAGGAGCGAAGCTTTTGACAACATGTGCATATCCGACTTAAAATACTATGGCGAATTAGCTGTC	NNTAGTGCGCAACANNAGCGGCTTCTTANN	TGTTGGGTTCTTGGATAATAGAGATTTTATCGAGAACGTCCACTTAGTTNNKAGGAGCGAAGCTTTTGACAACATGTGCATATCCGACTTAAAATACTATGGCGAATTAGCTGTCTTACGGAGACCgaagCTGGTCTCGACAGNNTAGTGCGCAACANNAGCGGCTTCTTANNCTGTCTCTTATACACATCTCCGAGCCCACGAGAC
580	24	CACTTAGTTCGCNNKAGCGAAGCTTTTGACAACATGTGCATATCCGACTTAAAATACTATGGCGAATTAGCTGTC	NNCTGTTCGAGGATNNTAGACTCGGAAGNN	TGTTGGGTTCTTGGATAATAGAGATTTTATCGAGAACGTCCACTTAGTTCGCNNKAGCGAAGCTTTTGACAACATGTGCATATCCGACTTAAAATACTATGGCGAATTAGCTGTCTTACGGAGACCgaagCTGGTCTCGACAGNNCTGTTCGAGGATNNTAGACTCGGAAGNNCTGTCTCTTATACACATCTCCGAGCCCACGAGAC
581	24	CACTTAGTTCGCAGGNNKGAAGCTTTTGACAACATGTGCATATCCGACTTAAAATACTATGGCGAATTAGCTGTC	NNACTGAATGGCACNNAGCTTAACCGGANN	TGTTGGGTTCTTGGATAATAGAGATTTTATCGAGAACGTCCACTTAGTTCGCAGGNNKGAAGCTTTTGACAACATGTGCATATCCGACTTAAAATACTATGGCGAATTAGCTGTCTTACGGAGACCgaagCTGGTCTCGACAGNNACTGAATGGCACNNAGCTTAACCGGANNCTGTCTCTTATACACATCTCCGAGCCCACGAGAC
582	24	CACTTAGTTCGCAGGAGCNNKGCTTTTGACAACATGTGCATATCCGACTTAAAATACTATGGCGAATTAGCTGTC	NNCAAGGTGAAGAGNNTAGGAAGTCGCANN	TGTTGGGTTCTTGGATAATAGAGATTTTATCGAGAACGTCCACTTAGTTCGCAGGAGCNNKGCTTTTGACAACATGTGCATATCCGACTTAAAATACTATGGCGAATTAGCTGTCTTACGGAGACCgaagCTGGTCTCGACAGNNCAAGGTGAAGAGNNTAGGAAGTCGCANNCTGTCTCTTATACACATCTCCGAGCCCACGAGAC
583	24	CACTTAGTTCGCAGGAGCGAANNKTTTGACAACATGTGCATATCCGACTTAAAATACTATGGCGAATTAGCTGTC	NNCAACTGCTACGTNNCGTTATCAGCAGNN	TGTTGGGTTCTTGGATAATAGAGATTTTATCGAGAACGTCCACTTAGTTCGCAGGAGCGAANNKTTTGACAACATGTGCATATCCGACTTAAAATACTATGGCGAATTAGCTGTCTTACGGAGACCgaagCTGGTCTCGACAGNNCAACTGCTACGTNNCGTTATCAGCAGNNCTGTCTCTTATACACATCTCCGAGCCCACGAGAC
584	24	CACTTAGTTCGCAGGAGCGAAGCTNNKGACAACATGTGCATATCCGACTTAAAATACTATGGCGAATTAGCTGTC	NNAGTCTTGCAGCANNACCGAGATTCAGNN	TGTTGGGTTCTTGGATAATAGAGATTTTATCGAGAACGTCCACTTAGTTCGCAGGAGCGAAGCTNNKGACAACATGTGCATATCCGACTTAAAATACTATGGCGAATTAGCTGTCTTACGGAGACCgaagCTGGTCTCGACAGNNAGTCTTGCAGCANNACCGAGATTCAGNNCTGTCTCTTATACACATCTCCGAGCCCACGAGAC
585	24	CACTTAGTTCGCAGGAGCGAAGCTTTTNNKAACATGTGCATATCCGACTTAAAATACTATGGCGAATTAGCTGTC	NNTGACTGGTCTTCNNATGTGCAAGGCTNN	TGTTGGGTTCTTGGATAATAGAGATTTTATCGAGAACGTCCACTTAGTTCGCAGGAGCGAAGCTTTTNNKAACATGTGCATATCCGACTTAAAATACTATGGCGAATTAGCTGTCTTACGGAGACCgaagCTGGTCTCGACAGNNTGACTGGTCTTCNNATGTGCAAGGCTNNCTGTCTCTTATACACATCTCCGAGCCCACGAGAC
586	24	CACTTAGTTCGCAGGAGCGAAGCTTTTGACNNKATGTGCATATCCGACTTAAAATACTATGGCGAATTAGCTGTC	NNTGTGGTAGTCTCNNTAGCTAGGTGTGNN	TGTTGGGTTCTTGGATAATAGAGATTTTATCGAGAACGTCCACTTAGTTCGCAGGAGCGAAGCTTTTGACNNKATGTGCATATCCGACTTAAAATACTATGGCGAATTAGCTGTCTTACGGAGACCgaagCTGGTCTCGACAGNNTGTGGTAGTCTCNNTAGCTAGGTGTGNNCTGTCTCTTATACACATCTCCGAGCCCACGAGAC
587	24	CACTTAGTTCGCAGGAGCGAAGCTTTTGACAACNNKTGCATATCCGACTTAAAATACTATGGCGAATTAGCTGTC	NNTGCGGTTAAGACNNGCTCCATGAAGTNN	TGTTGGGTTCTTGGATAATAGAGATTTTATCGAGAACGTCCACTTAGTTCGCAGGAGCGAAGCTTTTGACAACNNKTGCATATCCGACTTAAAATACTATGGCGAATTAGCTGTCTTACGGAGACCgaagCTGGTCTCGACAGNNTGCGGTTAAGACNNGCTCCATGAAGTNNCTGTCTCTTATACACATCTCCGAGCCCACGAGAC
588	24	CACTTAGTTCGCAGGAGCGAAGCTTTTGACAACATGNNKATATCCGACTTAAAATACTATGGCGAATTAGCTGTC	NNGCATACGGTTGTNNTGCATCGTGATCNN	TGTTGGGTTCTTGGATAATAGAGATTTTATCGAGAACGTCCACTTAGTTCGCAGGAGCGAAGCTTTTGACAACATGNNKATATCCGACTTAAAATACTATGGCGAATTAGCTGTCTTACGGAGACCgaagCTGGTCTCGACAGNNGCATACGGTTGTNNTGCATCGTGATCNNCTGTCTCTTATACACATCTCCGAGCCCACGAGAC
589	24	CACTTAGTTCGCAGGAGCGAAGCTTTTGACAACATGTGCNNKTCCGACTTAAAATACTATGGCGAATTAGCTGTC	NNAGCACCTCCTATNNTGAAGCCGGATANN	TGTTGGGTTCTTGGATAATAGAGATTTTATCGAGAACGTCCACTTAGTTCGCAGGAGCGAAGCTTTTGACAACATGTGCNNKTCCGACTTAAAATACTATGGCGAATTAGCTGTCTTACGGAGACCgaagCTGGTCTCGACAGNNAGCACCTCCTATNNTGAAGCCGGATANNCTGTCTCTTATACACATCTCCGAGCCCACGAGAC
590	24	CACTTAGTTCGCAGGAGCGAAGCTTTTGACAACATGTGCATANNKGACTTAAAATACTATGGCGAATTAGCTGTC	NNAGGTTATGCACGNNATGGAGTCGTCANN	TGTTGGGTTCTTGGATAATAGAGATTTTATCGAGAACGTCCACTTAGTTCGCAGGAGCGAAGCTTTTGACAACATGTGCATANNKGACTTAAAATACTATGGCGAATTAGCTGTCTTACGGAGACCgaagCTGGTCTCGACAGNNAGGTTATGCACGNNATGGAGTCGTCANNCTGTCTCTTATACACATCTCCGAGCCCACGAGAC
591	24	CACTTAGTTCGCAGGAGCGAAGCTTTTGACAACATGTGCATATCCNNKTTAAAATACTATGGCGAATTAGCTGTC	NNGCCTTAGTGTTCNNTATCCGGAGTTGNN	TGTTGGGTTCTTGGATAATAGAGATTTTATCGAGAACGTCCACTTAGTTCGCAGGAGCGAAGCTTTTGACAACATGTGCATATCCNNKTTAAAATACTATGGCGAATTAGCTGTCTTACGGAGACCgaagCTGGTCTCGACAGNNGCCTTAGTGTTCNNTATCCGGAGTTGNNCTGTCTCTTATACACATCTCCGAGCCCACGAGAC
592	24	CACTTAGTTCGCAGGAGCGAAGCTTTTGACAACATGTGCATATCCGACNNKAAATACTATGGCGAATTAGCTGTC	NNGTTCGATACCGANNTACCTTCAGCCTNN	TGTTGGGTTCTTGGATAATAGAGATTTTATCGAGAACGTCCACTTAGTTCGCAGGAGCGAAGCTTTTGACAACATGTGCATATCCGACNNKAAATACTATGGCGAATTAGCTGTCTTACGGAGACCgaagCTGGTCTCGACAGNNGTTCGATACCGANNTACCTTCAGCCTNNCTGTCTCTTATACACATCTCCGAGCCCACGAGAC
593	24	CACTTAGTTCGCAGGAGCGAAGCTTTTGACAACATGTGCATATCCGACTTANNKTACTATGGCGAATTAGCTGTC	NNAGTAGCACTACGNNCTATTCACTCCGNN	TGTTGGGTTCTTGGATAATAGAGATTTTATCGAGAACGTCCACTTAGTTCGCAGGAGCGAAGCTTTTGACAACATGTGCATATCCGACTTANNKTACTATGGCGAATTAGCTGTCTTACGGAGACCgaagCTGGTCTCGACAGNNAGTAGCACTACGNNCTATTCACTCCGNNCTGTCTCTTATACACATCTCCGAGCCCACGAGAC
594	24	CACTTAGTTCGCAGGAGCGAAGCTTTTGACAACATGTGCATATCCGACTTAAAANNKTATGGCGAATTAGCTGTC	NNCAACGTTAGCGANNATGCTAACCGCTNN	TGTTGGGTTCTTGGATAATAGAGATTTTATCGAGAACGTCCACTTAGTTCGCAGGAGCGAAGCTTTTGACAACATGTGCATATCCGACTTAAAANNKTATGGCGAATTAGCTGTCTTACGGAGACCgaagCTGGTCTCGACAGNNCAACGTTAGCGANNATGCTAACCGCTNNCTGTCTCTTATACACATCTCCGAGCCCACGAGAC
595	24	CACTTAGTTCGCAGGAGCGAAGCTTTTGACAACATGTGCATATCCGACTTAAAATACNNKGGCGAATTAGCTGTC	NNTACGGTGTACCANNCACAGACTACTCNN	TGTTGGGTTCTTGGATAATAGAGATTTTATCGAGAACGTCCACTTAGTTCGCAGGAGCGAAGCTTTTGACAACATGTGCATATCCGACTTAAAATACNNKGGCGAATTAGCTGTCTTACGGAGACCgaagCTGGTCTCGACAGNNTACGGTGTACCANNCACAGACTACTCNNCTGTCTCTTATACACATCTCCGAGCCCACGAGAC
596	24	CACTTAGTTCGCAGGAGCGAAGCTTTTGACAACATGTGCATATCCGACTTAAAATACTATNNKGAATTAGCTGTC	NNCATGGCAATCTGNNGTTGGATGCACTNN	TGTTGGGTTCTTGGATAATAGAGATTTTATCGAGAACGTCCACTTAGTTCGCAGGAGCGAAGCTTTTGACAACATGTGCATATCCGACTTAAAATACTATNNKGAATTAGCTGTCTTACGGAGACCgaagCTGGTCTCGACAGNNCATGGCAATCTGNNGTTGGATGCACTNNCTGTCTCTTATACACATCTCCGAGCCCACGAGAC
597	24	CACTTAGTTCGCAGGAGCGAAGCTTTTGACAACATGTGCATATCCGACTTAAAATACTATGGCNNKTTAGCTGTC	NNTAGCACCTACAGNNAGATCTGTCGTGNN	TGTTGGGTTCTTGGATAATAGAGATTTTATCGAGAACGTCCACTTAGTTCGCAGGAGCGAAGCTTTTGACAACATGTGCATATCCGACTTAAAATACTATGGCNNKTTAGCTGTCTTACGGAGACCgaagCTGGTCTCGACAGNNTAGCACCTACAGNNAGATCTGTCGTGNNCTGTCTCTTATACACATCTCCGAGCCCACGAGAC
598	24	CACTTAGTTCGCAGGAGCGAAGCTTTTGACAACATGTGCATATCCGACTTAAAATACTATGGCGAANNKGCTGTC	NNGCATTCTGCACANNAGCTCACTGGATNN	TGTTGGGTTCTTGGATAATAGAGATTTTATCGAGAACGTCCACTTAGTTCGCAGGAGCGAAGCTTTTGACAACATGTGCATATCCGACTTAAAATACTATGGCGAANNKGCTGTCTTACGGAGACCgaagCTGGTCTCGACAGNNGCATTCTGCACANNAGCTCACTGGATNNCTGTCTCTTATACACATCTCCGAGCCCACGAGAC
599	24	CACTTAGTTCGCAGGAGCGAAGCTTTTGACAACATGTGCATATCCGACTTAAAATACTATGGCGAATTANNKGTC	NNTGGTTACCGTTGNNAGAGTGAGGTCANN	TGTTGGGTTCTTGGATAATAGAGATTTTATCGAGAACGTCCACTTAGTTCGCAGGAGCGAAGCTTTTGACAACATGTGCATATCCGACTTAAAATACTATGGCGAATTANNKGTCTTACGGAGACCgaagCTGGTCTCGACAGNNTGGTTACCGTTGNNAGAGTGAGGTCANNCTGTCTCTTATACACATCTCCGAGCCCACGAGAC
600	24	CACTTAGTTCGCAGGAGCGAAGCTTTTGACAACATGTGCATATCCGACTTAAAATACTATGGCGAATTAGCTNNK	NNAGCAGAGTACGTNNGTATGTGACGGANN	TGTTGGGTTCTTGGATAATAGAGATTTTATCGAGAACGTCCACTTAGTTCGCAGGAGCGAAGCTTTTGACAACATGTGCATATCCGACTTAAAATACTATGGCGAATTAGCTNNKTTACGGAGACCgaagCTGGTCTCGACAGNNAGCAGAGTACGTNNGTATGTGACGGANNCTGTCTCTTATACACATCTCCGAGCCCACGAGAC
601	25	NNKCAAATAGTCAGCCATTTCTCATCATCTGTTTTATTCAATGAAAAATTCACGTCAATTAGGAATACATCAAAA	NNCAGTAACCATGCNNCGTTGCTATCTGNN	GTGCATATCCGACTTAAAATACTATGGCGAATTAGCTGTCNNKCAAATAGTCAGCCATTTCTCATCATCTGTTTTATTCAATGAAAAATTCACGTCAATTAGGAATACATCAAAACCATGGAGACCgaagCTGGTCTCGACAGNNCAGTAACCATGCNNCGTTGCTATCTGNNCTGTCTCTTATACACATCTCCGAGCCCACGAGAC
602	25	TTANNKATAGTCAGCCATTTCTCATCATCTGTTTTATTCAATGAAAAATTCACGTCAATTAGGAATACATCAAAA	NNTGAAGACGACCTNNTATCCTCAAGCGNN	GTGCATATCCGACTTAAAATACTATGGCGAATTAGCTGTCTTANNKATAGTCAGCCATTTCTCATCATCTGTTTTATTCAATGAAAAATTCACGTCAATTAGGAATACATCAAAACCATGGAGACCgaagCTGGTCTCGACAGNNTGAAGACGACCTNNTATCCTCAAGCGNNCTGTCTCTTATACACATCTCCGAGCCCACGAGAC
603	25	TTACAANNKGTCAGCCATTTCTCATCATCTGTTTTATTCAATGAAAAATTCACGTCAATTAGGAATACATCAAAA	NNACTGAGAGCACTNNGTTCGATTCGAGNN	GTGCATATCCGACTTAAAATACTATGGCGAATTAGCTGTCTTACAANNKGTCAGCCATTTCTCATCATCTGTTTTATTCAATGAAAAATTCACGTCAATTAGGAATACATCAAAACCATGGAGACCgaagCTGGTCTCGACAGNNACTGAGAGCACTNNGTTCGATTCGAGNNCTGTCTCTTATACACATCTCCGAGCCCACGAGAC
604	25	TTACAAATANNKAGCCATTTCTCATCATCTGTTTTATTCAATGAAAAATTCACGTCAATTAGGAATACATCAAAA	NNTGTGTCTCTTGCNNACAACCAGTCGANN	GTGCATATCCGACTTAAAATACTATGGCGAATTAGCTGTCTTACAAATANNKAGCCATTTCTCATCATCTGTTTTATTCAATGAAAAATTCACGTCAATTAGGAATACATCAAAACCATGGAGACCgaagCTGGTCTCGACAGNNTGTGTCTCTTGCNNACAACCAGTCGANNCTGTCTCTTATACACATCTCCGAGCCCACGAGAC
605	25	TTACAAATAGTCNNKCATTTCTCATCATCTGTTTTATTCAATGAAAAATTCACGTCAATTAGGAATACATCAAAA	NNGCAATTCAGCTCNNCTGAATCGCTGANN	GTGCATATCCGACTTAAAATACTATGGCGAATTAGCTGTCTTACAAATAGTCNNKCATTTCTCATCATCTGTTTTATTCAATGAAAAATTCACGTCAATTAGGAATACATCAAAACCATGGAGACCgaagCTGGTCTCGACAGNNGCAATTCAGCTCNNCTGAATCGCTGANNCTGTCTCTTATACACATCTCCGAGCCCACGAGAC
606	25	TTACAAATAGTCAGCNNKTTCTCATCATCTGTTTTATTCAATGAAAAATTCACGTCAATTAGGAATACATCAAAA	NNCTTCCGTATCGANNTGCGTAGCACTANN	GTGCATATCCGACTTAAAATACTATGGCGAATTAGCTGTCTTACAAATAGTCAGCNNKTTCTCATCATCTGTTTTATTCAATGAAAAATTCACGTCAATTAGGAATACATCAAAACCATGGAGACCgaagCTGGTCTCGACAGNNCTTCCGTATCGANNTGCGTAGCACTANNCTGTCTCTTATACACATCTCCGAGCCCACGAGAC
607	25	TTACAAATAGTCAGCCATNNKTCATCATCTGTTTTATTCAATGAAAAATTCACGTCAATTAGGAATACATCAAAA	NNGCATGGACTTAGNNATACGTGTTGGCNN	GTGCATATCCGACTTAAAATACTATGGCGAATTAGCTGTCTTACAAATAGTCAGCCATNNKTCATCATCTGTTTTATTCAATGAAAAATTCACGTCAATTAGGAATACATCAAAACCATGGAGACCgaagCTGGTCTCGACAGNNGCATGGACTTAGNNATACGTGTTGGCNNCTGTCTCTTATACACATCTCCGAGCCCACGAGAC
608	25	TTACAAATAGTCAGCCATTTCNNKTCATCTGTTTTATTCAATGAAAAATTCACGTCAATTAGGAATACATCAAAA	NNTAAGGCCGCATANNTGTCCATAGCAGNN	GTGCATATCCGACTTAAAATACTATGGCGAATTAGCTGTCTTACAAATAGTCAGCCATTTCNNKTCATCTGTTTTATTCAATGAAAAATTCACGTCAATTAGGAATACATCAAAACCATGGAGACCgaagCTGGTCTCGACAGNNTAAGGCCGCATANNTGTCCATAGCAGNNCTGTCTCTTATACACATCTCCGAGCCCACGAGAC
609	25	TTACAAATAGTCAGCCATTTCTCANNKTCTGTTTTATTCAATGAAAAATTCACGTCAATTAGGAATACATCAAAA	NNACCTCCTTCACTNNCGGTGCGTAATANN	GTGCATATCCGACTTAAAATACTATGGCGAATTAGCTGTCTTACAAATAGTCAGCCATTTCTCANNKTCTGTTTTATTCAATGAAAAATTCACGTCAATTAGGAATACATCAAAACCATGGAGACCgaagCTGGTCTCGACAGNNACCTCCTTCACTNNCGGTGCGTAATANNCTGTCTCTTATACACATCTCCGAGCCCACGAGAC
610	25	TTACAAATAGTCAGCCATTTCTCATCANNKGTTTTATTCAATGAAAAATTCACGTCAATTAGGAATACATCAAAA	NNCTGACTGATCGTNNTGCTGTGTTGCANN	GTGCATATCCGACTTAAAATACTATGGCGAATTAGCTGTCTTACAAATAGTCAGCCATTTCTCATCANNKGTTTTATTCAATGAAAAATTCACGTCAATTAGGAATACATCAAAACCATGGAGACCgaagCTGGTCTCGACAGNNCTGACTGATCGTNNTGCTGTGTTGCANNCTGTCTCTTATACACATCTCCGAGCCCACGAGAC
611	25	TTACAAATAGTCAGCCATTTCTCATCATCTNNKTTATTCAATGAAAAATTCACGTCAATTAGGAATACATCAAAA	NNACATTCGCTCTGNNGCTTCGTGAAGANN	GTGCATATCCGACTTAAAATACTATGGCGAATTAGCTGTCTTACAAATAGTCAGCCATTTCTCATCATCTNNKTTATTCAATGAAAAATTCACGTCAATTAGGAATACATCAAAACCATGGAGACCgaagCTGGTCTCGACAGNNACATTCGCTCTGNNGCTTCGTGAAGANNCTGTCTCTTATACACATCTCCGAGCCCACGAGAC
612	25	TTACAAATAGTCAGCCATTTCTCATCATCTGTTNNKTTCAATGAAAAATTCACGTCAATTAGGAATACATCAAAA	NNTACTACCTGCCTNNTAACGCCGTTCANN	GTGCATATCCGACTTAAAATACTATGGCGAATTAGCTGTCTTACAAATAGTCAGCCATTTCTCATCATCTGTTNNKTTCAATGAAAAATTCACGTCAATTAGGAATACATCAAAACCATGGAGACCgaagCTGGTCTCGACAGNNTACTACCTGCCTNNTAACGCCGTTCANNCTGTCTCTTATACACATCTCCGAGCCCACGAGAC
613	25	TTACAAATAGTCAGCCATTTCTCATCATCTGTTTTANNKAATGAAAAATTCACGTCAATTAGGAATACATCAAAA	NNTGATCAAGCCTCNNAGTCGCCAATCANN	GTGCATATCCGACTTAAAATACTATGGCGAATTAGCTGTCTTACAAATAGTCAGCCATTTCTCATCATCTGTTTTANNKAATGAAAAATTCACGTCAATTAGGAATACATCAAAACCATGGAGACCgaagCTGGTCTCGACAGNNTGATCAAGCCTCNNAGTCGCCAATCANNCTGTCTCTTATACACATCTCCGAGCCCACGAGAC
614	25	TTACAAATAGTCAGCCATTTCTCATCATCTGTTTTATTCNNKGAAAAATTCACGTCAATTAGGAATACATCAAAA	NNTATTGCGGTTCGNNCTTAGCCGTAGANN	GTGCATATCCGACTTAAAATACTATGGCGAATTAGCTGTCTTACAAATAGTCAGCCATTTCTCATCATCTGTTTTATTCNNKGAAAAATTCACGTCAATTAGGAATACATCAAAACCATGGAGACCgaagCTGGTCTCGACAGNNTATTGCGGTTCGNNCTTAGCCGTAGANNCTGTCTCTTATACACATCTCCGAGCCCACGAGAC
615	25	TTACAAATAGTCAGCCATTTCTCATCATCTGTTTTATTCAATNNKAAATTCACGTCAATTAGGAATACATCAAAA	NNCGACCAATGGTANNCGGACATCATTCNN	GTGCATATCCGACTTAAAATACTATGGCGAATTAGCTGTCTTACAAATAGTCAGCCATTTCTCATCATCTGTTTTATTCAATNNKAAATTCACGTCAATTAGGAATACATCAAAACCATGGAGACCgaagCTGGTCTCGACAGNNCGACCAATGGTANNCGGACATCATTCNNCTGTCTCTTATACACATCTCCGAGCCCACGAGAC
616	25	TTACAAATAGTCAGCCATTTCTCATCATCTGTTTTATTCAATGAANNKTTCACGTCAATTAGGAATACATCAAAA	NNCAACGTTCATCGNNATATCGCACAGCNN	GTGCATATCCGACTTAAAATACTATGGCGAATTAGCTGTCTTACAAATAGTCAGCCATTTCTCATCATCTGTTTTATTCAATGAANNKTTCACGTCAATTAGGAATACATCAAAACCATGGAGACCgaagCTGGTCTCGACAGNNCAACGTTCATCGNNATATCGCACAGCNNCTGTCTCTTATACACATCTCCGAGCCCACGAGAC
617	25	TTACAAATAGTCAGCCATTTCTCATCATCTGTTTTATTCAATGAAAAANNKACGTCAATTAGGAATACATCAAAA	NNATGTGCTCACTCNNTGATCTCCTGGANN	GTGCATATCCGACTTAAAATACTATGGCGAATTAGCTGTCTTACAAATAGTCAGCCATTTCTCATCATCTGTTTTATTCAATGAAAAANNKACGTCAATTAGGAATACATCAAAACCATGGAGACCgaagCTGGTCTCGACAGNNATGTGCTCACTCNNTGATCTCCTGGANNCTGTCTCTTATACACATCTCCGAGCCCACGAGAC
618	25	TTACAAATAGTCAGCCATTTCTCATCATCTGTTTTATTCAATGAAAAATTCNNKTCAATTAGGAATACATCAAAA	NNGCAAGTCGCATANNATTAGCAGGTGCNN	GTGCATATCCGACTTAAAATACTATGGCGAATTAGCTGTCTTACAAATAGTCAGCCATTTCTCATCATCTGTTTTATTCAATGAAAAATTCNNKTCAATTAGGAATACATCAAAACCATGGAGACCgaagCTGGTCTCGACAGNNGCAAGTCGCATANNATTAGCAGGTGCNNCTGTCTCTTATACACATCTCCGAGCCCACGAGAC
619	25	TTACAAATAGTCAGCCATTTCTCATCATCTGTTTTATTCAATGAAAAATTCACGNNKATTAGGAATACATCAAAA	NNCGAAGTCTCTCTNNTGTGTGCGAAGTNN	GTGCATATCCGACTTAAAATACTATGGCGAATTAGCTGTCTTACAAATAGTCAGCCATTTCTCATCATCTGTTTTATTCAATGAAAAATTCACGNNKATTAGGAATACATCAAAACCATGGAGACCgaagCTGGTCTCGACAGNNCGAAGTCTCTCTNNTGTGTGCGAAGTNNCTGTCTCTTATACACATCTCCGAGCCCACGAGAC
620	25	TTACAAATAGTCAGCCATTTCTCATCATCTGTTTTATTCAATGAAAAATTCACGTCANNKAGGAATACATCAAAA	NNCAGGAGATGAAGNNGCACTGGTATGANN	GTGCATATCCGACTTAAAATACTATGGCGAATTAGCTGTCTTACAAATAGTCAGCCATTTCTCATCATCTGTTTTATTCAATGAAAAATTCACGTCANNKAGGAATACATCAAAACCATGGAGACCgaagCTGGTCTCGACAGNNCAGGAGATGAAGNNGCACTGGTATGANNCTGTCTCTTATACACATCTCCGAGCCCACGAGAC
621	25	TTACAAATAGTCAGCCATTTCTCATCATCTGTTTTATTCAATGAAAAATTCACGTCAATTNNKAATACATCAAAA	NNGCTATTCGCAACNNTACACTCCAGTCNN	GTGCATATCCGACTTAAAATACTATGGCGAATTAGCTGTCTTACAAATAGTCAGCCATTTCTCATCATCTGTTTTATTCAATGAAAAATTCACGTCAATTNNKAATACATCAAAACCATGGAGACCgaagCTGGTCTCGACAGNNGCTATTCGCAACNNTACACTCCAGTCNNCTGTCTCTTATACACATCTCCGAGCCCACGAGAC
622	25	TTACAAATAGTCAGCCATTTCTCATCATCTGTTTTATTCAATGAAAAATTCACGTCAATTAGGNNKACATCAAAA	NNGTGTACATCCGANNCAGTAGGTATCGNN	GTGCATATCCGACTTAAAATACTATGGCGAATTAGCTGTCTTACAAATAGTCAGCCATTTCTCATCATCTGTTTTATTCAATGAAAAATTCACGTCAATTAGGNNKACATCAAAACCATGGAGACCgaagCTGGTCTCGACAGNNGTGTACATCCGANNCAGTAGGTATCGNNCTGTCTCTTATACACATCTCCGAGCCCACGAGAC
623	25	TTACAAATAGTCAGCCATTTCTCATCATCTGTTTTATTCAATGAAAAATTCACGTCAATTAGGAATNNKTCAAAA	NNCTGCACAAGTGANNGCTTCAACCACANN	GTGCATATCCGACTTAAAATACTATGGCGAATTAGCTGTCTTACAAATAGTCAGCCATTTCTCATCATCTGTTTTATTCAATGAAAAATTCACGTCAATTAGGAATNNKTCAAAACCATGGAGACCgaagCTGGTCTCGACAGNNCTGCACAAGTGANNGCTTCAACCACANNCTGTCTCTTATACACATCTCCGAGCCCACGAGAC
624	25	TTACAAATAGTCAGCCATTTCTCATCATCTGTTTTATTCAATGAAAAATTCACGTCAATTAGGAATACANNKAAA	NNGCTTCCTAATGCNNCGACTGGATCTANN	GTGCATATCCGACTTAAAATACTATGGCGAATTAGCTGTCTTACAAATAGTCAGCCATTTCTCATCATCTGTTTTATTCAATGAAAAATTCACGTCAATTAGGAATACANNKAAACCATGGAGACCgaagCTGGTCTCGACAGNNGCTTCCTAATGCNNCGACTGGATCTANNCTGTCTCTTATACACATCTCCGAGCCCACGAGAC
625	25	TTACAAATAGTCAGCCATTTCTCATCATCTGTTTTATTCAATGAAAAATTCACGTCAATTAGGAATACATCANNK	NNTACTACGGTGTGNNAGCCGGATGTTANN	GTGCATATCCGACTTAAAATACTATGGCGAATTAGCTGTCTTACAAATAGTCAGCCATTTCTCATCATCTGTTTTATTCAATGAAAAATTCACGTCAATTAGGAATACATCANNKCCATGGAGACCgaagCTGGTCTCGACAGNNTACTACGGTGTGNNAGCCGGATGTTANNCTGTCTCTTATACACATCTCCGAGCCCACGAGAC
626	26	NNKTCTGTTGTTAGAGAGAAACTACTCTTCGAGGTACTCGAGATTTTTAACGAAACAGAAATGAAATATGATGCT	NNCAAGCTAGTAGCNNCATGATGAGCGTNN	ATTCAATGAAAAATTCACGTCAATTAGGAATACATCAAAANNKTCTGTTGTTAGAGAGAAACTACTCTTCGAGGTACTCGAGATTTTTAACGAAACAGAAATGAAATATGATGCTATCAGGAGACCgaagCTGGTCTCGACAGNNCAAGCTAGTAGCNNCATGATGAGCGTNNCTGTCTCTTATACACATCTCCGAGCCCACGAGAC
627	26	CCANNKGTTGTTAGAGAGAAACTACTCTTCGAGGTACTCGAGATTTTTAACGAAACAGAAATGAAATATGATGCT	NNGCATAGTCAGCANNATGCTACGTTCGNN	ATTCAATGAAAAATTCACGTCAATTAGGAATACATCAAAACCANNKGTTGTTAGAGAGAAACTACTCTTCGAGGTACTCGAGATTTTTAACGAAACAGAAATGAAATATGATGCTATCAGGAGACCgaagCTGGTCTCGACAGNNGCATAGTCAGCANNATGCTACGTTCGNNCTGTCTCTTATACACATCTCCGAGCCCACGAGAC
628	26	CCATCTNNKGTTAGAGAGAAACTACTCTTCGAGGTACTCGAGATTTTTAACGAAACAGAAATGAAATATGATGCT	NNGCATGGTACAACNNATGCCGATCGATNN	ATTCAATGAAAAATTCACGTCAATTAGGAATACATCAAAACCATCTNNKGTTAGAGAGAAACTACTCTTCGAGGTACTCGAGATTTTTAACGAAACAGAAATGAAATATGATGCTATCAGGAGACCgaagCTGGTCTCGACAGNNGCATGGTACAACNNATGCCGATCGATNNCTGTCTCTTATACACATCTCCGAGCCCACGAGAC
629	26	CCATCTGTTNNKAGAGAGAAACTACTCTTCGAGGTACTCGAGATTTTTAACGAAACAGAAATGAAATATGATGCT	NNACTATGCACAGCNNACTCGTGCATTGNN	ATTCAATGAAAAATTCACGTCAATTAGGAATACATCAAAACCATCTGTTNNKAGAGAGAAACTACTCTTCGAGGTACTCGAGATTTTTAACGAAACAGAAATGAAATATGATGCTATCAGGAGACCgaagCTGGTCTCGACAGNNACTATGCACAGCNNACTCGTGCATTGNNCTGTCTCTTATACACATCTCCGAGCCCACGAGAC
630	26	CCATCTGTTGTTNNKGAGAAACTACTCTTCGAGGTACTCGAGATTTTTAACGAAACAGAAATGAAATATGATGCT	NNTGCCGGAACTATNNATGTTACACCGCNN	ATTCAATGAAAAATTCACGTCAATTAGGAATACATCAAAACCATCTGTTGTTNNKGAGAAACTACTCTTCGAGGTACTCGAGATTTTTAACGAAACAGAAATGAAATATGATGCTATCAGGAGACCgaagCTGGTCTCGACAGNNTGCCGGAACTATNNATGTTACACCGCNNCTGTCTCTTATACACATCTCCGAGCCCACGAGAC
631	26	CCATCTGTTGTTAGANNKAAACTACTCTTCGAGGTACTCGAGATTTTTAACGAAACAGAAATGAAATATGATGCT	NNCATGTGACTCTCNNCATTGTCTCTGCNN	ATTCAATGAAAAATTCACGTCAATTAGGAATACATCAAAACCATCTGTTGTTAGANNKAAACTACTCTTCGAGGTACTCGAGATTTTTAACGAAACAGAAATGAAATATGATGCTATCAGGAGACCgaagCTGGTCTCGACAGNNCATGTGACTCTCNNCATTGTCTCTGCNNCTGTCTCTTATACACATCTCCGAGCCCACGAGAC
632	26	CCATCTGTTGTTAGAGAGNNKCTACTCTTCGAGGTACTCGAGATTTTTAACGAAACAGAAATGAAATATGATGCT	NNCACAACAGCAAGNNATCAGCGATTCGNN	ATTCAATGAAAAATTCACGTCAATTAGGAATACATCAAAACCATCTGTTGTTAGAGAGNNKCTACTCTTCGAGGTACTCGAGATTTTTAACGAAACAGAAATGAAATATGATGCTATCAGGAGACCgaagCTGGTCTCGACAGNNCACAACAGCAAGNNATCAGCGATTCGNNCTGTCTCTTATACACATCTCCGAGCCCACGAGAC
633	26	CCATCTGTTGTTAGAGAGAAANNKCTCTTCGAGGTACTCGAGATTTTTAACGAAACAGAAATGAAATATGATGCT	NNCTAGCTGGACATNNAGTGTGTCGCTANN	ATTCAATGAAAAATTCACGTCAATTAGGAATACATCAAAACCATCTGTTGTTAGAGAGAAANNKCTCTTCGAGGTACTCGAGATTTTTAACGAAACAGAAATGAAATATGATGCTATCAGGAGACCgaagCTGGTCTCGACAGNNCTAGCTGGACATNNAGTGTGTCGCTANNCTGTCTCTTATACACATCTCCGAGCCCACGAGAC
634	26	CCATCTGTTGTTAGAGAGAAACTANNKTTCGAGGTACTCGAGATTTTTAACGAAACAGAAATGAAATATGATGCT	NNCACACACATCAGNNGTCCACACTATCNN	ATTCAATGAAAAATTCACGTCAATTAGGAATACATCAAAACCATCTGTTGTTAGAGAGAAACTANNKTTCGAGGTACTCGAGATTTTTAACGAAACAGAAATGAAATATGATGCTATCAGGAGACCgaagCTGGTCTCGACAGNNCACACACATCAGNNGTCCACACTATCNNCTGTCTCTTATACACATCTCCGAGCCCACGAGAC
635	26	CCATCTGTTGTTAGAGAGAAACTACTCNNKGAGGTACTCGAGATTTTTAACGAAACAGAAATGAAATATGATGCT	NNGCGATAGTCAGTNNACGCAGAGATAGNN	ATTCAATGAAAAATTCACGTCAATTAGGAATACATCAAAACCATCTGTTGTTAGAGAGAAACTACTCNNKGAGGTACTCGAGATTTTTAACGAAACAGAAATGAAATATGATGCTATCAGGAGACCgaagCTGGTCTCGACAGNNGCGATAGTCAGTNNACGCAGAGATAGNNCTGTCTCTTATACACATCTCCGAGCCCACGAGAC
636	26	CCATCTGTTGTTAGAGAGAAACTACTCTTCNNKGTACTCGAGATTTTTAACGAAACAGAAATGAAATATGATGCT	NNCATAGCCTGTAGNNCTGTGTAGTCCANN	ATTCAATGAAAAATTCACGTCAATTAGGAATACATCAAAACCATCTGTTGTTAGAGAGAAACTACTCTTCNNKGTACTCGAGATTTTTAACGAAACAGAAATGAAATATGATGCTATCAGGAGACCgaagCTGGTCTCGACAGNNCATAGCCTGTAGNNCTGTGTAGTCCANNCTGTCTCTTATACACATCTCCGAGCCCACGAGAC
637	26	CCATCTGTTGTTAGAGAGAAACTACTCTTCGAGNNKCTCGAGATTTTTAACGAAACAGAAATGAAATATGATGCT	NNATCTGCAGGTACNNGTAGGTGCTAGTNN	ATTCAATGAAAAATTCACGTCAATTAGGAATACATCAAAACCATCTGTTGTTAGAGAGAAACTACTCTTCGAGNNKCTCGAGATTTTTAACGAAACAGAAATGAAATATGATGCTATCAGGAGACCgaagCTGGTCTCGACAGNNATCTGCAGGTACNNGTAGGTGCTAGTNNCTGTCTCTTATACACATCTCCGAGCCCACGAGAC
638	26	CCATCTGTTGTTAGAGAGAAACTACTCTTCGAGGTANNKGAGATTTTTAACGAAACAGAAATGAAATATGATGCT	NNTGTTCTTCCGAGNNTGCACATTGACGNN	ATTCAATGAAAAATTCACGTCAATTAGGAATACATCAAAACCATCTGTTGTTAGAGAGAAACTACTCTTCGAGGTANNKGAGATTTTTAACGAAACAGAAATGAAATATGATGCTATCAGGAGACCgaagCTGGTCTCGACAGNNTGTTCTTCCGAGNNTGCACATTGACGNNCTGTCTCTTATACACATCTCCGAGCCCACGAGAC
639	26	CCATCTGTTGTTAGAGAGAAACTACTCTTCGAGGTACTCNNKATTTTTAACGAAACAGAAATGAAATATGATGCT	NNCATCCACCACATNNCTGATACAGGCANN	ATTCAATGAAAAATTCACGTCAATTAGGAATACATCAAAACCATCTGTTGTTAGAGAGAAACTACTCTTCGAGGTACTCNNKATTTTTAACGAAACAGAAATGAAATATGATGCTATCAGGAGACCgaagCTGGTCTCGACAGNNCATCCACCACATNNCTGATACAGGCANNCTGTCTCTTATACACATCTCCGAGCCCACGAGAC
640	26	CCATCTGTTGTTAGAGAGAAACTACTCTTCGAGGTACTCGAGNNKTTTAACGAAACAGAAATGAAATATGATGCT	NNCGTGACTGTGATNNGTCACTAGTGTGNN	ATTCAATGAAAAATTCACGTCAATTAGGAATACATCAAAACCATCTGTTGTTAGAGAGAAACTACTCTTCGAGGTACTCGAGNNKTTTAACGAAACAGAAATGAAATATGATGCTATCAGGAGACCgaagCTGGTCTCGACAGNNCGTGACTGTGATNNGTCACTAGTGTGNNCTGTCTCTTATACACATCTCCGAGCCCACGAGAC
641	26	CCATCTGTTGTTAGAGAGAAACTACTCTTCGAGGTACTCGAGATTNNKAACGAAACAGAAATGAAATATGATGCT	NNCTGAGAATCACGNNTAAGATCGCGTCNN	ATTCAATGAAAAATTCACGTCAATTAGGAATACATCAAAACCATCTGTTGTTAGAGAGAAACTACTCTTCGAGGTACTCGAGATTNNKAACGAAACAGAAATGAAATATGATGCTATCAGGAGACCgaagCTGGTCTCGACAGNNCTGAGAATCACGNNTAAGATCGCGTCNNCTGTCTCTTATACACATCTCCGAGCCCACGAGAC
642	26	CCATCTGTTGTTAGAGAGAAACTACTCTTCGAGGTACTCGAGATTTTTNNKGAAACAGAAATGAAATATGATGCT	NNCTTGATCACGAGNNTACATGACGCTCNN	ATTCAATGAAAAATTCACGTCAATTAGGAATACATCAAAACCATCTGTTGTTAGAGAGAAACTACTCTTCGAGGTACTCGAGATTTTTNNKGAAACAGAAATGAAATATGATGCTATCAGGAGACCgaagCTGGTCTCGACAGNNCTTGATCACGAGNNTACATGACGCTCNNCTGTCTCTTATACACATCTCCGAGCCCACGAGAC
643	26	CCATCTGTTGTTAGAGAGAAACTACTCTTCGAGGTACTCGAGATTTTTAACNNKACAGAAATGAAATATGATGCT	NNGCGTGAACATCTNNACAGGTCGATGANN	ATTCAATGAAAAATTCACGTCAATTAGGAATACATCAAAACCATCTGTTGTTAGAGAGAAACTACTCTTCGAGGTACTCGAGATTTTTAACNNKACAGAAATGAAATATGATGCTATCAGGAGACCgaagCTGGTCTCGACAGNNGCGTGAACATCTNNACAGGTCGATGANNCTGTCTCTTATACACATCTCCGAGCCCACGAGAC
644	26	CCATCTGTTGTTAGAGAGAAACTACTCTTCGAGGTACTCGAGATTTTTAACGAANNKGAAATGAAATATGATGCT	NNGTGTTAGCCTGTNNCGCGTTGTTGTANN	ATTCAATGAAAAATTCACGTCAATTAGGAATACATCAAAACCATCTGTTGTTAGAGAGAAACTACTCTTCGAGGTACTCGAGATTTTTAACGAANNKGAAATGAAATATGATGCTATCAGGAGACCgaagCTGGTCTCGACAGNNGTGTTAGCCTGTNNCGCGTTGTTGTANNCTGTCTCTTATACACATCTCCGAGCCCACGAGAC
645	26	CCATCTGTTGTTAGAGAGAAACTACTCTTCGAGGTACTCGAGATTTTTAACGAAACANNKATGAAATATGATGCT	NNAGTACGGAAGCTNNCGTCGGAATACTNN	ATTCAATGAAAAATTCACGTCAATTAGGAATACATCAAAACCATCTGTTGTTAGAGAGAAACTACTCTTCGAGGTACTCGAGATTTTTAACGAAACANNKATGAAATATGATGCTATCAGGAGACCgaagCTGGTCTCGACAGNNAGTACGGAAGCTNNCGTCGGAATACTNNCTGTCTCTTATACACATCTCCGAGCCCACGAGAC
646	26	CCATCTGTTGTTAGAGAGAAACTACTCTTCGAGGTACTCGAGATTTTTAACGAAACAGAANNKAAATATGATGCT	NNACCGGATTCTCTNNGCGTCCATAGTANN	ATTCAATGAAAAATTCACGTCAATTAGGAATACATCAAAACCATCTGTTGTTAGAGAGAAACTACTCTTCGAGGTACTCGAGATTTTTAACGAAACAGAANNKAAATATGATGCTATCAGGAGACCgaagCTGGTCTCGACAGNNACCGGATTCTCTNNGCGTCCATAGTANNCTGTCTCTTATACACATCTCCGAGCCCACGAGAC
647	26	CCATCTGTTGTTAGAGAGAAACTACTCTTCGAGGTACTCGAGATTTTTAACGAAACAGAAATGNNKTATGATGCT	NNATTGGCAGAAGCNNAGCTTACCACCTNN	ATTCAATGAAAAATTCACGTCAATTAGGAATACATCAAAACCATCTGTTGTTAGAGAGAAACTACTCTTCGAGGTACTCGAGATTTTTAACGAAACAGAAATGNNKTATGATGCTATCAGGAGACCgaagCTGGTCTCGACAGNNATTGGCAGAAGCNNAGCTTACCACCTNNCTGTCTCTTATACACATCTCCGAGCCCACGAGAC
648	26	CCATCTGTTGTTAGAGAGAAACTACTCTTCGAGGTACTCGAGATTTTTAACGAAACAGAAATGAAANNKGATGCT	NNGCAAGAAGAGAGNNAGACTTGGCCTANN	ATTCAATGAAAAATTCACGTCAATTAGGAATACATCAAAACCATCTGTTGTTAGAGAGAAACTACTCTTCGAGGTACTCGAGATTTTTAACGAAACAGAAATGAAANNKGATGCTATCAGGAGACCgaagCTGGTCTCGACAGNNGCAAGAAGAGAGNNAGACTTGGCCTANNCTGTCTCTTATACACATCTCCGAGCCCACGAGAC
649	26	CCATCTGTTGTTAGAGAGAAACTACTCTTCGAGGTACTCGAGATTTTTAACGAAACAGAAATGAAATATNNKGCT	NNCGTACCATTCTGNNATAGCTGTCCGANN	ATTCAATGAAAAATTCACGTCAATTAGGAATACATCAAAACCATCTGTTGTTAGAGAGAAACTACTCTTCGAGGTACTCGAGATTTTTAACGAAACAGAAATGAAATATNNKGCTATCAGGAGACCgaagCTGGTCTCGACAGNNCGTACCATTCTGNNATAGCTGTCCGANNCTGTCTCTTATACACATCTCCGAGCCCACGAGAC
650	26	CCATCTGTTGTTAGAGAGAAACTACTCTTCGAGGTACTCGAGATTTTTAACGAAACAGAAATGAAATATGATNNK	NNACTAGACTGGACNNAGGTTGTTCGCTNN	ATTCAATGAAAAATTCACGTCAATTAGGAATACATCAAAACCATCTGTTGTTAGAGAGAAACTACTCTTCGAGGTACTCGAGATTTTTAACGAAACAGAAATGAAATATGATNNKATCAGGAGACCgaagCTGGTCTCGACAGNNACTAGACTGGACNNAGGTTGTTCGCTNNCTGTCTCTTATACACATCTCCGAGCCCACGAGAC
651	27	NNKAAAGAGCAAACTGGAAAATTGTTCGATATTGCATTCTCTAAAGATAGTACTGAACTCAAAGTTTCAAGAGAG	NNCTTCTGGTACACNNACCGACTTCTGTNN	ACTCGAGATTTTTAACGAAACAGAAATGAAATATGATGCTNNKAAAGAGCAAACTGGAAAATTGTTCGATATTGCATTCTCTAAAGATAGTACTGAACTCAAAGTTTCAAGAGAGGATAGGAGACCgaagCTGGTCTCGACAGNNCTTCTGGTACACNNACCGACTTCTGTNNCTGTCTCTTATACACATCTCCGAGCCCACGAGAC
652	27	ATCNNKGAGCAAACTGGAAAATTGTTCGATATTGCATTCTCTAAAGATAGTACTGAACTCAAAGTTTCAAGAGAG	NNCGTTCGGTATTCNNAGACGTCTTGCANN	ACTCGAGATTTTTAACGAAACAGAAATGAAATATGATGCTATCNNKGAGCAAACTGGAAAATTGTTCGATATTGCATTCTCTAAAGATAGTACTGAACTCAAAGTTTCAAGAGAGGATAGGAGACCgaagCTGGTCTCGACAGNNCGTTCGGTATTCNNAGACGTCTTGCANNCTGTCTCTTATACACATCTCCGAGCCCACGAGAC
653	27	ATCAAANNKCAAACTGGAAAATTGTTCGATATTGCATTCTCTAAAGATAGTACTGAACTCAAAGTTTCAAGAGAG	NNGTGACATTGCGTNNTGACGCTAGCATNN	ACTCGAGATTTTTAACGAAACAGAAATGAAATATGATGCTATCAAANNKCAAACTGGAAAATTGTTCGATATTGCATTCTCTAAAGATAGTACTGAACTCAAAGTTTCAAGAGAGGATAGGAGACCgaagCTGGTCTCGACAGNNGTGACATTGCGTNNTGACGCTAGCATNNCTGTCTCTTATACACATCTCCGAGCCCACGAGAC
654	27	ATCAAAGAGNNKACTGGAAAATTGTTCGATATTGCATTCTCTAAAGATAGTACTGAACTCAAAGTTTCAAGAGAG	NNATCAGGTTGCCANNTGAGGCGAGATANN	ACTCGAGATTTTTAACGAAACAGAAATGAAATATGATGCTATCAAAGAGNNKACTGGAAAATTGTTCGATATTGCATTCTCTAAAGATAGTACTGAACTCAAAGTTTCAAGAGAGGATAGGAGACCgaagCTGGTCTCGACAGNNATCAGGTTGCCANNTGAGGCGAGATANNCTGTCTCTTATACACATCTCCGAGCCCACGAGAC
655	27	ATCAAAGAGCAANNKGGAAAATTGTTCGATATTGCATTCTCTAAAGATAGTACTGAACTCAAAGTTTCAAGAGAG	NNACCAGTCTAGCANNATAGTCGGACTCNN	ACTCGAGATTTTTAACGAAACAGAAATGAAATATGATGCTATCAAAGAGCAANNKGGAAAATTGTTCGATATTGCATTCTCTAAAGATAGTACTGAACTCAAAGTTTCAAGAGAGGATAGGAGACCgaagCTGGTCTCGACAGNNACCAGTCTAGCANNATAGTCGGACTCNNCTGTCTCTTATACACATCTCCGAGCCCACGAGAC
656	27	ATCAAAGAGCAAACTNNKAAATTGTTCGATATTGCATTCTCTAAAGATAGTACTGAACTCAAAGTTTCAAGAGAG	NNATGCCGTACAACNNCGCTTAACCTCANN	ACTCGAGATTTTTAACGAAACAGAAATGAAATATGATGCTATCAAAGAGCAAACTNNKAAATTGTTCGATATTGCATTCTCTAAAGATAGTACTGAACTCAAAGTTTCAAGAGAGGATAGGAGACCgaagCTGGTCTCGACAGNNATGCCGTACAACNNCGCTTAACCTCANNCTGTCTCTTATACACATCTCCGAGCCCACGAGAC
657	27	ATCAAAGAGCAAACTGGANNKTTGTTCGATATTGCATTCTCTAAAGATAGTACTGAACTCAAAGTTTCAAGAGAG	NNGTTCTGCCTACANNCACTATATCGCGNN	ACTCGAGATTTTTAACGAAACAGAAATGAAATATGATGCTATCAAAGAGCAAACTGGANNKTTGTTCGATATTGCATTCTCTAAAGATAGTACTGAACTCAAAGTTTCAAGAGAGGATAGGAGACCgaagCTGGTCTCGACAGNNGTTCTGCCTACANNCACTATATCGCGNNCTGTCTCTTATACACATCTCCGAGCCCACGAGAC
658	27	ATCAAAGAGCAAACTGGAAAANNKTTCGATATTGCATTCTCTAAAGATAGTACTGAACTCAAAGTTTCAAGAGAG	NNGTTGTCAAGGCTNNCGCTCACTAACTNN	ACTCGAGATTTTTAACGAAACAGAAATGAAATATGATGCTATCAAAGAGCAAACTGGAAAANNKTTCGATATTGCATTCTCTAAAGATAGTACTGAACTCAAAGTTTCAAGAGAGGATAGGAGACCgaagCTGGTCTCGACAGNNGTTGTCAAGGCTNNCGCTCACTAACTNNCTGTCTCTTATACACATCTCCGAGCCCACGAGAC
659	27	ATCAAAGAGCAAACTGGAAAATTGNNKGATATTGCATTCTCTAAAGATAGTACTGAACTCAAAGTTTCAAGAGAG	NNTGAGATCAGGCTNNATGGTAGGTGTCNN	ACTCGAGATTTTTAACGAAACAGAAATGAAATATGATGCTATCAAAGAGCAAACTGGAAAATTGNNKGATATTGCATTCTCTAAAGATAGTACTGAACTCAAAGTTTCAAGAGAGGATAGGAGACCgaagCTGGTCTCGACAGNNTGAGATCAGGCTNNATGGTAGGTGTCNNCTGTCTCTTATACACATCTCCGAGCCCACGAGAC
660	27	ATCAAAGAGCAAACTGGAAAATTGTTCNNKATTGCATTCTCTAAAGATAGTACTGAACTCAAAGTTTCAAGAGAG	NNCTTCCTTAGCACNNGCACAAGCTTCANN	ACTCGAGATTTTTAACGAAACAGAAATGAAATATGATGCTATCAAAGAGCAAACTGGAAAATTGTTCNNKATTGCATTCTCTAAAGATAGTACTGAACTCAAAGTTTCAAGAGAGGATAGGAGACCgaagCTGGTCTCGACAGNNCTTCCTTAGCACNNGCACAAGCTTCANNCTGTCTCTTATACACATCTCCGAGCCCACGAGAC
661	27	ATCAAAGAGCAAACTGGAAAATTGTTCGATNNKGCATTCTCTAAAGATAGTACTGAACTCAAAGTTTCAAGAGAG	NNGCTTAATGCTGCNNTGGCCTATACGTNN	ACTCGAGATTTTTAACGAAACAGAAATGAAATATGATGCTATCAAAGAGCAAACTGGAAAATTGTTCGATNNKGCATTCTCTAAAGATAGTACTGAACTCAAAGTTTCAAGAGAGGATAGGAGACCgaagCTGGTCTCGACAGNNGCTTAATGCTGCNNTGGCCTATACGTNNCTGTCTCTTATACACATCTCCGAGCCCACGAGAC
662	27	ATCAAAGAGCAAACTGGAAAATTGTTCGATATTNNKTTCTCTAAAGATAGTACTGAACTCAAAGTTTCAAGAGAG	NNGTCAGGAAGAAGNNCAGTTGCTCTACNN	ACTCGAGATTTTTAACGAAACAGAAATGAAATATGATGCTATCAAAGAGCAAACTGGAAAATTGTTCGATATTNNKTTCTCTAAAGATAGTACTGAACTCAAAGTTTCAAGAGAGGATAGGAGACCgaagCTGGTCTCGACAGNNGTCAGGAAGAAGNNCAGTTGCTCTACNNCTGTCTCTTATACACATCTCCGAGCCCACGAGAC
663	27	ATCAAAGAGCAAACTGGAAAATTGTTCGATATTGCANNKTCTAAAGATAGTACTGAACTCAAAGTTTCAAGAGAG	NNATTGGACTCGCTNNCATGAGTCCAAGNN	ACTCGAGATTTTTAACGAAACAGAAATGAAATATGATGCTATCAAAGAGCAAACTGGAAAATTGTTCGATATTGCANNKTCTAAAGATAGTACTGAACTCAAAGTTTCAAGAGAGGATAGGAGACCgaagCTGGTCTCGACAGNNATTGGACTCGCTNNCATGAGTCCAAGNNCTGTCTCTTATACACATCTCCGAGCCCACGAGAC
664	27	ATCAAAGAGCAAACTGGAAAATTGTTCGATATTGCATTCNNKAAAGATAGTACTGAACTCAAAGTTTCAAGAGAG	NNTGGTAGCCTAGANNTACGCTGGTATGNN	ACTCGAGATTTTTAACGAAACAGAAATGAAATATGATGCTATCAAAGAGCAAACTGGAAAATTGTTCGATATTGCATTCNNKAAAGATAGTACTGAACTCAAAGTTTCAAGAGAGGATAGGAGACCgaagCTGGTCTCGACAGNNTGGTAGCCTAGANNTACGCTGGTATGNNCTGTCTCTTATACACATCTCCGAGCCCACGAGAC
665	27	ATCAAAGAGCAAACTGGAAAATTGTTCGATATTGCATTCTCTNNKGATAGTACTGAACTCAAAGTTTCAAGAGAG	NNCTATCTCGAACGNNACCAATAGCAGCNN	ACTCGAGATTTTTAACGAAACAGAAATGAAATATGATGCTATCAAAGAGCAAACTGGAAAATTGTTCGATATTGCATTCTCTNNKGATAGTACTGAACTCAAAGTTTCAAGAGAGGATAGGAGACCgaagCTGGTCTCGACAGNNCTATCTCGAACGNNACCAATAGCAGCNNCTGTCTCTTATACACATCTCCGAGCCCACGAGAC
666	27	ATCAAAGAGCAAACTGGAAAATTGTTCGATATTGCATTCTCTAAANNKAGTACTGAACTCAAAGTTTCAAGAGAG	NNACTCACGTGCTANNTATAGCCTGCCANN	ACTCGAGATTTTTAACGAAACAGAAATGAAATATGATGCTATCAAAGAGCAAACTGGAAAATTGTTCGATATTGCATTCTCTAAANNKAGTACTGAACTCAAAGTTTCAAGAGAGGATAGGAGACCgaagCTGGTCTCGACAGNNACTCACGTGCTANNTATAGCCTGCCANNCTGTCTCTTATACACATCTCCGAGCCCACGAGAC
667	27	ATCAAAGAGCAAACTGGAAAATTGTTCGATATTGCATTCTCTAAAGATNNKACTGAACTCAAAGTTTCAAGAGAG	NNGTCCTAGCCAATNNACAGACGTGAACNN	ACTCGAGATTTTTAACGAAACAGAAATGAAATATGATGCTATCAAAGAGCAAACTGGAAAATTGTTCGATATTGCATTCTCTAAAGATNNKACTGAACTCAAAGTTTCAAGAGAGGATAGGAGACCgaagCTGGTCTCGACAGNNGTCCTAGCCAATNNACAGACGTGAACNNCTGTCTCTTATACACATCTCCGAGCCCACGAGAC
668	27	ATCAAAGAGCAAACTGGAAAATTGTTCGATATTGCATTCTCTAAAGATAGTNNKGAACTCAAAGTTTCAAGAGAG	NNCGAGTACAGATCNNGCAGCAATTGCANN	ACTCGAGATTTTTAACGAAACAGAAATGAAATATGATGCTATCAAAGAGCAAACTGGAAAATTGTTCGATATTGCATTCTCTAAAGATAGTNNKGAACTCAAAGTTTCAAGAGAGGATAGGAGACCgaagCTGGTCTCGACAGNNCGAGTACAGATCNNGCAGCAATTGCANNCTGTCTCTTATACACATCTCCGAGCCCACGAGAC
669	27	ATCAAAGAGCAAACTGGAAAATTGTTCGATATTGCATTCTCTAAAGATAGTACTNNKCTCAAAGTTTCAAGAGAG	NNAGGAATGTCTCGNNATTGCCTTGCTCNN	ACTCGAGATTTTTAACGAAACAGAAATGAAATATGATGCTATCAAAGAGCAAACTGGAAAATTGTTCGATATTGCATTCTCTAAAGATAGTACTNNKCTCAAAGTTTCAAGAGAGGATAGGAGACCgaagCTGGTCTCGACAGNNAGGAATGTCTCGNNATTGCCTTGCTCNNCTGTCTCTTATACACATCTCCGAGCCCACGAGAC
670	27	ATCAAAGAGCAAACTGGAAAATTGTTCGATATTGCATTCTCTAAAGATAGTACTGAANNKAAAGTTTCAAGAGAG	NNAGCTGTTGAGCTNNGTTGTGGCGAATNN	ACTCGAGATTTTTAACGAAACAGAAATGAAATATGATGCTATCAAAGAGCAAACTGGAAAATTGTTCGATATTGCATTCTCTAAAGATAGTACTGAANNKAAAGTTTCAAGAGAGGATAGGAGACCgaagCTGGTCTCGACAGNNAGCTGTTGAGCTNNGTTGTGGCGAATNNCTGTCTCTTATACACATCTCCGAGCCCACGAGAC
671	27	ATCAAAGAGCAAACTGGAAAATTGTTCGATATTGCATTCTCTAAAGATAGTACTGAACTCNNKGTTTCAAGAGAG	NNACGAAGTCGTACNNTACGCACTCGTANN	ACTCGAGATTTTTAACGAAACAGAAATGAAATATGATGCTATCAAAGAGCAAACTGGAAAATTGTTCGATATTGCATTCTCTAAAGATAGTACTGAACTCNNKGTTTCAAGAGAGGATAGGAGACCgaagCTGGTCTCGACAGNNACGAAGTCGTACNNTACGCACTCGTANNCTGTCTCTTATACACATCTCCGAGCCCACGAGAC
672	27	ATCAAAGAGCAAACTGGAAAATTGTTCGATATTGCATTCTCTAAAGATAGTACTGAACTCAAANNKTCAAGAGAG	NNCGTGGTAATCAGNNACCGTAGATCTGNN	ACTCGAGATTTTTAACGAAACAGAAATGAAATATGATGCTATCAAAGAGCAAACTGGAAAATTGTTCGATATTGCATTCTCTAAAGATAGTACTGAACTCAAANNKTCAAGAGAGGATAGGAGACCgaagCTGGTCTCGACAGNNCGTGGTAATCAGNNACCGTAGATCTGNNCTGTCTCTTATACACATCTCCGAGCCCACGAGAC
673	27	ATCAAAGAGCAAACTGGAAAATTGTTCGATATTGCATTCTCTAAAGATAGTACTGAACTCAAAGTTNNKAGAGAG	NNCAACAGTCAGTGNNGTCTTCAATCGCNN	ACTCGAGATTTTTAACGAAACAGAAATGAAATATGATGCTATCAAAGAGCAAACTGGAAAATTGTTCGATATTGCATTCTCTAAAGATAGTACTGAACTCAAAGTTNNKAGAGAGGATAGGAGACCgaagCTGGTCTCGACAGNNCAACAGTCAGTGNNGTCTTCAATCGCNNCTGTCTCTTATACACATCTCCGAGCCCACGAGAC
674	27	ATCAAAGAGCAAACTGGAAAATTGTTCGATATTGCATTCTCTAAAGATAGTACTGAACTCAAAGTTTCANNKGAG	NNTGCATACACGTCNNGTTGGAAGAACGNN	ACTCGAGATTTTTAACGAAACAGAAATGAAATATGATGCTATCAAAGAGCAAACTGGAAAATTGTTCGATATTGCATTCTCTAAAGATAGTACTGAACTCAAAGTTTCANNKGAGGATAGGAGACCgaagCTGGTCTCGACAGNNTGCATACACGTCNNGTTGGAAGAACGNNCTGTCTCTTATACACATCTCCGAGCCCACGAGAC
675	27	ATCAAAGAGCAAACTGGAAAATTGTTCGATATTGCATTCTCTAAAGATAGTACTGAACTCAAAGTTTCAAGANNK	NNCGTACTCTTGTGNNACGGCTCCATATNN	ACTCGAGATTTTTAACGAAACAGAAATGAAATATGATGCTATCAAAGAGCAAACTGGAAAATTGTTCGATATTGCATTCTCTAAAGATAGTACTGAACTCAAAGTTTCAAGANNKGATAGGAGACCgaagCTGGTCTCGACAGNNCGTACTCTTGTGNNACGGCTCCATATNNCTGTCTCTTATACACATCTCCGAGCCCACGAGAC
676	28	NNKAAGATTATGGCTTCAAAATTTGTTCTATTTTACGAGCACCATTTCTGCAGAATGGTTAACGAATCTGATAAT	NNCGGATAGAGATGNNGCACATCATGCTNN	ATTCTCTAAAGATAGTACTGAACTCAAAGTTTCAAGAGAGNNKAAGATTATGGCTTCAAAATTTGTTCTATTTTACGAGCACCATTTCTGCAGAATGGTTAACGAATCTGATAATATTGGGAGACCgaagCTGGTCTCGACAGNNCGGATAGAGATGNNGCACATCATGCTNNCTGTCTCTTATACACATCTCCGAGCCCACGAGAC
677	28	GATNNKATTATGGCTTCAAAATTTGTTCTATTTTACGAGCACCATTTCTGCAGAATGGTTAACGAATCTGATAAT	NNCAGGTCGGATTANNAGATCAACGCAGNN	ATTCTCTAAAGATAGTACTGAACTCAAAGTTTCAAGAGAGGATNNKATTATGGCTTCAAAATTTGTTCTATTTTACGAGCACCATTTCTGCAGAATGGTTAACGAATCTGATAATATTGGGAGACCgaagCTGGTCTCGACAGNNCAGGTCGGATTANNAGATCAACGCAGNNCTGTCTCTTATACACATCTCCGAGCCCACGAGAC
678	28	GATAAGNNKATGGCTTCAAAATTTGTTCTATTTTACGAGCACCATTTCTGCAGAATGGTTAACGAATCTGATAAT	NNTGCACTGACAACNNCACATGTTCGACNN	ATTCTCTAAAGATAGTACTGAACTCAAAGTTTCAAGAGAGGATAAGNNKATGGCTTCAAAATTTGTTCTATTTTACGAGCACCATTTCTGCAGAATGGTTAACGAATCTGATAATATTGGGAGACCgaagCTGGTCTCGACAGNNTGCACTGACAACNNCACATGTTCGACNNCTGTCTCTTATACACATCTCCGAGCCCACGAGAC
679	28	GATAAGATTNNKGCTTCAAAATTTGTTCTATTTTACGAGCACCATTTCTGCAGAATGGTTAACGAATCTGATAAT	NNCTGAACTGCCTANNCTAACCATGTGCNN	ATTCTCTAAAGATAGTACTGAACTCAAAGTTTCAAGAGAGGATAAGATTNNKGCTTCAAAATTTGTTCTATTTTACGAGCACCATTTCTGCAGAATGGTTAACGAATCTGATAATATTGGGAGACCgaagCTGGTCTCGACAGNNCTGAACTGCCTANNCTAACCATGTGCNNCTGTCTCTTATACACATCTCCGAGCCCACGAGAC
680	28	GATAAGATTATGNNKTCAAAATTTGTTCTATTTTACGAGCACCATTTCTGCAGAATGGTTAACGAATCTGATAAT	NNGTATCTCTAGGCNNGCCTCAAGAAGANN	ATTCTCTAAAGATAGTACTGAACTCAAAGTTTCAAGAGAGGATAAGATTATGNNKTCAAAATTTGTTCTATTTTACGAGCACCATTTCTGCAGAATGGTTAACGAATCTGATAATATTGGGAGACCgaagCTGGTCTCGACAGNNGTATCTCTAGGCNNGCCTCAAGAAGANNCTGTCTCTTATACACATCTCCGAGCCCACGAGAC
681	28	GATAAGATTATGGCTNNKAAATTTGTTCTATTTTACGAGCACCATTTCTGCAGAATGGTTAACGAATCTGATAAT	NNCAATACGGTCCTNNCGTTCGATAGCANN	ATTCTCTAAAGATAGTACTGAACTCAAAGTTTCAAGAGAGGATAAGATTATGGCTNNKAAATTTGTTCTATTTTACGAGCACCATTTCTGCAGAATGGTTAACGAATCTGATAATATTGGGAGACCgaagCTGGTCTCGACAGNNCAATACGGTCCTNNCGTTCGATAGCANNCTGTCTCTTATACACATCTCCGAGCCCACGAGAC
682	28	GATAAGATTATGGCTTCANNKTTTGTTCTATTTTACGAGCACCATTTCTGCAGAATGGTTAACGAATCTGATAAT	NNTAGCTCCAGTTCNNTACGCGTGAAGANN	ATTCTCTAAAGATAGTACTGAACTCAAAGTTTCAAGAGAGGATAAGATTATGGCTTCANNKTTTGTTCTATTTTACGAGCACCATTTCTGCAGAATGGTTAACGAATCTGATAATATTGGGAGACCgaagCTGGTCTCGACAGNNTAGCTCCAGTTCNNTACGCGTGAAGANNCTGTCTCTTATACACATCTCCGAGCCCACGAGAC
683	28	GATAAGATTATGGCTTCAAAANNKGTTCTATTTTACGAGCACCATTTCTGCAGAATGGTTAACGAATCTGATAAT	NNACACGTGAGCTANNATCAAGCTGGTGNN	ATTCTCTAAAGATAGTACTGAACTCAAAGTTTCAAGAGAGGATAAGATTATGGCTTCAAAANNKGTTCTATTTTACGAGCACCATTTCTGCAGAATGGTTAACGAATCTGATAATATTGGGAGACCgaagCTGGTCTCGACAGNNACACGTGAGCTANNATCAAGCTGGTGNNCTGTCTCTTATACACATCTCCGAGCCCACGAGAC
684	28	GATAAGATTATGGCTTCAAAATTTNNKCTATTTTACGAGCACCATTTCTGCAGAATGGTTAACGAATCTGATAAT	NNTAGTCTGCACTGNNCGGCAGACATATNN	ATTCTCTAAAGATAGTACTGAACTCAAAGTTTCAAGAGAGGATAAGATTATGGCTTCAAAATTTNNKCTATTTTACGAGCACCATTTCTGCAGAATGGTTAACGAATCTGATAATATTGGGAGACCgaagCTGGTCTCGACAGNNTAGTCTGCACTGNNCGGCAGACATATNNCTGTCTCTTATACACATCTCCGAGCCCACGAGAC
685	28	GATAAGATTATGGCTTCAAAATTTGTTNNKTTTTACGAGCACCATTTCTGCAGAATGGTTAACGAATCTGATAAT	NNATGGAGTCTCAGNNTAGTTGGCTCTGNN	ATTCTCTAAAGATAGTACTGAACTCAAAGTTTCAAGAGAGGATAAGATTATGGCTTCAAAATTTGTTNNKTTTTACGAGCACCATTTCTGCAGAATGGTTAACGAATCTGATAATATTGGGAGACCgaagCTGGTCTCGACAGNNATGGAGTCTCAGNNTAGTTGGCTCTGNNCTGTCTCTTATACACATCTCCGAGCCCACGAGAC
686	28	GATAAGATTATGGCTTCAAAATTTGTTCTANNKTACGAGCACCATTTCTGCAGAATGGTTAACGAATCTGATAAT	NNATACCTACCGAGNNTAACCTAGGCGANN	ATTCTCTAAAGATAGTACTGAACTCAAAGTTTCAAGAGAGGATAAGATTATGGCTTCAAAATTTGTTCTANNKTACGAGCACCATTTCTGCAGAATGGTTAACGAATCTGATAATATTGGGAGACCgaagCTGGTCTCGACAGNNATACCTACCGAGNNTAACCTAGGCGANNCTGTCTCTTATACACATCTCCGAGCCCACGAGAC
687	28	GATAAGATTATGGCTTCAAAATTTGTTCTATTTNNKGAGCACCATTTCTGCAGAATGGTTAACGAATCTGATAAT	NNATACACGGTTCGNNAGGTTCGTGTCTNN	ATTCTCTAAAGATAGTACTGAACTCAAAGTTTCAAGAGAGGATAAGATTATGGCTTCAAAATTTGTTCTATTTNNKGAGCACCATTTCTGCAGAATGGTTAACGAATCTGATAATATTGGGAGACCgaagCTGGTCTCGACAGNNATACACGGTTCGNNAGGTTCGTGTCTNNCTGTCTCTTATACACATCTCCGAGCCCACGAGAC
688	28	GATAAGATTATGGCTTCAAAATTTGTTCTATTTTACNNKCACCATTTCTGCAGAATGGTTAACGAATCTGATAAT	NNGTATGTTCGCCANNGCTAATCGACGANN	ATTCTCTAAAGATAGTACTGAACTCAAAGTTTCAAGAGAGGATAAGATTATGGCTTCAAAATTTGTTCTATTTTACNNKCACCATTTCTGCAGAATGGTTAACGAATCTGATAATATTGGGAGACCgaagCTGGTCTCGACAGNNGTATGTTCGCCANNGCTAATCGACGANNCTGTCTCTTATACACATCTCCGAGCCCACGAGAC
689	28	GATAAGATTATGGCTTCAAAATTTGTTCTATTTTACGAGNNKCATTTCTGCAGAATGGTTAACGAATCTGATAAT	NNCAGGCTATATGCNNGCGCTTATACTCNN	ATTCTCTAAAGATAGTACTGAACTCAAAGTTTCAAGAGAGGATAAGATTATGGCTTCAAAATTTGTTCTATTTTACGAGNNKCATTTCTGCAGAATGGTTAACGAATCTGATAATATTGGGAGACCgaagCTGGTCTCGACAGNNCAGGCTATATGCNNGCGCTTATACTCNNCTGTCTCTTATACACATCTCCGAGCCCACGAGAC
690	28	GATAAGATTATGGCTTCAAAATTTGTTCTATTTTACGAGCACNNKTTCTGCAGAATGGTTAACGAATCTGATAAT	NNTAAGACGCGTTGNNCTAACATCGCAGNN	ATTCTCTAAAGATAGTACTGAACTCAAAGTTTCAAGAGAGGATAAGATTATGGCTTCAAAATTTGTTCTATTTTACGAGCACNNKTTCTGCAGAATGGTTAACGAATCTGATAATATTGGGAGACCgaagCTGGTCTCGACAGNNTAAGACGCGTTGNNCTAACATCGCAGNNCTGTCTCTTATACACATCTCCGAGCCCACGAGAC
691	28	GATAAGATTATGGCTTCAAAATTTGTTCTATTTTACGAGCACCATNNKTGCAGAATGGTTAACGAATCTGATAAT	NNGTTCGAGAGAAGNNGTCTTCGTCTTCNN	ATTCTCTAAAGATAGTACTGAACTCAAAGTTTCAAGAGAGGATAAGATTATGGCTTCAAAATTTGTTCTATTTTACGAGCACCATNNKTGCAGAATGGTTAACGAATCTGATAATATTGGGAGACCgaagCTGGTCTCGACAGNNGTTCGAGAGAAGNNGTCTTCGTCTTCNNCTGTCTCTTATACACATCTCCGAGCCCACGAGAC
692	28	GATAAGATTATGGCTTCAAAATTTGTTCTATTTTACGAGCACCATTTCNNKAGAATGGTTAACGAATCTGATAAT	NNCTACGAAGACTCNNAGCGACTATCAGNN	ATTCTCTAAAGATAGTACTGAACTCAAAGTTTCAAGAGAGGATAAGATTATGGCTTCAAAATTTGTTCTATTTTACGAGCACCATTTCNNKAGAATGGTTAACGAATCTGATAATATTGGGAGACCgaagCTGGTCTCGACAGNNCTACGAAGACTCNNAGCGACTATCAGNNCTGTCTCTTATACACATCTCCGAGCCCACGAGAC
693	28	GATAAGATTATGGCTTCAAAATTTGTTCTATTTTACGAGCACCATTTCTGCNNKATGGTTAACGAATCTGATAAT	NNAGTAGCCATTGCNNCAACTCCGTAAGNN	ATTCTCTAAAGATAGTACTGAACTCAAAGTTTCAAGAGAGGATAAGATTATGGCTTCAAAATTTGTTCTATTTTACGAGCACCATTTCTGCNNKATGGTTAACGAATCTGATAATATTGGGAGACCgaagCTGGTCTCGACAGNNAGTAGCCATTGCNNCAACTCCGTAAGNNCTGTCTCTTATACACATCTCCGAGCCCACGAGAC
694	28	GATAAGATTATGGCTTCAAAATTTGTTCTATTTTACGAGCACCATTTCTGCAGANNKGTTAACGAATCTGATAAT	NNACAAGGTATCCGNNTGTCTCTAGCCTNN	ATTCTCTAAAGATAGTACTGAACTCAAAGTTTCAAGAGAGGATAAGATTATGGCTTCAAAATTTGTTCTATTTTACGAGCACCATTTCTGCAGANNKGTTAACGAATCTGATAATATTGGGAGACCgaagCTGGTCTCGACAGNNACAAGGTATCCGNNTGTCTCTAGCCTNNCTGTCTCTTATACACATCTCCGAGCCCACGAGAC
695	28	GATAAGATTATGGCTTCAAAATTTGTTCTATTTTACGAGCACCATTTCTGCAGAATGNNKAACGAATCTGATAAT	NNAGTCGATGTGACNNAGTAGTCTTCGCNN	ATTCTCTAAAGATAGTACTGAACTCAAAGTTTCAAGAGAGGATAAGATTATGGCTTCAAAATTTGTTCTATTTTACGAGCACCATTTCTGCAGAATGNNKAACGAATCTGATAATATTGGGAGACCgaagCTGGTCTCGACAGNNAGTCGATGTGACNNAGTAGTCTTCGCNNCTGTCTCTTATACACATCTCCGAGCCCACGAGAC
696	28	GATAAGATTATGGCTTCAAAATTTGTTCTATTTTACGAGCACCATTTCTGCAGAATGGTTNNKGAATCTGATAAT	NNTGTCGAACAGCTNNGCGTATATCGCTNN	ATTCTCTAAAGATAGTACTGAACTCAAAGTTTCAAGAGAGGATAAGATTATGGCTTCAAAATTTGTTCTATTTTACGAGCACCATTTCTGCAGAATGGTTNNKGAATCTGATAATATTGGGAGACCgaagCTGGTCTCGACAGNNTGTCGAACAGCTNNGCGTATATCGCTNNCTGTCTCTTATACACATCTCCGAGCCCACGAGAC
697	28	GATAAGATTATGGCTTCAAAATTTGTTCTATTTTACGAGCACCATTTCTGCAGAATGGTTAACNNKTCTGATAAT	NNCGGCTGTTCTATNNAGGCAAGCGAATNN	ATTCTCTAAAGATAGTACTGAACTCAAAGTTTCAAGAGAGGATAAGATTATGGCTTCAAAATTTGTTCTATTTTACGAGCACCATTTCTGCAGAATGGTTAACNNKTCTGATAATATTGGGAGACCgaagCTGGTCTCGACAGNNCGGCTGTTCTATNNAGGCAAGCGAATNNCTGTCTCTTATACACATCTCCGAGCCCACGAGAC
698	28	GATAAGATTATGGCTTCAAAATTTGTTCTATTTTACGAGCACCATTTCTGCAGAATGGTTAACGAANNKGATAAT	NNACACACTCCACTNNCTTCAGAGGTCANN	ATTCTCTAAAGATAGTACTGAACTCAAAGTTTCAAGAGAGGATAAGATTATGGCTTCAAAATTTGTTCTATTTTACGAGCACCATTTCTGCAGAATGGTTAACGAANNKGATAATATTGGGAGACCgaagCTGGTCTCGACAGNNACACACTCCACTNNCTTCAGAGGTCANNCTGTCTCTTATACACATCTCCGAGCCCACGAGAC
699	28	GATAAGATTATGGCTTCAAAATTTGTTCTATTTTACGAGCACCATTTCTGCAGAATGGTTAACGAATCTNNKAAT	NNTGAGTCGGATGANNTGCTGTAACGTCNN	ATTCTCTAAAGATAGTACTGAACTCAAAGTTTCAAGAGAGGATAAGATTATGGCTTCAAAATTTGTTCTATTTTACGAGCACCATTTCTGCAGAATGGTTAACGAATCTNNKAATATTGGGAGACCgaagCTGGTCTCGACAGNNTGAGTCGGATGANNTGCTGTAACGTCNNCTGTCTCTTATACACATCTCCGAGCCCACGAGAC
700	28	GATAAGATTATGGCTTCAAAATTTGTTCTATTTTACGAGCACCATTTCTGCAGAATGGTTAACGAATCTGATNNK	NNACCTTGATAGCGNNCTGATTGTCTGCNN	ATTCTCTAAAGATAGTACTGAACTCAAAGTTTCAAGAGAGGATAAGATTATGGCTTCAAAATTTGTTCTATTTTACGAGCACCATTTCTGCAGAATGGTTAACGAATCTGATNNKATTGGGAGACCgaagCTGGTCTCGACAGNNACCTTGATAGCGNNCTGATTGTCTGCNNCTGTCTCTTATACACATCTCCGAGCCCACGAGAC
701	29	NNKGTCGCCAGATTATGCGTGCACAGAAGGCCCTCAATACTAATTGAAAACTTGAAAATATACCTTCACAAGATT	NNACACCTTCTCGANNCGATGTCGTTGANN	CGAGCACCATTTCTGCAGAATGGTTAACGAATCTGATAATNNKGTCGCCAGATTATGCGTGCACAGAAGGCCCTCAATACTAATTGAAAACTTGAAAATATACCTTCACAAGATTTACAGGAGACCgaagCTGGTCTCGACAGNNACACCTTCTCGANNCGATGTCGTTGANNCTGTCTCTTATACACATCTCCGAGCCCACGAGAC
702	29	ATTNNKGCCAGATTATGCGTGCACAGAAGGCCCTCAATACTAATTGAAAACTTGAAAATATACCTTCACAAGATT	NNCATTGCGTTCTGNNGTTCGCAATGACNN	CGAGCACCATTTCTGCAGAATGGTTAACGAATCTGATAATATTNNKGCCAGATTATGCGTGCACAGAAGGCCCTCAATACTAATTGAAAACTTGAAAATATACCTTCACAAGATTTACAGGAGACCgaagCTGGTCTCGACAGNNCATTGCGTTCTGNNGTTCGCAATGACNNCTGTCTCTTATACACATCTCCGAGCCCACGAGAC
703	29	ATTGTCNNKAGATTATGCGTGCACAGAAGGCCCTCAATACTAATTGAAAACTTGAAAATATACCTTCACAAGATT	NNCTGTCTAGCTGANNGTGGAGATACGANN	CGAGCACCATTTCTGCAGAATGGTTAACGAATCTGATAATATTGTCNNKAGATTATGCGTGCACAGAAGGCCCTCAATACTAATTGAAAACTTGAAAATATACCTTCACAAGATTTACAGGAGACCgaagCTGGTCTCGACAGNNCTGTCTAGCTGANNGTGGAGATACGANNCTGTCTCTTATACACATCTCCGAGCCCACGAGAC
704	29	ATTGTCGCCNNKTTATGCGTGCACAGAAGGCCCTCAATACTAATTGAAAACTTGAAAATATACCTTCACAAGATT	NNACAGTCGTCACANNCATTGCCACCTANN	CGAGCACCATTTCTGCAGAATGGTTAACGAATCTGATAATATTGTCGCCNNKTTATGCGTGCACAGAAGGCCCTCAATACTAATTGAAAACTTGAAAATATACCTTCACAAGATTTACAGGAGACCgaagCTGGTCTCGACAGNNACAGTCGTCACANNCATTGCCACCTANNCTGTCTCTTATACACATCTCCGAGCCCACGAGAC
705	29	ATTGTCGCCAGANNKTGCGTGCACAGAAGGCCCTCAATACTAATTGAAAACTTGAAAATATACCTTCACAAGATT	NNTGAGAAGTGGCANNGTCTAGTTCCTGNN	CGAGCACCATTTCTGCAGAATGGTTAACGAATCTGATAATATTGTCGCCAGANNKTGCGTGCACAGAAGGCCCTCAATACTAATTGAAAACTTGAAAATATACCTTCACAAGATTTACAGGAGACCgaagCTGGTCTCGACAGNNTGAGAAGTGGCANNGTCTAGTTCCTGNNCTGTCTCTTATACACATCTCCGAGCCCACGAGAC
706	29	ATTGTCGCCAGATTANNKGTGCACAGAAGGCCCTCAATACTAATTGAAAACTTGAAAATATACCTTCACAAGATT	NNCGTTCCTGATACNNACATCTAGGCGTNN	CGAGCACCATTTCTGCAGAATGGTTAACGAATCTGATAATATTGTCGCCAGATTANNKGTGCACAGAAGGCCCTCAATACTAATTGAAAACTTGAAAATATACCTTCACAAGATTTACAGGAGACCgaagCTGGTCTCGACAGNNCGTTCCTGATACNNACATCTAGGCGTNNCTGTCTCTTATACACATCTCCGAGCCCACGAGAC
707	29	ATTGTCGCCAGATTATGCNNKCACAGAAGGCCCTCAATACTAATTGAAAACTTGAAAATATACCTTCACAAGATT	NNCATGGACTTCAGNNATGACCACGACANN	CGAGCACCATTTCTGCAGAATGGTTAACGAATCTGATAATATTGTCGCCAGATTATGCNNKCACAGAAGGCCCTCAATACTAATTGAAAACTTGAAAATATACCTTCACAAGATTTACAGGAGACCgaagCTGGTCTCGACAGNNCATGGACTTCAGNNATGACCACGACANNCTGTCTCTTATACACATCTCCGAGCCCACGAGAC
708	29	ATTGTCGCCAGATTATGCGTGNNKAGAAGGCCCTCAATACTAATTGAAAACTTGAAAATATACCTTCACAAGATT	NNCGTACGCCTAATNNAGGCGAAGATTCNN	CGAGCACCATTTCTGCAGAATGGTTAACGAATCTGATAATATTGTCGCCAGATTATGCGTGNNKAGAAGGCCCTCAATACTAATTGAAAACTTGAAAATATACCTTCACAAGATTTACAGGAGACCgaagCTGGTCTCGACAGNNCGTACGCCTAATNNAGGCGAAGATTCNNCTGTCTCTTATACACATCTCCGAGCCCACGAGAC
709	29	ATTGTCGCCAGATTATGCGTGCACNNKAGGCCCTCAATACTAATTGAAAACTTGAAAATATACCTTCACAAGATT	NNAGCCACTATGGANNCAACAGTACTCGNN	CGAGCACCATTTCTGCAGAATGGTTAACGAATCTGATAATATTGTCGCCAGATTATGCGTGCACNNKAGGCCCTCAATACTAATTGAAAACTTGAAAATATACCTTCACAAGATTTACAGGAGACCgaagCTGGTCTCGACAGNNAGCCACTATGGANNCAACAGTACTCGNNCTGTCTCTTATACACATCTCCGAGCCCACGAGAC
710	29	ATTGTCGCCAGATTATGCGTGCACAGANNKCCCTCAATACTAATTGAAAACTTGAAAATATACCTTCACAAGATT	NNGTTGCATGGAAGNNCACCACCATAAGNN	CGAGCACCATTTCTGCAGAATGGTTAACGAATCTGATAATATTGTCGCCAGATTATGCGTGCACAGANNKCCCTCAATACTAATTGAAAACTTGAAAATATACCTTCACAAGATTTACAGGAGACCgaagCTGGTCTCGACAGNNGTTGCATGGAAGNNCACCACCATAAGNNCTGTCTCTTATACACATCTCCGAGCCCACGAGAC
711	29	ATTGTCGCCAGATTATGCGTGCACAGAAGGNNKTCAATACTAATTGAAAACTTGAAAATATACCTTCACAAGATT	NNCGTATCAGATGCNNACACATTGACGCNN	CGAGCACCATTTCTGCAGAATGGTTAACGAATCTGATAATATTGTCGCCAGATTATGCGTGCACAGAAGGNNKTCAATACTAATTGAAAACTTGAAAATATACCTTCACAAGATTTACAGGAGACCgaagCTGGTCTCGACAGNNCGTATCAGATGCNNACACATTGACGCNNCTGTCTCTTATACACATCTCCGAGCCCACGAGAC
712	29	ATTGTCGCCAGATTATGCGTGCACAGAAGGCCCNNKATACTAATTGAAAACTTGAAAATATACCTTCACAAGATT	NNCGTCATATCGCANNCAATCGAACCACNN	CGAGCACCATTTCTGCAGAATGGTTAACGAATCTGATAATATTGTCGCCAGATTATGCGTGCACAGAAGGCCCNNKATACTAATTGAAAACTTGAAAATATACCTTCACAAGATTTACAGGAGACCgaagCTGGTCTCGACAGNNCGTCATATCGCANNCAATCGAACCACNNCTGTCTCTTATACACATCTCCGAGCCCACGAGAC
713	29	ATTGTCGCCAGATTATGCGTGCACAGAAGGCCCTCANNKCTAATTGAAAACTTGAAAATATACCTTCACAAGATT	NNTGAGGTCACACANNAGCCGTAATCTCNN	CGAGCACCATTTCTGCAGAATGGTTAACGAATCTGATAATATTGTCGCCAGATTATGCGTGCACAGAAGGCCCTCANNKCTAATTGAAAACTTGAAAATATACCTTCACAAGATTTACAGGAGACCgaagCTGGTCTCGACAGNNTGAGGTCACACANNAGCCGTAATCTCNNCTGTCTCTTATACACATCTCCGAGCCCACGAGAC
714	29	ATTGTCGCCAGATTATGCGTGCACAGAAGGCCCTCAATANNKATTGAAAACTTGAAAATATACCTTCACAAGATT	NNAGATCCACCACTNNAGCTTCCGACTANN	CGAGCACCATTTCTGCAGAATGGTTAACGAATCTGATAATATTGTCGCCAGATTATGCGTGCACAGAAGGCCCTCAATANNKATTGAAAACTTGAAAATATACCTTCACAAGATTTACAGGAGACCgaagCTGGTCTCGACAGNNAGATCCACCACTNNAGCTTCCGACTANNCTGTCTCTTATACACATCTCCGAGCCCACGAGAC
715	29	ATTGTCGCCAGATTATGCGTGCACAGAAGGCCCTCAATACTANNKGAAAACTTGAAAATATACCTTCACAAGATT	NNACGATACGTCAGNNAGTTCCGAGCATNN	CGAGCACCATTTCTGCAGAATGGTTAACGAATCTGATAATATTGTCGCCAGATTATGCGTGCACAGAAGGCCCTCAATACTANNKGAAAACTTGAAAATATACCTTCACAAGATTTACAGGAGACCgaagCTGGTCTCGACAGNNACGATACGTCAGNNAGTTCCGAGCATNNCTGTCTCTTATACACATCTCCGAGCCCACGAGAC
716	29	ATTGTCGCCAGATTATGCGTGCACAGAAGGCCCTCAATACTAATTNNKAACTTGAAAATATACCTTCACAAGATT	NNGCCGGTATAACANNCTTGTACGCTCTNN	CGAGCACCATTTCTGCAGAATGGTTAACGAATCTGATAATATTGTCGCCAGATTATGCGTGCACAGAAGGCCCTCAATACTAATTNNKAACTTGAAAATATACCTTCACAAGATTTACAGGAGACCgaagCTGGTCTCGACAGNNGCCGGTATAACANNCTTGTACGCTCTNNCTGTCTCTTATACACATCTCCGAGCCCACGAGAC
717	29	ATTGTCGCCAGATTATGCGTGCACAGAAGGCCCTCAATACTAATTGAANNKTTGAAAATATACCTTCACAAGATT	NNGCTGTGTAGGTANNGTTACCGTTCCTNN	CGAGCACCATTTCTGCAGAATGGTTAACGAATCTGATAATATTGTCGCCAGATTATGCGTGCACAGAAGGCCCTCAATACTAATTGAANNKTTGAAAATATACCTTCACAAGATTTACAGGAGACCgaagCTGGTCTCGACAGNNGCTGTGTAGGTANNGTTACCGTTCCTNNCTGTCTCTTATACACATCTCCGAGCCCACGAGAC
718	29	ATTGTCGCCAGATTATGCGTGCACAGAAGGCCCTCAATACTAATTGAAAACNNKAAAATATACCTTCACAAGATT	NNTAATCGGTCGCTNNCAGAGGTAACGTNN	CGAGCACCATTTCTGCAGAATGGTTAACGAATCTGATAATATTGTCGCCAGATTATGCGTGCACAGAAGGCCCTCAATACTAATTGAAAACNNKAAAATATACCTTCACAAGATTTACAGGAGACCgaagCTGGTCTCGACAGNNTAATCGGTCGCTNNCAGAGGTAACGTNNCTGTCTCTTATACACATCTCCGAGCCCACGAGAC
719	29	ATTGTCGCCAGATTATGCGTGCACAGAAGGCCCTCAATACTAATTGAAAACTTGNNKATATACCTTCACAAGATT	NNGCTTCCATCACTNNTGTGGCGCATATNN	CGAGCACCATTTCTGCAGAATGGTTAACGAATCTGATAATATTGTCGCCAGATTATGCGTGCACAGAAGGCCCTCAATACTAATTGAAAACTTGNNKATATACCTTCACAAGATTTACAGGAGACCgaagCTGGTCTCGACAGNNGCTTCCATCACTNNTGTGGCGCATATNNCTGTCTCTTATACACATCTCCGAGCCCACGAGAC
720	29	ATTGTCGCCAGATTATGCGTGCACAGAAGGCCCTCAATACTAATTGAAAACTTGAAANNKTACCTTCACAAGATT	NNCATCACACTCTCNNCGGAACAGAATGNN	CGAGCACCATTTCTGCAGAATGGTTAACGAATCTGATAATATTGTCGCCAGATTATGCGTGCACAGAAGGCCCTCAATACTAATTGAAAACTTGAAANNKTACCTTCACAAGATTTACAGGAGACCgaagCTGGTCTCGACAGNNCATCACACTCTCNNCGGAACAGAATGNNCTGTCTCTTATACACATCTCCGAGCCCACGAGAC
721	29	ATTGTCGCCAGATTATGCGTGCACAGAAGGCCCTCAATACTAATTGAAAACTTGAAAATANNKCTTCACAAGATT	NNACATAATCCGGCNNCTGCCATCATCANN	CGAGCACCATTTCTGCAGAATGGTTAACGAATCTGATAATATTGTCGCCAGATTATGCGTGCACAGAAGGCCCTCAATACTAATTGAAAACTTGAAAATANNKCTTCACAAGATTTACAGGAGACCgaagCTGGTCTCGACAGNNACATAATCCGGCNNCTGCCATCATCANNCTGTCTCTTATACACATCTCCGAGCCCACGAGAC
722	29	ATTGTCGCCAGATTATGCGTGCACAGAAGGCCCTCAATACTAATTGAAAACTTGAAAATATACNNKCACAAGATT	NNGTACGAGAAGAGNNACTCTTCCAAGCNN	CGAGCACCATTTCTGCAGAATGGTTAACGAATCTGATAATATTGTCGCCAGATTATGCGTGCACAGAAGGCCCTCAATACTAATTGAAAACTTGAAAATATACNNKCACAAGATTTACAGGAGACCgaagCTGGTCTCGACAGNNGTACGAGAAGAGNNACTCTTCCAAGCNNCTGTCTCTTATACACATCTCCGAGCCCACGAGAC
723	29	ATTGTCGCCAGATTATGCGTGCACAGAAGGCCCTCAATACTAATTGAAAACTTGAAAATATACCTTNNKAAGATT	NNGCATAGTTAGGCNNATTCTAGGAGCGNN	CGAGCACCATTTCTGCAGAATGGTTAACGAATCTGATAATATTGTCGCCAGATTATGCGTGCACAGAAGGCCCTCAATACTAATTGAAAACTTGAAAATATACCTTNNKAAGATTTACAGGAGACCgaagCTGGTCTCGACAGNNGCATAGTTAGGCNNATTCTAGGAGCGNNCTGTCTCTTATACACATCTCCGAGCCCACGAGAC
724	29	ATTGTCGCCAGATTATGCGTGCACAGAAGGCCCTCAATACTAATTGAAAACTTGAAAATATACCTTCACNNKATT	NNAGCACAATGGACNNCGGTAGGAATGANN	CGAGCACCATTTCTGCAGAATGGTTAACGAATCTGATAATATTGTCGCCAGATTATGCGTGCACAGAAGGCCCTCAATACTAATTGAAAACTTGAAAATATACCTTCACNNKATTTACAGGAGACCgaagCTGGTCTCGACAGNNAGCACAATGGACNNCGGTAGGAATGANNCTGTCTCTTATACACATCTCCGAGCCCACGAGAC
725	29	ATTGTCGCCAGATTATGCGTGCACAGAAGGCCCTCAATACTAATTGAAAACTTGAAAATATACCTTCACAAGNNK	NNCTTATCGCATCGNNTGTGGTGACCTANN	CGAGCACCATTTCTGCAGAATGGTTAACGAATCTGATAATATTGTCGCCAGATTATGCGTGCACAGAAGGCCCTCAATACTAATTGAAAACTTGAAAATATACCTTCACAAGNNKTACAGGAGACCgaagCTGGTCTCGACAGNNCTTATCGCATCGNNTGTGGTGACCTANNCTGTCTCTTATACACATCTCCGAGCCCACGAGAC
726	30	NNKAAATCATGGACCGATATGAACAAAATCTTATTAGACTTTGACAACGATTATTCCGTATACCGTTCGTTCGCC	NNTAAGTCCTCCGANNCATACGCTCTTCNN	AATACTAATTGAAAACTTGAAAATATACCTTCACAAGATTNNKAAATCATGGACCGATATGAACAAAATCTTATTAGACTTTGACAACGATTATTCCGTATACCGTTCGTTCGCCCATTGGAGACCgaagCTGGTCTCGACAGNNTAAGTCCTCCGANNCATACGCTCTTCNNCTGTCTCTTATACACATCTCCGAGCCCACGAGAC
727	30	TACNNKTCATGGACCGATATGAACAAAATCTTATTAGACTTTGACAACGATTATTCCGTATACCGTTCGTTCGCC	NNCAGTGAACAGCANNCAGACTAGACTCNN	AATACTAATTGAAAACTTGAAAATATACCTTCACAAGATTTACNNKTCATGGACCGATATGAACAAAATCTTATTAGACTTTGACAACGATTATTCCGTATACCGTTCGTTCGCCCATTGGAGACCgaagCTGGTCTCGACAGNNCAGTGAACAGCANNCAGACTAGACTCNNCTGTCTCTTATACACATCTCCGAGCCCACGAGAC
728	30	TACAAANNKTGGACCGATATGAACAAAATCTTATTAGACTTTGACAACGATTATTCCGTATACCGTTCGTTCGCC	NNGCATGACCATTGNNGTCGGTGTATTGNN	AATACTAATTGAAAACTTGAAAATATACCTTCACAAGATTTACAAANNKTGGACCGATATGAACAAAATCTTATTAGACTTTGACAACGATTATTCCGTATACCGTTCGTTCGCCCATTGGAGACCgaagCTGGTCTCGACAGNNGCATGACCATTGNNGTCGGTGTATTGNNCTGTCTCTTATACACATCTCCGAGCCCACGAGAC
729	30	TACAAATCANNKACCGATATGAACAAAATCTTATTAGACTTTGACAACGATTATTCCGTATACCGTTCGTTCGCC	NNAGTAACACGGACNNATGCGAGATGGANN	AATACTAATTGAAAACTTGAAAATATACCTTCACAAGATTTACAAATCANNKACCGATATGAACAAAATCTTATTAGACTTTGACAACGATTATTCCGTATACCGTTCGTTCGCCCATTGGAGACCgaagCTGGTCTCGACAGNNAGTAACACGGACNNATGCGAGATGGANNCTGTCTCTTATACACATCTCCGAGCCCACGAGAC
730	30	TACAAATCATGGNNKGATATGAACAAAATCTTATTAGACTTTGACAACGATTATTCCGTATACCGTTCGTTCGCC	NNAGGATGACGTCTNNACGGACTTACTCNN	AATACTAATTGAAAACTTGAAAATATACCTTCACAAGATTTACAAATCATGGNNKGATATGAACAAAATCTTATTAGACTTTGACAACGATTATTCCGTATACCGTTCGTTCGCCCATTGGAGACCgaagCTGGTCTCGACAGNNAGGATGACGTCTNNACGGACTTACTCNNCTGTCTCTTATACACATCTCCGAGCCCACGAGAC
731	30	TACAAATCATGGACCNNKATGAACAAAATCTTATTAGACTTTGACAACGATTATTCCGTATACCGTTCGTTCGCC	NNGCTGGTACTACTNNTAGTTGAGGCGANN	AATACTAATTGAAAACTTGAAAATATACCTTCACAAGATTTACAAATCATGGACCNNKATGAACAAAATCTTATTAGACTTTGACAACGATTATTCCGTATACCGTTCGTTCGCCCATTGGAGACCgaagCTGGTCTCGACAGNNGCTGGTACTACTNNTAGTTGAGGCGANNCTGTCTCTTATACACATCTCCGAGCCCACGAGAC
732	30	TACAAATCATGGACCGATNNKAACAAAATCTTATTAGACTTTGACAACGATTATTCCGTATACCGTTCGTTCGCC	NNTGCTACTAGCTGNNCTGTATCGGACTNN	AATACTAATTGAAAACTTGAAAATATACCTTCACAAGATTTACAAATCATGGACCGATNNKAACAAAATCTTATTAGACTTTGACAACGATTATTCCGTATACCGTTCGTTCGCCCATTGGAGACCgaagCTGGTCTCGACAGNNTGCTACTAGCTGNNCTGTATCGGACTNNCTGTCTCTTATACACATCTCCGAGCCCACGAGAC
733	30	TACAAATCATGGACCGATATGNNKAAAATCTTATTAGACTTTGACAACGATTATTCCGTATACCGTTCGTTCGCC	NNTAGCCTACCAACNNCGATATGCTGACNN	AATACTAATTGAAAACTTGAAAATATACCTTCACAAGATTTACAAATCATGGACCGATATGNNKAAAATCTTATTAGACTTTGACAACGATTATTCCGTATACCGTTCGTTCGCCCATTGGAGACCgaagCTGGTCTCGACAGNNTAGCCTACCAACNNCGATATGCTGACNNCTGTCTCTTATACACATCTCCGAGCCCACGAGAC
734	30	TACAAATCATGGACCGATATGAACNNKATCTTATTAGACTTTGACAACGATTATTCCGTATACCGTTCGTTCGCC	NNCAAGCTGAGACTNNCAAGTTGCTGCTNN	AATACTAATTGAAAACTTGAAAATATACCTTCACAAGATTTACAAATCATGGACCGATATGAACNNKATCTTATTAGACTTTGACAACGATTATTCCGTATACCGTTCGTTCGCCCATTGGAGACCgaagCTGGTCTCGACAGNNCAAGCTGAGACTNNCAAGTTGCTGCTNNCTGTCTCTTATACACATCTCCGAGCCCACGAGAC
735	30	TACAAATCATGGACCGATATGAACAAANNKTTATTAGACTTTGACAACGATTATTCCGTATACCGTTCGTTCGCC	NNACAGGAATGCTGNNGTAGTCGCTTACNN	AATACTAATTGAAAACTTGAAAATATACCTTCACAAGATTTACAAATCATGGACCGATATGAACAAANNKTTATTAGACTTTGACAACGATTATTCCGTATACCGTTCGTTCGCCCATTGGAGACCgaagCTGGTCTCGACAGNNACAGGAATGCTGNNGTAGTCGCTTACNNCTGTCTCTTATACACATCTCCGAGCCCACGAGAC
736	30	TACAAATCATGGACCGATATGAACAAAATCNNKTTAGACTTTGACAACGATTATTCCGTATACCGTTCGTTCGCC	NNCAACTAGCAGCTNNTATGCTGTCTGCNN	AATACTAATTGAAAACTTGAAAATATACCTTCACAAGATTTACAAATCATGGACCGATATGAACAAAATCNNKTTAGACTTTGACAACGATTATTCCGTATACCGTTCGTTCGCCCATTGGAGACCgaagCTGGTCTCGACAGNNCAACTAGCAGCTNNTATGCTGTCTGCNNCTGTCTCTTATACACATCTCCGAGCCCACGAGAC
737	30	TACAAATCATGGACCGATATGAACAAAATCTTANNKGACTTTGACAACGATTATTCCGTATACCGTTCGTTCGCC	NNGTCATCCAGCATNNCGGTAAGCACTANN	AATACTAATTGAAAACTTGAAAATATACCTTCACAAGATTTACAAATCATGGACCGATATGAACAAAATCTTANNKGACTTTGACAACGATTATTCCGTATACCGTTCGTTCGCCCATTGGAGACCgaagCTGGTCTCGACAGNNGTCATCCAGCATNNCGGTAAGCACTANNCTGTCTCTTATACACATCTCCGAGCCCACGAGAC
738	30	TACAAATCATGGACCGATATGAACAAAATCTTATTANNKTTTGACAACGATTATTCCGTATACCGTTCGTTCGCC	NNACTTACTCGAGCNNCGGAGATGGAATNN	AATACTAATTGAAAACTTGAAAATATACCTTCACAAGATTTACAAATCATGGACCGATATGAACAAAATCTTATTANNKTTTGACAACGATTATTCCGTATACCGTTCGTTCGCCCATTGGAGACCgaagCTGGTCTCGACAGNNACTTACTCGAGCNNCGGAGATGGAATNNCTGTCTCTTATACACATCTCCGAGCCCACGAGAC
739	30	TACAAATCATGGACCGATATGAACAAAATCTTATTAGACNNKGACAACGATTATTCCGTATACCGTTCGTTCGCC	NNAGCACTGTACTGNNATGGTACCTGACNN	AATACTAATTGAAAACTTGAAAATATACCTTCACAAGATTTACAAATCATGGACCGATATGAACAAAATCTTATTAGACNNKGACAACGATTATTCCGTATACCGTTCGTTCGCCCATTGGAGACCgaagCTGGTCTCGACAGNNAGCACTGTACTGNNATGGTACCTGACNNCTGTCTCTTATACACATCTCCGAGCCCACGAGAC
740	30	TACAAATCATGGACCGATATGAACAAAATCTTATTAGACTTTNNKAACGATTATTCCGTATACCGTTCGTTCGCC	NNCTACCATATCGCNNAGGTAGGTTCGANN	AATACTAATTGAAAACTTGAAAATATACCTTCACAAGATTTACAAATCATGGACCGATATGAACAAAATCTTATTAGACTTTNNKAACGATTATTCCGTATACCGTTCGTTCGCCCATTGGAGACCgaagCTGGTCTCGACAGNNCTACCATATCGCNNAGGTAGGTTCGANNCTGTCTCTTATACACATCTCCGAGCCCACGAGAC
741	30	TACAAATCATGGACCGATATGAACAAAATCTTATTAGACTTTGACNNKGATTATTCCGTATACCGTTCGTTCGCC	NNCGCCTACTCAATNNCATGGCGTAACTNN	AATACTAATTGAAAACTTGAAAATATACCTTCACAAGATTTACAAATCATGGACCGATATGAACAAAATCTTATTAGACTTTGACNNKGATTATTCCGTATACCGTTCGTTCGCCCATTGGAGACCgaagCTGGTCTCGACAGNNCGCCTACTCAATNNCATGGCGTAACTNNCTGTCTCTTATACACATCTCCGAGCCCACGAGAC
742	30	TACAAATCATGGACCGATATGAACAAAATCTTATTAGACTTTGACAACNNKTATTCCGTATACCGTTCGTTCGCC	NNAGCGTTCAAGCTNNCTACACTCACCANN	AATACTAATTGAAAACTTGAAAATATACCTTCACAAGATTTACAAATCATGGACCGATATGAACAAAATCTTATTAGACTTTGACAACNNKTATTCCGTATACCGTTCGTTCGCCCATTGGAGACCgaagCTGGTCTCGACAGNNAGCGTTCAAGCTNNCTACACTCACCANNCTGTCTCTTATACACATCTCCGAGCCCACGAGAC
743	30	TACAAATCATGGACCGATATGAACAAAATCTTATTAGACTTTGACAACGATNNKTCCGTATACCGTTCGTTCGCC	NNGTTGAGCCTCTANNTGAGGCTTAACGNN	AATACTAATTGAAAACTTGAAAATATACCTTCACAAGATTTACAAATCATGGACCGATATGAACAAAATCTTATTAGACTTTGACAACGATNNKTCCGTATACCGTTCGTTCGCCCATTGGAGACCgaagCTGGTCTCGACAGNNGTTGAGCCTCTANNTGAGGCTTAACGNNCTGTCTCTTATACACATCTCCGAGCCCACGAGAC
744	30	TACAAATCATGGACCGATATGAACAAAATCTTATTAGACTTTGACAACGATTATNNKGTATACCGTTCGTTCGCC	NNTAAGCTACGCCANNCAAGATGCGTACNN	AATACTAATTGAAAACTTGAAAATATACCTTCACAAGATTTACAAATCATGGACCGATATGAACAAAATCTTATTAGACTTTGACAACGATTATNNKGTATACCGTTCGTTCGCCCATTGGAGACCgaagCTGGTCTCGACAGNNTAAGCTACGCCANNCAAGATGCGTACNNCTGTCTCTTATACACATCTCCGAGCCCACGAGAC
745	30	TACAAATCATGGACCGATATGAACAAAATCTTATTAGACTTTGACAACGATTATTCCNNKTACCGTTCGTTCGCC	NNGTAGACGGTAGANNTGCTGTGGTTCTNN	AATACTAATTGAAAACTTGAAAATATACCTTCACAAGATTTACAAATCATGGACCGATATGAACAAAATCTTATTAGACTTTGACAACGATTATTCCNNKTACCGTTCGTTCGCCCATTGGAGACCgaagCTGGTCTCGACAGNNGTAGACGGTAGANNTGCTGTGGTTCTNNCTGTCTCTTATACACATCTCCGAGCCCACGAGAC
746	30	TACAAATCATGGACCGATATGAACAAAATCTTATTAGACTTTGACAACGATTATTCCGTANNKCGTTCGTTCGCC	NNTAGGCCTTAGTCNNGTGCTGTCAACTNN	AATACTAATTGAAAACTTGAAAATATACCTTCACAAGATTTACAAATCATGGACCGATATGAACAAAATCTTATTAGACTTTGACAACGATTATTCCGTANNKCGTTCGTTCGCCCATTGGAGACCgaagCTGGTCTCGACAGNNTAGGCCTTAGTCNNGTGCTGTCAACTNNCTGTCTCTTATACACATCTCCGAGCCCACGAGAC
747	30	TACAAATCATGGACCGATATGAACAAAATCTTATTAGACTTTGACAACGATTATTCCGTATACNNKTCGTTCGCC	NNACTCCAGAAGTCNNCTGCCAGACTATNN	AATACTAATTGAAAACTTGAAAATATACCTTCACAAGATTTACAAATCATGGACCGATATGAACAAAATCTTATTAGACTTTGACAACGATTATTCCGTATACNNKTCGTTCGCCCATTGGAGACCgaagCTGGTCTCGACAGNNACTCCAGAAGTCNNCTGCCAGACTATNNCTGTCTCTTATACACATCTCCGAGCCCACGAGAC
748	30	TACAAATCATGGACCGATATGAACAAAATCTTATTAGACTTTGACAACGATTATTCCGTATACCGTNNKTTCGCC	NNGTCGATGACTTCNNTAAGCTCGTACGNN	AATACTAATTGAAAACTTGAAAATATACCTTCACAAGATTTACAAATCATGGACCGATATGAACAAAATCTTATTAGACTTTGACAACGATTATTCCGTATACCGTNNKTTCGCCCATTGGAGACCgaagCTGGTCTCGACAGNNGTCGATGACTTCNNTAAGCTCGTACGNNCTGTCTCTTATACACATCTCCGAGCCCACGAGAC
749	30	TACAAATCATGGACCGATATGAACAAAATCTTATTAGACTTTGACAACGATTATTCCGTATACCGTTCGNNKGCC	NNGCAAGGTTCTACNNGCTATGATGCACNN	AATACTAATTGAAAACTTGAAAATATACCTTCACAAGATTTACAAATCATGGACCGATATGAACAAAATCTTATTAGACTTTGACAACGATTATTCCGTATACCGTTCGNNKGCCCATTGGAGACCgaagCTGGTCTCGACAGNNGCAAGGTTCTACNNGCTATGATGCACNNCTGTCTCTTATACACATCTCCGAGCCCACGAGAC
750	30	TACAAATCATGGACCGATATGAACAAAATCTTATTAGACTTTGACAACGATTATTCCGTATACCGTTCGTTCNNK	NNACGCGGCTAATANNACAAGGTTCCGTNN	AATACTAATTGAAAACTTGAAAATATACCTTCACAAGATTTACAAATCATGGACCGATATGAACAAAATCTTATTAGACTTTGACAACGATTATTCCGTATACCGTTCGTTCNNKCATTGGAGACCgaagCTGGTCTCGACAGNNACGCGGCTAATANNACAAGGTTCCGTNNCTGTCTCTTATACACATCTCCGAGCCCACGAGAC
751	31	NNKTATTCTATCAGTTGCATTATTTTGGTATCACAAGCATTCTCAGTGGCCGAATTCATTAAGGTAAATGACGTT	NNTGCGGACTAATGNNCAAGCCATGTCTNN	AGACTTTGACAACGATTATTCCGTATACCGTTCGTTCGCCNNKTATTCTATCAGTTGCATTATTTTGGTATCACAAGCATTCTCAGTGGCCGAATTCATTAAGGTAAATGACGTTGTGAGGAGACCgaagCTGGTCTCGACAGNNTGCGGACTAATGNNCAAGCCATGTCTNNCTGTCTCTTATACACATCTCCGAGCCCACGAGAC
752	31	CATNNKTCTATCAGTTGCATTATTTTGGTATCACAAGCATTCTCAGTGGCCGAATTCATTAAGGTAAATGACGTT	NNCAGAGGAACCATNNAGACAAGGTCCTNN	AGACTTTGACAACGATTATTCCGTATACCGTTCGTTCGCCCATNNKTCTATCAGTTGCATTATTTTGGTATCACAAGCATTCTCAGTGGCCGAATTCATTAAGGTAAATGACGTTGTGAGGAGACCgaagCTGGTCTCGACAGNNCAGAGGAACCATNNAGACAAGGTCCTNNCTGTCTCTTATACACATCTCCGAGCCCACGAGAC
753	31	CATTATNNKATCAGTTGCATTATTTTGGTATCACAAGCATTCTCAGTGGCCGAATTCATTAAGGTAAATGACGTT	NNACAGCTAGTCACNNACTCGGCATATGNN	AGACTTTGACAACGATTATTCCGTATACCGTTCGTTCGCCCATTATNNKATCAGTTGCATTATTTTGGTATCACAAGCATTCTCAGTGGCCGAATTCATTAAGGTAAATGACGTTGTGAGGAGACCgaagCTGGTCTCGACAGNNACAGCTAGTCACNNACTCGGCATATGNNCTGTCTCTTATACACATCTCCGAGCCCACGAGAC
754	31	CATTATTCTNNKAGTTGCATTATTTTGGTATCACAAGCATTCTCAGTGGCCGAATTCATTAAGGTAAATGACGTT	NNCACCTTCAAGTCNNACGTTAAGCGTGNN	AGACTTTGACAACGATTATTCCGTATACCGTTCGTTCGCCCATTATTCTNNKAGTTGCATTATTTTGGTATCACAAGCATTCTCAGTGGCCGAATTCATTAAGGTAAATGACGTTGTGAGGAGACCgaagCTGGTCTCGACAGNNCACCTTCAAGTCNNACGTTAAGCGTGNNCTGTCTCTTATACACATCTCCGAGCCCACGAGAC
755	31	CATTATTCTATCNNKTGCATTATTTTGGTATCACAAGCATTCTCAGTGGCCGAATTCATTAAGGTAAATGACGTT	NNGTGATGATCTCGNNTATCGCGCAATCNN	AGACTTTGACAACGATTATTCCGTATACCGTTCGTTCGCCCATTATTCTATCNNKTGCATTATTTTGGTATCACAAGCATTCTCAGTGGCCGAATTCATTAAGGTAAATGACGTTGTGAGGAGACCgaagCTGGTCTCGACAGNNGTGATGATCTCGNNTATCGCGCAATCNNCTGTCTCTTATACACATCTCCGAGCCCACGAGAC
756	31	CATTATTCTATCAGTNNKATTATTTTGGTATCACAAGCATTCTCAGTGGCCGAATTCATTAAGGTAAATGACGTT	NNCGACCTGACATANNACGCTAACAGCANN	AGACTTTGACAACGATTATTCCGTATACCGTTCGTTCGCCCATTATTCTATCAGTNNKATTATTTTGGTATCACAAGCATTCTCAGTGGCCGAATTCATTAAGGTAAATGACGTTGTGAGGAGACCgaagCTGGTCTCGACAGNNCGACCTGACATANNACGCTAACAGCANNCTGTCTCTTATACACATCTCCGAGCCCACGAGAC
757	31	CATTATTCTATCAGTTGCNNKATTTTGGTATCACAAGCATTCTCAGTGGCCGAATTCATTAAGGTAAATGACGTT	NNGTCCAAGAACGANNTGGCACTTCAAGNN	AGACTTTGACAACGATTATTCCGTATACCGTTCGTTCGCCCATTATTCTATCAGTTGCNNKATTTTGGTATCACAAGCATTCTCAGTGGCCGAATTCATTAAGGTAAATGACGTTGTGAGGAGACCgaagCTGGTCTCGACAGNNGTCCAAGAACGANNTGGCACTTCAAGNNCTGTCTCTTATACACATCTCCGAGCCCACGAGAC
758	31	CATTATTCTATCAGTTGCATTNNKTTGGTATCACAAGCATTCTCAGTGGCCGAATTCATTAAGGTAAATGACGTT	NNGTGTCGCAGAATNNTGACCGCAATCTNN	AGACTTTGACAACGATTATTCCGTATACCGTTCGTTCGCCCATTATTCTATCAGTTGCATTNNKTTGGTATCACAAGCATTCTCAGTGGCCGAATTCATTAAGGTAAATGACGTTGTGAGGAGACCgaagCTGGTCTCGACAGNNGTGTCGCAGAATNNTGACCGCAATCTNNCTGTCTCTTATACACATCTCCGAGCCCACGAGAC
759	31	CATTATTCTATCAGTTGCATTATTNNKGTATCACAAGCATTCTCAGTGGCCGAATTCATTAAGGTAAATGACGTT	NNACCTGAGCAATCNNGCTAGGACATTCNN	AGACTTTGACAACGATTATTCCGTATACCGTTCGTTCGCCCATTATTCTATCAGTTGCATTATTNNKGTATCACAAGCATTCTCAGTGGCCGAATTCATTAAGGTAAATGACGTTGTGAGGAGACCgaagCTGGTCTCGACAGNNACCTGAGCAATCNNGCTAGGACATTCNNCTGTCTCTTATACACATCTCCGAGCCCACGAGAC
760	31	CATTATTCTATCAGTTGCATTATTTTGNNKTCACAAGCATTCTCAGTGGCCGAATTCATTAAGGTAAATGACGTT	NNACGAGTGCATTCNNCTACGGATCAGANN	AGACTTTGACAACGATTATTCCGTATACCGTTCGTTCGCCCATTATTCTATCAGTTGCATTATTTTGNNKTCACAAGCATTCTCAGTGGCCGAATTCATTAAGGTAAATGACGTTGTGAGGAGACCgaagCTGGTCTCGACAGNNACGAGTGCATTCNNCTACGGATCAGANNCTGTCTCTTATACACATCTCCGAGCCCACGAGAC
761	31	CATTATTCTATCAGTTGCATTATTTTGGTANNKCAAGCATTCTCAGTGGCCGAATTCATTAAGGTAAATGACGTT	NNATCGTCAGTGGANNAGAGGAAGACACNN	AGACTTTGACAACGATTATTCCGTATACCGTTCGTTCGCCCATTATTCTATCAGTTGCATTATTTTGGTANNKCAAGCATTCTCAGTGGCCGAATTCATTAAGGTAAATGACGTTGTGAGGAGACCgaagCTGGTCTCGACAGNNATCGTCAGTGGANNAGAGGAAGACACNNCTGTCTCTTATACACATCTCCGAGCCCACGAGAC
762	31	CATTATTCTATCAGTTGCATTATTTTGGTATCANNKGCATTCTCAGTGGCCGAATTCATTAAGGTAAATGACGTT	NNACTACATTCGCGNNCAGCGCGTATTANN	AGACTTTGACAACGATTATTCCGTATACCGTTCGTTCGCCCATTATTCTATCAGTTGCATTATTTTGGTATCANNKGCATTCTCAGTGGCCGAATTCATTAAGGTAAATGACGTTGTGAGGAGACCgaagCTGGTCTCGACAGNNACTACATTCGCGNNCAGCGCGTATTANNCTGTCTCTTATACACATCTCCGAGCCCACGAGAC
763	31	CATTATTCTATCAGTTGCATTATTTTGGTATCACAANNKTTCTCAGTGGCCGAATTCATTAAGGTAAATGACGTT	NNATCCGTCTGTAGNNCTGCTGAGATACNN	AGACTTTGACAACGATTATTCCGTATACCGTTCGTTCGCCCATTATTCTATCAGTTGCATTATTTTGGTATCACAANNKTTCTCAGTGGCCGAATTCATTAAGGTAAATGACGTTGTGAGGAGACCgaagCTGGTCTCGACAGNNATCCGTCTGTAGNNCTGCTGAGATACNNCTGTCTCTTATACACATCTCCGAGCCCACGAGAC
764	31	CATTATTCTATCAGTTGCATTATTTTGGTATCACAAGCANNKTCAGTGGCCGAATTCATTAAGGTAAATGACGTT	NNGCCATATCTAGCNNCTTCAGTCACTCNN	AGACTTTGACAACGATTATTCCGTATACCGTTCGTTCGCCCATTATTCTATCAGTTGCATTATTTTGGTATCACAAGCANNKTCAGTGGCCGAATTCATTAAGGTAAATGACGTTGTGAGGAGACCgaagCTGGTCTCGACAGNNGCCATATCTAGCNNCTTCAGTCACTCNNCTGTCTCTTATACACATCTCCGAGCCCACGAGAC
765	31	CATTATTCTATCAGTTGCATTATTTTGGTATCACAAGCATTCNNKGTGGCCGAATTCATTAAGGTAAATGACGTT	NNTGTATGGAGCTGNNATGACACTGTGCNN	AGACTTTGACAACGATTATTCCGTATACCGTTCGTTCGCCCATTATTCTATCAGTTGCATTATTTTGGTATCACAAGCATTCNNKGTGGCCGAATTCATTAAGGTAAATGACGTTGTGAGGAGACCgaagCTGGTCTCGACAGNNTGTATGGAGCTGNNATGACACTGTGCNNCTGTCTCTTATACACATCTCCGAGCCCACGAGAC
766	31	CATTATTCTATCAGTTGCATTATTTTGGTATCACAAGCATTCTCANNKGCCGAATTCATTAAGGTAAATGACGTT	NNCTAACGCGAACANNCAGAGTGACCTANN	AGACTTTGACAACGATTATTCCGTATACCGTTCGTTCGCCCATTATTCTATCAGTTGCATTATTTTGGTATCACAAGCATTCTCANNKGCCGAATTCATTAAGGTAAATGACGTTGTGAGGAGACCgaagCTGGTCTCGACAGNNCTAACGCGAACANNCAGAGTGACCTANNCTGTCTCTTATACACATCTCCGAGCCCACGAGAC
767	31	CATTATTCTATCAGTTGCATTATTTTGGTATCACAAGCATTCTCAGTGNNKGAATTCATTAAGGTAAATGACGTT	NNTAAGCATCGAGCNNACTGTGCAGGATNN	AGACTTTGACAACGATTATTCCGTATACCGTTCGTTCGCCCATTATTCTATCAGTTGCATTATTTTGGTATCACAAGCATTCTCAGTGNNKGAATTCATTAAGGTAAATGACGTTGTGAGGAGACCgaagCTGGTCTCGACAGNNTAAGCATCGAGCNNACTGTGCAGGATNNCTGTCTCTTATACACATCTCCGAGCCCACGAGAC
768	31	CATTATTCTATCAGTTGCATTATTTTGGTATCACAAGCATTCTCAGTGGCCNNKTTCATTAAGGTAAATGACGTT	NNCTAGCTCGAAGTNNCATCTCCTAGCTNN	AGACTTTGACAACGATTATTCCGTATACCGTTCGTTCGCCCATTATTCTATCAGTTGCATTATTTTGGTATCACAAGCATTCTCAGTGGCCNNKTTCATTAAGGTAAATGACGTTGTGAGGAGACCgaagCTGGTCTCGACAGNNCTAGCTCGAAGTNNCATCTCCTAGCTNNCTGTCTCTTATACACATCTCCGAGCCCACGAGAC
769	31	CATTATTCTATCAGTTGCATTATTTTGGTATCACAAGCATTCTCAGTGGCCGAANNKATTAAGGTAAATGACGTT	NNATAGCTGAGCTCNNTGTTCCAAGCCANN	AGACTTTGACAACGATTATTCCGTATACCGTTCGTTCGCCCATTATTCTATCAGTTGCATTATTTTGGTATCACAAGCATTCTCAGTGGCCGAANNKATTAAGGTAAATGACGTTGTGAGGAGACCgaagCTGGTCTCGACAGNNATAGCTGAGCTCNNTGTTCCAAGCCANNCTGTCTCTTATACACATCTCCGAGCCCACGAGAC
770	31	CATTATTCTATCAGTTGCATTATTTTGGTATCACAAGCATTCTCAGTGGCCGAATTCNNKAAGGTAAATGACGTT	NNGCAGCTACTACANNAGTGCTCTAGTGNN	AGACTTTGACAACGATTATTCCGTATACCGTTCGTTCGCCCATTATTCTATCAGTTGCATTATTTTGGTATCACAAGCATTCTCAGTGGCCGAATTCNNKAAGGTAAATGACGTTGTGAGGAGACCgaagCTGGTCTCGACAGNNGCAGCTACTACANNAGTGCTCTAGTGNNCTGTCTCTTATACACATCTCCGAGCCCACGAGAC
771	31	CATTATTCTATCAGTTGCATTATTTTGGTATCACAAGCATTCTCAGTGGCCGAATTCATTNNKGTAAATGACGTT	NNCAATTCTACCGCNNATAGGAAGCTCGNN	AGACTTTGACAACGATTATTCCGTATACCGTTCGTTCGCCCATTATTCTATCAGTTGCATTATTTTGGTATCACAAGCATTCTCAGTGGCCGAATTCATTNNKGTAAATGACGTTGTGAGGAGACCgaagCTGGTCTCGACAGNNCAATTCTACCGCNNATAGGAAGCTCGNNCTGTCTCTTATACACATCTCCGAGCCCACGAGAC
772	31	CATTATTCTATCAGTTGCATTATTTTGGTATCACAAGCATTCTCAGTGGCCGAATTCATTAAGNNKAATGACGTT	NNCGGTGCTTGAATNNACCGCTCTATCTNN	AGACTTTGACAACGATTATTCCGTATACCGTTCGTTCGCCCATTATTCTATCAGTTGCATTATTTTGGTATCACAAGCATTCTCAGTGGCCGAATTCATTAAGNNKAATGACGTTGTGAGGAGACCgaagCTGGTCTCGACAGNNCGGTGCTTGAATNNACCGCTCTATCTNNCTGTCTCTTATACACATCTCCGAGCCCACGAGAC
773	31	CATTATTCTATCAGTTGCATTATTTTGGTATCACAAGCATTCTCAGTGGCCGAATTCATTAAGGTANNKGACGTT	NNTGTTCGCGGTATNNTACCTGTACCAGNN	AGACTTTGACAACGATTATTCCGTATACCGTTCGTTCGCCCATTATTCTATCAGTTGCATTATTTTGGTATCACAAGCATTCTCAGTGGCCGAATTCATTAAGGTANNKGACGTTGTGAGGAGACCgaagCTGGTCTCGACAGNNTGTTCGCGGTATNNTACCTGTACCAGNNCTGTCTCTTATACACATCTCCGAGCCCACGAGAC
774	31	CATTATTCTATCAGTTGCATTATTTTGGTATCACAAGCATTCTCAGTGGCCGAATTCATTAAGGTAAATNNKGTT	NNCTGTCCAGATCANNCTTCCGTACTTGNN	AGACTTTGACAACGATTATTCCGTATACCGTTCGTTCGCCCATTATTCTATCAGTTGCATTATTTTGGTATCACAAGCATTCTCAGTGGCCGAATTCATTAAGGTAAATNNKGTTGTGAGGAGACCgaagCTGGTCTCGACAGNNCTGTCCAGATCANNCTTCCGTACTTGNNCTGTCTCTTATACACATCTCCGAGCCCACGAGAC
775	31	CATTATTCTATCAGTTGCATTATTTTGGTATCACAAGCATTCTCAGTGGCCGAATTCATTAAGGTAAATGACNNK	NNTGTGTCTGCTTCNNTACTAAGGCCTCNN	AGACTTTGACAACGATTATTCCGTATACCGTTCGTTCGCCCATTATTCTATCAGTTGCATTATTTTGGTATCACAAGCATTCTCAGTGGCCGAATTCATTAAGGTAAATGACNNKGTGAGGAGACCgaagCTGGTCTCGACAGNNTGTGTCTGCTTCNNTACTAAGGCCTCNNCTGTCTCTTATACACATCTCCGAGCCCACGAGAC
776	32	NNKAATATGATTAGAGTCTTCAAAAGATTTTTGGATATAAAAATTTTTTCCGAAAATGAAACAAATGAGCATGTC	NNACTCGAGTTGAGNNATATGGCACACGNN	AGCATTCTCAGTGGCCGAATTCATTAAGGTAAATGACGTTNNKAATATGATTAGAGTCTTCAAAAGATTTTTGGATATAAAAATTTTTTCCGAAAATGAAACAAATGAGCATGTCTTCAGGAGACCgaagCTGGTCTCGACAGNNACTCGAGTTGAGNNATATGGCACACGNNCTGTCTCTTATACACATCTCCGAGCCCACGAGAC,
777	32	GTGNNKATGATTAGAGTCTTCAAAAGATTTTTGGATATAAAAATTTTTTCCGAAAATGAAACAAATGAGCATGTC	NNATCACAGAGCCANNAGCTTGACGTGTNN	AGCATTCTCAGTGGCCGAATTCATTAAGGTAAATGACGTTGTGNNKATGATTAGAGTCTTCAAAAGATTTTTGGATATAAAAATTTTTTCCGAAAATGAAACAAATGAGCATGTCTTCAGGAGACCgaagCTGGTCTCGACAGNNATCACAGAGCCANNAGCTTGACGTGTNNCTGTCTCTTATACACATCTCCGAGCCCACGAGAC,
778	32	GTGAATNNKATTAGAGTCTTCAAAAGATTTTTGGATATAAAAATTTTTTCCGAAAATGAAACAAATGAGCATGTC	NNCTACGCGATAGTNNAGGATGGTACTCNN	AGCATTCTCAGTGGCCGAATTCATTAAGGTAAATGACGTTGTGAATNNKATTAGAGTCTTCAAAAGATTTTTGGATATAAAAATTTTTTCCGAAAATGAAACAAATGAGCATGTCTTCAGGAGACCgaagCTGGTCTCGACAGNNCTACGCGATAGTNNAGGATGGTACTCNNCTGTCTCTTATACACATCTCCGAGCCCACGAGAC,
779	32	GTGAATATGNNKAGAGTCTTCAAAAGATTTTTGGATATAAAAATTTTTTCCGAAAATGAAACAAATGAGCATGTC	NNTGCCAAGGATTGNNCGACCTTCATCTNN	AGCATTCTCAGTGGCCGAATTCATTAAGGTAAATGACGTTGTGAATATGNNKAGAGTCTTCAAAAGATTTTTGGATATAAAAATTTTTTCCGAAAATGAAACAAATGAGCATGTCTTCAGGAGACCgaagCTGGTCTCGACAGNNTGCCAAGGATTGNNCGACCTTCATCTNNCTGTCTCTTATACACATCTCCGAGCCCACGAGAC,
780	32	GTGAATATGATTNNKGTCTTCAAAAGATTTTTGGATATAAAAATTTTTTCCGAAAATGAAACAAATGAGCATGTC	NNAGGCTCATAACGNNACCATACAGCCANN	AGCATTCTCAGTGGCCGAATTCATTAAGGTAAATGACGTTGTGAATATGATTNNKGTCTTCAAAAGATTTTTGGATATAAAAATTTTTTCCGAAAATGAAACAAATGAGCATGTCTTCAGGAGACCgaagCTGGTCTCGACAGNNAGGCTCATAACGNNACCATACAGCCANNCTGTCTCTTATACACATCTCCGAGCCCACGAGAC,
781	32	GTGAATATGATTAGANNKTTCAAAAGATTTTTGGATATAAAAATTTTTTCCGAAAATGAAACAAATGAGCATGTC	NNAGCTGTTGTCACNNCAGATGCGTACTNN	AGCATTCTCAGTGGCCGAATTCATTAAGGTAAATGACGTTGTGAATATGATTAGANNKTTCAAAAGATTTTTGGATATAAAAATTTTTTCCGAAAATGAAACAAATGAGCATGTCTTCAGGAGACCgaagCTGGTCTCGACAGNNAGCTGTTGTCACNNCAGATGCGTACTNNCTGTCTCTTATACACATCTCCGAGCCCACGAGAC,
782	32	GTGAATATGATTAGAGTCNNKAAAAGATTTTTGGATATAAAAATTTTTTCCGAAAATGAAACAAATGAGCATGTC	NNCAGACAGCAATCNNAGCTGTCATGGANN	AGCATTCTCAGTGGCCGAATTCATTAAGGTAAATGACGTTGTGAATATGATTAGAGTCNNKAAAAGATTTTTGGATATAAAAATTTTTTCCGAAAATGAAACAAATGAGCATGTCTTCAGGAGACCgaagCTGGTCTCGACAGNNCAGACAGCAATCNNAGCTGTCATGGANNCTGTCTCTTATACACATCTCCGAGCCCACGAGAC,
783	32	GTGAATATGATTAGAGTCTTCNNKAGATTTTTGGATATAAAAATTTTTTCCGAAAATGAAACAAATGAGCATGTC	NNTGAGTTCTGGTGNNGCACGTAATGTCNN	AGCATTCTCAGTGGCCGAATTCATTAAGGTAAATGACGTTGTGAATATGATTAGAGTCTTCNNKAGATTTTTGGATATAAAAATTTTTTCCGAAAATGAAACAAATGAGCATGTCTTCAGGAGACCgaagCTGGTCTCGACAGNNTGAGTTCTGGTGNNGCACGTAATGTCNNCTGTCTCTTATACACATCTCCGAGCCCACGAGAC,
784	32	GTGAATATGATTAGAGTCTTCAAANNKTTTTTGGATATAAAAATTTTTTCCGAAAATGAAACAAATGAGCATGTC	NNACAGGAGTTGGANNTGAGTGTTCCTGNN	AGCATTCTCAGTGGCCGAATTCATTAAGGTAAATGACGTTGTGAATATGATTAGAGTCTTCAAANNKTTTTTGGATATAAAAATTTTTTCCGAAAATGAAACAAATGAGCATGTCTTCAGGAGACCgaagCTGGTCTCGACAGNNACAGGAGTTGGANNTGAGTGTTCCTGNNCTGTCTCTTATACACATCTCCGAGCCCACGAGAC,
785	32	GTGAATATGATTAGAGTCTTCAAAAGANNKTTGGATATAAAAATTTTTTCCGAAAATGAAACAAATGAGCATGTC	NNGTATCGGATGTGNNACAGACTGTGCANN	AGCATTCTCAGTGGCCGAATTCATTAAGGTAAATGACGTTGTGAATATGATTAGAGTCTTCAAAAGANNKTTGGATATAAAAATTTTTTCCGAAAATGAAACAAATGAGCATGTCTTCAGGAGACCgaagCTGGTCTCGACAGNNGTATCGGATGTGNNACAGACTGTGCANNCTGTCTCTTATACACATCTCCGAGCCCACGAGAC,
786	32	GTGAATATGATTAGAGTCTTCAAAAGATTTNNKGATATAAAAATTTTTTCCGAAAATGAAACAAATGAGCATGTC	NNGTCGAATCTCACNNAGGACAAGAGCANN	AGCATTCTCAGTGGCCGAATTCATTAAGGTAAATGACGTTGTGAATATGATTAGAGTCTTCAAAAGATTTNNKGATATAAAAATTTTTTCCGAAAATGAAACAAATGAGCATGTCTTCAGGAGACCgaagCTGGTCTCGACAGNNGTCGAATCTCACNNAGGACAAGAGCANNCTGTCTCTTATACACATCTCCGAGCCCACGAGAC,
787	32	GTGAATATGATTAGAGTCTTCAAAAGATTTTTGNNKATAAAAATTTTTTCCGAAAATGAAACAAATGAGCATGTC	NNCTTCCGGAAGATNNCTACACACCTCANN	AGCATTCTCAGTGGCCGAATTCATTAAGGTAAATGACGTTGTGAATATGATTAGAGTCTTCAAAAGATTTTTGNNKATAAAAATTTTTTCCGAAAATGAAACAAATGAGCATGTCTTCAGGAGACCgaagCTGGTCTCGACAGNNCTTCCGGAAGATNNCTACACACCTCANNCTGTCTCTTATACACATCTCCGAGCCCACGAGAC,
788	32	GTGAATATGATTAGAGTCTTCAAAAGATTTTTGGATNNKAAAATTTTTTCCGAAAATGAAACAAATGAGCATGTC	NNGTAGATCCTACGNNGCTTGTGCAGTANN	AGCATTCTCAGTGGCCGAATTCATTAAGGTAAATGACGTTGTGAATATGATTAGAGTCTTCAAAAGATTTTTGGATNNKAAAATTTTTTCCGAAAATGAAACAAATGAGCATGTCTTCAGGAGACCgaagCTGGTCTCGACAGNNGTAGATCCTACGNNGCTTGTGCAGTANNCTGTCTCTTATACACATCTCCGAGCCCACGAGAC,
789	32	GTGAATATGATTAGAGTCTTCAAAAGATTTTTGGATATANNKATTTTTTCCGAAAATGAAACAAATGAGCATGTC	NNACTTACCGTCTGNNTAAGCCGTTGACNN	AGCATTCTCAGTGGCCGAATTCATTAAGGTAAATGACGTTGTGAATATGATTAGAGTCTTCAAAAGATTTTTGGATATANNKATTTTTTCCGAAAATGAAACAAATGAGCATGTCTTCAGGAGACCgaagCTGGTCTCGACAGNNACTTACCGTCTGNNTAAGCCGTTGACNNCTGTCTCTTATACACATCTCCGAGCCCACGAGAC,
790	32	GTGAATATGATTAGAGTCTTCAAAAGATTTTTGGATATAAAANNKTTTTCCGAAAATGAAACAAATGAGCATGTC	NNATCATCACTCGCNNGTGCGGTTGATANN	AGCATTCTCAGTGGCCGAATTCATTAAGGTAAATGACGTTGTGAATATGATTAGAGTCTTCAAAAGATTTTTGGATATAAAANNKTTTTCCGAAAATGAAACAAATGAGCATGTCTTCAGGAGACCgaagCTGGTCTCGACAGNNATCATCACTCGCNNGTGCGGTTGATANNCTGTCTCTTATACACATCTCCGAGCCCACGAGAC,
791	32	GTGAATATGATTAGAGTCTTCAAAAGATTTTTGGATATAAAAATTNNKTCCGAAAATGAAACAAATGAGCATGTC	NNATCGGTAACCGANNGTTGGTTCTACGNN	AGCATTCTCAGTGGCCGAATTCATTAAGGTAAATGACGTTGTGAATATGATTAGAGTCTTCAAAAGATTTTTGGATATAAAAATTNNKTCCGAAAATGAAACAAATGAGCATGTCTTCAGGAGACCgaagCTGGTCTCGACAGNNATCGGTAACCGANNGTTGGTTCTACGNNCTGTCTCTTATACACATCTCCGAGCCCACGAGAC,
792	32	GTGAATATGATTAGAGTCTTCAAAAGATTTTTGGATATAAAAATTTTTNNKGAAAATGAAACAAATGAGCATGTC	NNACACCACATGCTNNCGACGTGTGAATNN	AGCATTCTCAGTGGCCGAATTCATTAAGGTAAATGACGTTGTGAATATGATTAGAGTCTTCAAAAGATTTTTGGATATAAAAATTTTTNNKGAAAATGAAACAAATGAGCATGTCTTCAGGAGACCgaagCTGGTCTCGACAGNNACACCACATGCTNNCGACGTGTGAATNNCTGTCTCTTATACACATCTCCGAGCCCACGAGAC,
793	32	GTGAATATGATTAGAGTCTTCAAAAGATTTTTGGATATAAAAATTTTTTCCNNKAATGAAACAAATGAGCATGTC	NNGTTCGGAACTCANNGTACCAGAGATCNN	AGCATTCTCAGTGGCCGAATTCATTAAGGTAAATGACGTTGTGAATATGATTAGAGTCTTCAAAAGATTTTTGGATATAAAAATTTTTTCCNNKAATGAAACAAATGAGCATGTCTTCAGGAGACCgaagCTGGTCTCGACAGNNGTTCGGAACTCANNGTACCAGAGATCNNCTGTCTCTTATACACATCTCCGAGCCCACGAGAC,
794	32	GTGAATATGATTAGAGTCTTCAAAAGATTTTTGGATATAAAAATTTTTTCCGAANNKGAAACAAATGAGCATGTC	NNAGTACACTGGCANNACTTCTCGCCATNN	AGCATTCTCAGTGGCCGAATTCATTAAGGTAAATGACGTTGTGAATATGATTAGAGTCTTCAAAAGATTTTTGGATATAAAAATTTTTTCCGAANNKGAAACAAATGAGCATGTCTTCAGGAGACCgaagCTGGTCTCGACAGNNAGTACACTGGCANNACTTCTCGCCATNNCTGTCTCTTATACACATCTCCGAGCCCACGAGAC,
795	32	GTGAATATGATTAGAGTCTTCAAAAGATTTTTGGATATAAAAATTTTTTCCGAAAATNNKACAAATGAGCATGTC	NNATACGACCGAAGNNAGATGGACACAGNN	AGCATTCTCAGTGGCCGAATTCATTAAGGTAAATGACGTTGTGAATATGATTAGAGTCTTCAAAAGATTTTTGGATATAAAAATTTTTTCCGAAAATNNKACAAATGAGCATGTCTTCAGGAGACCgaagCTGGTCTCGACAGNNATACGACCGAAGNNAGATGGACACAGNNCTGTCTCTTATACACATCTCCGAGCCCACGAGAC,
796	32	GTGAATATGATTAGAGTCTTCAAAAGATTTTTGGATATAAAAATTTTTTCCGAAAATGAANNKAATGAGCATGTC	NNCGATTCCACTTCNNACCGTGTCAGATNN	AGCATTCTCAGTGGCCGAATTCATTAAGGTAAATGACGTTGTGAATATGATTAGAGTCTTCAAAAGATTTTTGGATATAAAAATTTTTTCCGAAAATGAANNKAATGAGCATGTCTTCAGGAGACCgaagCTGGTCTCGACAGNNCGATTCCACTTCNNACCGTGTCAGATNNCTGTCTCTTATACACATCTCCGAGCCCACGAGAC,
797	32	GTGAATATGATTAGAGTCTTCAAAAGATTTTTGGATATAAAAATTTTTTCCGAAAATGAAACANNKGAGCATGTC	NNCATCAGTACCGTNNGCTAGTCGTGTANN	AGCATTCTCAGTGGCCGAATTCATTAAGGTAAATGACGTTGTGAATATGATTAGAGTCTTCAAAAGATTTTTGGATATAAAAATTTTTTCCGAAAATGAAACANNKGAGCATGTCTTCAGGAGACCgaagCTGGTCTCGACAGNNCATCAGTACCGTNNGCTAGTCGTGTANNCTGTCTCTTATACACATCTCCGAGCCCACGAGAC,
798	32	GTGAATATGATTAGAGTCTTCAAAAGATTTTTGGATATAAAAATTTTTTCCGAAAATGAAACAAATNNKCATGTC	NNGCTACCGAGATANNCAGTGGTTGTACNN	AGCATTCTCAGTGGCCGAATTCATTAAGGTAAATGACGTTGTGAATATGATTAGAGTCTTCAAAAGATTTTTGGATATAAAAATTTTTTCCGAAAATGAAACAAATNNKCATGTCTTCAGGAGACCgaagCTGGTCTCGACAGNNGCTACCGAGATANNCAGTGGTTGTACNNCTGTCTCTTATACACATCTCCGAGCCCACGAGAC,
799	32	GTGAATATGATTAGAGTCTTCAAAAGATTTTTGGATATAAAAATTTTTTCCGAAAATGAAACAAATGAGNNKGTC	NNAGTCCATACCACNNTAGACGTCCTAGNN	AGCATTCTCAGTGGCCGAATTCATTAAGGTAAATGACGTTGTGAATATGATTAGAGTCTTCAAAAGATTTTTGGATATAAAAATTTTTTCCGAAAATGAAACAAATGAGNNKGTCTTCAGGAGACCgaagCTGGTCTCGACAGNNAGTCCATACCACNNTAGACGTCCTAGNNCTGTCTCTTATACACATCTCCGAGCCCACGAGAC,
800	32	GTGAATATGATTAGAGTCTTCAAAAGATTTTTGGATATAAAAATTTTTTCCGAAAATGAAACAAATGAGCATNNK	NNCACCTCAATCCANNCAGGACAACGTANN	AGCATTCTCAGTGGCCGAATTCATTAAGGTAAATGACGTTGTGAATATGATTAGAGTCTTCAAAAGATTTTTGGATATAAAAATTTTTTCCGAAAATGAAACAAATGAGCATNNKTTCAGGAGACCgaagCTGGTCTCGACAGNNCACCTCAATCCANNCAGGACAACGTANNCTGTCTCTTATACACATCTCCGAGCCCACGAGAC,
801	33	NNKAACAGCCAAAGCTTTAAAGACTATACAAGAGCTTTTTCTTTCCTGACAATCGTCACTCGTATCATGCTTTTG	NNCATCTGATCGTCNNTGTTCGCAAGAGNN	TATAAAAATTTTTTCCGAAAATGAAACAAATGAGCATGTCNNKAACAGCCAAAGCTTTAAAGACTATACAAGAGCTTTTTCTTTCCTGACAATCGTCACTCGTATCATGCTTTTGGCATGGAGACCgaagCTGGTCTCGACAGNNCATCTGATCGTCNNTGTTCGCAAGAGNNCTGTCTCTTATACACATCTCCGAGCCCACGAGAC,
802	33	TTCNNKAGCCAAAGCTTTAAAGACTATACAAGAGCTTTTTCTTTCCTGACAATCGTCACTCGTATCATGCTTTTG	NNATTCCGTATCCGNNATGGCGTCAGTANN	TATAAAAATTTTTTCCGAAAATGAAACAAATGAGCATGTCTTCNNKAGCCAAAGCTTTAAAGACTATACAAGAGCTTTTTCTTTCCTGACAATCGTCACTCGTATCATGCTTTTGGCATGGAGACCgaagCTGGTCTCGACAGNNATTCCGTATCCGNNATGGCGTCAGTANNCTGTCTCTTATACACATCTCCGAGCCCACGAGAC,
803	33	TTCAACNNKCAAAGCTTTAAAGACTATACAAGAGCTTTTTCTTTCCTGACAATCGTCACTCGTATCATGCTTTTG	NNTGAACACGGTTGNNCAGTTATGGAGCNN	TATAAAAATTTTTTCCGAAAATGAAACAAATGAGCATGTCTTCAACNNKCAAAGCTTTAAAGACTATACAAGAGCTTTTTCTTTCCTGACAATCGTCACTCGTATCATGCTTTTGGCATGGAGACCgaagCTGGTCTCGACAGNNTGAACACGGTTGNNCAGTTATGGAGCNNCTGTCTCTTATACACATCTCCGAGCCCACGAGAC,
804	33	TTCAACAGCNNKAGCTTTAAAGACTATACAAGAGCTTTTTCTTTCCTGACAATCGTCACTCGTATCATGCTTTTG	NNTGTCGCGATGATNNACGTACATGGCTNN	TATAAAAATTTTTTCCGAAAATGAAACAAATGAGCATGTCTTCAACAGCNNKAGCTTTAAAGACTATACAAGAGCTTTTTCTTTCCTGACAATCGTCACTCGTATCATGCTTTTGGCATGGAGACCgaagCTGGTCTCGACAGNNTGTCGCGATGATNNACGTACATGGCTNNCTGTCTCTTATACACATCTCCGAGCCCACGAGAC,
805	33	TTCAACAGCCAANNKTTTAAAGACTATACAAGAGCTTTTTCTTTCCTGACAATCGTCACTCGTATCATGCTTTTG	NNCAGAATTCCGAGNNACGTGACAGAAGNN	TATAAAAATTTTTTCCGAAAATGAAACAAATGAGCATGTCTTCAACAGCCAANNKTTTAAAGACTATACAAGAGCTTTTTCTTTCCTGACAATCGTCACTCGTATCATGCTTTTGGCATGGAGACCgaagCTGGTCTCGACAGNNCAGAATTCCGAGNNACGTGACAGAAGNNCTGTCTCTTATACACATCTCCGAGCCCACGAGAC,
806	33	TTCAACAGCCAAAGCNNKAAAGACTATACAAGAGCTTTTTCTTTCCTGACAATCGTCACTCGTATCATGCTTTTG	NNCTAGTACTTGCGNNATAATGCAGGCGNN	TATAAAAATTTTTTCCGAAAATGAAACAAATGAGCATGTCTTCAACAGCCAAAGCNNKAAAGACTATACAAGAGCTTTTTCTTTCCTGACAATCGTCACTCGTATCATGCTTTTGGCATGGAGACCgaagCTGGTCTCGACAGNNCTAGTACTTGCGNNATAATGCAGGCGNNCTGTCTCTTATACACATCTCCGAGCCCACGAGAC,
807	33	TTCAACAGCCAAAGCTTTNNKGACTATACAAGAGCTTTTTCTTTCCTGACAATCGTCACTCGTATCATGCTTTTG	NNAGCGCACAATACNNAGGTGCGAATCANN	TATAAAAATTTTTTCCGAAAATGAAACAAATGAGCATGTCTTCAACAGCCAAAGCTTTNNKGACTATACAAGAGCTTTTTCTTTCCTGACAATCGTCACTCGTATCATGCTTTTGGCATGGAGACCgaagCTGGTCTCGACAGNNAGCGCACAATACNNAGGTGCGAATCANNCTGTCTCTTATACACATCTCCGAGCCCACGAGAC,
808	33	TTCAACAGCCAAAGCTTTAAANNKTATACAAGAGCTTTTTCTTTCCTGACAATCGTCACTCGTATCATGCTTTTG	NNTGACAGAGGTGANNGTCACACCATAGNN	TATAAAAATTTTTTCCGAAAATGAAACAAATGAGCATGTCTTCAACAGCCAAAGCTTTAAANNKTATACAAGAGCTTTTTCTTTCCTGACAATCGTCACTCGTATCATGCTTTTGGCATGGAGACCgaagCTGGTCTCGACAGNNTGACAGAGGTGANNGTCACACCATAGNNCTGTCTCTTATACACATCTCCGAGCCCACGAGAC,
809	33	TTCAACAGCCAAAGCTTTAAAGACNNKACAAGAGCTTTTTCTTTCCTGACAATCGTCACTCGTATCATGCTTTTG	NNCTTGCTAGCTGTNNGCTTGGTAGTCANN	TATAAAAATTTTTTCCGAAAATGAAACAAATGAGCATGTCTTCAACAGCCAAAGCTTTAAAGACNNKACAAGAGCTTTTTCTTTCCTGACAATCGTCACTCGTATCATGCTTTTGGCATGGAGACCgaagCTGGTCTCGACAGNNCTTGCTAGCTGTNNGCTTGGTAGTCANNCTGTCTCTTATACACATCTCCGAGCCCACGAGAC,
810	33	TTCAACAGCCAAAGCTTTAAAGACTATNNKAGAGCTTTTTCTTTCCTGACAATCGTCACTCGTATCATGCTTTTG	NNCTTAGCAACGTGNNGCAAGCTTACTCNN	TATAAAAATTTTTTCCGAAAATGAAACAAATGAGCATGTCTTCAACAGCCAAAGCTTTAAAGACTATNNKAGAGCTTTTTCTTTCCTGACAATCGTCACTCGTATCATGCTTTTGGCATGGAGACCgaagCTGGTCTCGACAGNNCTTAGCAACGTGNNGCAAGCTTACTCNNCTGTCTCTTATACACATCTCCGAGCCCACGAGAC,
811	33	TTCAACAGCCAAAGCTTTAAAGACTATACANNKGCTTTTTCTTTCCTGACAATCGTCACTCGTATCATGCTTTTG	NNTACGTAGCACACNNCACGCGAATTCANN	TATAAAAATTTTTTCCGAAAATGAAACAAATGAGCATGTCTTCAACAGCCAAAGCTTTAAAGACTATACANNKGCTTTTTCTTTCCTGACAATCGTCACTCGTATCATGCTTTTGGCATGGAGACCgaagCTGGTCTCGACAGNNTACGTAGCACACNNCACGCGAATTCANNCTGTCTCTTATACACATCTCCGAGCCCACGAGAC,
812	33	TTCAACAGCCAAAGCTTTAAAGACTATACAAGANNKTTTTCTTTCCTGACAATCGTCACTCGTATCATGCTTTTG	NNTGTTGGAGTTCGNNTGTGTTGGTCACNN	TATAAAAATTTTTTCCGAAAATGAAACAAATGAGCATGTCTTCAACAGCCAAAGCTTTAAAGACTATACAAGANNKTTTTCTTTCCTGACAATCGTCACTCGTATCATGCTTTTGGCATGGAGACCgaagCTGGTCTCGACAGNNTGTTGGAGTTCGNNTGTGTTGGTCACNNCTGTCTCTTATACACATCTCCGAGCCCACGAGAC,
813	33	TTCAACAGCCAAAGCTTTAAAGACTATACAAGAGCTNNKTCTTTCCTGACAATCGTCACTCGTATCATGCTTTTG	NNATACGCGTTCCANNCTTGCACTAGTCNN	TATAAAAATTTTTTCCGAAAATGAAACAAATGAGCATGTCTTCAACAGCCAAAGCTTTAAAGACTATACAAGAGCTNNKTCTTTCCTGACAATCGTCACTCGTATCATGCTTTTGGCATGGAGACCgaagCTGGTCTCGACAGNNATACGCGTTCCANNCTTGCACTAGTCNNCTGTCTCTTATACACATCTCCGAGCCCACGAGAC,
814	33	TTCAACAGCCAAAGCTTTAAAGACTATACAAGAGCTTTTNNKTTCCTGACAATCGTCACTCGTATCATGCTTTTG	NNATAACTCGAGGCNNAGCGGAACTACTNN	TATAAAAATTTTTTCCGAAAATGAAACAAATGAGCATGTCTTCAACAGCCAAAGCTTTAAAGACTATACAAGAGCTTTTNNKTTCCTGACAATCGTCACTCGTATCATGCTTTTGGCATGGAGACCgaagCTGGTCTCGACAGNNATAACTCGAGGCNNAGCGGAACTACTNNCTGTCTCTTATACACATCTCCGAGCCCACGAGAC,
815	33	TTCAACAGCCAAAGCTTTAAAGACTATACAAGAGCTTTTTCTNNKCTGACAATCGTCACTCGTATCATGCTTTTG	NNGCGATTAGTGAGNNATACAGAGGCGANN	TATAAAAATTTTTTCCGAAAATGAAACAAATGAGCATGTCTTCAACAGCCAAAGCTTTAAAGACTATACAAGAGCTTTTTCTNNKCTGACAATCGTCACTCGTATCATGCTTTTGGCATGGAGACCgaagCTGGTCTCGACAGNNGCGATTAGTGAGNNATACAGAGGCGANNCTGTCTCTTATACACATCTCCGAGCCCACGAGAC,
816	33	TTCAACAGCCAAAGCTTTAAAGACTATACAAGAGCTTTTTCTTTCNNKACAATCGTCACTCGTATCATGCTTTTG	NNCTATAGTGGCGANNACTGGTCCTACANN	TATAAAAATTTTTTCCGAAAATGAAACAAATGAGCATGTCTTCAACAGCCAAAGCTTTAAAGACTATACAAGAGCTTTTTCTTTCNNKACAATCGTCACTCGTATCATGCTTTTGGCATGGAGACCgaagCTGGTCTCGACAGNNCTATAGTGGCGANNACTGGTCCTACANNCTGTCTCTTATACACATCTCCGAGCCCACGAGAC,
817	33	TTCAACAGCCAAAGCTTTAAAGACTATACAAGAGCTTTTTCTTTCCTGNNKATCGTCACTCGTATCATGCTTTTG	NNGTATTCCGCTGANNGTCTACTATGGCNN	TATAAAAATTTTTTCCGAAAATGAAACAAATGAGCATGTCTTCAACAGCCAAAGCTTTAAAGACTATACAAGAGCTTTTTCTTTCCTGNNKATCGTCACTCGTATCATGCTTTTGGCATGGAGACCgaagCTGGTCTCGACAGNNGTATTCCGCTGANNGTCTACTATGGCNNCTGTCTCTTATACACATCTCCGAGCCCACGAGAC,
818	33	TTCAACAGCCAAAGCTTTAAAGACTATACAAGAGCTTTTTCTTTCCTGACANNKGTCACTCGTATCATGCTTTTG	NNATTCGTGCGCTANNATCGCTGCGAATNN	TATAAAAATTTTTTCCGAAAATGAAACAAATGAGCATGTCTTCAACAGCCAAAGCTTTAAAGACTATACAAGAGCTTTTTCTTTCCTGACANNKGTCACTCGTATCATGCTTTTGGCATGGAGACCgaagCTGGTCTCGACAGNNATTCGTGCGCTANNATCGCTGCGAATNNCTGTCTCTTATACACATCTCCGAGCCCACGAGAC,
819	33	TTCAACAGCCAAAGCTTTAAAGACTATACAAGAGCTTTTTCTTTCCTGACAATCNNKACTCGTATCATGCTTTTG	NNTACGAAGACGACNNCAATACCTTCCGNN	TATAAAAATTTTTTCCGAAAATGAAACAAATGAGCATGTCTTCAACAGCCAAAGCTTTAAAGACTATACAAGAGCTTTTTCTTTCCTGACAATCNNKACTCGTATCATGCTTTTGGCATGGAGACCgaagCTGGTCTCGACAGNNTACGAAGACGACNNCAATACCTTCCGNNCTGTCTCTTATACACATCTCCGAGCCCACGAGAC,
820	33	TTCAACAGCCAAAGCTTTAAAGACTATACAAGAGCTTTTTCTTTCCTGACAATCGTCNNKCGTATCATGCTTTTG	NNATGGCACTTCGANNAGAATGAGCGTCNN	TATAAAAATTTTTTCCGAAAATGAAACAAATGAGCATGTCTTCAACAGCCAAAGCTTTAAAGACTATACAAGAGCTTTTTCTTTCCTGACAATCGTCNNKCGTATCATGCTTTTGGCATGGAGACCgaagCTGGTCTCGACAGNNATGGCACTTCGANNAGAATGAGCGTCNNCTGTCTCTTATACACATCTCCGAGCCCACGAGAC,
821	33	TTCAACAGCCAAAGCTTTAAAGACTATACAAGAGCTTTTTCTTTCCTGACAATCGTCACTNNKATCATGCTTTTG	NNACTGCCTGAACANNTATGCGATGGAGNN	TATAAAAATTTTTTCCGAAAATGAAACAAATGAGCATGTCTTCAACAGCCAAAGCTTTAAAGACTATACAAGAGCTTTTTCTTTCCTGACAATCGTCACTNNKATCATGCTTTTGGCATGGAGACCgaagCTGGTCTCGACAGNNACTGCCTGAACANNTATGCGATGGAGNNCTGTCTCTTATACACATCTCCGAGCCCACGAGAC,
822	33	TTCAACAGCCAAAGCTTTAAAGACTATACAAGAGCTTTTTCTTTCCTGACAATCGTCACTCGTNNKATGCTTTTG	NNGTCTGTCTTCAGNNACTGTTACCGCTNN	TATAAAAATTTTTTCCGAAAATGAAACAAATGAGCATGTCTTCAACAGCCAAAGCTTTAAAGACTATACAAGAGCTTTTTCTTTCCTGACAATCGTCACTCGTNNKATGCTTTTGGCATGGAGACCgaagCTGGTCTCGACAGNNGTCTGTCTTCAGNNACTGTTACCGCTNNCTGTCTCTTATACACATCTCCGAGCCCACGAGAC,
823	33	TTCAACAGCCAAAGCTTTAAAGACTATACAAGAGCTTTTTCTTTCCTGACAATCGTCACTCGTATCNNKCTTTTG	NNATCTAACAGCCGNNATCTATCCAGCGNN	TATAAAAATTTTTTCCGAAAATGAAACAAATGAGCATGTCTTCAACAGCCAAAGCTTTAAAGACTATACAAGAGCTTTTTCTTTCCTGACAATCGTCACTCGTATCNNKCTTTTGGCATGGAGACCgaagCTGGTCTCGACAGNNATCTAACAGCCGNNATCTATCCAGCGNNCTGTCTCTTATACACATCTCCGAGCCCACGAGAC,
824	33	TTCAACAGCCAAAGCTTTAAAGACTATACAAGAGCTTTTTCTTTCCTGACAATCGTCACTCGTATCATGNNKTTG	NNATCACGAGTACGNNCTTGTGCATCTCNN	TATAAAAATTTTTTCCGAAAATGAAACAAATGAGCATGTCTTCAACAGCCAAAGCTTTAAAGACTATACAAGAGCTTTTTCTTTCCTGACAATCGTCACTCGTATCATGNNKTTGGCATGGAGACCgaagCTGGTCTCGACAGNNATCACGAGTACGNNCTTGTGCATCTCNNCTGTCTCTTATACACATCTCCGAGCCCACGAGAC,
825	33	TTCAACAGCCAAAGCTTTAAAGACTATACAAGAGCTTTTTCTTTCCTGACAATCGTCACTCGTATCATGCTTNNK	NNACCGTCGTAAGTNNGCATACTCTGTGNN	TATAAAAATTTTTTCCGAAAATGAAACAAATGAGCATGTCTTCAACAGCCAAAGCTTTAAAGACTATACAAGAGCTTTTTCTTTCCTGACAATCGTCACTCGTATCATGCTTNNKGCATGGAGACCgaagCTGGTCTCGACAGNNACCGTCGTAAGTNNGCATACTCTGTGNNCTGTCTCTTATACACATCTCCGAGCCCACGAGAC,
826	34	NNKTACGGAGAGTCCTCTAGCACCAACCTCGATGTTATCTCCAAATATATTGATGAGAATGCGCCAGATTTAAAA	NNACCACACGTTCANNACGTCTCTCTTCNN	TTTTTCTTTCCTGACAATCGTCACTCGTATCATGCTTTTGNNKTACGGAGAGTCCTCTAGCACCAACCTCGATGTTATCTCCAAATATATTGATGAGAATGCGCCAGATTTAAAAGGTAGGAGACCgaagCTGGTCTCGACAGNNACCACACGTTCANNACGTCTCTCTTCNNCTGTCTCTTATACACATCTCCGAGCCCACGAGAC
827	34	GCANNKGGAGAGTCCTCTAGCACCAACCTCGATGTTATCTCCAAATATATTGATGAGAATGCGCCAGATTTAAAA	NNCTGAGTAAGCTCNNCAGATCCTGACTNN	TTTTTCTTTCCTGACAATCGTCACTCGTATCATGCTTTTGGCANNKGGAGAGTCCTCTAGCACCAACCTCGATGTTATCTCCAAATATATTGATGAGAATGCGCCAGATTTAAAAGGTAGGAGACCgaagCTGGTCTCGACAGNNCTGAGTAAGCTCNNCAGATCCTGACTNNCTGTCTCTTATACACATCTCCGAGCCCACGAGAC
828	34	GCATACNNKGAGTCCTCTAGCACCAACCTCGATGTTATCTCCAAATATATTGATGAGAATGCGCCAGATTTAAAA	NNGCAAGTTGTCGANNCTAAGTCTGCGANN	TTTTTCTTTCCTGACAATCGTCACTCGTATCATGCTTTTGGCATACNNKGAGTCCTCTAGCACCAACCTCGATGTTATCTCCAAATATATTGATGAGAATGCGCCAGATTTAAAAGGTAGGAGACCgaagCTGGTCTCGACAGNNGCAAGTTGTCGANNCTAAGTCTGCGANNCTGTCTCTTATACACATCTCCGAGCCCACGAGAC
829	34	GCATACGGANNKTCCTCTAGCACCAACCTCGATGTTATCTCCAAATATATTGATGAGAATGCGCCAGATTTAAAA	NNACTGACAGTCCTNNGTGTCCTTAGCANN	TTTTTCTTTCCTGACAATCGTCACTCGTATCATGCTTTTGGCATACGGANNKTCCTCTAGCACCAACCTCGATGTTATCTCCAAATATATTGATGAGAATGCGCCAGATTTAAAAGGTAGGAGACCgaagCTGGTCTCGACAGNNACTGACAGTCCTNNGTGTCCTTAGCANNCTGTCTCTTATACACATCTCCGAGCCCACGAGAC
830	34	GCATACGGAGAGNNKTCTAGCACCAACCTCGATGTTATCTCCAAATATATTGATGAGAATGCGCCAGATTTAAAA	NNGCCGAGTACTATNNGTAGTTGGTCGANN	TTTTTCTTTCCTGACAATCGTCACTCGTATCATGCTTTTGGCATACGGAGAGNNKTCTAGCACCAACCTCGATGTTATCTCCAAATATATTGATGAGAATGCGCCAGATTTAAAAGGTAGGAGACCgaagCTGGTCTCGACAGNNGCCGAGTACTATNNGTAGTTGGTCGANNCTGTCTCTTATACACATCTCCGAGCCCACGAGAC
831	34	GCATACGGAGAGTCCNNKAGCACCAACCTCGATGTTATCTCCAAATATATTGATGAGAATGCGCCAGATTTAAAA	NNGTTGATGTGGTGNNACCATCATCGGANN	TTTTTCTTTCCTGACAATCGTCACTCGTATCATGCTTTTGGCATACGGAGAGTCCNNKAGCACCAACCTCGATGTTATCTCCAAATATATTGATGAGAATGCGCCAGATTTAAAAGGTAGGAGACCgaagCTGGTCTCGACAGNNGTTGATGTGGTGNNACCATCATCGGANNCTGTCTCTTATACACATCTCCGAGCCCACGAGAC
832	34	GCATACGGAGAGTCCTCTNNKACCAACCTCGATGTTATCTCCAAATATATTGATGAGAATGCGCCAGATTTAAAA	NNACGATCCTGATGNNCGAGAGAGATCTNN	TTTTTCTTTCCTGACAATCGTCACTCGTATCATGCTTTTGGCATACGGAGAGTCCTCTNNKACCAACCTCGATGTTATCTCCAAATATATTGATGAGAATGCGCCAGATTTAAAAGGTAGGAGACCgaagCTGGTCTCGACAGNNACGATCCTGATGNNCGAGAGAGATCTNNCTGTCTCTTATACACATCTCCGAGCCCACGAGAC
833	34	GCATACGGAGAGTCCTCTAGCNNKAACCTCGATGTTATCTCCAAATATATTGATGAGAATGCGCCAGATTTAAAA	NNATGTCTGCACAGNNCTAGTGGAGTGTNN	TTTTTCTTTCCTGACAATCGTCACTCGTATCATGCTTTTGGCATACGGAGAGTCCTCTAGCNNKAACCTCGATGTTATCTCCAAATATATTGATGAGAATGCGCCAGATTTAAAAGGTAGGAGACCgaagCTGGTCTCGACAGNNATGTCTGCACAGNNCTAGTGGAGTGTNNCTGTCTCTTATACACATCTCCGAGCCCACGAGAC
834	34	GCATACGGAGAGTCCTCTAGCACCNNKCTCGATGTTATCTCCAAATATATTGATGAGAATGCGCCAGATTTAAAA	NNCACAGTCCTTGTNNATCGATTCGGCANN	TTTTTCTTTCCTGACAATCGTCACTCGTATCATGCTTTTGGCATACGGAGAGTCCTCTAGCACCNNKCTCGATGTTATCTCCAAATATATTGATGAGAATGCGCCAGATTTAAAAGGTAGGAGACCgaagCTGGTCTCGACAGNNCACAGTCCTTGTNNATCGATTCGGCANNCTGTCTCTTATACACATCTCCGAGCCCACGAGAC
835	34	GCATACGGAGAGTCCTCTAGCACCAACNNKGATGTTATCTCCAAATATATTGATGAGAATGCGCCAGATTTAAAA	NNCGTGTCACTCATNNGTGAAGGTCTTGNN	TTTTTCTTTCCTGACAATCGTCACTCGTATCATGCTTTTGGCATACGGAGAGTCCTCTAGCACCAACNNKGATGTTATCTCCAAATATATTGATGAGAATGCGCCAGATTTAAAAGGTAGGAGACCgaagCTGGTCTCGACAGNNCGTGTCACTCATNNGTGAAGGTCTTGNNCTGTCTCTTATACACATCTCCGAGCCCACGAGAC
836	34	GCATACGGAGAGTCCTCTAGCACCAACCTCNNKGTTATCTCCAAATATATTGATGAGAATGCGCCAGATTTAAAA	NNCGTATGTGCTCANNCTACCACTGTTCNN	TTTTTCTTTCCTGACAATCGTCACTCGTATCATGCTTTTGGCATACGGAGAGTCCTCTAGCACCAACCTCNNKGTTATCTCCAAATATATTGATGAGAATGCGCCAGATTTAAAAGGTAGGAGACCgaagCTGGTCTCGACAGNNCGTATGTGCTCANNCTACCACTGTTCNNCTGTCTCTTATACACATCTCCGAGCCCACGAGAC
837	34	GCATACGGAGAGTCCTCTAGCACCAACCTCGATNNKATCTCCAAATATATTGATGAGAATGCGCCAGATTTAAAA	NNTGAGCGATGTCTNNACAGGTTGGACANN	TTTTTCTTTCCTGACAATCGTCACTCGTATCATGCTTTTGGCATACGGAGAGTCCTCTAGCACCAACCTCGATNNKATCTCCAAATATATTGATGAGAATGCGCCAGATTTAAAAGGTAGGAGACCgaagCTGGTCTCGACAGNNTGAGCGATGTCTNNACAGGTTGGACANNCTGTCTCTTATACACATCTCCGAGCCCACGAGAC
838	34	GCATACGGAGAGTCCTCTAGCACCAACCTCGATGTTNNKTCCAAATATATTGATGAGAATGCGCCAGATTTAAAA	NNAGCTAGCAACCTNNACGATTGCCAACNN	TTTTTCTTTCCTGACAATCGTCACTCGTATCATGCTTTTGGCATACGGAGAGTCCTCTAGCACCAACCTCGATGTTNNKTCCAAATATATTGATGAGAATGCGCCAGATTTAAAAGGTAGGAGACCgaagCTGGTCTCGACAGNNAGCTAGCAACCTNNACGATTGCCAACNNCTGTCTCTTATACACATCTCCGAGCCCACGAGAC
839	34	GCATACGGAGAGTCCTCTAGCACCAACCTCGATGTTATCNNKAAATATATTGATGAGAATGCGCCAGATTTAAAA	NNCACCTCAACTAGNNACCTTAGCGTTGNN	TTTTTCTTTCCTGACAATCGTCACTCGTATCATGCTTTTGGCATACGGAGAGTCCTCTAGCACCAACCTCGATGTTATCNNKAAATATATTGATGAGAATGCGCCAGATTTAAAAGGTAGGAGACCgaagCTGGTCTCGACAGNNCACCTCAACTAGNNACCTTAGCGTTGNNCTGTCTCTTATACACATCTCCGAGCCCACGAGAC
840	34	GCATACGGAGAGTCCTCTAGCACCAACCTCGATGTTATCTCCNNKTATATTGATGAGAATGCGCCAGATTTAAAA	NNCACTGATGCACTNNCTATCCAACGGANN	TTTTTCTTTCCTGACAATCGTCACTCGTATCATGCTTTTGGCATACGGAGAGTCCTCTAGCACCAACCTCGATGTTATCTCCNNKTATATTGATGAGAATGCGCCAGATTTAAAAGGTAGGAGACCgaagCTGGTCTCGACAGNNCACTGATGCACTNNCTATCCAACGGANNCTGTCTCTTATACACATCTCCGAGCCCACGAGAC
841	34	GCATACGGAGAGTCCTCTAGCACCAACCTCGATGTTATCTCCAAANNKATTGATGAGAATGCGCCAGATTTAAAA	NNGTAGTGAAGGCANNCAACGTTAGGAGNN	TTTTTCTTTCCTGACAATCGTCACTCGTATCATGCTTTTGGCATACGGAGAGTCCTCTAGCACCAACCTCGATGTTATCTCCAAANNKATTGATGAGAATGCGCCAGATTTAAAAGGTAGGAGACCgaagCTGGTCTCGACAGNNGTAGTGAAGGCANNCAACGTTAGGAGNNCTGTCTCTTATACACATCTCCGAGCCCACGAGAC
842	34	GCATACGGAGAGTCCTCTAGCACCAACCTCGATGTTATCTCCAAATATNNKGATGAGAATGCGCCAGATTTAAAA	NNATGCAAGGCCATNNATCGCCGTCATANN	TTTTTCTTTCCTGACAATCGTCACTCGTATCATGCTTTTGGCATACGGAGAGTCCTCTAGCACCAACCTCGATGTTATCTCCAAATATNNKGATGAGAATGCGCCAGATTTAAAAGGTAGGAGACCgaagCTGGTCTCGACAGNNATGCAAGGCCATNNATCGCCGTCATANNCTGTCTCTTATACACATCTCCGAGCCCACGAGAC
843	34	GCATACGGAGAGTCCTCTAGCACCAACCTCGATGTTATCTCCAAATATATTNNKGAGAATGCGCCAGATTTAAAA	NNATCCTCCTTCTCNNTACCACATAGCGNN	TTTTTCTTTCCTGACAATCGTCACTCGTATCATGCTTTTGGCATACGGAGAGTCCTCTAGCACCAACCTCGATGTTATCTCCAAATATATTNNKGAGAATGCGCCAGATTTAAAAGGTAGGAGACCgaagCTGGTCTCGACAGNNATCCTCCTTCTCNNTACCACATAGCGNNCTGTCTCTTATACACATCTCCGAGCCCACGAGAC
844	34	GCATACGGAGAGTCCTCTAGCACCAACCTCGATGTTATCTCCAAATATATTGATNNKAATGCGCCAGATTTAAAA	NNGTTAGCTCGTGANNCACGTCCACTTANN	TTTTTCTTTCCTGACAATCGTCACTCGTATCATGCTTTTGGCATACGGAGAGTCCTCTAGCACCAACCTCGATGTTATCTCCAAATATATTGATNNKAATGCGCCAGATTTAAAAGGTAGGAGACCgaagCTGGTCTCGACAGNNGTTAGCTCGTGANNCACGTCCACTTANNCTGTCTCTTATACACATCTCCGAGCCCACGAGAC
845	34	GCATACGGAGAGTCCTCTAGCACCAACCTCGATGTTATCTCCAAATATATTGATGAGNNKGCGCCAGATTTAAAA	NNTGAGGACTTACGNNACCGACTTACCANN	TTTTTCTTTCCTGACAATCGTCACTCGTATCATGCTTTTGGCATACGGAGAGTCCTCTAGCACCAACCTCGATGTTATCTCCAAATATATTGATGAGNNKGCGCCAGATTTAAAAGGTAGGAGACCgaagCTGGTCTCGACAGNNTGAGGACTTACGNNACCGACTTACCANNCTGTCTCTTATACACATCTCCGAGCCCACGAGAC
846	34	GCATACGGAGAGTCCTCTAGCACCAACCTCGATGTTATCTCCAAATATATTGATGAGAATNNKCCAGATTTAAAA	NNCGCGGTTCAATANNACCGGATAATGCNN	TTTTTCTTTCCTGACAATCGTCACTCGTATCATGCTTTTGGCATACGGAGAGTCCTCTAGCACCAACCTCGATGTTATCTCCAAATATATTGATGAGAATNNKCCAGATTTAAAAGGTAGGAGACCgaagCTGGTCTCGACAGNNCGCGGTTCAATANNACCGGATAATGCNNCTGTCTCTTATACACATCTCCGAGCCCACGAGAC
847	34	GCATACGGAGAGTCCTCTAGCACCAACCTCGATGTTATCTCCAAATATATTGATGAGAATGCGNNKGATTTAAAA	NNCACCAACCTCTANNAGTGTGAGACACNN	TTTTTCTTTCCTGACAATCGTCACTCGTATCATGCTTTTGGCATACGGAGAGTCCTCTAGCACCAACCTCGATGTTATCTCCAAATATATTGATGAGAATGCGNNKGATTTAAAAGGTAGGAGACCgaagCTGGTCTCGACAGNNCACCAACCTCTANNAGTGTGAGACACNNCTGTCTCTTATACACATCTCCGAGCCCACGAGAC
848	34	GCATACGGAGAGTCCTCTAGCACCAACCTCGATGTTATCTCCAAATATATTGATGAGAATGCGCCANNKTTAAAA	NNGCCATGTGTTCTNNTGGTCCTGCTATNN	TTTTTCTTTCCTGACAATCGTCACTCGTATCATGCTTTTGGCATACGGAGAGTCCTCTAGCACCAACCTCGATGTTATCTCCAAATATATTGATGAGAATGCGCCANNKTTAAAAGGTAGGAGACCgaagCTGGTCTCGACAGNNGCCATGTGTTCTNNTGGTCCTGCTATNNCTGTCTCTTATACACATCTCCGAGCCCACGAGAC
849	34	GCATACGGAGAGTCCTCTAGCACCAACCTCGATGTTATCTCCAAATATATTGATGAGAATGCGCCAGATNNKAAA	NNGCTGGAAGAAGANNCAACGGCATAACNN	TTTTTCTTTCCTGACAATCGTCACTCGTATCATGCTTTTGGCATACGGAGAGTCCTCTAGCACCAACCTCGATGTTATCTCCAAATATATTGATGAGAATGCGCCAGATNNKAAAGGTAGGAGACCgaagCTGGTCTCGACAGNNGCTGGAAGAAGANNCAACGGCATAACNNCTGTCTCTTATACACATCTCCGAGCCCACGAGAC
850	34	GCATACGGAGAGTCCTCTAGCACCAACCTCGATGTTATCTCCAAATATATTGATGAGAATGCGCCAGATTTANNK	NNACCGAACAGAACNNACGGAAGTGTTCNN	TTTTTCTTTCCTGACAATCGTCACTCGTATCATGCTTTTGGCATACGGAGAGTCCTCTAGCACCAACCTCGATGTTATCTCCAAATATATTGATGAGAATGCGCCAGATTTANNKGGTAGGAGACCgaagCTGGTCTCGACAGNNACCGAACAGAACNNACGGAAGTGTTCNNCTGTCTCTTATACACATCTCCGAGCCCACGAGAC
851	35	NNKATAATAGAACTTGTCTTGGATACAAACTCTTGCGCTTATCGATTTTTATTAGAACCTGTTCAGAAGTCAGGA	NNGTGGTCAGATAGNNGTGTATGCTTGCNN	TATCTCCAAATATATTGATGAGAATGCGCCAGATTTAAAANNKATAATAGAACTTGTCTTGGATACAAACTCTTGCGCTTATCGATTTTTATTAGAACCTGTTCAGAAGTCAGGATTCCGGAGACCgaagCTGGTCTCGACAGNNGTGGTCAGATAGNNGTGTATGCTTGCNNCTGTCTCTTATACACATCTCCGAGCCCACGAGAC
852	35	GGTNNKATAGAACTTGTCTTGGATACAAACTCTTGCGCTTATCGATTTTTATTAGAACCTGTTCAGAAGTCAGGA	NNGCGTGGATTGTANNAGTGAGGCTATGNN	TATCTCCAAATATATTGATGAGAATGCGCCAGATTTAAAAGGTNNKATAGAACTTGTCTTGGATACAAACTCTTGCGCTTATCGATTTTTATTAGAACCTGTTCAGAAGTCAGGATTCCGGAGACCgaagCTGGTCTCGACAGNNGCGTGGATTGTANNAGTGAGGCTATGNNCTGTCTCTTATACACATCTCCGAGCCCACGAGAC
853	35	GGTATANNKGAACTTGTCTTGGATACAAACTCTTGCGCTTATCGATTTTTATTAGAACCTGTTCAGAAGTCAGGA	NNTGCTTCACGTACNNCATCAGTCGTGTNN	TATCTCCAAATATATTGATGAGAATGCGCCAGATTTAAAAGGTATANNKGAACTTGTCTTGGATACAAACTCTTGCGCTTATCGATTTTTATTAGAACCTGTTCAGAAGTCAGGATTCCGGAGACCgaagCTGGTCTCGACAGNNTGCTTCACGTACNNCATCAGTCGTGTNNCTGTCTCTTATACACATCTCCGAGCCCACGAGAC
854	35	GGTATAATANNKCTTGTCTTGGATACAAACTCTTGCGCTTATCGATTTTTATTAGAACCTGTTCAGAAGTCAGGA	NNGCATACCATGTCNNGTGTCGGTTCATNN	TATCTCCAAATATATTGATGAGAATGCGCCAGATTTAAAAGGTATAATANNKCTTGTCTTGGATACAAACTCTTGCGCTTATCGATTTTTATTAGAACCTGTTCAGAAGTCAGGATTCCGGAGACCgaagCTGGTCTCGACAGNNGCATACCATGTCNNGTGTCGGTTCATNNCTGTCTCTTATACACATCTCCGAGCCCACGAGAC
855	35	GGTATAATAGAANNKGTCTTGGATACAAACTCTTGCGCTTATCGATTTTTATTAGAACCTGTTCAGAAGTCAGGA	NNCATGAGTCTCACNNGTTCTAAGCCTGNN	TATCTCCAAATATATTGATGAGAATGCGCCAGATTTAAAAGGTATAATAGAANNKGTCTTGGATACAAACTCTTGCGCTTATCGATTTTTATTAGAACCTGTTCAGAAGTCAGGATTCCGGAGACCgaagCTGGTCTCGACAGNNCATGAGTCTCACNNGTTCTAAGCCTGNNCTGTCTCTTATACACATCTCCGAGCCCACGAGAC
856	35	GGTATAATAGAACTTNNKTTGGATACAAACTCTTGCGCTTATCGATTTTTATTAGAACCTGTTCAGAAGTCAGGA	NNTAGTCTGAGCAGNNCACAGTCATCCANN	TATCTCCAAATATATTGATGAGAATGCGCCAGATTTAAAAGGTATAATAGAACTTNNKTTGGATACAAACTCTTGCGCTTATCGATTTTTATTAGAACCTGTTCAGAAGTCAGGATTCCGGAGACCgaagCTGGTCTCGACAGNNTAGTCTGAGCAGNNCACAGTCATCCANNCTGTCTCTTATACACATCTCCGAGCCCACGAGAC
857	35	GGTATAATAGAACTTGTCNNKGATACAAACTCTTGCGCTTATCGATTTTTATTAGAACCTGTTCAGAAGTCAGGA	NNTGCTTCGACGTANNGCCGGTGAATATNN	TATCTCCAAATATATTGATGAGAATGCGCCAGATTTAAAAGGTATAATAGAACTTGTCNNKGATACAAACTCTTGCGCTTATCGATTTTTATTAGAACCTGTTCAGAAGTCAGGATTCCGGAGACCgaagCTGGTCTCGACAGNNTGCTTCGACGTANNGCCGGTGAATATNNCTGTCTCTTATACACATCTCCGAGCCCACGAGAC
858	35	GGTATAATAGAACTTGTCTTGNNKACAAACTCTTGCGCTTATCGATTTTTATTAGAACCTGTTCAGAAGTCAGGA	NNCATTGGTCCGATNNATTACTGCCGAGNN	TATCTCCAAATATATTGATGAGAATGCGCCAGATTTAAAAGGTATAATAGAACTTGTCTTGNNKACAAACTCTTGCGCTTATCGATTTTTATTAGAACCTGTTCAGAAGTCAGGATTCCGGAGACCgaagCTGGTCTCGACAGNNCATTGGTCCGATNNATTACTGCCGAGNNCTGTCTCTTATACACATCTCCGAGCCCACGAGAC
859	35	GGTATAATAGAACTTGTCTTGGATNNKAACTCTTGCGCTTATCGATTTTTATTAGAACCTGTTCAGAAGTCAGGA	NNATCGGTGCCATANNAGGAGACTCATGNN	TATCTCCAAATATATTGATGAGAATGCGCCAGATTTAAAAGGTATAATAGAACTTGTCTTGGATNNKAACTCTTGCGCTTATCGATTTTTATTAGAACCTGTTCAGAAGTCAGGATTCCGGAGACCgaagCTGGTCTCGACAGNNATCGGTGCCATANNAGGAGACTCATGNNCTGTCTCTTATACACATCTCCGAGCCCACGAGAC
860	35	GGTATAATAGAACTTGTCTTGGATACANNKTCTTGCGCTTATCGATTTTTATTAGAACCTGTTCAGAAGTCAGGA	NNATCCAGGTGTGTNNCGAGTTACCAGTNN	TATCTCCAAATATATTGATGAGAATGCGCCAGATTTAAAAGGTATAATAGAACTTGTCTTGGATACANNKTCTTGCGCTTATCGATTTTTATTAGAACCTGTTCAGAAGTCAGGATTCCGGAGACCgaagCTGGTCTCGACAGNNATCCAGGTGTGTNNCGAGTTACCAGTNNCTGTCTCTTATACACATCTCCGAGCCCACGAGAC
861	35	GGTATAATAGAACTTGTCTTGGATACAAACNNKTGCGCTTATCGATTTTTATTAGAACCTGTTCAGAAGTCAGGA	NNACAGTCTTGCCTNNCACCAGTCTACTNN	TATCTCCAAATATATTGATGAGAATGCGCCAGATTTAAAAGGTATAATAGAACTTGTCTTGGATACAAACNNKTGCGCTTATCGATTTTTATTAGAACCTGTTCAGAAGTCAGGATTCCGGAGACCgaagCTGGTCTCGACAGNNACAGTCTTGCCTNNCACCAGTCTACTNNCTGTCTCTTATACACATCTCCGAGCCCACGAGAC
862	35	GGTATAATAGAACTTGTCTTGGATACAAACTCTNNKGCTTATCGATTTTTATTAGAACCTGTTCAGAAGTCAGGA	NNCACGGATTACAGNNAGCCATAGAAGCNN	TATCTCCAAATATATTGATGAGAATGCGCCAGATTTAAAAGGTATAATAGAACTTGTCTTGGATACAAACTCTNNKGCTTATCGATTTTTATTAGAACCTGTTCAGAAGTCAGGATTCCGGAGACCgaagCTGGTCTCGACAGNNCACGGATTACAGNNAGCCATAGAAGCNNCTGTCTCTTATACACATCTCCGAGCCCACGAGAC
863	35	GGTATAATAGAACTTGTCTTGGATACAAACTCTTGCNNKTATCGATTTTTATTAGAACCTGTTCAGAAGTCAGGA	NNACTTCCTGGTTGNNTGGAGACGCATANN	TATCTCCAAATATATTGATGAGAATGCGCCAGATTTAAAAGGTATAATAGAACTTGTCTTGGATACAAACTCTTGCNNKTATCGATTTTTATTAGAACCTGTTCAGAAGTCAGGATTCCGGAGACCgaagCTGGTCTCGACAGNNACTTCCTGGTTGNNTGGAGACGCATANNCTGTCTCTTATACACATCTCCGAGCCCACGAGAC
864	35	GGTATAATAGAACTTGTCTTGGATACAAACTCTTGCGCTNNKCGATTTTTATTAGAACCTGTTCAGAAGTCAGGA	NNACGGAAGCGATANNCTAACAAGCGACNN	TATCTCCAAATATATTGATGAGAATGCGCCAGATTTAAAAGGTATAATAGAACTTGTCTTGGATACAAACTCTTGCGCTNNKCGATTTTTATTAGAACCTGTTCAGAAGTCAGGATTCCGGAGACCgaagCTGGTCTCGACAGNNACGGAAGCGATANNCTAACAAGCGACNNCTGTCTCTTATACACATCTCCGAGCCCACGAGAC
865	35	GGTATAATAGAACTTGTCTTGGATACAAACTCTTGCGCTTATNNKTTTTTATTAGAACCTGTTCAGAAGTCAGGA	NNTGCTTGGAGTGANNCATGTGTACAGCNN	TATCTCCAAATATATTGATGAGAATGCGCCAGATTTAAAAGGTATAATAGAACTTGTCTTGGATACAAACTCTTGCGCTTATNNKTTTTTATTAGAACCTGTTCAGAAGTCAGGATTCCGGAGACCgaagCTGGTCTCGACAGNNTGCTTGGAGTGANNCATGTGTACAGCNNCTGTCTCTTATACACATCTCCGAGCCCACGAGAC
866	35	GGTATAATAGAACTTGTCTTGGATACAAACTCTTGCGCTTATCGANNKTTATTAGAACCTGTTCAGAAGTCAGGA	NNCTGATCATTCCGNNCAAGCGAGATGANN	TATCTCCAAATATATTGATGAGAATGCGCCAGATTTAAAAGGTATAATAGAACTTGTCTTGGATACAAACTCTTGCGCTTATCGANNKTTATTAGAACCTGTTCAGAAGTCAGGATTCCGGAGACCgaagCTGGTCTCGACAGNNCTGATCATTCCGNNCAAGCGAGATGANNCTGTCTCTTATACACATCTCCGAGCCCACGAGAC
867	35	GGTATAATAGAACTTGTCTTGGATACAAACTCTTGCGCTTATCGATTTNNKTTAGAACCTGTTCAGAAGTCAGGA	NNCAGAACAAGGCANNACGGAAGTTCGTNN	TATCTCCAAATATATTGATGAGAATGCGCCAGATTTAAAAGGTATAATAGAACTTGTCTTGGATACAAACTCTTGCGCTTATCGATTTNNKTTAGAACCTGTTCAGAAGTCAGGATTCCGGAGACCgaagCTGGTCTCGACAGNNCAGAACAAGGCANNACGGAAGTTCGTNNCTGTCTCTTATACACATCTCCGAGCCCACGAGAC
868	35	GGTATAATAGAACTTGTCTTGGATACAAACTCTTGCGCTTATCGATTTTTANNKGAACCTGTTCAGAAGTCAGGA	NNACACTCGTACAGNNAGCTGTTGGTTCNN	TATCTCCAAATATATTGATGAGAATGCGCCAGATTTAAAAGGTATAATAGAACTTGTCTTGGATACAAACTCTTGCGCTTATCGATTTTTANNKGAACCTGTTCAGAAGTCAGGATTCCGGAGACCgaagCTGGTCTCGACAGNNACACTCGTACAGNNAGCTGTTGGTTCNNCTGTCTCTTATACACATCTCCGAGCCCACGAGAC
869	35	GGTATAATAGAACTTGTCTTGGATACAAACTCTTGCGCTTATCGATTTTTATTANNKCCTGTTCAGAAGTCAGGA	NNACGCGACTATTCNNCGAGGATACTCTNN	TATCTCCAAATATATTGATGAGAATGCGCCAGATTTAAAAGGTATAATAGAACTTGTCTTGGATACAAACTCTTGCGCTTATCGATTTTTATTANNKCCTGTTCAGAAGTCAGGATTCCGGAGACCgaagCTGGTCTCGACAGNNACGCGACTATTCNNCGAGGATACTCTNNCTGTCTCTTATACACATCTCCGAGCCCACGAGAC
870	35	GGTATAATAGAACTTGTCTTGGATACAAACTCTTGCGCTTATCGATTTTTATTAGAANNKGTTCAGAAGTCAGGA	NNTGACCTGTTCTGNNTGTGGATGACCANN	TATCTCCAAATATATTGATGAGAATGCGCCAGATTTAAAAGGTATAATAGAACTTGTCTTGGATACAAACTCTTGCGCTTATCGATTTTTATTAGAANNKGTTCAGAAGTCAGGATTCCGGAGACCgaagCTGGTCTCGACAGNNTGACCTGTTCTGNNTGTGGATGACCANNCTGTCTCTTATACACATCTCCGAGCCCACGAGAC
871	35	GGTATAATAGAACTTGTCTTGGATACAAACTCTTGCGCTTATCGATTTTTATTAGAACCTNNKCAGAAGTCAGGA	NNCTTCAAGGAACGNNACGTCAAGTGTCNN	TATCTCCAAATATATTGATGAGAATGCGCCAGATTTAAAAGGTATAATAGAACTTGTCTTGGATACAAACTCTTGCGCTTATCGATTTTTATTAGAACCTNNKCAGAAGTCAGGATTCCGGAGACCgaagCTGGTCTCGACAGNNCTTCAAGGAACGNNACGTCAAGTGTCNNCTGTCTCTTATACACATCTCCGAGCCCACGAGAC
872	35	GGTATAATAGAACTTGTCTTGGATACAAACTCTTGCGCTTATCGATTTTTATTAGAACCTGTTNNKAAGTCAGGA	NNTATGATGCCTCGNNACGTATCTACGCNN	TATCTCCAAATATATTGATGAGAATGCGCCAGATTTAAAAGGTATAATAGAACTTGTCTTGGATACAAACTCTTGCGCTTATCGATTTTTATTAGAACCTGTTNNKAAGTCAGGATTCCGGAGACCgaagCTGGTCTCGACAGNNTATGATGCCTCGNNACGTATCTACGCNNCTGTCTCTTATACACATCTCCGAGCCCACGAGAC
873	35	GGTATAATAGAACTTGTCTTGGATACAAACTCTTGCGCTTATCGATTTTTATTAGAACCTGTTCAGNNKTCAGGA	NNCAGCCTTAACACNNAGAGAGAGTACGNN	TATCTCCAAATATATTGATGAGAATGCGCCAGATTTAAAAGGTATAATAGAACTTGTCTTGGATACAAACTCTTGCGCTTATCGATTTTTATTAGAACCTGTTCAGNNKTCAGGATTCCGGAGACCgaagCTGGTCTCGACAGNNCAGCCTTAACACNNAGAGAGAGTACGNNCTGTCTCTTATACACATCTCCGAGCCCACGAGAC
874	35	GGTATAATAGAACTTGTCTTGGATACAAACTCTTGCGCTTATCGATTTTTATTAGAACCTGTTCAGAAGNNKGGA	NNATGGCCAACTGANNTATATCAGCCGCNN	TATCTCCAAATATATTGATGAGAATGCGCCAGATTTAAAAGGTATAATAGAACTTGTCTTGGATACAAACTCTTGCGCTTATCGATTTTTATTAGAACCTGTTCAGAAGNNKGGATTCCGGAGACCgaagCTGGTCTCGACAGNNATGGCCAACTGANNTATATCAGCCGCNNCTGTCTCTTATACACATCTCCGAGCCCACGAGAC
875	35	GGTATAATAGAACTTGTCTTGGATACAAACTCTTGCGCTTATCGATTTTTATTAGAACCTGTTCAGAAGTCANNK	NNAGAATCCGGCTANNACCTCGAAGGTANN	TATCTCCAAATATATTGATGAGAATGCGCCAGATTTAAAAGGTATAATAGAACTTGTCTTGGATACAAACTCTTGCGCTTATCGATTTTTATTAGAACCTGTTCAGAAGTCANNKTTCCGGAGACCgaagCTGGTCTCGACAGNNAGAATCCGGCTANNACCTCGAAGGTANNCTGTCTCTTATACACATCTCCGAGCCCACGAGAC
876	36	NNKCATTTAACCGTATCACAAATGTTGAAAAATAGAAAGTTTCAGGAACCACTAATGTCAAATGAAGATAATAAG	NNACAGAGCAGAAGNNTGTAACGGCCATNN	CGCTTATCGATTTTTATTAGAACCTGTTCAGAAGTCAGGANNKCATTTAACCGTATCACAAATGTTGAAAAATAGAAAGTTTCAGGAACCACTAATGTCAAATGAAGATAATAAGCAGAGGAGACCgaagCTGGTCTCGACAGNNACAGAGCAGAAGNNTGTAACGGCCATNNCTGTCTCTTATACACATCTCCGAGCCCACGAGAC,
877	36	TTCNNKTTAACCGTATCACAAATGTTGAAAAATAGAAAGTTTCAGGAACCACTAATGTCAAATGAAGATAATAAG	NNCGATAAGGCAAGNNGTACCGTATTCGNN	CGCTTATCGATTTTTATTAGAACCTGTTCAGAAGTCAGGATTCNNKTTAACCGTATCACAAATGTTGAAAAATAGAAAGTTTCAGGAACCACTAATGTCAAATGAAGATAATAAGCAGAGGAGACCgaagCTGGTCTCGACAGNNCGATAAGGCAAGNNGTACCGTATTCGNNCTGTCTCTTATACACATCTCCGAGCCCACGAGAC,
878	36	TTCCATNNKACCGTATCACAAATGTTGAAAAATAGAAAGTTTCAGGAACCACTAATGTCAAATGAAGATAATAAG	NNATCGGACAAGAGNNCTGACTGGTAACNN	CGCTTATCGATTTTTATTAGAACCTGTTCAGAAGTCAGGATTCCATNNKACCGTATCACAAATGTTGAAAAATAGAAAGTTTCAGGAACCACTAATGTCAAATGAAGATAATAAGCAGAGGAGACCgaagCTGGTCTCGACAGNNATCGGACAAGAGNNCTGACTGGTAACNNCTGTCTCTTATACACATCTCCGAGCCCACGAGAC,
879	36	TTCCATTTANNKGTATCACAAATGTTGAAAAATAGAAAGTTTCAGGAACCACTAATGTCAAATGAAGATAATAAG	NNAGCTCACATAGCNNTACTGGTCGTACNN	CGCTTATCGATTTTTATTAGAACCTGTTCAGAAGTCAGGATTCCATTTANNKGTATCACAAATGTTGAAAAATAGAAAGTTTCAGGAACCACTAATGTCAAATGAAGATAATAAGCAGAGGAGACCgaagCTGGTCTCGACAGNNAGCTCACATAGCNNTACTGGTCGTACNNCTGTCTCTTATACACATCTCCGAGCCCACGAGAC,
880	36	TTCCATTTAACCNNKTCACAAATGTTGAAAAATAGAAAGTTTCAGGAACCACTAATGTCAAATGAAGATAATAAG	NNGTGGAGTATCCANNGCTGCTATTGAGNN	CGCTTATCGATTTTTATTAGAACCTGTTCAGAAGTCAGGATTCCATTTAACCNNKTCACAAATGTTGAAAAATAGAAAGTTTCAGGAACCACTAATGTCAAATGAAGATAATAAGCAGAGGAGACCgaagCTGGTCTCGACAGNNGTGGAGTATCCANNGCTGCTATTGAGNNCTGTCTCTTATACACATCTCCGAGCCCACGAGAC,
881	36	TTCCATTTAACCGTANNKCAAATGTTGAAAAATAGAAAGTTTCAGGAACCACTAATGTCAAATGAAGATAATAAG	NNTATCTGGCCTGANNACATCGCTGAAGNN	CGCTTATCGATTTTTATTAGAACCTGTTCAGAAGTCAGGATTCCATTTAACCGTANNKCAAATGTTGAAAAATAGAAAGTTTCAGGAACCACTAATGTCAAATGAAGATAATAAGCAGAGGAGACCgaagCTGGTCTCGACAGNNTATCTGGCCTGANNACATCGCTGAAGNNCTGTCTCTTATACACATCTCCGAGCCCACGAGAC,
882	36	TTCCATTTAACCGTATCANNKATGTTGAAAAATAGAAAGTTTCAGGAACCACTAATGTCAAATGAAGATAATAAG	NNCTGTACAAGCAGNNTGTCACTCGATCNN	CGCTTATCGATTTTTATTAGAACCTGTTCAGAAGTCAGGATTCCATTTAACCGTATCANNKATGTTGAAAAATAGAAAGTTTCAGGAACCACTAATGTCAAATGAAGATAATAAGCAGAGGAGACCgaagCTGGTCTCGACAGNNCTGTACAAGCAGNNTGTCACTCGATCNNCTGTCTCTTATACACATCTCCGAGCCCACGAGAC,
883	36	TTCCATTTAACCGTATCACAANNKTTGAAAAATAGAAAGTTTCAGGAACCACTAATGTCAAATGAAGATAATAAG	NNTAAGGCACCATCNNGTACGCATCACANN	CGCTTATCGATTTTTATTAGAACCTGTTCAGAAGTCAGGATTCCATTTAACCGTATCACAANNKTTGAAAAATAGAAAGTTTCAGGAACCACTAATGTCAAATGAAGATAATAAGCAGAGGAGACCgaagCTGGTCTCGACAGNNTAAGGCACCATCNNGTACGCATCACANNCTGTCTCTTATACACATCTCCGAGCCCACGAGAC,
884	36	TTCCATTTAACCGTATCACAAATGNNKAAAAATAGAAAGTTTCAGGAACCACTAATGTCAAATGAAGATAATAAG	NNTACCAGGTGTCTNNCATCGCTGATTGNN	CGCTTATCGATTTTTATTAGAACCTGTTCAGAAGTCAGGATTCCATTTAACCGTATCACAAATGNNKAAAAATAGAAAGTTTCAGGAACCACTAATGTCAAATGAAGATAATAAGCAGAGGAGACCgaagCTGGTCTCGACAGNNTACCAGGTGTCTNNCATCGCTGATTGNNCTGTCTCTTATACACATCTCCGAGCCCACGAGAC,
885	36	TTCCATTTAACCGTATCACAAATGTTGNNKAATAGAAAGTTTCAGGAACCACTAATGTCAAATGAAGATAATAAG	NNAGTCGATCTACGNNAGGCAGTTCACANN	CGCTTATCGATTTTTATTAGAACCTGTTCAGAAGTCAGGATTCCATTTAACCGTATCACAAATGTTGNNKAATAGAAAGTTTCAGGAACCACTAATGTCAAATGAAGATAATAAGCAGAGGAGACCgaagCTGGTCTCGACAGNNAGTCGATCTACGNNAGGCAGTTCACANNCTGTCTCTTATACACATCTCCGAGCCCACGAGAC,
886	36	TTCCATTTAACCGTATCACAAATGTTGAAANNKAGAAAGTTTCAGGAACCACTAATGTCAAATGAAGATAATAAG	NNGCTTAGTACCGTNNGCAATTCCGAGTNN	CGCTTATCGATTTTTATTAGAACCTGTTCAGAAGTCAGGATTCCATTTAACCGTATCACAAATGTTGAAANNKAGAAAGTTTCAGGAACCACTAATGTCAAATGAAGATAATAAGCAGAGGAGACCgaagCTGGTCTCGACAGNNGCTTAGTACCGTNNGCAATTCCGAGTNNCTGTCTCTTATACACATCTCCGAGCCCACGAGAC,
887	36	TTCCATTTAACCGTATCACAAATGTTGAAAAATNNKAAGTTTCAGGAACCACTAATGTCAAATGAAGATAATAAG	NNCACCTTGGAAGANNCATACAGGACTGNN	CGCTTATCGATTTTTATTAGAACCTGTTCAGAAGTCAGGATTCCATTTAACCGTATCACAAATGTTGAAAAATNNKAAGTTTCAGGAACCACTAATGTCAAATGAAGATAATAAGCAGAGGAGACCgaagCTGGTCTCGACAGNNCACCTTGGAAGANNCATACAGGACTGNNCTGTCTCTTATACACATCTCCGAGCCCACGAGAC,
888	36	TTCCATTTAACCGTATCACAAATGTTGAAAAATAGANNKTTTCAGGAACCACTAATGTCAAATGAAGATAATAAG	NNCGCGCTTACTTANNAGTGATTCTCGCNN	CGCTTATCGATTTTTATTAGAACCTGTTCAGAAGTCAGGATTCCATTTAACCGTATCACAAATGTTGAAAAATAGANNKTTTCAGGAACCACTAATGTCAAATGAAGATAATAAGCAGAGGAGACCgaagCTGGTCTCGACAGNNCGCGCTTACTTANNAGTGATTCTCGCNNCTGTCTCTTATACACATCTCCGAGCCCACGAGAC,
889	36	TTCCATTTAACCGTATCACAAATGTTGAAAAATAGAAAGNNKCAGGAACCACTAATGTCAAATGAAGATAATAAG	NNCGATAGTACCGANNGTTCAACGGTAGNN	CGCTTATCGATTTTTATTAGAACCTGTTCAGAAGTCAGGATTCCATTTAACCGTATCACAAATGTTGAAAAATAGAAAGNNKCAGGAACCACTAATGTCAAATGAAGATAATAAGCAGAGGAGACCgaagCTGGTCTCGACAGNNCGATAGTACCGANNGTTCAACGGTAGNNCTGTCTCTTATACACATCTCCGAGCCCACGAGAC,
890	36	TTCCATTTAACCGTATCACAAATGTTGAAAAATAGAAAGTTTNNKGAACCACTAATGTCAAATGAAGATAATAAG	NNTGGCCTTCTCATNNTGAGGTCAGCTANN	CGCTTATCGATTTTTATTAGAACCTGTTCAGAAGTCAGGATTCCATTTAACCGTATCACAAATGTTGAAAAATAGAAAGTTTNNKGAACCACTAATGTCAAATGAAGATAATAAGCAGAGGAGACCgaagCTGGTCTCGACAGNNTGGCCTTCTCATNNTGAGGTCAGCTANNCTGTCTCTTATACACATCTCCGAGCCCACGAGAC,
891	36	TTCCATTTAACCGTATCACAAATGTTGAAAAATAGAAAGTTTCAGNNKCCACTAATGTCAAATGAAGATAATAAG	NNGCTTGGTTCTGTNNCTTGATTCACGCNN	CGCTTATCGATTTTTATTAGAACCTGTTCAGAAGTCAGGATTCCATTTAACCGTATCACAAATGTTGAAAAATAGAAAGTTTCAGNNKCCACTAATGTCAAATGAAGATAATAAGCAGAGGAGACCgaagCTGGTCTCGACAGNNGCTTGGTTCTGTNNCTTGATTCACGCNNCTGTCTCTTATACACATCTCCGAGCCCACGAGAC,
892	36	TTCCATTTAACCGTATCACAAATGTTGAAAAATAGAAAGTTTCAGGAANNKCTAATGTCAAATGAAGATAATAAG	NNCAGGCTAAGTTCNNACTATGACACGCNN	CGCTTATCGATTTTTATTAGAACCTGTTCAGAAGTCAGGATTCCATTTAACCGTATCACAAATGTTGAAAAATAGAAAGTTTCAGGAANNKCTAATGTCAAATGAAGATAATAAGCAGAGGAGACCgaagCTGGTCTCGACAGNNCAGGCTAAGTTCNNACTATGACACGCNNCTGTCTCTTATACACATCTCCGAGCCCACGAGAC,
893	36	TTCCATTTAACCGTATCACAAATGTTGAAAAATAGAAAGTTTCAGGAACCANNKATGTCAAATGAAGATAATAAG	NNAGGTAAGCCTGANNATGTCTGGCGATNN	CGCTTATCGATTTTTATTAGAACCTGTTCAGAAGTCAGGATTCCATTTAACCGTATCACAAATGTTGAAAAATAGAAAGTTTCAGGAACCANNKATGTCAAATGAAGATAATAAGCAGAGGAGACCgaagCTGGTCTCGACAGNNAGGTAAGCCTGANNATGTCTGGCGATNNCTGTCTCTTATACACATCTCCGAGCCCACGAGAC,
894	36	TTCCATTTAACCGTATCACAAATGTTGAAAAATAGAAAGTTTCAGGAACCACTANNKTCAAATGAAGATAATAAG	NNTGAATCGTCCTCNNGTCGAGTCAATGNN	CGCTTATCGATTTTTATTAGAACCTGTTCAGAAGTCAGGATTCCATTTAACCGTATCACAAATGTTGAAAAATAGAAAGTTTCAGGAACCACTANNKTCAAATGAAGATAATAAGCAGAGGAGACCgaagCTGGTCTCGACAGNNTGAATCGTCCTCNNGTCGAGTCAATGNNCTGTCTCTTATACACATCTCCGAGCCCACGAGAC,
895	36	TTCCATTTAACCGTATCACAAATGTTGAAAAATAGAAAGTTTCAGGAACCACTAATGNNKAATGAAGATAATAAG	NNTATCGGTGCAGTNNAGACATCTGGTGNN	CGCTTATCGATTTTTATTAGAACCTGTTCAGAAGTCAGGATTCCATTTAACCGTATCACAAATGTTGAAAAATAGAAAGTTTCAGGAACCACTAATGNNKAATGAAGATAATAAGCAGAGGAGACCgaagCTGGTCTCGACAGNNTATCGGTGCAGTNNAGACATCTGGTGNNCTGTCTCTTATACACATCTCCGAGCCCACGAGAC,
896	36	TTCCATTTAACCGTATCACAAATGTTGAAAAATAGAAAGTTTCAGGAACCACTAATGTCANNKGAAGATAATAAG	NNCAAGAACGACCTNNGTATGAAGCCGANN	CGCTTATCGATTTTTATTAGAACCTGTTCAGAAGTCAGGATTCCATTTAACCGTATCACAAATGTTGAAAAATAGAAAGTTTCAGGAACCACTAATGTCANNKGAAGATAATAAGCAGAGGAGACCgaagCTGGTCTCGACAGNNCAAGAACGACCTNNGTATGAAGCCGANNCTGTCTCTTATACACATCTCCGAGCCCACGAGAC,
897	36	TTCCATTTAACCGTATCACAAATGTTGAAAAATAGAAAGTTTCAGGAACCACTAATGTCAAATNNKGATAATAAG	NNACATAGGCGTTGNNTAACCACGCAAGNN	CGCTTATCGATTTTTATTAGAACCTGTTCAGAAGTCAGGATTCCATTTAACCGTATCACAAATGTTGAAAAATAGAAAGTTTCAGGAACCACTAATGTCAAATNNKGATAATAAGCAGAGGAGACCgaagCTGGTCTCGACAGNNACATAGGCGTTGNNTAACCACGCAAGNNCTGTCTCTTATACACATCTCCGAGCCCACGAGAC,
898	36	TTCCATTTAACCGTATCACAAATGTTGAAAAATAGAAAGTTTCAGGAACCACTAATGTCAAATGAANNKAATAAG	NNTGAGGTTAGGTGNNCAACGTGTTGGANN	CGCTTATCGATTTTTATTAGAACCTGTTCAGAAGTCAGGATTCCATTTAACCGTATCACAAATGTTGAAAAATAGAAAGTTTCAGGAACCACTAATGTCAAATGAANNKAATAAGCAGAGGAGACCgaagCTGGTCTCGACAGNNTGAGGTTAGGTGNNCAACGTGTTGGANNCTGTCTCTTATACACATCTCCGAGCCCACGAGAC,
899	36	TTCCATTTAACCGTATCACAAATGTTGAAAAATAGAAAGTTTCAGGAACCACTAATGTCAAATGAAGATNNKAAG	NNTAAGTCCGCAACNNGCTTACACGTAGNN	CGCTTATCGATTTTTATTAGAACCTGTTCAGAAGTCAGGATTCCATTTAACCGTATCACAAATGTTGAAAAATAGAAAGTTTCAGGAACCACTAATGTCAAATGAAGATNNKAAGCAGAGGAGACCgaagCTGGTCTCGACAGNNTAAGTCCGCAACNNGCTTACACGTAGNNCTGTCTCTTATACACATCTCCGAGCCCACGAGAC,
900	36	TTCCATTTAACCGTATCACAAATGTTGAAAAATAGAAAGTTTCAGGAACCACTAATGTCAAATGAAGATAATNNK	NNGCCGTCATTACTNNCGTCTTCCTGATNN	CGCTTATCGATTTTTATTAGAACCTGTTCAGAAGTCAGGATTCCATTTAACCGTATCACAAATGTTGAAAAATAGAAAGTTTCAGGAACCACTAATGTCAAATGAAGATAATNNKCAGAGGAGACCgaagCTGGTCTCGACAGNNGCCGTCATTACTNNCGTCTTCCTGATNNCTGTCTCTTATACACATCTCCGAGCCCACGAGAC,
901	37	NNKATGAAGCATAATTCGGGAAAAAATTTGAATCCGGATCTCCCAAGTCTTAAGACGGGCACTTCATGCTTACTA	NNGTGCAATGCAAGNNGTGGAGAACTACNN	AAAGTTTCAGGAACCACTAATGTCAAATGAAGATAATAAGNNKATGAAGCATAATTCGGGAAAAAATTTGAATCCGGATCTCCCAAGTCTTAAGACGGGCACTTCATGCTTACTAAATGGGAGACCgaagCTGGTCTCGACAGNNGTGCAATGCAAGNNGTGGAGAACTACNNCTGTCTCTTATACACATCTCCGAGCCCACGAGAC
902	37	CAGNNKAAGCATAATTCGGGAAAAAATTTGAATCCGGATCTCCCAAGTCTTAAGACGGGCACTTCATGCTTACTA	NNAGTGTGTTACGCNNTGCTTGTACTGCNN	AAAGTTTCAGGAACCACTAATGTCAAATGAAGATAATAAGCAGNNKAAGCATAATTCGGGAAAAAATTTGAATCCGGATCTCCCAAGTCTTAAGACGGGCACTTCATGCTTACTAAATGGGAGACCgaagCTGGTCTCGACAGNNAGTGTGTTACGCNNTGCTTGTACTGCNNCTGTCTCTTATACACATCTCCGAGCCCACGAGAC
903	37	CAGATGNNKCATAATTCGGGAAAAAATTTGAATCCGGATCTCCCAAGTCTTAAGACGGGCACTTCATGCTTACTA	NNGCTGCTAACATGNNCTTACGTCACTGNN	AAAGTTTCAGGAACCACTAATGTCAAATGAAGATAATAAGCAGATGNNKCATAATTCGGGAAAAAATTTGAATCCGGATCTCCCAAGTCTTAAGACGGGCACTTCATGCTTACTAAATGGGAGACCgaagCTGGTCTCGACAGNNGCTGCTAACATGNNCTTACGTCACTGNNCTGTCTCTTATACACATCTCCGAGCCCACGAGAC
904	37	CAGATGAAGNNKAATTCGGGAAAAAATTTGAATCCGGATCTCCCAAGTCTTAAGACGGGCACTTCATGCTTACTA	NNAGCATCGGTCATNNGTGTGCCATTGTNN	AAAGTTTCAGGAACCACTAATGTCAAATGAAGATAATAAGCAGATGAAGNNKAATTCGGGAAAAAATTTGAATCCGGATCTCCCAAGTCTTAAGACGGGCACTTCATGCTTACTAAATGGGAGACCgaagCTGGTCTCGACAGNNAGCATCGGTCATNNGTGTGCCATTGTNNCTGTCTCTTATACACATCTCCGAGCCCACGAGAC
905	37	CAGATGAAGCATNNKTCGGGAAAAAATTTGAATCCGGATCTCCCAAGTCTTAAGACGGGCACTTCATGCTTACTA	NNGCAATCTCAGTGNNATCCGAACTGTGNN	AAAGTTTCAGGAACCACTAATGTCAAATGAAGATAATAAGCAGATGAAGCATNNKTCGGGAAAAAATTTGAATCCGGATCTCCCAAGTCTTAAGACGGGCACTTCATGCTTACTAAATGGGAGACCgaagCTGGTCTCGACAGNNGCAATCTCAGTGNNATCCGAACTGTGNNCTGTCTCTTATACACATCTCCGAGCCCACGAGAC
906	37	CAGATGAAGCATAATNNKGGAAAAAATTTGAATCCGGATCTCCCAAGTCTTAAGACGGGCACTTCATGCTTACTA	NNACCTACATCACGNNCTGCTACGGTATNN	AAAGTTTCAGGAACCACTAATGTCAAATGAAGATAATAAGCAGATGAAGCATAATNNKGGAAAAAATTTGAATCCGGATCTCCCAAGTCTTAAGACGGGCACTTCATGCTTACTAAATGGGAGACCgaagCTGGTCTCGACAGNNACCTACATCACGNNCTGCTACGGTATNNCTGTCTCTTATACACATCTCCGAGCCCACGAGAC
907	37	CAGATGAAGCATAATTCGNNKAAAAATTTGAATCCGGATCTCCCAAGTCTTAAGACGGGCACTTCATGCTTACTA	NNCGACTGAAGAAGNNAGGTGGATACTCNN	AAAGTTTCAGGAACCACTAATGTCAAATGAAGATAATAAGCAGATGAAGCATAATTCGNNKAAAAATTTGAATCCGGATCTCCCAAGTCTTAAGACGGGCACTTCATGCTTACTAAATGGGAGACCgaagCTGGTCTCGACAGNNCGACTGAAGAAGNNAGGTGGATACTCNNCTGTCTCTTATACACATCTCCGAGCCCACGAGAC
908	37	CAGATGAAGCATAATTCGGGANNKAATTTGAATCCGGATCTCCCAAGTCTTAAGACGGGCACTTCATGCTTACTA	NNCTAAGTGGCTCANNCTACAGGTGGTANN	AAAGTTTCAGGAACCACTAATGTCAAATGAAGATAATAAGCAGATGAAGCATAATTCGGGANNKAATTTGAATCCGGATCTCCCAAGTCTTAAGACGGGCACTTCATGCTTACTAAATGGGAGACCgaagCTGGTCTCGACAGNNCTAAGTGGCTCANNCTACAGGTGGTANNCTGTCTCTTATACACATCTCCGAGCCCACGAGAC
909	37	CAGATGAAGCATAATTCGGGAAAANNKTTGAATCCGGATCTCCCAAGTCTTAAGACGGGCACTTCATGCTTACTA	NNTGCCGAATACCANNCTGTGATCTCGTNN	AAAGTTTCAGGAACCACTAATGTCAAATGAAGATAATAAGCAGATGAAGCATAATTCGGGAAAANNKTTGAATCCGGATCTCCCAAGTCTTAAGACGGGCACTTCATGCTTACTAAATGGGAGACCgaagCTGGTCTCGACAGNNTGCCGAATACCANNCTGTGATCTCGTNNCTGTCTCTTATACACATCTCCGAGCCCACGAGAC
910	37	CAGATGAAGCATAATTCGGGAAAAAATNNKAATCCGGATCTCCCAAGTCTTAAGACGGGCACTTCATGCTTACTA	NNGCTCTAAGTCCANNTACGACTACGCANN	AAAGTTTCAGGAACCACTAATGTCAAATGAAGATAATAAGCAGATGAAGCATAATTCGGGAAAAAATNNKAATCCGGATCTCCCAAGTCTTAAGACGGGCACTTCATGCTTACTAAATGGGAGACCgaagCTGGTCTCGACAGNNGCTCTAAGTCCANNTACGACTACGCANNCTGTCTCTTATACACATCTCCGAGCCCACGAGAC
911	37	CAGATGAAGCATAATTCGGGAAAAAATTTGNNKCCGGATCTCCCAAGTCTTAAGACGGGCACTTCATGCTTACTA	NNTATCCGGACAAGNNCGAAGCCTAGTANN	AAAGTTTCAGGAACCACTAATGTCAAATGAAGATAATAAGCAGATGAAGCATAATTCGGGAAAAAATTTGNNKCCGGATCTCCCAAGTCTTAAGACGGGCACTTCATGCTTACTAAATGGGAGACCgaagCTGGTCTCGACAGNNTATCCGGACAAGNNCGAAGCCTAGTANNCTGTCTCTTATACACATCTCCGAGCCCACGAGAC
912	37	CAGATGAAGCATAATTCGGGAAAAAATTTGAATNNKGATCTCCCAAGTCTTAAGACGGGCACTTCATGCTTACTA	NNGCTTCGATGTACNNTAACTCTACGCGNN	AAAGTTTCAGGAACCACTAATGTCAAATGAAGATAATAAGCAGATGAAGCATAATTCGGGAAAAAATTTGAATNNKGATCTCCCAAGTCTTAAGACGGGCACTTCATGCTTACTAAATGGGAGACCgaagCTGGTCTCGACAGNNGCTTCGATGTACNNTAACTCTACGCGNNCTGTCTCTTATACACATCTCCGAGCCCACGAGAC
913	37	CAGATGAAGCATAATTCGGGAAAAAATTTGAATCCGNNKCTCCCAAGTCTTAAGACGGGCACTTCATGCTTACTA	NNACGTGGTTGTCANNGCCTTAGTACAGNN	AAAGTTTCAGGAACCACTAATGTCAAATGAAGATAATAAGCAGATGAAGCATAATTCGGGAAAAAATTTGAATCCGNNKCTCCCAAGTCTTAAGACGGGCACTTCATGCTTACTAAATGGGAGACCgaagCTGGTCTCGACAGNNACGTGGTTGTCANNGCCTTAGTACAGNNCTGTCTCTTATACACATCTCCGAGCCCACGAGAC
914	37	CAGATGAAGCATAATTCGGGAAAAAATTTGAATCCGGATNNKCCAAGTCTTAAGACGGGCACTTCATGCTTACTA	NNCGTCGCTACTTANNTGGCTTACTGCTNN	AAAGTTTCAGGAACCACTAATGTCAAATGAAGATAATAAGCAGATGAAGCATAATTCGGGAAAAAATTTGAATCCGGATNNKCCAAGTCTTAAGACGGGCACTTCATGCTTACTAAATGGGAGACCgaagCTGGTCTCGACAGNNCGTCGCTACTTANNTGGCTTACTGCTNNCTGTCTCTTATACACATCTCCGAGCCCACGAGAC
915	37	CAGATGAAGCATAATTCGGGAAAAAATTTGAATCCGGATCTCNNKAGTCTTAAGACGGGCACTTCATGCTTACTA	NNCGACTTCTAGCTNNACTACTGGTCGANN	AAAGTTTCAGGAACCACTAATGTCAAATGAAGATAATAAGCAGATGAAGCATAATTCGGGAAAAAATTTGAATCCGGATCTCNNKAGTCTTAAGACGGGCACTTCATGCTTACTAAATGGGAGACCgaagCTGGTCTCGACAGNNCGACTTCTAGCTNNACTACTGGTCGANNCTGTCTCTTATACACATCTCCGAGCCCACGAGAC
916	37	CAGATGAAGCATAATTCGGGAAAAAATTTGAATCCGGATCTCCCANNKCTTAAGACGGGCACTTCATGCTTACTA	NNAGTCGAGGAATGNNACCAGTCCTTCTNN	AAAGTTTCAGGAACCACTAATGTCAAATGAAGATAATAAGCAGATGAAGCATAATTCGGGAAAAAATTTGAATCCGGATCTCCCANNKCTTAAGACGGGCACTTCATGCTTACTAAATGGGAGACCgaagCTGGTCTCGACAGNNAGTCGAGGAATGNNACCAGTCCTTCTNNCTGTCTCTTATACACATCTCCGAGCCCACGAGAC
917	37	CAGATGAAGCATAATTCGGGAAAAAATTTGAATCCGGATCTCCCAAGTNNKAAGACGGGCACTTCATGCTTACTA	NNTGTGGTTCAGCANNGCTCTGAACTACNN	AAAGTTTCAGGAACCACTAATGTCAAATGAAGATAATAAGCAGATGAAGCATAATTCGGGAAAAAATTTGAATCCGGATCTCCCAAGTNNKAAGACGGGCACTTCATGCTTACTAAATGGGAGACCgaagCTGGTCTCGACAGNNTGTGGTTCAGCANNGCTCTGAACTACNNCTGTCTCTTATACACATCTCCGAGCCCACGAGAC
918	37	CAGATGAAGCATAATTCGGGAAAAAATTTGAATCCGGATCTCCCAAGTCTTNNKACGGGCACTTCATGCTTACTA	NNCTTGCTCTAACGNNATCAACGCTCGTNN	AAAGTTTCAGGAACCACTAATGTCAAATGAAGATAATAAGCAGATGAAGCATAATTCGGGAAAAAATTTGAATCCGGATCTCCCAAGTCTTNNKACGGGCACTTCATGCTTACTAAATGGGAGACCgaagCTGGTCTCGACAGNNCTTGCTCTAACGNNATCAACGCTCGTNNCTGTCTCTTATACACATCTCCGAGCCCACGAGAC
919	37	CAGATGAAGCATAATTCGGGAAAAAATTTGAATCCGGATCTCCCAAGTCTTAAGNNKGGCACTTCATGCTTACTA	NNTAACGACTTCGCNNTGGAAGGCAATGNN	AAAGTTTCAGGAACCACTAATGTCAAATGAAGATAATAAGCAGATGAAGCATAATTCGGGAAAAAATTTGAATCCGGATCTCCCAAGTCTTAAGNNKGGCACTTCATGCTTACTAAATGGGAGACCgaagCTGGTCTCGACAGNNTAACGACTTCGCNNTGGAAGGCAATGNNCTGTCTCTTATACACATCTCCGAGCCCACGAGAC
920	37	CAGATGAAGCATAATTCGGGAAAAAATTTGAATCCGGATCTCCCAAGTCTTAAGACGNNKACTTCATGCTTACTA	NNTGTCGTCAGTAGNNAGGTACGAACTCNN	AAAGTTTCAGGAACCACTAATGTCAAATGAAGATAATAAGCAGATGAAGCATAATTCGGGAAAAAATTTGAATCCGGATCTCCCAAGTCTTAAGACGNNKACTTCATGCTTACTAAATGGGAGACCgaagCTGGTCTCGACAGNNTGTCGTCAGTAGNNAGGTACGAACTCNNCTGTCTCTTATACACATCTCCGAGCCCACGAGAC
921	37	CAGATGAAGCATAATTCGGGAAAAAATTTGAATCCGGATCTCCCAAGTCTTAAGACGGGCNNKTCATGCTTACTA	NNACAACACACGGANNGTCGTCGTTAGANN	AAAGTTTCAGGAACCACTAATGTCAAATGAAGATAATAAGCAGATGAAGCATAATTCGGGAAAAAATTTGAATCCGGATCTCCCAAGTCTTAAGACGGGCNNKTCATGCTTACTAAATGGGAGACCgaagCTGGTCTCGACAGNNACAACACACGGANNGTCGTCGTTAGANNCTGTCTCTTATACACATCTCCGAGCCCACGAGAC
922	37	CAGATGAAGCATAATTCGGGAAAAAATTTGAATCCGGATCTCCCAAGTCTTAAGACGGGCACTNNKTGCTTACTA	NNCGGCTCAATTGANNCGTACTACGACTNN	AAAGTTTCAGGAACCACTAATGTCAAATGAAGATAATAAGCAGATGAAGCATAATTCGGGAAAAAATTTGAATCCGGATCTCCCAAGTCTTAAGACGGGCACTNNKTGCTTACTAAATGGGAGACCgaagCTGGTCTCGACAGNNCGGCTCAATTGANNCGTACTACGACTNNCTGTCTCTTATACACATCTCCGAGCCCACGAGAC
923	37	CAGATGAAGCATAATTCGGGAAAAAATTTGAATCCGGATCTCCCAAGTCTTAAGACGGGCACTTCANNKTTACTA	NNTGGAATCAGGAGNNGCAAGAAGTCTGNN	AAAGTTTCAGGAACCACTAATGTCAAATGAAGATAATAAGCAGATGAAGCATAATTCGGGAAAAAATTTGAATCCGGATCTCCCAAGTCTTAAGACGGGCACTTCANNKTTACTAAATGGGAGACCgaagCTGGTCTCGACAGNNTGGAATCAGGAGNNGCAAGAAGTCTGNNCTGTCTCTTATACACATCTCCGAGCCCACGAGAC
924	37	CAGATGAAGCATAATTCGGGAAAAAATTTGAATCCGGATCTCCCAAGTCTTAAGACGGGCACTTCATGCNNKCTA	NNACGTCAACACTGNNTGGAATGACCACNN	AAAGTTTCAGGAACCACTAATGTCAAATGAAGATAATAAGCAGATGAAGCATAATTCGGGAAAAAATTTGAATCCGGATCTCCCAAGTCTTAAGACGGGCACTTCATGCNNKCTAAATGGGAGACCgaagCTGGTCTCGACAGNNACGTCAACACTGNNTGGAATGACCACNNCTGTCTCTTATACACATCTCCGAGCCCACGAGAC
925	37	CAGATGAAGCATAATTCGGGAAAAAATTTGAATCCGGATCTCCCAAGTCTTAAGACGGGCACTTCATGCTTANNK	NNGTGGAATGCAGTNNCGGCAACAATTCNN	AAAGTTTCAGGAACCACTAATGTCAAATGAAGATAATAAGCAGATGAAGCATAATTCGGGAAAAAATTTGAATCCGGATCTCCCAAGTCTTAAGACGGGCACTTCATGCTTANNKAATGGGAGACCgaagCTGGTCTCGACAGNNGTGGAATGCAGTNNCGGCAACAATTCNNCTGTCTCTTATACACATCTCCGAGCCCACGAGAC
926	38	NNKGGCATTGAATCGCCTCAATTGCCATTCAATGGTCGCTCAGCACCTTCCCCAGTGAGAAACAACTCACTACCG	NNATTACCGGAGCTNNTGACAAGACCGANN	GGATCTCCCAAGTCTTAAGACGGGCACTTCATGCTTACTANNKGGCATTGAATCGCCTCAATTGCCATTCAATGGTCGCTCAGCACCTTCCCCAGTGAGAAACAACTCACTACCGGAGTGGAGACCgaagCTGGTCTCGACAGNNATTACCGGAGCTNNTGACAAGACCGANNCTGTCTCTTATACACATCTCCGAGCCCACGAGAC
927	38	AATNNKATTGAATCGCCTCAATTGCCATTCAATGGTCGCTCAGCACCTTCCCCAGTGAGAAACAACTCACTACCG	NNCTGTTCAGGTTCNNCGATTGGTACGTNN	GGATCTCCCAAGTCTTAAGACGGGCACTTCATGCTTACTAAATNNKATTGAATCGCCTCAATTGCCATTCAATGGTCGCTCAGCACCTTCCCCAGTGAGAAACAACTCACTACCGGAGTGGAGACCgaagCTGGTCTCGACAGNNCTGTTCAGGTTCNNCGATTGGTACGTNNCTGTCTCTTATACACATCTCCGAGCCCACGAGAC
928	38	AATGGCNNKGAATCGCCTCAATTGCCATTCAATGGTCGCTCAGCACCTTCCCCAGTGAGAAACAACTCACTACCG	NNCTGCCATTACTGNNTAAGCTGATGCGNN	GGATCTCCCAAGTCTTAAGACGGGCACTTCATGCTTACTAAATGGCNNKGAATCGCCTCAATTGCCATTCAATGGTCGCTCAGCACCTTCCCCAGTGAGAAACAACTCACTACCGGAGTGGAGACCgaagCTGGTCTCGACAGNNCTGCCATTACTGNNTAAGCTGATGCGNNCTGTCTCTTATACACATCTCCGAGCCCACGAGAC
929	38	AATGGCATTNNKTCGCCTCAATTGCCATTCAATGGTCGCTCAGCACCTTCCCCAGTGAGAAACAACTCACTACCG	NNACGGAGTCTTCTNNACATTGGAGCCANN	GGATCTCCCAAGTCTTAAGACGGGCACTTCATGCTTACTAAATGGCATTNNKTCGCCTCAATTGCCATTCAATGGTCGCTCAGCACCTTCCCCAGTGAGAAACAACTCACTACCGGAGTGGAGACCgaagCTGGTCTCGACAGNNACGGAGTCTTCTNNACATTGGAGCCANNCTGTCTCTTATACACATCTCCGAGCCCACGAGAC
930	38	AATGGCATTGAANNKCCTCAATTGCCATTCAATGGTCGCTCAGCACCTTCCCCAGTGAGAAACAACTCACTACCG	NNTAGTGCTTCACGNNGTGCTATGTCACNN	GGATCTCCCAAGTCTTAAGACGGGCACTTCATGCTTACTAAATGGCATTGAANNKCCTCAATTGCCATTCAATGGTCGCTCAGCACCTTCCCCAGTGAGAAACAACTCACTACCGGAGTGGAGACCgaagCTGGTCTCGACAGNNTAGTGCTTCACGNNGTGCTATGTCACNNCTGTCTCTTATACACATCTCCGAGCCCACGAGAC
931	38	AATGGCATTGAATCGNNKCAATTGCCATTCAATGGTCGCTCAGCACCTTCCCCAGTGAGAAACAACTCACTACCG	NNCAGACTTAGCGANNATTAGGACGCACNN	GGATCTCCCAAGTCTTAAGACGGGCACTTCATGCTTACTAAATGGCATTGAATCGNNKCAATTGCCATTCAATGGTCGCTCAGCACCTTCCCCAGTGAGAAACAACTCACTACCGGAGTGGAGACCgaagCTGGTCTCGACAGNNCAGACTTAGCGANNATTAGGACGCACNNCTGTCTCTTATACACATCTCCGAGCCCACGAGAC
932	38	AATGGCATTGAATCGCCTNNKTTGCCATTCAATGGTCGCTCAGCACCTTCCCCAGTGAGAAACAACTCACTACCG	NNGTTGTGACCTGTNNCAGTCTCCACTANN	GGATCTCCCAAGTCTTAAGACGGGCACTTCATGCTTACTAAATGGCATTGAATCGCCTNNKTTGCCATTCAATGGTCGCTCAGCACCTTCCCCAGTGAGAAACAACTCACTACCGGAGTGGAGACCgaagCTGGTCTCGACAGNNGTTGTGACCTGTNNCAGTCTCCACTANNCTGTCTCTTATACACATCTCCGAGCCCACGAGAC
933	38	AATGGCATTGAATCGCCTCAANNKCCATTCAATGGTCGCTCAGCACCTTCCCCAGTGAGAAACAACTCACTACCG	NNCTACGGTCTAAGNNCGTCACGTTACTNN	GGATCTCCCAAGTCTTAAGACGGGCACTTCATGCTTACTAAATGGCATTGAATCGCCTCAANNKCCATTCAATGGTCGCTCAGCACCTTCCCCAGTGAGAAACAACTCACTACCGGAGTGGAGACCgaagCTGGTCTCGACAGNNCTACGGTCTAAGNNCGTCACGTTACTNNCTGTCTCTTATACACATCTCCGAGCCCACGAGAC
934	38	AATGGCATTGAATCGCCTCAATTGNNKTTCAATGGTCGCTCAGCACCTTCCCCAGTGAGAAACAACTCACTACCG	NNATCGGTGTCTACNNACGAGTGTTCGTNN	GGATCTCCCAAGTCTTAAGACGGGCACTTCATGCTTACTAAATGGCATTGAATCGCCTCAATTGNNKTTCAATGGTCGCTCAGCACCTTCCCCAGTGAGAAACAACTCACTACCGGAGTGGAGACCgaagCTGGTCTCGACAGNNATCGGTGTCTACNNACGAGTGTTCGTNNCTGTCTCTTATACACATCTCCGAGCCCACGAGAC
935	38	AATGGCATTGAATCGCCTCAATTGCCANNKAATGGTCGCTCAGCACCTTCCCCAGTGAGAAACAACTCACTACCG	NNATCCATGCAGAGNNACTAACGCGTCTNN	GGATCTCCCAAGTCTTAAGACGGGCACTTCATGCTTACTAAATGGCATTGAATCGCCTCAATTGCCANNKAATGGTCGCTCAGCACCTTCCCCAGTGAGAAACAACTCACTACCGGAGTGGAGACCgaagCTGGTCTCGACAGNNATCCATGCAGAGNNACTAACGCGTCTNNCTGTCTCTTATACACATCTCCGAGCCCACGAGAC
936	38	AATGGCATTGAATCGCCTCAATTGCCATTCNNKGGTCGCTCAGCACCTTCCCCAGTGAGAAACAACTCACTACCG	NNCACGTCTGTACANNATACTTCCGCGANN	GGATCTCCCAAGTCTTAAGACGGGCACTTCATGCTTACTAAATGGCATTGAATCGCCTCAATTGCCATTCNNKGGTCGCTCAGCACCTTCCCCAGTGAGAAACAACTCACTACCGGAGTGGAGACCgaagCTGGTCTCGACAGNNCACGTCTGTACANNATACTTCCGCGANNCTGTCTCTTATACACATCTCCGAGCCCACGAGAC
937	38	AATGGCATTGAATCGCCTCAATTGCCATTCAATNNKCGCTCAGCACCTTCCCCAGTGAGAAACAACTCACTACCG	NNTGCTCATCCTGANNAGCTCTCCGTATNN	GGATCTCCCAAGTCTTAAGACGGGCACTTCATGCTTACTAAATGGCATTGAATCGCCTCAATTGCCATTCAATNNKCGCTCAGCACCTTCCCCAGTGAGAAACAACTCACTACCGGAGTGGAGACCgaagCTGGTCTCGACAGNNTGCTCATCCTGANNAGCTCTCCGTATNNCTGTCTCTTATACACATCTCCGAGCCCACGAGAC
938	38	AATGGCATTGAATCGCCTCAATTGCCATTCAATGGTNNKTCAGCACCTTCCCCAGTGAGAAACAACTCACTACCG	NNGCAACCACTTCTNNATCTGGAAGGCANN	GGATCTCCCAAGTCTTAAGACGGGCACTTCATGCTTACTAAATGGCATTGAATCGCCTCAATTGCCATTCAATGGTNNKTCAGCACCTTCCCCAGTGAGAAACAACTCACTACCGGAGTGGAGACCgaagCTGGTCTCGACAGNNGCAACCACTTCTNNATCTGGAAGGCANNCTGTCTCTTATACACATCTCCGAGCCCACGAGAC
939	38	AATGGCATTGAATCGCCTCAATTGCCATTCAATGGTCGCNNKGCACCTTCCCCAGTGAGAAACAACTCACTACCG	NNTGTAGGCACAGTNNCTAATGGAACCGNN	GGATCTCCCAAGTCTTAAGACGGGCACTTCATGCTTACTAAATGGCATTGAATCGCCTCAATTGCCATTCAATGGTCGCNNKGCACCTTCCCCAGTGAGAAACAACTCACTACCGGAGTGGAGACCgaagCTGGTCTCGACAGNNTGTAGGCACAGTNNCTAATGGAACCGNNCTGTCTCTTATACACATCTCCGAGCCCACGAGAC
940	38	AATGGCATTGAATCGCCTCAATTGCCATTCAATGGTCGCTCANNKCCTTCCCCAGTGAGAAACAACTCACTACCG	NNTGGTTGAGCAAGNNCAGGACCTACATNN	GGATCTCCCAAGTCTTAAGACGGGCACTTCATGCTTACTAAATGGCATTGAATCGCCTCAATTGCCATTCAATGGTCGCTCANNKCCTTCCCCAGTGAGAAACAACTCACTACCGGAGTGGAGACCgaagCTGGTCTCGACAGNNTGGTTGAGCAAGNNCAGGACCTACATNNCTGTCTCTTATACACATCTCCGAGCCCACGAGAC
941	38	AATGGCATTGAATCGCCTCAATTGCCATTCAATGGTCGCTCAGCANNKTCCCCAGTGAGAAACAACTCACTACCG	NNATGCTGCATACGNNCGTAAGTCTGAGNN	GGATCTCCCAAGTCTTAAGACGGGCACTTCATGCTTACTAAATGGCATTGAATCGCCTCAATTGCCATTCAATGGTCGCTCAGCANNKTCCCCAGTGAGAAACAACTCACTACCGGAGTGGAGACCgaagCTGGTCTCGACAGNNATGCTGCATACGNNCGTAAGTCTGAGNNCTGTCTCTTATACACATCTCCGAGCCCACGAGAC
942	38	AATGGCATTGAATCGCCTCAATTGCCATTCAATGGTCGCTCAGCACCTNNKCCAGTGAGAAACAACTCACTACCG	NNGTGAGCATGTAGNNCGCCATGTAAGANN	GGATCTCCCAAGTCTTAAGACGGGCACTTCATGCTTACTAAATGGCATTGAATCGCCTCAATTGCCATTCAATGGTCGCTCAGCACCTNNKCCAGTGAGAAACAACTCACTACCGGAGTGGAGACCgaagCTGGTCTCGACAGNNGTGAGCATGTAGNNCGCCATGTAAGANNCTGTCTCTTATACACATCTCCGAGCCCACGAGAC
943	38	AATGGCATTGAATCGCCTCAATTGCCATTCAATGGTCGCTCAGCACCTTCCNNKGTGAGAAACAACTCACTACCG	NNCGTCCATGTACANNACTGCATACGCTNN	GGATCTCCCAAGTCTTAAGACGGGCACTTCATGCTTACTAAATGGCATTGAATCGCCTCAATTGCCATTCAATGGTCGCTCAGCACCTTCCNNKGTGAGAAACAACTCACTACCGGAGTGGAGACCgaagCTGGTCTCGACAGNNCGTCCATGTACANNACTGCATACGCTNNCTGTCTCTTATACACATCTCCGAGCCCACGAGAC
944	38	AATGGCATTGAATCGCCTCAATTGCCATTCAATGGTCGCTCAGCACCTTCCCCANNKAGAAACAACTCACTACCG	NNCGATTGGATGACNNCGACCGAGAATANN	GGATCTCCCAAGTCTTAAGACGGGCACTTCATGCTTACTAAATGGCATTGAATCGCCTCAATTGCCATTCAATGGTCGCTCAGCACCTTCCCCANNKAGAAACAACTCACTACCGGAGTGGAGACCgaagCTGGTCTCGACAGNNCGATTGGATGACNNCGACCGAGAATANNCTGTCTCTTATACACATCTCCGAGCCCACGAGAC
945	38	AATGGCATTGAATCGCCTCAATTGCCATTCAATGGTCGCTCAGCACCTTCCCCAGTGNNKAACAACTCACTACCG	NNTAGCACTAGCCANNAGAGAGGCAACTNN	GGATCTCCCAAGTCTTAAGACGGGCACTTCATGCTTACTAAATGGCATTGAATCGCCTCAATTGCCATTCAATGGTCGCTCAGCACCTTCCCCAGTGNNKAACAACTCACTACCGGAGTGGAGACCgaagCTGGTCTCGACAGNNTAGCACTAGCCANNAGAGAGGCAACTNNCTGTCTCTTATACACATCTCCGAGCCCACGAGAC
946	38	AATGGCATTGAATCGCCTCAATTGCCATTCAATGGTCGCTCAGCACCTTCCCCAGTGAGANNKAACTCACTACCG	NNTGCAAGTCAACGNNATTGCTGATCGCNN	GGATCTCCCAAGTCTTAAGACGGGCACTTCATGCTTACTAAATGGCATTGAATCGCCTCAATTGCCATTCAATGGTCGCTCAGCACCTTCCCCAGTGAGANNKAACTCACTACCGGAGTGGAGACCgaagCTGGTCTCGACAGNNTGCAAGTCAACGNNATTGCTGATCGCNNCTGTCTCTTATACACATCTCCGAGCCCACGAGAC
947	38	AATGGCATTGAATCGCCTCAATTGCCATTCAATGGTCGCTCAGCACCTTCCCCAGTGAGAAACNNKTCACTACCG	NNAGCAGATCGCTANNAGACACACAGCANN	GGATCTCCCAAGTCTTAAGACGGGCACTTCATGCTTACTAAATGGCATTGAATCGCCTCAATTGCCATTCAATGGTCGCTCAGCACCTTCCCCAGTGAGAAACNNKTCACTACCGGAGTGGAGACCgaagCTGGTCTCGACAGNNAGCAGATCGCTANNAGACACACAGCANNCTGTCTCTTATACACATCTCCGAGCCCACGAGAC
948	38	AATGGCATTGAATCGCCTCAATTGCCATTCAATGGTCGCTCAGCACCTTCCCCAGTGAGAAACAACNNKCTACCG	NNTAAGTGCAGACGNNGTCTGTGCAAGTNN	GGATCTCCCAAGTCTTAAGACGGGCACTTCATGCTTACTAAATGGCATTGAATCGCCTCAATTGCCATTCAATGGTCGCTCAGCACCTTCCCCAGTGAGAAACAACNNKCTACCGGAGTGGAGACCgaagCTGGTCTCGACAGNNTAAGTGCAGACGNNGTCTGTGCAAGTNNCTGTCTCTTATACACATCTCCGAGCCCACGAGAC
949	38	AATGGCATTGAATCGCCTCAATTGCCATTCAATGGTCGCTCAGCACCTTCCCCAGTGAGAAACAACTCANNKCCG	NNTAGGTGTTGCCTNNCACGGTTACTGTNN	GGATCTCCCAAGTCTTAAGACGGGCACTTCATGCTTACTAAATGGCATTGAATCGCCTCAATTGCCATTCAATGGTCGCTCAGCACCTTCCCCAGTGAGAAACAACTCANNKCCGGAGTGGAGACCgaagCTGGTCTCGACAGNNTAGGTGTTGCCTNNCACGGTTACTGTNNCTGTCTCTTATACACATCTCCGAGCCCACGAGAC
950	38	AATGGCATTGAATCGCCTCAATTGCCATTCAATGGTCGCTCAGCACCTTCCCCAGTGAGAAACAACTCACTANNK	NNACGCTGAATGCTNNACGTTCTCCTTCNN	GGATCTCCCAAGTCTTAAGACGGGCACTTCATGCTTACTAAATGGCATTGAATCGCCTCAATTGCCATTCAATGGTCGCTCAGCACCTTCCCCAGTGAGAAACAACTCACTANNKGAGTGGAGACCgaagCTGGTCTCGACAGNNACGCTGAATGCTNNACGTTCTCCTTCNNCTGTCTCTTATACACATCTCCGAGCCCACGAGAC
951	39	NNKTTTGCACAATTGCCTTCATTTAGGTCATTATCCGTGTCTGATATGATCAATCCCGATTACGCGCAACCAACA	NNGTAATCAGCCAGNNACCTAGCTTGCTNN	TCGCTCAGCACCTTCCCCAGTGAGAAACAACTCACTACCGNNKTTTGCACAATTGCCTTCATTTAGGTCATTATCCGTGTCTGATATGATCAATCCCGATTACGCGCAACCAACAAATGGGAGACCgaagCTGGTCTCGACAGNNGTAATCAGCCAGNNACCTAGCTTGCTNNCTGTCTCTTATACACATCTCCGAGCCCACGAGAC
952	39	GAGNNKGCACAATTGCCTTCATTTAGGTCATTATCCGTGTCTGATATGATCAATCCCGATTACGCGCAACCAACA	NNCAGCTAGACCATNNTACTGAATGGCGNN	TCGCTCAGCACCTTCCCCAGTGAGAAACAACTCACTACCGGAGNNKGCACAATTGCCTTCATTTAGGTCATTATCCGTGTCTGATATGATCAATCCCGATTACGCGCAACCAACAAATGGGAGACCgaagCTGGTCTCGACAGNNCAGCTAGACCATNNTACTGAATGGCGNNCTGTCTCTTATACACATCTCCGAGCCCACGAGAC
953	39	GAGTTTNNKCAATTGCCTTCATTTAGGTCATTATCCGTGTCTGATATGATCAATCCCGATTACGCGCAACCAACA	NNGCTAACTAGGCANNTGGTGGTCTAAGNN	TCGCTCAGCACCTTCCCCAGTGAGAAACAACTCACTACCGGAGTTTNNKCAATTGCCTTCATTTAGGTCATTATCCGTGTCTGATATGATCAATCCCGATTACGCGCAACCAACAAATGGGAGACCgaagCTGGTCTCGACAGNNGCTAACTAGGCANNTGGTGGTCTAAGNNCTGTCTCTTATACACATCTCCGAGCCCACGAGAC
954	39	GAGTTTGCANNKTTGCCTTCATTTAGGTCATTATCCGTGTCTGATATGATCAATCCCGATTACGCGCAACCAACA	NNTATACTGCGTGCNNGTTATGTGCTGCNN	TCGCTCAGCACCTTCCCCAGTGAGAAACAACTCACTACCGGAGTTTGCANNKTTGCCTTCATTTAGGTCATTATCCGTGTCTGATATGATCAATCCCGATTACGCGCAACCAACAAATGGGAGACCgaagCTGGTCTCGACAGNNTATACTGCGTGCNNGTTATGTGCTGCNNCTGTCTCTTATACACATCTCCGAGCCCACGAGAC
955	39	GAGTTTGCACAANNKCCTTCATTTAGGTCATTATCCGTGTCTGATATGATCAATCCCGATTACGCGCAACCAACA	NNCATAGTTCACCGNNCAACGATGGAGTNN	TCGCTCAGCACCTTCCCCAGTGAGAAACAACTCACTACCGGAGTTTGCACAANNKCCTTCATTTAGGTCATTATCCGTGTCTGATATGATCAATCCCGATTACGCGCAACCAACAAATGGGAGACCgaagCTGGTCTCGACAGNNCATAGTTCACCGNNCAACGATGGAGTNNCTGTCTCTTATACACATCTCCGAGCCCACGAGAC
956	39	GAGTTTGCACAATTGNNKTCATTTAGGTCATTATCCGTGTCTGATATGATCAATCCCGATTACGCGCAACCAACA	NNGCGGATCTAATCNNCGTTAGCGGAATNN	TCGCTCAGCACCTTCCCCAGTGAGAAACAACTCACTACCGGAGTTTGCACAATTGNNKTCATTTAGGTCATTATCCGTGTCTGATATGATCAATCCCGATTACGCGCAACCAACAAATGGGAGACCgaagCTGGTCTCGACAGNNGCGGATCTAATCNNCGTTAGCGGAATNNCTGTCTCTTATACACATCTCCGAGCCCACGAGAC
957	39	GAGTTTGCACAATTGCCTNNKTTTAGGTCATTATCCGTGTCTGATATGATCAATCCCGATTACGCGCAACCAACA	NNGCAATAGCGTCTNNTACCACTAGGCTNN	TCGCTCAGCACCTTCCCCAGTGAGAAACAACTCACTACCGGAGTTTGCACAATTGCCTNNKTTTAGGTCATTATCCGTGTCTGATATGATCAATCCCGATTACGCGCAACCAACAAATGGGAGACCgaagCTGGTCTCGACAGNNGCAATAGCGTCTNNTACCACTAGGCTNNCTGTCTCTTATACACATCTCCGAGCCCACGAGAC
958	39	GAGTTTGCACAATTGCCTTCANNKAGGTCATTATCCGTGTCTGATATGATCAATCCCGATTACGCGCAACCAACA	NNCAGGTTGTTACGNNATAGCTTGCGACNN	TCGCTCAGCACCTTCCCCAGTGAGAAACAACTCACTACCGGAGTTTGCACAATTGCCTTCANNKAGGTCATTATCCGTGTCTGATATGATCAATCCCGATTACGCGCAACCAACAAATGGGAGACCgaagCTGGTCTCGACAGNNCAGGTTGTTACGNNATAGCTTGCGACNNCTGTCTCTTATACACATCTCCGAGCCCACGAGAC
959	39	GAGTTTGCACAATTGCCTTCATTTNNKTCATTATCCGTGTCTGATATGATCAATCCCGATTACGCGCAACCAACA	NNTGTTGCAGCTAGNNACCGAGTGCTTANN	TCGCTCAGCACCTTCCCCAGTGAGAAACAACTCACTACCGGAGTTTGCACAATTGCCTTCATTTNNKTCATTATCCGTGTCTGATATGATCAATCCCGATTACGCGCAACCAACAAATGGGAGACCgaagCTGGTCTCGACAGNNTGTTGCAGCTAGNNACCGAGTGCTTANNCTGTCTCTTATACACATCTCCGAGCCCACGAGAC
960	39	GAGTTTGCACAATTGCCTTCATTTAGGNNKTTATCCGTGTCTGATATGATCAATCCCGATTACGCGCAACCAACA	NNTACATACGCAGCNNCGCTTAAGGAAGNN	TCGCTCAGCACCTTCCCCAGTGAGAAACAACTCACTACCGGAGTTTGCACAATTGCCTTCATTTAGGNNKTTATCCGTGTCTGATATGATCAATCCCGATTACGCGCAACCAACAAATGGGAGACCgaagCTGGTCTCGACAGNNTACATACGCAGCNNCGCTTAAGGAAGNNCTGTCTCTTATACACATCTCCGAGCCCACGAGAC
961	39	GAGTTTGCACAATTGCCTTCATTTAGGTCANNKTCCGTGTCTGATATGATCAATCCCGATTACGCGCAACCAACA	NNCATAACGCAGGANNAGCACTAATCGCNN	TCGCTCAGCACCTTCCCCAGTGAGAAACAACTCACTACCGGAGTTTGCACAATTGCCTTCATTTAGGTCANNKTCCGTGTCTGATATGATCAATCCCGATTACGCGCAACCAACAAATGGGAGACCgaagCTGGTCTCGACAGNNCATAACGCAGGANNAGCACTAATCGCNNCTGTCTCTTATACACATCTCCGAGCCCACGAGAC
962	39	GAGTTTGCACAATTGCCTTCATTTAGGTCATTANNKGTGTCTGATATGATCAATCCCGATTACGCGCAACCAACA	NNGCCACGTATCTANNCTAAGCCTCGATNN	TCGCTCAGCACCTTCCCCAGTGAGAAACAACTCACTACCGGAGTTTGCACAATTGCCTTCATTTAGGTCATTANNKGTGTCTGATATGATCAATCCCGATTACGCGCAACCAACAAATGGGAGACCgaagCTGGTCTCGACAGNNGCCACGTATCTANNCTAAGCCTCGATNNCTGTCTCTTATACACATCTCCGAGCCCACGAGAC
963	39	GAGTTTGCACAATTGCCTTCATTTAGGTCATTATCCNNKTCTGATATGATCAATCCCGATTACGCGCAACCAACA	NNCTGGTGTCTTAGNNAGGTTGCTTCGTNN	TCGCTCAGCACCTTCCCCAGTGAGAAACAACTCACTACCGGAGTTTGCACAATTGCCTTCATTTAGGTCATTATCCNNKTCTGATATGATCAATCCCGATTACGCGCAACCAACAAATGGGAGACCgaagCTGGTCTCGACAGNNCTGGTGTCTTAGNNAGGTTGCTTCGTNNCTGTCTCTTATACACATCTCCGAGCCCACGAGAC
964	39	GAGTTTGCACAATTGCCTTCATTTAGGTCATTATCCGTGNNKGATATGATCAATCCCGATTACGCGCAACCAACA	NNCATGTCGCAGTANNCGGCCTAACAATNN	TCGCTCAGCACCTTCCCCAGTGAGAAACAACTCACTACCGGAGTTTGCACAATTGCCTTCATTTAGGTCATTATCCGTGNNKGATATGATCAATCCCGATTACGCGCAACCAACAAATGGGAGACCgaagCTGGTCTCGACAGNNCATGTCGCAGTANNCGGCCTAACAATNNCTGTCTCTTATACACATCTCCGAGCCCACGAGAC
965	39	GAGTTTGCACAATTGCCTTCATTTAGGTCATTATCCGTGTCTNNKATGATCAATCCCGATTACGCGCAACCAACA	NNAGGTCTGCTAACNNATTCGCGGATTCNN	TCGCTCAGCACCTTCCCCAGTGAGAAACAACTCACTACCGGAGTTTGCACAATTGCCTTCATTTAGGTCATTATCCGTGTCTNNKATGATCAATCCCGATTACGCGCAACCAACAAATGGGAGACCgaagCTGGTCTCGACAGNNAGGTCTGCTAACNNATTCGCGGATTCNNCTGTCTCTTATACACATCTCCGAGCCCACGAGAC
966	39	GAGTTTGCACAATTGCCTTCATTTAGGTCATTATCCGTGTCTGATNNKATCAATCCCGATTACGCGCAACCAACA	NNACCGAACACACANNTGTTATCCGCTCNN	TCGCTCAGCACCTTCCCCAGTGAGAAACAACTCACTACCGGAGTTTGCACAATTGCCTTCATTTAGGTCATTATCCGTGTCTGATNNKATCAATCCCGATTACGCGCAACCAACAAATGGGAGACCgaagCTGGTCTCGACAGNNACCGAACACACANNTGTTATCCGCTCNNCTGTCTCTTATACACATCTCCGAGCCCACGAGAC
967	39	GAGTTTGCACAATTGCCTTCATTTAGGTCATTATCCGTGTCTGATATGNNKAATCCCGATTACGCGCAACCAACA	NNTGGACACTACACNNACCATTGCCTTCNN	TCGCTCAGCACCTTCCCCAGTGAGAAACAACTCACTACCGGAGTTTGCACAATTGCCTTCATTTAGGTCATTATCCGTGTCTGATATGNNKAATCCCGATTACGCGCAACCAACAAATGGGAGACCgaagCTGGTCTCGACAGNNTGGACACTACACNNACCATTGCCTTCNNCTGTCTCTTATACACATCTCCGAGCCCACGAGAC
968	39	GAGTTTGCACAATTGCCTTCATTTAGGTCATTATCCGTGTCTGATATGATCNNKCCCGATTACGCGCAACCAACA	NNGCGTCGAACTATNNTGACGTGTCTAGNN	TCGCTCAGCACCTTCCCCAGTGAGAAACAACTCACTACCGGAGTTTGCACAATTGCCTTCATTTAGGTCATTATCCGTGTCTGATATGATCNNKCCCGATTACGCGCAACCAACAAATGGGAGACCgaagCTGGTCTCGACAGNNGCGTCGAACTATNNTGACGTGTCTAGNNCTGTCTCTTATACACATCTCCGAGCCCACGAGAC
969	39	GAGTTTGCACAATTGCCTTCATTTAGGTCATTATCCGTGTCTGATATGATCAATNNKGATTACGCGCAACCAACA	NNCTGAATCCACGANNCAGTCATAACGCNN	TCGCTCAGCACCTTCCCCAGTGAGAAACAACTCACTACCGGAGTTTGCACAATTGCCTTCATTTAGGTCATTATCCGTGTCTGATATGATCAATNNKGATTACGCGCAACCAACAAATGGGAGACCgaagCTGGTCTCGACAGNNCTGAATCCACGANNCAGTCATAACGCNNCTGTCTCTTATACACATCTCCGAGCCCACGAGAC
970	39	GAGTTTGCACAATTGCCTTCATTTAGGTCATTATCCGTGTCTGATATGATCAATCCCNNKTACGCGCAACCAACA	NNATGCTCTGCATCNNTGAGATCCGAAGNN	TCGCTCAGCACCTTCCCCAGTGAGAAACAACTCACTACCGGAGTTTGCACAATTGCCTTCATTTAGGTCATTATCCGTGTCTGATATGATCAATCCCNNKTACGCGCAACCAACAAATGGGAGACCgaagCTGGTCTCGACAGNNATGCTCTGCATCNNTGAGATCCGAAGNNCTGTCTCTTATACACATCTCCGAGCCCACGAGAC
971	39	GAGTTTGCACAATTGCCTTCATTTAGGTCATTATCCGTGTCTGATATGATCAATCCCGATNNKGCGCAACCAACA	NNCTGAACGATGTGNNTATCAGGTCGCTNN	TCGCTCAGCACCTTCCCCAGTGAGAAACAACTCACTACCGGAGTTTGCACAATTGCCTTCATTTAGGTCATTATCCGTGTCTGATATGATCAATCCCGATNNKGCGCAACCAACAAATGGGAGACCgaagCTGGTCTCGACAGNNCTGAACGATGTGNNTATCAGGTCGCTNNCTGTCTCTTATACACATCTCCGAGCCCACGAGAC
972	39	GAGTTTGCACAATTGCCTTCATTTAGGTCATTATCCGTGTCTGATATGATCAATCCCGATTACNNKCAACCAACA	NNACTTGTGGCATCNNTGTCGATGCTACNN	TCGCTCAGCACCTTCCCCAGTGAGAAACAACTCACTACCGGAGTTTGCACAATTGCCTTCATTTAGGTCATTATCCGTGTCTGATATGATCAATCCCGATTACNNKCAACCAACAAATGGGAGACCgaagCTGGTCTCGACAGNNACTTGTGGCATCNNTGTCGATGCTACNNCTGTCTCTTATACACATCTCCGAGCCCACGAGAC
973	39	GAGTTTGCACAATTGCCTTCATTTAGGTCATTATCCGTGTCTGATATGATCAATCCCGATTACGCGNNKCCAACA	NNATGCTGAACCTCNNTGCAGAATGCACNN	TCGCTCAGCACCTTCCCCAGTGAGAAACAACTCACTACCGGAGTTTGCACAATTGCCTTCATTTAGGTCATTATCCGTGTCTGATATGATCAATCCCGATTACGCGNNKCCAACAAATGGGAGACCgaagCTGGTCTCGACAGNNATGCTGAACCTCNNTGCAGAATGCACNNCTGTCTCTTATACACATCTCCGAGCCCACGAGAC
974	39	GAGTTTGCACAATTGCCTTCATTTAGGTCATTATCCGTGTCTGATATGATCAATCCCGATTACGCGCAANNKACA	NNCGTACGCGAATANNAGTGACCAACGANN	TCGCTCAGCACCTTCCCCAGTGAGAAACAACTCACTACCGGAGTTTGCACAATTGCCTTCATTTAGGTCATTATCCGTGTCTGATATGATCAATCCCGATTACGCGCAANNKACAAATGGGAGACCgaagCTGGTCTCGACAGNNCGTACGCGAATANNAGTGACCAACGANNCTGTCTCTTATACACATCTCCGAGCCCACGAGAC
975	39	GAGTTTGCACAATTGCCTTCATTTAGGTCATTATCCGTGTCTGATATGATCAATCCCGATTACGCGCAACCANNK	NNCGAGCAGAATAGNNCGCCACTACTATNN	TCGCTCAGCACCTTCCCCAGTGAGAAACAACTCACTACCGGAGTTTGCACAATTGCCTTCATTTAGGTCATTATCCGTGTCTGATATGATCAATCCCGATTACGCGCAACCANNKAATGGGAGACCgaagCTGGTCTCGACAGNNCGAGCAGAATAGNNCGCCACTACTATNNCTGTCTCTTATACACATCTCCGAGCCCACGAGAC
976	40	NNKGGGCAAAATAATACGCAAGTCCAATCTAATAAACCAATCAATGCTCAGCAGCAAATACCCACTTCAGTACAA	NNATATCCGCTACGNNCTGCAACTGTGTNN	CGTGTCTGATATGATCAATCCCGATTACGCGCAACCAACANNKGGGCAAAATAATACGCAAGTCCAATCTAATAAACCAATCAATGCTCAGCAGCAAATACCCACTTCAGTACAAGTACGGAGACCgaagCTGGTCTCGACAGNNATATCCGCTACGNNCTGCAACTGTGTNNCTGTCTCTTATACACATCTCCGAGCCCACGAGAC
977	40	AATNNKCAAAATAATACGCAAGTCCAATCTAATAAACCAATCAATGCTCAGCAGCAAATACCCACTTCAGTACAA	NNCTTGTCTAGGTGNNATTAGTCGTGGCNN	CGTGTCTGATATGATCAATCCCGATTACGCGCAACCAACAAATNNKCAAAATAATACGCAAGTCCAATCTAATAAACCAATCAATGCTCAGCAGCAAATACCCACTTCAGTACAAGTACGGAGACCgaagCTGGTCTCGACAGNNCTTGTCTAGGTGNNATTAGTCGTGGCNNCTGTCTCTTATACACATCTCCGAGCCCACGAGAC
978	40	AATGGGNNKAATAATACGCAAGTCCAATCTAATAAACCAATCAATGCTCAGCAGCAAATACCCACTTCAGTACAA	NNGTCTGATACGCANNCGAGGTGGTAATNN	CGTGTCTGATATGATCAATCCCGATTACGCGCAACCAACAAATGGGNNKAATAATACGCAAGTCCAATCTAATAAACCAATCAATGCTCAGCAGCAAATACCCACTTCAGTACAAGTACGGAGACCgaagCTGGTCTCGACAGNNGTCTGATACGCANNCGAGGTGGTAATNNCTGTCTCTTATACACATCTCCGAGCCCACGAGAC
979	40	AATGGGCAANNKAATACGCAAGTCCAATCTAATAAACCAATCAATGCTCAGCAGCAAATACCCACTTCAGTACAA	NNGTGTAGGTAAGCNNTATTCGGCAGACNN	CGTGTCTGATATGATCAATCCCGATTACGCGCAACCAACAAATGGGCAANNKAATACGCAAGTCCAATCTAATAAACCAATCAATGCTCAGCAGCAAATACCCACTTCAGTACAAGTACGGAGACCgaagCTGGTCTCGACAGNNGTGTAGGTAAGCNNTATTCGGCAGACNNCTGTCTCTTATACACATCTCCGAGCCCACGAGAC
980	40	AATGGGCAAAATNNKACGCAAGTCCAATCTAATAAACCAATCAATGCTCAGCAGCAAATACCCACTTCAGTACAA	NNGTCAACAAGCTCNNTAACGAGGCACTNN	CGTGTCTGATATGATCAATCCCGATTACGCGCAACCAACAAATGGGCAAAATNNKACGCAAGTCCAATCTAATAAACCAATCAATGCTCAGCAGCAAATACCCACTTCAGTACAAGTACGGAGACCgaagCTGGTCTCGACAGNNGTCAACAAGCTCNNTAACGAGGCACTNNCTGTCTCTTATACACATCTCCGAGCCCACGAGAC
981	40	AATGGGCAAAATAATNNKCAAGTCCAATCTAATAAACCAATCAATGCTCAGCAGCAAATACCCACTTCAGTACAA	NNGTAAGTGGACACNNCATGACACAACGNN	CGTGTCTGATATGATCAATCCCGATTACGCGCAACCAACAAATGGGCAAAATAATNNKCAAGTCCAATCTAATAAACCAATCAATGCTCAGCAGCAAATACCCACTTCAGTACAAGTACGGAGACCgaagCTGGTCTCGACAGNNGTAAGTGGACACNNCATGACACAACGNNCTGTCTCTTATACACATCTCCGAGCCCACGAGAC
982	40	AATGGGCAAAATAATACGNNKGTCCAATCTAATAAACCAATCAATGCTCAGCAGCAAATACCCACTTCAGTACAA	NNGCTGAACTGGTANNCTACAAGTCGCANN	CGTGTCTGATATGATCAATCCCGATTACGCGCAACCAACAAATGGGCAAAATAATACGNNKGTCCAATCTAATAAACCAATCAATGCTCAGCAGCAAATACCCACTTCAGTACAAGTACGGAGACCgaagCTGGTCTCGACAGNNGCTGAACTGGTANNCTACAAGTCGCANNCTGTCTCTTATACACATCTCCGAGCCCACGAGAC
983	40	AATGGGCAAAATAATACGCAANNKCAATCTAATAAACCAATCAATGCTCAGCAGCAAATACCCACTTCAGTACAA	NNACACAGGTACCTNNCTGTACGAGTTGNN	CGTGTCTGATATGATCAATCCCGATTACGCGCAACCAACAAATGGGCAAAATAATACGCAANNKCAATCTAATAAACCAATCAATGCTCAGCAGCAAATACCCACTTCAGTACAAGTACGGAGACCgaagCTGGTCTCGACAGNNACACAGGTACCTNNCTGTACGAGTTGNNCTGTCTCTTATACACATCTCCGAGCCCACGAGAC
984	40	AATGGGCAAAATAATACGCAAGTCNNKTCTAATAAACCAATCAATGCTCAGCAGCAAATACCCACTTCAGTACAA	NNGTGATCCAACGANNAGTCACAGCTAGNN	CGTGTCTGATATGATCAATCCCGATTACGCGCAACCAACAAATGGGCAAAATAATACGCAAGTCNNKTCTAATAAACCAATCAATGCTCAGCAGCAAATACCCACTTCAGTACAAGTACGGAGACCgaagCTGGTCTCGACAGNNGTGATCCAACGANNAGTCACAGCTAGNNCTGTCTCTTATACACATCTCCGAGCCCACGAGAC
985	40	AATGGGCAAAATAATACGCAAGTCCAANNKAATAAACCAATCAATGCTCAGCAGCAAATACCCACTTCAGTACAA	NNTGCAGCACACTANNATGCTTGGACTCNN	CGTGTCTGATATGATCAATCCCGATTACGCGCAACCAACAAATGGGCAAAATAATACGCAAGTCCAANNKAATAAACCAATCAATGCTCAGCAGCAAATACCCACTTCAGTACAAGTACGGAGACCgaagCTGGTCTCGACAGNNTGCAGCACACTANNATGCTTGGACTCNNCTGTCTCTTATACACATCTCCGAGCCCACGAGAC
986	40	AATGGGCAAAATAATACGCAAGTCCAATCTNNKAAACCAATCAATGCTCAGCAGCAAATACCCACTTCAGTACAA	NNGCATGTTCCACANNCGTAGTCAACCANN	CGTGTCTGATATGATCAATCCCGATTACGCGCAACCAACAAATGGGCAAAATAATACGCAAGTCCAATCTNNKAAACCAATCAATGCTCAGCAGCAAATACCCACTTCAGTACAAGTACGGAGACCgaagCTGGTCTCGACAGNNGCATGTTCCACANNCGTAGTCAACCANNCTGTCTCTTATACACATCTCCGAGCCCACGAGAC
987	40	AATGGGCAAAATAATACGCAAGTCCAATCTAATNNKCCAATCAATGCTCAGCAGCAAATACCCACTTCAGTACAA	NNGTGTACGTACCANNCGATCGCTATGTNN	CGTGTCTGATATGATCAATCCCGATTACGCGCAACCAACAAATGGGCAAAATAATACGCAAGTCCAATCTAATNNKCCAATCAATGCTCAGCAGCAAATACCCACTTCAGTACAAGTACGGAGACCgaagCTGGTCTCGACAGNNGTGTACGTACCANNCGATCGCTATGTNNCTGTCTCTTATACACATCTCCGAGCCCACGAGAC
988	40	AATGGGCAAAATAATACGCAAGTCCAATCTAATAAANNKATCAATGCTCAGCAGCAAATACCCACTTCAGTACAA	NNCTATCTCTGTGCNNTAGCCAAGAGGANN	CGTGTCTGATATGATCAATCCCGATTACGCGCAACCAACAAATGGGCAAAATAATACGCAAGTCCAATCTAATAAANNKATCAATGCTCAGCAGCAAATACCCACTTCAGTACAAGTACGGAGACCgaagCTGGTCTCGACAGNNCTATCTCTGTGCNNTAGCCAAGAGGANNCTGTCTCTTATACACATCTCCGAGCCCACGAGAC
989	40	AATGGGCAAAATAATACGCAAGTCCAATCTAATAAACCANNKAATGCTCAGCAGCAAATACCCACTTCAGTACAA	NNGTGCATCTCTTGNNAGATCCGTAGTCNN	CGTGTCTGATATGATCAATCCCGATTACGCGCAACCAACAAATGGGCAAAATAATACGCAAGTCCAATCTAATAAACCANNKAATGCTCAGCAGCAAATACCCACTTCAGTACAAGTACGGAGACCgaagCTGGTCTCGACAGNNGTGCATCTCTTGNNAGATCCGTAGTCNNCTGTCTCTTATACACATCTCCGAGCCCACGAGAC
990	40	AATGGGCAAAATAATACGCAAGTCCAATCTAATAAACCAATCNNKGCTCAGCAGCAAATACCCACTTCAGTACAA	NNCGGTAATCGTGANNACCAGCAGACATNN	CGTGTCTGATATGATCAATCCCGATTACGCGCAACCAACAAATGGGCAAAATAATACGCAAGTCCAATCTAATAAACCAATCNNKGCTCAGCAGCAAATACCCACTTCAGTACAAGTACGGAGACCgaagCTGGTCTCGACAGNNCGGTAATCGTGANNACCAGCAGACATNNCTGTCTCTTATACACATCTCCGAGCCCACGAGAC
991	40	AATGGGCAAAATAATACGCAAGTCCAATCTAATAAACCAATCAATNNKCAGCAGCAAATACCCACTTCAGTACAA	NNCGCATACCAGATNNGCCTATAGCCATNN	CGTGTCTGATATGATCAATCCCGATTACGCGCAACCAACAAATGGGCAAAATAATACGCAAGTCCAATCTAATAAACCAATCAATNNKCAGCAGCAAATACCCACTTCAGTACAAGTACGGAGACCgaagCTGGTCTCGACAGNNCGCATACCAGATNNGCCTATAGCCATNNCTGTCTCTTATACACATCTCCGAGCCCACGAGAC
992	40	AATGGGCAAAATAATACGCAAGTCCAATCTAATAAACCAATCAATGCTNNKCAGCAAATACCCACTTCAGTACAA	NNACACGTATCGACNNTGTGGCATACGTNN	CGTGTCTGATATGATCAATCCCGATTACGCGCAACCAACAAATGGGCAAAATAATACGCAAGTCCAATCTAATAAACCAATCAATGCTNNKCAGCAAATACCCACTTCAGTACAAGTACGGAGACCgaagCTGGTCTCGACAGNNACACGTATCGACNNTGTGGCATACGTNNCTGTCTCTTATACACATCTCCGAGCCCACGAGAC
993	40	AATGGGCAAAATAATACGCAAGTCCAATCTAATAAACCAATCAATGCTCAGNNKCAAATACCCACTTCAGTACAA	NNCACAAGTTAGCGNNCACGGATTCTGANN	CGTGTCTGATATGATCAATCCCGATTACGCGCAACCAACAAATGGGCAAAATAATACGCAAGTCCAATCTAATAAACCAATCAATGCTCAGNNKCAAATACCCACTTCAGTACAAGTACGGAGACCgaagCTGGTCTCGACAGNNCACAAGTTAGCGNNCACGGATTCTGANNCTGTCTCTTATACACATCTCCGAGCCCACGAGAC
994	40	AATGGGCAAAATAATACGCAAGTCCAATCTAATAAACCAATCAATGCTCAGCAGNNKATACCCACTTCAGTACAA	NNACAGTCTACACGNNCTAAGTCAGCTGNN	CGTGTCTGATATGATCAATCCCGATTACGCGCAACCAACAAATGGGCAAAATAATACGCAAGTCCAATCTAATAAACCAATCAATGCTCAGCAGNNKATACCCACTTCAGTACAAGTACGGAGACCgaagCTGGTCTCGACAGNNACAGTCTACACGNNCTAAGTCAGCTGNNCTGTCTCTTATACACATCTCCGAGCCCACGAGAC
995	40	AATGGGCAAAATAATACGCAAGTCCAATCTAATAAACCAATCAATGCTCAGCAGCAANNKCCCACTTCAGTACAA	NNCACATTGCTGGANNCTTGTACCGACANN	CGTGTCTGATATGATCAATCCCGATTACGCGCAACCAACAAATGGGCAAAATAATACGCAAGTCCAATCTAATAAACCAATCAATGCTCAGCAGCAANNKCCCACTTCAGTACAAGTACGGAGACCgaagCTGGTCTCGACAGNNCACATTGCTGGANNCTTGTACCGACANNCTGTCTCTTATACACATCTCCGAGCCCACGAGAC
996	40	AATGGGCAAAATAATACGCAAGTCCAATCTAATAAACCAATCAATGCTCAGCAGCAAATANNKACTTCAGTACAA	NNATCACGAGGTGANNACTGTACCGTACNN	CGTGTCTGATATGATCAATCCCGATTACGCGCAACCAACAAATGGGCAAAATAATACGCAAGTCCAATCTAATAAACCAATCAATGCTCAGCAGCAAATANNKACTTCAGTACAAGTACGGAGACCgaagCTGGTCTCGACAGNNATCACGAGGTGANNACTGTACCGTACNNCTGTCTCTTATACACATCTCCGAGCCCACGAGAC
997	40	AATGGGCAAAATAATACGCAAGTCCAATCTAATAAACCAATCAATGCTCAGCAGCAAATACCCNNKTCAGTACAA	NNCATGATCACTGCNNTGCAGCTTCGATNN	CGTGTCTGATATGATCAATCCCGATTACGCGCAACCAACAAATGGGCAAAATAATACGCAAGTCCAATCTAATAAACCAATCAATGCTCAGCAGCAAATACCCNNKTCAGTACAAGTACGGAGACCgaagCTGGTCTCGACAGNNCATGATCACTGCNNTGCAGCTTCGATNNCTGTCTCTTATACACATCTCCGAGCCCACGAGAC
998	40	AATGGGCAAAATAATACGCAAGTCCAATCTAATAAACCAATCAATGCTCAGCAGCAAATACCCACTNNKGTACAA	NNTACGCGACATCTNNAGGTACACCAAGNN	CGTGTCTGATATGATCAATCCCGATTACGCGCAACCAACAAATGGGCAAAATAATACGCAAGTCCAATCTAATAAACCAATCAATGCTCAGCAGCAAATACCCACTNNKGTACAAGTACGGAGACCgaagCTGGTCTCGACAGNNTACGCGACATCTNNAGGTACACCAAGNNCTGTCTCTTATACACATCTCCGAGCCCACGAGAC
999	40	AATGGGCAAAATAATACGCAAGTCCAATCTAATAAACCAATCAATGCTCAGCAGCAAATACCCACTTCANNKCAA	NNACTGCTGTAGCANNTAGGCCATACTGNN	CGTGTCTGATATGATCAATCCCGATTACGCGCAACCAACAAATGGGCAAAATAATACGCAAGTCCAATCTAATAAACCAATCAATGCTCAGCAGCAAATACCCACTTCANNKCAAGTACGGAGACCgaagCTGGTCTCGACAGNNACTGCTGTAGCANNTAGGCCATACTGNNCTGTCTCTTATACACATCTCCGAGCCCACGAGAC
1000	40	AATGGGCAAAATAATACGCAAGTCCAATCTAATAAACCAATCAATGCTCAGCAGCAAATACCCACTTCAGTANNK	NNGTGTGGTATCGTNNTGCTTGAGAAGCNN	CGTGTCTGATATGATCAATCCCGATTACGCGCAACCAACAAATGGGCAAAATAATACGCAAGTCCAATCTAATAAACCAATCAATGCTCAGCAGCAAATACCCACTTCAGTANNKGTACGGAGACCgaagCTGGTCTCGACAGNNGTGTGGTATCGTNNTGCTTGAGAAGCNNCTGTCTCTTATACACATCTCCGAGCCCACGAGAC
1001	41	NNKCCATTTATGAACACAAATGAAATCAATAACAACAACAACAACAACAACAACAATAAAAACAATATTAACAAT	NNACGGTTACCGTANNGCTTACACTCGTNN	ACCAATCAATGCTCAGCAGCAAATACCCACTTCAGTACAANNKCCATTTATGAACACAAATGAAATCAATAACAACAACAACAACAACAACAACAATAAAAACAATATTAACAATATTAGGAGACCgaagCTGGTCTCGACAGNNACGGTTACCGTANNGCTTACACTCGTNNCTGTCTCTTATACACATCTCCGAGCCCACGAGAC
1002	41	GTANNKTTTATGAACACAAATGAAATCAATAACAACAACAACAACAACAACAACAATAAAAACAATATTAACAAT	NNTATACCGGATCGNNTGCAACGGATTCNN	ACCAATCAATGCTCAGCAGCAAATACCCACTTCAGTACAAGTANNKTTTATGAACACAAATGAAATCAATAACAACAACAACAACAACAACAACAATAAAAACAATATTAACAATATTAGGAGACCgaagCTGGTCTCGACAGNNTATACCGGATCGNNTGCAACGGATTCNNCTGTCTCTTATACACATCTCCGAGCCCACGAGAC
1003	41	GTACCANNKATGAACACAAATGAAATCAATAACAACAACAACAACAACAACAACAATAAAAACAATATTAACAAT	NNTGACATCCACACNNAGTCGTTGTTGCNN	ACCAATCAATGCTCAGCAGCAAATACCCACTTCAGTACAAGTACCANNKATGAACACAAATGAAATCAATAACAACAACAACAACAACAACAACAATAAAAACAATATTAACAATATTAGGAGACCgaagCTGGTCTCGACAGNNTGACATCCACACNNAGTCGTTGTTGCNNCTGTCTCTTATACACATCTCCGAGCCCACGAGAC
1004	41	GTACCATTTNNKAACACAAATGAAATCAATAACAACAACAACAACAACAACAACAATAAAAACAATATTAACAAT	NNTAGTGGAGTCTCNNCATGGAGTGTTGNN	ACCAATCAATGCTCAGCAGCAAATACCCACTTCAGTACAAGTACCATTTNNKAACACAAATGAAATCAATAACAACAACAACAACAACAACAACAATAAAAACAATATTAACAATATTAGGAGACCgaagCTGGTCTCGACAGNNTAGTGGAGTCTCNNCATGGAGTGTTGNNCTGTCTCTTATACACATCTCCGAGCCCACGAGAC
1005	41	GTACCATTTATGNNKACAAATGAAATCAATAACAACAACAACAACAACAACAACAATAAAAACAATATTAACAAT	NNACGAGGATTAGCNNTGCCTATGGTGTNN	ACCAATCAATGCTCAGCAGCAAATACCCACTTCAGTACAAGTACCATTTATGNNKACAAATGAAATCAATAACAACAACAACAACAACAACAACAATAAAAACAATATTAACAATATTAGGAGACCgaagCTGGTCTCGACAGNNACGAGGATTAGCNNTGCCTATGGTGTNNCTGTCTCTTATACACATCTCCGAGCCCACGAGAC
1006	41	GTACCATTTATGAACNNKAATGAAATCAATAACAACAACAACAACAACAACAACAATAAAAACAATATTAACAAT	NNCAATACGCCTACNNATCTCGCGAATCNN	ACCAATCAATGCTCAGCAGCAAATACCCACTTCAGTACAAGTACCATTTATGAACNNKAATGAAATCAATAACAACAACAACAACAACAACAACAATAAAAACAATATTAACAATATTAGGAGACCgaagCTGGTCTCGACAGNNCAATACGCCTACNNATCTCGCGAATCNNCTGTCTCTTATACACATCTCCGAGCCCACGAGAC
1007	41	GTACCATTTATGAACACANNKGAAATCAATAACAACAACAACAACAACAACAACAATAAAAACAATATTAACAAT	NNTGCCTGATCTACNNAGCGCTTGAAGANN	ACCAATCAATGCTCAGCAGCAAATACCCACTTCAGTACAAGTACCATTTATGAACACANNKGAAATCAATAACAACAACAACAACAACAACAACAATAAAAACAATATTAACAATATTAGGAGACCgaagCTGGTCTCGACAGNNTGCCTGATCTACNNAGCGCTTGAAGANNCTGTCTCTTATACACATCTCCGAGCCCACGAGAC
1008	41	GTACCATTTATGAACACAAATNNKATCAATAACAACAACAACAACAACAACAACAATAAAAACAATATTAACAAT	NNTAACTGAGCGCANNCTGGATTCACCTNN	ACCAATCAATGCTCAGCAGCAAATACCCACTTCAGTACAAGTACCATTTATGAACACAAATNNKATCAATAACAACAACAACAACAACAACAACAATAAAAACAATATTAACAATATTAGGAGACCgaagCTGGTCTCGACAGNNTAACTGAGCGCANNCTGGATTCACCTNNCTGTCTCTTATACACATCTCCGAGCCCACGAGAC
1009	41	GTACCATTTATGAACACAAATGAANNKAATAACAACAACAACAACAACAACAACAATAAAAACAATATTAACAAT	NNGTTGGTAACCGTNNCGTTCATTAGCGNN	ACCAATCAATGCTCAGCAGCAAATACCCACTTCAGTACAAGTACCATTTATGAACACAAATGAANNKAATAACAACAACAACAACAACAACAACAATAAAAACAATATTAACAATATTAGGAGACCgaagCTGGTCTCGACAGNNGTTGGTAACCGTNNCGTTCATTAGCGNNCTGTCTCTTATACACATCTCCGAGCCCACGAGAC
1010	41	GTACCATTTATGAACACAAATGAAATCNNKAACAACAACAACAACAACAACAACAATAAAAACAATATTAACAAT	NNATATGCGCCAACNNTGATCGTCTGTGNN	ACCAATCAATGCTCAGCAGCAAATACCCACTTCAGTACAAGTACCATTTATGAACACAAATGAAATCNNKAACAACAACAACAACAACAACAACAATAAAAACAATATTAACAATATTAGGAGACCgaagCTGGTCTCGACAGNNATATGCGCCAACNNTGATCGTCTGTGNNCTGTCTCTTATACACATCTCCGAGCCCACGAGAC
1011	41	GTACCATTTATGAACACAAATGAAATCAATNNKAACAACAACAACAACAACAACAATAAAAACAATATTAACAAT	NNCAATCGTCCTTGNNGCGAATTAGGAGNN	ACCAATCAATGCTCAGCAGCAAATACCCACTTCAGTACAAGTACCATTTATGAACACAAATGAAATCAATNNKAACAACAACAACAACAACAACAATAAAAACAATATTAACAATATTAGGAGACCgaagCTGGTCTCGACAGNNCAATCGTCCTTGNNGCGAATTAGGAGNNCTGTCTCTTATACACATCTCCGAGCCCACGAGAC
1012	41	GTACCATTTATGAACACAAATGAAATCAATAACNNKAACAACAACAACAACAACAATAAAAACAATATTAACAAT	NNGCTTCACTGACANNCGAAGCTTATGCNN	ACCAATCAATGCTCAGCAGCAAATACCCACTTCAGTACAAGTACCATTTATGAACACAAATGAAATCAATAACNNKAACAACAACAACAACAACAATAAAAACAATATTAACAATATTAGGAGACCgaagCTGGTCTCGACAGNNGCTTCACTGACANNCGAAGCTTATGCNNCTGTCTCTTATACACATCTCCGAGCCCACGAGAC
1013	41	GTACCATTTATGAACACAAATGAAATCAATAACAACNNKAACAACAACAACAACAATAAAAACAATATTAACAAT	NNTGTCAGTGTGTCNNCGATTACAACCGNN	ACCAATCAATGCTCAGCAGCAAATACCCACTTCAGTACAAGTACCATTTATGAACACAAATGAAATCAATAACAACNNKAACAACAACAACAACAATAAAAACAATATTAACAATATTAGGAGACCgaagCTGGTCTCGACAGNNTGTCAGTGTGTCNNCGATTACAACCGNNCTGTCTCTTATACACATCTCCGAGCCCACGAGAC
1014	41	GTACCATTTATGAACACAAATGAAATCAATAACAACAACNNKAACAACAACAACAATAAAAACAATATTAACAAT	NNACTGCTGGACTANNAGAGTCCAGCATNN	ACCAATCAATGCTCAGCAGCAAATACCCACTTCAGTACAAGTACCATTTATGAACACAAATGAAATCAATAACAACAACNNKAACAACAACAACAATAAAAACAATATTAACAATATTAGGAGACCgaagCTGGTCTCGACAGNNACTGCTGGACTANNAGAGTCCAGCATNNCTGTCTCTTATACACATCTCCGAGCCCACGAGAC
1015	41	GTACCATTTATGAACACAAATGAAATCAATAACAACAACAACNNKAACAACAACAATAAAAACAATATTAACAAT	NNGCATGTCACGTANNATTCGTCGAGGANN	ACCAATCAATGCTCAGCAGCAAATACCCACTTCAGTACAAGTACCATTTATGAACACAAATGAAATCAATAACAACAACAACNNKAACAACAACAATAAAAACAATATTAACAATATTAGGAGACCgaagCTGGTCTCGACAGNNGCATGTCACGTANNATTCGTCGAGGANNCTGTCTCTTATACACATCTCCGAGCCCACGAGAC
1016	41	GTACCATTTATGAACACAAATGAAATCAATAACAACAACAACAACNNKAACAACAATAAAAACAATATTAACAAT	NNGTCTTACACGTGNNCTGCGAATGAAGNN	ACCAATCAATGCTCAGCAGCAAATACCCACTTCAGTACAAGTACCATTTATGAACACAAATGAAATCAATAACAACAACAACAACNNKAACAACAATAAAAACAATATTAACAATATTAGGAGACCgaagCTGGTCTCGACAGNNGTCTTACACGTGNNCTGCGAATGAAGNNCTGTCTCTTATACACATCTCCGAGCCCACGAGAC
1017	41	GTACCATTTATGAACACAAATGAAATCAATAACAACAACAACAACAACNNKAACAATAAAAACAATATTAACAAT	NNCATAGTGCCTACNNATGGCGTATGCANN	ACCAATCAATGCTCAGCAGCAAATACCCACTTCAGTACAAGTACCATTTATGAACACAAATGAAATCAATAACAACAACAACAACAACNNKAACAATAAAAACAATATTAACAATATTAGGAGACCgaagCTGGTCTCGACAGNNCATAGTGCCTACNNATGGCGTATGCANNCTGTCTCTTATACACATCTCCGAGCCCACGAGAC
1018	41	GTACCATTTATGAACACAAATGAAATCAATAACAACAACAACAACAACAACNNKAATAAAAACAATATTAACAAT	NNCGCTTACTACCANNTGAGCGAGTTCANN	ACCAATCAATGCTCAGCAGCAAATACCCACTTCAGTACAAGTACCATTTATGAACACAAATGAAATCAATAACAACAACAACAACAACAACNNKAATAAAAACAATATTAACAATATTAGGAGACCgaagCTGGTCTCGACAGNNCGCTTACTACCANNTGAGCGAGTTCANNCTGTCTCTTATACACATCTCCGAGCCCACGAGAC
1019	41	GTACCATTTATGAACACAAATGAAATCAATAACAACAACAACAACAACAACAACNNKAAAAACAATATTAACAAT	NNACGATAGGTCGTNNATGGTGCTCTCANN	ACCAATCAATGCTCAGCAGCAAATACCCACTTCAGTACAAGTACCATTTATGAACACAAATGAAATCAATAACAACAACAACAACAACAACAACNNKAAAAACAATATTAACAATATTAGGAGACCgaagCTGGTCTCGACAGNNACGATAGGTCGTNNATGGTGCTCTCANNCTGTCTCTTATACACATCTCCGAGCCCACGAGAC
1020	41	GTACCATTTATGAACACAAATGAAATCAATAACAACAACAACAACAACAACAACAATNNKAACAATATTAACAAT	NNCTGACATGTACGNNCTGAAGATAGGCNN	ACCAATCAATGCTCAGCAGCAAATACCCACTTCAGTACAAGTACCATTTATGAACACAAATGAAATCAATAACAACAACAACAACAACAACAACAATNNKAACAATATTAACAATATTAGGAGACCgaagCTGGTCTCGACAGNNCTGACATGTACGNNCTGAAGATAGGCNNCTGTCTCTTATACACATCTCCGAGCCCACGAGAC
1021	41	GTACCATTTATGAACACAAATGAAATCAATAACAACAACAACAACAACAACAACAATAAANNKAATATTAACAAT	NNCAACGATTCGACNNCAGCCTATTCACNN	ACCAATCAATGCTCAGCAGCAAATACCCACTTCAGTACAAGTACCATTTATGAACACAAATGAAATCAATAACAACAACAACAACAACAACAACAATAAANNKAATATTAACAATATTAGGAGACCgaagCTGGTCTCGACAGNNCAACGATTCGACNNCAGCCTATTCACNNCTGTCTCTTATACACATCTCCGAGCCCACGAGAC
1022	41	GTACCATTTATGAACACAAATGAAATCAATAACAACAACAACAACAACAACAACAATAAAAACNNKATTAACAAT	NNGTGGATACAGACNNATCTCGGAACTCNN	ACCAATCAATGCTCAGCAGCAAATACCCACTTCAGTACAAGTACCATTTATGAACACAAATGAAATCAATAACAACAACAACAACAACAACAACAATAAAAACNNKATTAACAATATTAGGAGACCgaagCTGGTCTCGACAGNNGTGGATACAGACNNATCTCGGAACTCNNCTGTCTCTTATACACATCTCCGAGCCCACGAGAC
1023	41	GTACCATTTATGAACACAAATGAAATCAATAACAACAACAACAACAACAACAACAATAAAAACAATNNKAACAAT	NNAGCGGTAATGCTNNCATTGTGTTCGCNN	ACCAATCAATGCTCAGCAGCAAATACCCACTTCAGTACAAGTACCATTTATGAACACAAATGAAATCAATAACAACAACAACAACAACAACAACAATAAAAACAATNNKAACAATATTAGGAGACCgaagCTGGTCTCGACAGNNAGCGGTAATGCTNNCATTGTGTTCGCNNCTGTCTCTTATACACATCTCCGAGCCCACGAGAC
1024	41	GTACCATTTATGAACACAAATGAAATCAATAACAACAACAACAACAACAACAACAATAAAAACAATATTNNKAAT	NNCACGATCGTGTANNATTGCCGGAAGANN	ACCAATCAATGCTCAGCAGCAAATACCCACTTCAGTACAAGTACCATTTATGAACACAAATGAAATCAATAACAACAACAACAACAACAACAACAATAAAAACAATATTNNKAATATTAGGAGACCgaagCTGGTCTCGACAGNNCACGATCGTGTANNATTGCCGGAAGANNCTGTCTCTTATACACATCTCCGAGCCCACGAGAC
1025	41	GTACCATTTATGAACACAAATGAAATCAATAACAACAACAACAACAACAACAACAATAAAAACAATATTAACNNK	NNATTCTCTCCTGCNNGCATGTTAGCACNN	ACCAATCAATGCTCAGCAGCAAATACCCACTTCAGTACAAGTACCATTTATGAACACAAATGAAATCAATAACAACAACAACAACAACAACAACAATAAAAACAATATTAACNNKATTAGGAGACCgaagCTGGTCTCGACAGNNATTCTCTCCTGCNNGCATGTTAGCACNNCTGTCTCTTATACACATCTCCGAGCCCACGAGAC
1026	42	NNKAACAACAACAACAGTAACAATTTTTCTGCAACTAGTTTTAATTTGGGGACACTAGATGAATTTGTTAATAAC	NNAGACTTCGCATGNNTGACACTCAGCTNN	CAACAACAACAACAACAACAATAAAAACAATATTAACAATNNKAACAACAACAACAGTAACAATTTTTCTGCAACTAGTTTTAATTTGGGGACACTAGATGAATTTGTTAATAACGGTGGGAGACCgaagCTGGTCTCGACAGNNAGACTTCGCATGNNTGACACTCAGCTNNCTGTCTCTTATACACATCTCCGAGCCCACGAGAC
1027	42	ATTNNKAACAACAACAGTAACAATTTTTCTGCAACTAGTTTTAATTTGGGGACACTAGATGAATTTGTTAATAAC	NNATCGCCTAAGAGNNCAGGCTGAGTATNN	CAACAACAACAACAACAACAATAAAAACAATATTAACAATATTNNKAACAACAACAGTAACAATTTTTCTGCAACTAGTTTTAATTTGGGGACACTAGATGAATTTGTTAATAACGGTGGGAGACCgaagCTGGTCTCGACAGNNATCGCCTAAGAGNNCAGGCTGAGTATNNCTGTCTCTTATACACATCTCCGAGCCCACGAGAC
1028	42	ATTAACNNKAACAACAGTAACAATTTTTCTGCAACTAGTTTTAATTTGGGGACACTAGATGAATTTGTTAATAAC	NNGTTCTCAGGACTNNCGTTCTTCTGTGNN	CAACAACAACAACAACAACAATAAAAACAATATTAACAATATTAACNNKAACAACAGTAACAATTTTTCTGCAACTAGTTTTAATTTGGGGACACTAGATGAATTTGTTAATAACGGTGGGAGACCgaagCTGGTCTCGACAGNNGTTCTCAGGACTNNCGTTCTTCTGTGNNCTGTCTCTTATACACATCTCCGAGCCCACGAGAC
1029	42	ATTAACAACNNKAACAGTAACAATTTTTCTGCAACTAGTTTTAATTTGGGGACACTAGATGAATTTGTTAATAAC	NNCGAGCTAATTGCNNTGTCCTCCATGTNN	CAACAACAACAACAACAACAATAAAAACAATATTAACAATATTAACAACNNKAACAGTAACAATTTTTCTGCAACTAGTTTTAATTTGGGGACACTAGATGAATTTGTTAATAACGGTGGGAGACCgaagCTGGTCTCGACAGNNCGAGCTAATTGCNNTGTCCTCCATGTNNCTGTCTCTTATACACATCTCCGAGCCCACGAGAC
1030	42	ATTAACAACAACNNKAGTAACAATTTTTCTGCAACTAGTTTTAATTTGGGGACACTAGATGAATTTGTTAATAAC	NNCGACTCTGTTCANNCTAGACACCACTNN	CAACAACAACAACAACAACAATAAAAACAATATTAACAATATTAACAACAACNNKAGTAACAATTTTTCTGCAACTAGTTTTAATTTGGGGACACTAGATGAATTTGTTAATAACGGTGGGAGACCgaagCTGGTCTCGACAGNNCGACTCTGTTCANNCTAGACACCACTNNCTGTCTCTTATACACATCTCCGAGCCCACGAGAC
1031	42	ATTAACAACAACAACNNKAACAATTTTTCTGCAACTAGTTTTAATTTGGGGACACTAGATGAATTTGTTAATAAC	NNCAGGTTACTCTGNNTATGCACGTGTGNN	CAACAACAACAACAACAACAATAAAAACAATATTAACAATATTAACAACAACAACNNKAACAATTTTTCTGCAACTAGTTTTAATTTGGGGACACTAGATGAATTTGTTAATAACGGTGGGAGACCgaagCTGGTCTCGACAGNNCAGGTTACTCTGNNTATGCACGTGTGNNCTGTCTCTTATACACATCTCCGAGCCCACGAGAC
1032	42	ATTAACAACAACAACAGTNNKAATTTTTCTGCAACTAGTTTTAATTTGGGGACACTAGATGAATTTGTTAATAAC	NNGTCTTGGTGTTGNNTGTTCGACTGCANN	CAACAACAACAACAACAACAATAAAAACAATATTAACAATATTAACAACAACAACAGTNNKAATTTTTCTGCAACTAGTTTTAATTTGGGGACACTAGATGAATTTGTTAATAACGGTGGGAGACCgaagCTGGTCTCGACAGNNGTCTTGGTGTTGNNTGTTCGACTGCANNCTGTCTCTTATACACATCTCCGAGCCCACGAGAC
1033	42	ATTAACAACAACAACAGTAACNNKTTTTCTGCAACTAGTTTTAATTTGGGGACACTAGATGAATTTGTTAATAAC	NNCGGTACAAGTGTNNGCTATACTGACGNN	CAACAACAACAACAACAACAATAAAAACAATATTAACAATATTAACAACAACAACAGTAACNNKTTTTCTGCAACTAGTTTTAATTTGGGGACACTAGATGAATTTGTTAATAACGGTGGGAGACCgaagCTGGTCTCGACAGNNCGGTACAAGTGTNNGCTATACTGACGNNCTGTCTCTTATACACATCTCCGAGCCCACGAGAC
1034	42	ATTAACAACAACAACAGTAACAATNNKTCTGCAACTAGTTTTAATTTGGGGACACTAGATGAATTTGTTAATAAC	NNCGCACTGAGAATNNTGGACGGAATTCNN	CAACAACAACAACAACAACAATAAAAACAATATTAACAATATTAACAACAACAACAGTAACAATNNKTCTGCAACTAGTTTTAATTTGGGGACACTAGATGAATTTGTTAATAACGGTGGGAGACCgaagCTGGTCTCGACAGNNCGCACTGAGAATNNTGGACGGAATTCNNCTGTCTCTTATACACATCTCCGAGCCCACGAGAC
1035	42	ATTAACAACAACAACAGTAACAATTTTNNKGCAACTAGTTTTAATTTGGGGACACTAGATGAATTTGTTAATAAC	NNCGGATGACACATNNCGCGAACTAACANN	CAACAACAACAACAACAACAATAAAAACAATATTAACAATATTAACAACAACAACAGTAACAATTTTNNKGCAACTAGTTTTAATTTGGGGACACTAGATGAATTTGTTAATAACGGTGGGAGACCgaagCTGGTCTCGACAGNNCGGATGACACATNNCGCGAACTAACANNCTGTCTCTTATACACATCTCCGAGCCCACGAGAC
1036	42	ATTAACAACAACAACAGTAACAATTTTTCTNNKACTAGTTTTAATTTGGGGACACTAGATGAATTTGTTAATAAC	NNCTAACTGTGTCGNNTGGATTGTGACGNN	CAACAACAACAACAACAACAATAAAAACAATATTAACAATATTAACAACAACAACAGTAACAATTTTTCTNNKACTAGTTTTAATTTGGGGACACTAGATGAATTTGTTAATAACGGTGGGAGACCgaagCTGGTCTCGACAGNNCTAACTGTGTCGNNTGGATTGTGACGNNCTGTCTCTTATACACATCTCCGAGCCCACGAGAC
1037	42	ATTAACAACAACAACAGTAACAATTTTTCTGCANNKAGTTTTAATTTGGGGACACTAGATGAATTTGTTAATAAC	NNGCCTGCATAAGTNNTAGTGCGATTGCNN	CAACAACAACAACAACAACAATAAAAACAATATTAACAATATTAACAACAACAACAGTAACAATTTTTCTGCANNKAGTTTTAATTTGGGGACACTAGATGAATTTGTTAATAACGGTGGGAGACCgaagCTGGTCTCGACAGNNGCCTGCATAAGTNNTAGTGCGATTGCNNCTGTCTCTTATACACATCTCCGAGCCCACGAGAC
1038	42	ATTAACAACAACAACAGTAACAATTTTTCTGCAACTNNKTTTAATTTGGGGACACTAGATGAATTTGTTAATAAC	NNGCTACTAAGTCGNNACTTAACGCCTCNN	CAACAACAACAACAACAACAATAAAAACAATATTAACAATATTAACAACAACAACAGTAACAATTTTTCTGCAACTNNKTTTAATTTGGGGACACTAGATGAATTTGTTAATAACGGTGGGAGACCgaagCTGGTCTCGACAGNNGCTACTAAGTCGNNACTTAACGCCTCNNCTGTCTCTTATACACATCTCCGAGCCCACGAGAC
1039	42	ATTAACAACAACAACAGTAACAATTTTTCTGCAACTAGTNNKAATTTGGGGACACTAGATGAATTTGTTAATAAC	NNTGCTACACGTGANNTAACGTCCAGTCNN	CAACAACAACAACAACAACAATAAAAACAATATTAACAATATTAACAACAACAACAGTAACAATTTTTCTGCAACTAGTNNKAATTTGGGGACACTAGATGAATTTGTTAATAACGGTGGGAGACCgaagCTGGTCTCGACAGNNTGCTACACGTGANNTAACGTCCAGTCNNCTGTCTCTTATACACATCTCCGAGCCCACGAGAC
1040	42	ATTAACAACAACAACAGTAACAATTTTTCTGCAACTAGTTTTNNKTTGGGGACACTAGATGAATTTGTTAATAAC	NNGTCACGTTCTAGNNTGATATGAGCCGNN	CAACAACAACAACAACAACAATAAAAACAATATTAACAATATTAACAACAACAACAGTAACAATTTTTCTGCAACTAGTTTTNNKTTGGGGACACTAGATGAATTTGTTAATAACGGTGGGAGACCgaagCTGGTCTCGACAGNNGTCACGTTCTAGNNTGATATGAGCCGNNCTGTCTCTTATACACATCTCCGAGCCCACGAGAC
1041	42	ATTAACAACAACAACAGTAACAATTTTTCTGCAACTAGTTTTAATNNKGGGACACTAGATGAATTTGTTAATAAC	NNCTGAATGGAACGNNTGCTACGGTAACNN	CAACAACAACAACAACAACAATAAAAACAATATTAACAATATTAACAACAACAACAGTAACAATTTTTCTGCAACTAGTTTTAATNNKGGGACACTAGATGAATTTGTTAATAACGGTGGGAGACCgaagCTGGTCTCGACAGNNCTGAATGGAACGNNTGCTACGGTAACNNCTGTCTCTTATACACATCTCCGAGCCCACGAGAC
1042	42	ATTAACAACAACAACAGTAACAATTTTTCTGCAACTAGTTTTAATTTGNNKACACTAGATGAATTTGTTAATAAC	NNGCTACAGAACACNNATTGACGAAGGCNN	CAACAACAACAACAACAACAATAAAAACAATATTAACAATATTAACAACAACAACAGTAACAATTTTTCTGCAACTAGTTTTAATTTGNNKACACTAGATGAATTTGTTAATAACGGTGGGAGACCgaagCTGGTCTCGACAGNNGCTACAGAACACNNATTGACGAAGGCNNCTGTCTCTTATACACATCTCCGAGCCCACGAGAC
1043	42	ATTAACAACAACAACAGTAACAATTTTTCTGCAACTAGTTTTAATTTGGGGNNKCTAGATGAATTTGTTAATAAC	NNAGCATGTCAGACNNATGATGTAGCCGNN	CAACAACAACAACAACAACAATAAAAACAATATTAACAATATTAACAACAACAACAGTAACAATTTTTCTGCAACTAGTTTTAATTTGGGGNNKCTAGATGAATTTGTTAATAACGGTGGGAGACCgaagCTGGTCTCGACAGNNAGCATGTCAGACNNATGATGTAGCCGNNCTGTCTCTTATACACATCTCCGAGCCCACGAGAC
1044	42	ATTAACAACAACAACAGTAACAATTTTTCTGCAACTAGTTTTAATTTGGGGACANNKGATGAATTTGTTAATAAC	NNGCTGGTTGTTGTNNAGGTGTCTGTGTNN	CAACAACAACAACAACAACAATAAAAACAATATTAACAATATTAACAACAACAACAGTAACAATTTTTCTGCAACTAGTTTTAATTTGGGGACANNKGATGAATTTGTTAATAACGGTGGGAGACCgaagCTGGTCTCGACAGNNGCTGGTTGTTGTNNAGGTGTCTGTGTNNCTGTCTCTTATACACATCTCCGAGCCCACGAGAC
1045	42	ATTAACAACAACAACAGTAACAATTTTTCTGCAACTAGTTTTAATTTGGGGACACTANNKGAATTTGTTAATAAC	NNACGGAGAAGACTNNCAGCCATAGTGANN	CAACAACAACAACAACAACAATAAAAACAATATTAACAATATTAACAACAACAACAGTAACAATTTTTCTGCAACTAGTTTTAATTTGGGGACACTANNKGAATTTGTTAATAACGGTGGGAGACCgaagCTGGTCTCGACAGNNACGGAGAAGACTNNCAGCCATAGTGANNCTGTCTCTTATACACATCTCCGAGCCCACGAGAC
1046	42	ATTAACAACAACAACAGTAACAATTTTTCTGCAACTAGTTTTAATTTGGGGACACTAGATNNKTTTGTTAATAAC	NNGCAATAAGCACGNNCGTGAGCAGTATNN	CAACAACAACAACAACAACAATAAAAACAATATTAACAATATTAACAACAACAACAGTAACAATTTTTCTGCAACTAGTTTTAATTTGGGGACACTAGATNNKTTTGTTAATAACGGTGGGAGACCgaagCTGGTCTCGACAGNNGCAATAAGCACGNNCGTGAGCAGTATNNCTGTCTCTTATACACATCTCCGAGCCCACGAGAC
1047	42	ATTAACAACAACAACAGTAACAATTTTTCTGCAACTAGTTTTAATTTGGGGACACTAGATGAANNKGTTAATAAC	NNATCTTGAGCGCANNAGGTTCCTCTGTNN	CAACAACAACAACAACAACAATAAAAACAATATTAACAATATTAACAACAACAACAGTAACAATTTTTCTGCAACTAGTTTTAATTTGGGGACACTAGATGAANNKGTTAATAACGGTGGGAGACCgaagCTGGTCTCGACAGNNATCTTGAGCGCANNAGGTTCCTCTGTNNCTGTCTCTTATACACATCTCCGAGCCCACGAGAC
1048	42	ATTAACAACAACAACAGTAACAATTTTTCTGCAACTAGTTTTAATTTGGGGACACTAGATGAATTTNNKAATAAC	NNCATTCCAAGCCTNNAGCGAGTAAGTCNN	CAACAACAACAACAACAACAATAAAAACAATATTAACAATATTAACAACAACAACAGTAACAATTTTTCTGCAACTAGTTTTAATTTGGGGACACTAGATGAATTTNNKAATAACGGTGGGAGACCgaagCTGGTCTCGACAGNNCATTCCAAGCCTNNAGCGAGTAAGTCNNCTGTCTCTTATACACATCTCCGAGCCCACGAGAC
1049	42	ATTAACAACAACAACAGTAACAATTTTTCTGCAACTAGTTTTAATTTGGGGACACTAGATGAATTTGTTNNKAAC	NNCGATATGAGCTCNNTGAACTGGCTGTNN	CAACAACAACAACAACAACAATAAAAACAATATTAACAATATTAACAACAACAACAGTAACAATTTTTCTGCAACTAGTTTTAATTTGGGGACACTAGATGAATTTGTTNNKAACGGTGGGAGACCgaagCTGGTCTCGACAGNNCGATATGAGCTCNNTGAACTGGCTGTNNCTGTCTCTTATACACATCTCCGAGCCCACGAGAC
1050	42	ATTAACAACAACAACAGTAACAATTTTTCTGCAACTAGTTTTAATTTGGGGACACTAGATGAATTTGTTAATNNK	NNCTACCTCGTACTNNCGATCGCCTTATNN	CAACAACAACAACAACAACAATAAAAACAATATTAACAATATTAACAACAACAACAGTAACAATTTTTCTGCAACTAGTTTTAATTTGGGGACACTAGATGAATTTGTTAATNNKGGTGGGAGACCgaagCTGGTCTCGACAGNNCTACCTCGTACTNNCGATCGCCTTATNNCTGTCTCTTATACACATCTCCGAGCCCACGAGAC
1051	43	NNKGATCTTGAGGACCTCTACAGTATCCTGTGGAGCGACGTTTATCCAGATAGT	NNCGTCGACAACTANNCTATATACGCCGNN	TAGTTTTAATTTGGGGACACTAGATGAATTTGTTAATAACNNKGATCTTGAGGACCTCTACAGTATCCTGTGGAGCGACGTTTATCCAGATAGTtaaaGGAGACCgaagCTGGTCTCGACAGNNCGTCGACAACTANNCTATATACGCCGNNCTGTCTCTTATACACATCTCCGAGCCCACGAGAC
1052	43	GGTNNKCTTGAGGACCTCTACAGTATCCTGTGGAGCGACGTTTATCCAGATAGT	NNCTTGGAACGTGTNNCGCTTGATTGTCNN	TAGTTTTAATTTGGGGACACTAGATGAATTTGTTAATAACGGTNNKCTTGAGGACCTCTACAGTATCCTGTGGAGCGACGTTTATCCAGATAGTtaaaGGAGACCgaagCTGGTCTCGACAGNNCTTGGAACGTGTNNCGCTTGATTGTCNNCTGTCTCTTATACACATCTCCGAGCCCACGAGAC
1053	43	GGTGATNNKGAGGACCTCTACAGTATCCTGTGGAGCGACGTTTATCCAGATAGT	NNTGCAGATTCGCANNCATCAGCGTCATNN	TAGTTTTAATTTGGGGACACTAGATGAATTTGTTAATAACGGTGATNNKGAGGACCTCTACAGTATCCTGTGGAGCGACGTTTATCCAGATAGTtaaaGGAGACCgaagCTGGTCTCGACAGNNTGCAGATTCGCANNCATCAGCGTCATNNCTGTCTCTTATACACATCTCCGAGCCCACGAGAC
1054	43	GGTGATCTTNNKGACCTCTACAGTATCCTGTGGAGCGACGTTTATCCAGATAGT	NNACCACGCTTACTNNGTATGGTTCTGCNN	TAGTTTTAATTTGGGGACACTAGATGAATTTGTTAATAACGGTGATCTTNNKGACCTCTACAGTATCCTGTGGAGCGACGTTTATCCAGATAGTtaaaGGAGACCgaagCTGGTCTCGACAGNNACCACGCTTACTNNGTATGGTTCTGCNNCTGTCTCTTATACACATCTCCGAGCCCACGAGAC
1055	43	GGTGATCTTGAGNNKCTCTACAGTATCCTGTGGAGCGACGTTTATCCAGATAGT	NNGTATGAGTGCAGNNACTATGCTGGCANN	TAGTTTTAATTTGGGGACACTAGATGAATTTGTTAATAACGGTGATCTTGAGNNKCTCTACAGTATCCTGTGGAGCGACGTTTATCCAGATAGTtaaaGGAGACCgaagCTGGTCTCGACAGNNGTATGAGTGCAGNNACTATGCTGGCANNCTGTCTCTTATACACATCTCCGAGCCCACGAGAC
1056	43	GGTGATCTTGAGGACNNKTACAGTATCCTGTGGAGCGACGTTTATCCAGATAGT	NNACGCAGGTTACANNACTAACGTGACGNN	TAGTTTTAATTTGGGGACACTAGATGAATTTGTTAATAACGGTGATCTTGAGGACNNKTACAGTATCCTGTGGAGCGACGTTTATCCAGATAGTtaaaGGAGACCgaagCTGGTCTCGACAGNNACGCAGGTTACANNACTAACGTGACGNNCTGTCTCTTATACACATCTCCGAGCCCACGAGAC
1057	43	GGTGATCTTGAGGACCTCNNKAGTATCCTGTGGAGCGACGTTTATCCAGATAGT	NNCACTATTGCGCTNNGTGATACCTGCTNN	TAGTTTTAATTTGGGGACACTAGATGAATTTGTTAATAACGGTGATCTTGAGGACCTCNNKAGTATCCTGTGGAGCGACGTTTATCCAGATAGTtaaaGGAGACCgaagCTGGTCTCGACAGNNCACTATTGCGCTNNGTGATACCTGCTNNCTGTCTCTTATACACATCTCCGAGCCCACGAGAC
1058	43	GGTGATCTTGAGGACCTCTACNNKATCCTGTGGAGCGACGTTTATCCAGATAGT	NNGTTCCATCCTAGNNAGGAGATTGGTGNN	TAGTTTTAATTTGGGGACACTAGATGAATTTGTTAATAACGGTGATCTTGAGGACCTCTACNNKATCCTGTGGAGCGACGTTTATCCAGATAGTtaaaGGAGACCgaagCTGGTCTCGACAGNNGTTCCATCCTAGNNAGGAGATTGGTGNNCTGTCTCTTATACACATCTCCGAGCCCACGAGAC
1059	43	GGTGATCTTGAGGACCTCTACAGTNNKCTGTGGAGCGACGTTTATCCAGATAGT	NNACATGAGACGTCNNATGGCGTTGTGTNN	TAGTTTTAATTTGGGGACACTAGATGAATTTGTTAATAACGGTGATCTTGAGGACCTCTACAGTNNKCTGTGGAGCGACGTTTATCCAGATAGTtaaaGGAGACCgaagCTGGTCTCGACAGNNACATGAGACGTCNNATGGCGTTGTGTNNCTGTCTCTTATACACATCTCCGAGCCCACGAGAC
1060	43	GGTGATCTTGAGGACCTCTACAGTATCNNKTGGAGCGACGTTTATCCAGATAGT	NNCGGCATTGTAGTNNGTACAATCGGTGNN	TAGTTTTAATTTGGGGACACTAGATGAATTTGTTAATAACGGTGATCTTGAGGACCTCTACAGTATCNNKTGGAGCGACGTTTATCCAGATAGTtaaaGGAGACCgaagCTGGTCTCGACAGNNCGGCATTGTAGTNNGTACAATCGGTGNNCTGTCTCTTATACACATCTCCGAGCCCACGAGAC
1061	43	GGTGATCTTGAGGACCTCTACAGTATCCTGNNKAGCGACGTTTATCCAGATAGT	NNAGGTCACGTAAGNNGTAGAACTCACGNN	TAGTTTTAATTTGGGGACACTAGATGAATTTGTTAATAACGGTGATCTTGAGGACCTCTACAGTATCCTGNNKAGCGACGTTTATCCAGATAGTtaaaGGAGACCgaagCTGGTCTCGACAGNNAGGTCACGTAAGNNGTAGAACTCACGNNCTGTCTCTTATACACATCTCCGAGCCCACGAGAC
1062	43	GGTGATCTTGAGGACCTCTACAGTATCCTGTGGNNKGACGTTTATCCAGATAGT	NNACGAGGTCTTGTNNATGAAGCCTCGTNN	TAGTTTTAATTTGGGGACACTAGATGAATTTGTTAATAACGGTGATCTTGAGGACCTCTACAGTATCCTGTGGNNKGACGTTTATCCAGATAGTtaaaGGAGACCgaagCTGGTCTCGACAGNNACGAGGTCTTGTNNATGAAGCCTCGTNNCTGTCTCTTATACACATCTCCGAGCCCACGAGAC
1063	43	GGTGATCTTGAGGACCTCTACAGTATCCTGTGGAGCNNKGTTTATCCAGATAGT	NNTAATGGTCCGTGNNTGTCAAGCTCCANN	TAGTTTTAATTTGGGGACACTAGATGAATTTGTTAATAACGGTGATCTTGAGGACCTCTACAGTATCCTGTGGAGCNNKGTTTATCCAGATAGTtaaaGGAGACCgaagCTGGTCTCGACAGNNTAATGGTCCGTGNNTGTCAAGCTCCANNCTGTCTCTTATACACATCTCCGAGCCCACGAGAC
1064	43	GGTGATCTTGAGGACCTCTACAGTATCCTGTGGAGCGACNNKTATCCAGATAGT	NNCTGTGCAGGTATNNGCTACAGCATAGNN	TAGTTTTAATTTGGGGACACTAGATGAATTTGTTAATAACGGTGATCTTGAGGACCTCTACAGTATCCTGTGGAGCGACNNKTATCCAGATAGTtaaaGGAGACCgaagCTGGTCTCGACAGNNCTGTGCAGGTATNNGCTACAGCATAGNNCTGTCTCTTATACACATCTCCGAGCCCACGAGAC
1065	43	GGTGATCTTGAGGACCTCTACAGTATCCTGTGGAGCGACGTTNNKCCAGATAGT	NNCGCACAGATAGANNTGAACTCTGGCTNN	TAGTTTTAATTTGGGGACACTAGATGAATTTGTTAATAACGGTGATCTTGAGGACCTCTACAGTATCCTGTGGAGCGACGTTNNKCCAGATAGTtaaaGGAGACCgaagCTGGTCTCGACAGNNCGCACAGATAGANNTGAACTCTGGCTNNCTGTCTCTTATACACATCTCCGAGCCCACGAGAC
1066	43	GGTGATCTTGAGGACCTCTACAGTATCCTGTGGAGCGACGTTTATNNKGATAGT	NNTGACCTTACTGCNNCAAGTCAGCACTNN	TAGTTTTAATTTGGGGACACTAGATGAATTTGTTAATAACGGTGATCTTGAGGACCTCTACAGTATCCTGTGGAGCGACGTTTATNNKGATAGTtaaaGGAGACCgaagCTGGTCTCGACAGNNTGACCTTACTGCNNCAAGTCAGCACTNNCTGTCTCTTATACACATCTCCGAGCCCACGAGAC
1067	43	GGTGATCTTGAGGACCTCTACAGTATCCTGTGGAGCGACGTTTATCCANNKAGT	NNTATCAACTGCCGNNACCTCAAGGCATNN	TAGTTTTAATTTGGGGACACTAGATGAATTTGTTAATAACGGTGATCTTGAGGACCTCTACAGTATCCTGTGGAGCGACGTTTATCCANNKAGTtaaaGGAGACCgaagCTGGTCTCGACAGNNTATCAACTGCCGNNACCTCAAGGCATNNCTGTCTCTTATACACATCTCCGAGCCCACGAGAC
1068	43	GGTGATCTTGAGGACCTCTACAGTATCCTGTGGAGCGACGTTTATCCAGATNNK	NNATCGACTCAACGNNGTTCCATGCGATNN	TAGTTTTAATTTGGGGACACTAGATGAATTTGTTAATAACGGTGATCTTGAGGACCTCTACAGTATCCTGTGGAGCGACGTTTATCCAGATNNKtaaaGGAGACCgaagCTGGTCTCGACAGNNATCGACTCAACGNNGTTCCATGCGATNNCTGTCTCTTATACACATCTCCGAGCCCACGAGAC
