# Supplementary material for: A cost-effective and scalable barcoded library construction method for deep mutational scanning studies
Source: PLoS Biol. 2026 Feb 11;24(2):e3003645. doi: 10.1371/journal.pbio.3003645 (PMC12923136; doi:10.1371/journal.pbio.3003645)
Supplement: S2 Table — (XLSX) [file pbio.3003645.s016.xlsx]

## Sheet: S2 Table_Key_resou
Supplementary Table 2. Key resources.
Reagent type (species) or resource	Designation	Source	Identifier	Additional information (genotype, sequences, links, etc.)	References
Strain, strain background (Escherichia coli)	MC1061	CGSC	Cat #6649	[araD139]B/r ∆(araA-leu)7697 ∆lacX74 galK16 galE15(GalS) λ-e14-mcrA0 relA1 rpsL150(strR) spoT1 mcrB1 hsdR2
Strain, strain background (Escherichia coli)	NEB 5-alpha Competent E. coli cells	New England BioLabs Inc.	Cat #C2987H	https://www.neb.com/en-ca/protocols/0001/01/01/high-efficiency-transformation-protocol-c2987
Strain, strain background (Saccharomyces cerevisiae)	R1158	Horizon Discovery; [1]	Cat #YSC1210	MATa URA3::CMV-tTA his3-1 leu2-0 met15-0	1. Hughes TR, Marton MJ, Jones AR, Roberts CJ, Stoughton R, Armour CD, et al. Functional discovery via a compendium of expression profiles. Cell. 2000;102: 109–126.
Strain, strain background (Saccharomyces cerevisiae)	ScPDR1-DOX	This paper - available from Christian Landry upon request	Derived from R1158	MATa pPDR1::kanR-tetO7-TATA URA3::CMV-tTA his3-1 leu2-0 met15-0.
Strain, strain background (Saccharomyces cerevisiae)	ScPDR1-GFP-DOX	This paper - available from Christian Landry upon request	Derived from ScPDR1-GFP-DOX	MATa pPDR1::kanR-tetO7-TATA-PDR1-mEGFP-HPHNT1 URA3::CMV-tTA his3-1 leu2-0 met15-0.
Recombinant DNA reagent	pRS31N	[2]			2. Hénault M, Marsit S, Charron G, Landry CR. The genomic landscape of transposable elements in yeast hybrids is shaped by structural variation and genotype-specific modulation of transposition rate. Elife. 2024;12. doi:10.7554/eLife.89277
Recombinant DNA reagent	pKB33	Evans-Yamamoto et al., 2023; Addgene	Cat #210472
Recombinant DNA reagent	pFA-hphNT1	Euroscarf; [3]	Cat #P30347	PCR-Toolbox Knop	3. Janke C, Magiera MM, Rathfelder N, Taxis C, Reber S, Maekawa H, et al. A versatile toolbox for PCR-based tagging of yeast genes: new fluorescent proteins, more markers and promoter substitution cassettes. Yeast. 2004;21: 947–962.
Recombinant DNA reagent	pYTK051	Addgene; [4]	Cat #1000000061-E3	MoClo Yeast Toolkit	4. Lee ME, DeLoache WC, Cervantes B, Dueber JE. A highly characterized yeast toolkit for modular, multipart assembly. ACS Synth Biol. 2015;4: 975–986.
Recombinant DNA reagent	F65V-34a-mEGFP	Unpublished material shared from Michael Springer lab
Recombinant DNA reagent	pFA-mEGFP-HPHNT1	This paper - available from Christian Landry upon request
Recombinant DNA reagent	pMoBY-PDR1	Thermo Scientific Open Biosystems; [5]	Cat #YSC5432		5. Ho CH, Magtanong L, Barker SL, Gresham D, Nishimura S, Natarajan P, et al. A molecular barcoded yeast ORF library enables mode-of-action analysis of bioactive compounds. Nat Biotechnol. 2009;27: 369–377.
Recombinant DNA reagent	pRS31N-ScPDR1	This paper - available from Christian Landry upon request
Recombinant DNA reagent	pRS31N-ScPDR1 minus site 1	This paper - available from Christian Landry upon request
Recombinant DNA reagent	pRS31N-ScPDR1 WT	This paper - available from Christian Landry upon request
Recombinant DNA reagent	KAPA HiFi HotStart polymerase	Roche	Cat #7958897001
Recombinant DNA reagent	Phusion High-Fidelity DNA Polymerase	New England BioLabs Inc.	Cat #M0530L
Recombinant DNA reagent	DpnI	New England BioLabs Inc.	Cat #R0176L
Recombinant DNA reagent	HindIII-HF	New England BioLabs Inc.	Cat #R3104S
Recombinant DNA reagent	XbaI	New England BioLabs Inc.	Cat #R0145L
Sequence-based reagent	PDR1_minusBsaI	Integrated DNA Technologies, Inc.	gBlocks® Gene Fragments 125-500 bp	See S3 Table for the sequence
Sequence-based reagent	Oligonucleotides	Integrated DNA Technologies, Inc.	25 nmole DNA Oligo	See S3 Table for the sequences
Sequence-based reagent	oPools	Integrated DNA Technologies, Inc.	50 pmol/oligo oPools	See S1 Table for the sequences
Commercial assay or kit	Axygen AxyPrep Mag PCR Clean-up Kit	Corning	Cat #MAG-PCR-CL-500
Commercial assay or kit	PrestoTM Mini Plasmid Kit	Geneaid Biotech Ltd	Cat #PDH300
Commercial assay or kit	Zymoprep Yeast Plasmid Miniprep II	Zymo Research	Cat #D2004
Commercial assay or kit	Gibson Assembly Master Mix	New England BioLabs Inc.	Cat #E2611L
Commercial assay or kit	NEBridge® Golden Gate Assembly Kit (BsaI-HF® v2)	New England BioLabs Inc.	Cat #E1601L
Chemical compound, drug	Ampicillin	BioShop Canada, Inc.	Cat #AMP201
Chemical compound, drug	Doxycycline	BioShop Canada, Inc.	Cat #DOX444
Chemical compound, drug	Geneticin	BioShop Canada, Inc.	Cat #GEN418
Chemical compound, drug	Nourseothricin	Cedarlane	Cat #AB-102
Chemical compound, drug	Posaconazole	Sigma-Aldrich	Cat #32103
Chemical compound, drug	Itraconazole	Sigma-Aldrich	Cat #I6657
Chemical compound, drug	Zymolyase 20T	BioShop Canada, Inc.	Cat #ZYM001
Software, algorithm	FastQC 0.12.1	[6]	RRID:SCR_014583	https://www.bioinformatics.babraham.ac.uk/projects/fastqc/	6. Andrews S. FastQC: A Quality Control tool for High Throughput Sequence Data. 2010 [cited 12 Nov 2019]. Available: https://www.bioinformatics.babraham.ac.uk/projects/fastqc/
Software, algorithm	fastp 0.24.0	[7]	RRID:SCR_016962		7. Chen S. Ultrafast one-pass FASTQ data preprocessing, quality control, and deduplication using fastp. Imeta. 2023;2: e107.
Software, algorithm	bbmap 39.15	[8]	RRID:SCR_016965	BBMap - Bushnell B. - sourceforge.net/projects/bbmap/	8. Bushnell B. BBMap: a fast, accurate, splice-aware aligner. 2014. Available: https://escholarship.org/uc/item/1h3515gn
Software, algorithm	gyōza 1.1.8	[9]			9. Durand R, Pageau A, Landry CR. gyōza: a Snakemake workflow for modular analysis of deep-mutational scanning data. Genetics. 2025. doi:10.1093/genetics/iyaf199
Software, algorithm	ChimeraX version 1.8	[10]	RRID:SCR_015872		10. Meng EC, Goddard TD, Pettersen EF, Couch GS, Pearson ZJ, Morris JH, et al. UCSF ChimeraX: Tools for structure building and analysis. Protein Sci. 2023;32: e4792.
Software, algorithm	Python, version 3.12	[11]	RRID:SCR_008394		11. Van Rossum G, Drake FL Jr. Python 3 Reference Manual. Createspace; 2009.
Software, algorithm	pandas 2.2.3	[12]	RRID:SCR_018214		12. McKinney W. Data Structures for Statistical Computing in Python. Proceedings of the Python in Science Conference. SciPy; 2010. pp. 56–61.
Software, algorithm	matplotlib 3.10.0	[13]	RRID:SCR_008624		13. Hunter JD. Matplotlib: A 2D Graphics Environment. Comput Sci Eng. 2007;9: 90–95.
Software, algorithm	numpy 2.2.2	[14]	RRID:SCR_008633		14. Harris CR, Millman KJ, van der Walt SJ, Gommers R, Virtanen P, Cournapeau D, et al. Array programming with NumPy. Nature. 2020;585: 357–362.
Software, algorithm	seaborn 0.13.2	[15]	RRID:SCR_018132		15. Waskom M. seaborn: statistical data visualization. J Open Source Softw. 2021;6: 3021.
Software, algorithm	Biopython 1.85	[16]	RRID:SCR_007173		16. Cock PJA, Antao T, Chang JT, Chapman BA, Cox CJ, Dalke A, et al. Biopython: freely available Python tools for computational molecular biology and bioinformatics. Bioinformatics. 2009;25: 1422–1423.
Software, algorithm	natsort 8.4.0	[17]		https://natsort.readthedocs.io/en/stable/	17. Morton SM. Natsort documentation. 2023.
Software, algorithm	AlphaFold3 (AlphaFold Server)	[18]	RRID:SCR_025885	https://alphafoldserver.com/	18. Abramson J, Adler J, Dunger J, Evans R, Green T, Pritzel A, et al. Accurate structure prediction of biomolecular interactions with AlphaFold 3. Nature. 2024;630: 493–500.
Software, algorithm	BioRender	BioRender		https://BioRender.com/1vfl2on ; https://BioRender.com/4wpf522 ; https://BioRender.com/zo8wlgo
