# Supplementary material for: A cost-effective and scalable barcoded library construction method for deep mutational scanning studies
Source: PLoS Biol. 2026 Feb 11;24(2):e3003645. doi: 10.1371/journal.pbio.3003645 (PMC12923136; doi:10.1371/journal.pbio.3003645)
Supplement: S3 Table — (XLSX) [file pbio.3003645.s017.xlsx]

## Sheet: S3 Table_Oligonucl
Supplementary Table 3. Oligonucleotide sequences.
Name	Sequence	Purpose	Description
CLOP161-F10	ctatagaacgcggccgccagATGGTTTCCAAGGGTGAAGAAC	Cloning	Amplification of mEGFP for cloning in pFA vectors (Forward)
CLOP161-F12	gaaggcttaatcaaaagctTTACTTGTACAATTCGTCCATAC	Cloning	Amplification of mEGFP for cloning in pFA vectors along with ENO1term (Reverse)
CLOP161-G1	GTATGGACGAATTGTACAAGTAAagcttttgattaagccttc	Cloning	Amplification of ENO1term for cloning along with mEGFP (Forward)
CLOP219-B9	GATCCGTCGACCTGCAGCGTatacatgggtgaccaaaagag	Cloning	Amplification of ENO1term to clone in pFA vectors (Reverse)
CLOP219-A9	ACGCTGCAGGTCGACGGATC	Cloning	Amplification of pFA vectors (Forward)
CLOP161-F9	ctggcggccgcgttctatag	Cloning	Amplification of pFA vectors (Reverse)
CLOP304-A10	ggctacGGTCTCGatagctaatcccctggaaaactac	Cloning	Primer to amplify missing fragment after PDR1 DMS oPool F13 cloning adding BsaI site (Forward)
CLOP304-E9	CTGTCTCTTATACACATCTCCGAGCCCACGAGAcagcttttgttccctttagtg	Cloning	Vector amplification for PDR1 (YGL013C) oPool F13 (301-325) cloning (Forward)
CLOP304-G9	gcgagatttttcccaggacc	Cloning	Primer to amplify PDR1 (YGL013C) oPool F43 (Forward)
CLOP304-H9	GTCTCGTGGGCTCGGAGATG	Cloning	Primer to amplify oPool any fragments (in PBS_i7) (Reverse)
CLOP318-B10	caaattcatctagtgtcccc	Cloning	Primer for vector amplification for PDR1 (YGL013C) oPool F43 (1051-1068+stop) cloning (Reverse)
CLOP318-D10	ggggacactagatgaatttg	Cloning	Primer to amplify PDR1 (YGL013C) oPool F43 (Forward)
CLOP318-G9	cttgaagtgacaaaaattggaaaggagag	Cloning	Primer for vector amplification for PDR1 (YGL013C) oPool F13 (301-325) cloning (Reverse)
CLOP323-F6	ggctacGGTCTCGtaaacgtatacgtttgtatagataaaag	Cloning	Primer to amplify missing fragment after PDR1 DMS oPool F43 cloning adding BsaI site (Foeward)
CLOP323-G6	ggctacGGTCTCCCTGTCTCTTATACACATCTGACGCTGCCGACGAcccataagaaatacacctc	Cloning	Primer to amplify missing fragment after PDR1 DMS oPool cloning (any fragment) adding BsaI site and PBS_i5 (Reverse)
CLO6-46	GTTTCAGGAACCACTAATGTC	gBlock Cloning	Amplification of PDR1 vector for BsaI sites removal (Forward)
CLO6-47	AATAATGGGCGAACGAACGG	gBlock Cloning	Amplification of PDR1 vector for BsaI sites removal (Reverse)
PDR1_minusBsaI	CCGTTCGTTCGCCCATTATTCTATCAGTTGCATTATTTTGGTATCACAAGCATTCTCAGTGGCCGAATTCATTAAGGTAAATGACGTTGTGAATATGATTAGAGTCTTCAAAAGATTTTTGGATATAAAAATTTTTTCCGAAAATGAAACAAATGAGCATGTCTTCAACAGCCAAAGCTTTAAAGACTATACAAGAGCTTTTTCTTTCCTGACAATCGTCACTCGTATCATGCTTTTGGCATACGGAGAGTCCTCTAGCACCAACCTCGATGTTATCTCCAAATATATTGATGAGAATGCGCCAGATTTAAAAGGTATAATAGAACTTGTCTTGGATACAAACTCTTGCGCTTATCGATTTTTATTAGAACCTGTTCAGAAGTCAGGATTCCATTTAAC…	gBlock Cloning	gBlock to remove BsaI sites in PDR1
CLOP86-E1	GGAGCCGGTGAGCGTGGGTCCCGCGGTATCATTGCAGCAC	Mutagenesis	Primer to remove BsaI site of pRS31N in AMP marker (Forward)
CLOP86-F1	GTGCTGCAATGATACCGCGGGACCCACGCTCACCGGCTCC	Mutagenesis	Primer to remove BsaI site of pRS31N in AMP marker (Reverse)
CLOP125-A3	GTAAAACGACGGCCAGT	Sequencing	M13 Forward to amplify only the PDR1 from the plasmid (Forward)
CLOP224-A1	AATGATACGGCGACCACCGAGATCTACACTATAGCCTTCGTCGGCAGCGTC	Sequencing	Nextera_index_D501: for amplification of Nextera-type tagmented NGS library with insertion of the TATAGCCT sequence as i5 custom index
CLOP224-A2	AATGATACGGCGACCACCGAGATCTACACTCGACTAGTCGTCGGCAGCGTC	Sequencing	Nextera_index_S513: for amplification of Nextera-type tagmented NGS library with insertion of the TCGACTAG sequence as i5 custom index
CLOP224-A3	AATGATACGGCGACCACCGAGATCTACACTTGAGCTCTCGTCGGCAGCGTC	Sequencing	Nextera_index_B501: for amplification of Nextera-type tagmented NGS library with insertion of the TTGAGCTC sequence as i5 custom index
CLOP224-A4	AATGATACGGCGACCACCGAGATCTACACCACGATTCTCGTCGGCAGCGTC	Sequencing	Nextera_index_B509: for amplification of Nextera-type tagmented NGS library with insertion of the CACGATTC sequence as i5 custom index
CLOP224-B1	AATGATACGGCGACCACCGAGATCTACACATAGAGGCTCGTCGGCAGCGTC	Sequencing	Nextera_index_D502: for amplification of Nextera-type tagmented NGS library with insertion of the ATAGAGGC sequence as i5 custom index
CLOP224-B2	AATGATACGGCGACCACCGAGATCTACACTTCTAGCTTCGTCGGCAGCGTC	Sequencing	Nextera_index_S515: for amplification of Nextera-type tagmented NGS library with insertion of the TTCTAGCT sequence as i5 custom index
CLOP224-B3	AATGATACGGCGACCACCGAGATCTACACACCGCTATTCGTCGGCAGCGTC	Sequencing	Nextera_index_B502: for amplification of Nextera-type tagmented NGS library with insertion of the ACCGCTAT sequence as i5 custom index
CLOP224-B4	AATGATACGGCGACCACCGAGATCTACACGTGAGACTTCGTCGGCAGCGTC	Sequencing	Nextera_index_B510: for amplification of Nextera-type tagmented NGS library with insertion of the GTGAGACT sequence as i5 custom index
CLOP224-C1	AATGATACGGCGACCACCGAGATCTACACCCTATCCTTCGTCGGCAGCGTC	Sequencing	Nextera_index_D503: for amplification of Nextera-type tagmented NGS library with insertion of the CCTATCCT sequence as i5 custom index
CLOP224-C2	AATGATACGGCGACCACCGAGATCTACACCCTAGAGTTCGTCGGCAGCGTC	Sequencing	Nextera_index_S516: for amplification of Nextera-type tagmented NGS library with insertion of the CCTAGAGT sequence as i5 custom index
CLOP224-C3	AATGATACGGCGACCACCGAGATCTACACCCATGAACTCGTCGGCAGCGTC	Sequencing	Nextera_index_B503: for amplification of Nextera-type tagmented NGS library with insertion of the CCATGAAC sequence as i5 custom index
CLOP224-C4	AATGATACGGCGACCACCGAGATCTACACTGCTCTACTCGTCGGCAGCGTC	Sequencing	Nextera_index_B511: for amplification of Nextera-type tagmented NGS library with insertion of the TGCTCTAC sequence as i5 custom index
CLOP224-D1	AATGATACGGCGACCACCGAGATCTACACGGCTCTGATCGTCGGCAGCGTC	Sequencing	Nextera_index_D504: for amplification of Nextera-type tagmented NGS library with insertion of the GGCTCTGA sequence as i5 custom index
CLOP224-D2	AATGATACGGCGACCACCGAGATCTACACGCGTAAGATCGTCGGCAGCGTC	Sequencing	Nextera_index_S517: for amplification of Nextera-type tagmented NGS library with insertion of the GCGTAAGA sequence as i5 custom index
CLOP224-D3	AATGATACGGCGACCACCGAGATCTACACTGTCAGTGTCGTCGGCAGCGTC	Sequencing	Nextera_index_B504: for amplification of Nextera-type tagmented NGS library with insertion of the TGTCAGTG sequence as i5 custom index
CLOP224-D4	AATGATACGGCGACCACCGAGATCTACACAATCGCTGTCGTCGGCAGCGTC	Sequencing	Nextera_index_B512: for amplification of Nextera-type tagmented NGS library with insertion of the AATCGCTG sequence as i5 custom index
CLOP224-E1	AATGATACGGCGACCACCGAGATCTACACAGGCGAAGTCGTCGGCAGCGTC	Sequencing	Nextera_index_D505: for amplification of Nextera-type tagmented NGS library with insertion of the AGGCGAAG sequence as i5 custom index
CLOP224-E2	AATGATACGGCGACCACCGAGATCTACACCTATTAAGTCGTCGGCAGCGTC	Sequencing	Nextera_index_S518: for amplification of Nextera-type tagmented NGS library with insertion of the CTATTAAG sequence as i5 custom index
CLOP224-E3	AATGATACGGCGACCACCGAGATCTACACCGAATTGCTCGTCGGCAGCGTC	Sequencing	Nextera_index_B505: for amplification of Nextera-type tagmented NGS library with insertion of the CGAATTGC sequence as i5 custom index
CLOP224-E4	AATGATACGGCGACCACCGAGATCTACACAACACGCTTCGTCGGCAGCGTC	Sequencing	Nextera_index_B513: for amplification of Nextera-type tagmented NGS library with insertion of the AACACGCT sequence as i5 custom index
CLOP224-F1	AATGATACGGCGACCACCGAGATCTACACTAATCTTATCGTCGGCAGCGTC	Sequencing	Nextera_index_D506: for amplification of Nextera-type tagmented NGS library with insertion of the TAATCTTA sequence as i5 custom index
CLOP224-F2	AATGATACGGCGACCACCGAGATCTACACAAGGCTATTCGTCGGCAGCGTC	Sequencing	Nextera_index_S520: for amplification of Nextera-type tagmented NGS library with insertion of the AAGGCTAT sequence as i5 custom index
CLOP224-F3	AATGATACGGCGACCACCGAGATCTACACTATGACCGTCGTCGGCAGCGTC	Sequencing	Nextera_index_B506: for amplification of Nextera-type tagmented NGS library with insertion of the TATGACCG sequence as i5 custom index
CLOP224-F4	AATGATACGGCGACCACCGAGATCTACACTGGTTCGATCGTCGGCAGCGTC	Sequencing	Nextera_index_B514: for amplification of Nextera-type tagmented NGS library with insertion of the TGGTTCGA sequence as i5 custom index
CLOP224-G1	AATGATACGGCGACCACCGAGATCTACACCAGGACGTTCGTCGGCAGCGTC	Sequencing	Nextera_index_D507: for amplification of Nextera-type tagmented NGS library with insertion of the CAGGACGT sequence as i5 custom index
CLOP224-G2	AATGATACGGCGACCACCGAGATCTACACGAGCCTTATCGTCGGCAGCGTC	Sequencing	Nextera_index_S521: for amplification of Nextera-type tagmented NGS library with insertion of the GAGCCTTA sequence as i5 custom index
CLOP224-G3	AATGATACGGCGACCACCGAGATCTACACAATTCCGGTCGTCGGCAGCGTC	Sequencing	Nextera_index_B507: for amplification of Nextera-type tagmented NGS library with insertion of the AATTCCGG sequence as i5 custom index
CLOP224-G4	AATGATACGGCGACCACCGAGATCTACACGCAACCATTCGTCGGCAGCGTC	Sequencing	Nextera_index_B515: for amplification of Nextera-type tagmented NGS library with insertion of the GCAACCAT sequence as i5 custom index
CLOP224-H1	AATGATACGGCGACCACCGAGATCTACACGTACTGACTCGTCGGCAGCGTC	Sequencing	Nextera_index_D508: for amplification of Nextera-type tagmented NGS library with insertion of the GTACTGAC sequence as i5 custom index
CLOP224-H2	AATGATACGGCGACCACCGAGATCTACACTTATGCGATCGTCGGCAGCGTC	Sequencing	Nextera_index_S522: for amplification of Nextera-type tagmented NGS library with insertion of the TTATGCGA sequence as i5 custom index
CLOP224-H3	AATGATACGGCGACCACCGAGATCTACACGTCAGTCATCGTCGGCAGCGTC	Sequencing	Nextera_index_B508: for amplification of Nextera-type tagmented NGS library with insertion of the GTCAGTCA sequence as i5 custom index
CLOP224-H4	AATGATACGGCGACCACCGAGATCTACACAGTTGTGCTCGTCGGCAGCGTC	Sequencing	Nextera_index_B516: for amplification of Nextera-type tagmented NGS library with insertion of the AGTTGTGC sequence as i5 custom index
CLOP225-A1	CAAGCAGAAGACGGCATACGAGATCGAGTAATGTCTCGTGGGCTCGG	Sequencing	Nextera_index_D701: for amplification of Nextera-type tagmented NGS library with insertion of the CGAGTAAT sequence as i7 custom index
CLOP225-A2	CAAGCAGAAGACGGCATACGAGATCATAGCCGGTCTCGTGGGCTCGG	Sequencing	Nextera_index_D709: for amplification of Nextera-type tagmented NGS library with insertion of the CATAGCCG sequence as i7 custom index
CLOP225-A3	CAAGCAGAAGACGGCATACGAGATGCAGCGTAGTCTCGTGGGCTCGG	Sequencing	Nextera_index_N721: for amplification of Nextera-type tagmented NGS library with insertion of the GCAGCGTA sequence as i7 custom index
CLOP225-A4	CAAGCAGAAGACGGCATACGAGATCTCTATCGGTCTCGTGGGCTCGG	Sequencing	Nextera_index_B701: for amplification of Nextera-type tagmented NGS library with insertion of the CTCTATCG sequence as i7 custom index
CLOP225-A5	CAAGCAGAAGACGGCATACGAGATAAGCCTGAGTCTCGTGGGCTCGG	Sequencing	Nextera_index_B709: for amplification of Nextera-type tagmented NGS library with insertion of the AAGCCTGA sequence as i7 custom index
CLOP225-A6	CAAGCAGAAGACGGCATACGAGATCAGAACTGGTCTCGTGGGCTCGG	Sequencing	Nextera_index_B717: for amplification of Nextera-type tagmented NGS library with insertion of the CAGAACTG sequence as i7 custom index
CLOP225-B1	CAAGCAGAAGACGGCATACGAGATTCTCCGGAGTCTCGTGGGCTCGG	Sequencing	Nextera_index_D702: for amplification of Nextera-type tagmented NGS library with insertion of the TCTCCGGA sequence as i7 custom index
CLOP225-B2	CAAGCAGAAGACGGCATACGAGATTTCGCGGAGTCTCGTGGGCTCGG	Sequencing	Nextera_index_D710: for amplification of Nextera-type tagmented NGS library with insertion of the TTCGCGGA sequence as i7 custom index
CLOP225-B3	CAAGCAGAAGACGGCATACGAGATCTGCGCATGTCTCGTGGGCTCGG	Sequencing	Nextera_index_N722: for amplification of Nextera-type tagmented NGS library with insertion of the CTGCGCAT sequence as i7 custom index
CLOP225-B4	CAAGCAGAAGACGGCATACGAGATTATCGCGAGTCTCGTGGGCTCGG	Sequencing	Nextera_index_B702: for amplification of Nextera-type tagmented NGS library with insertion of the TATCGCGA sequence as i7 custom index
CLOP225-B5	CAAGCAGAAGACGGCATACGAGATGTATTCCGGTCTCGTGGGCTCGG	Sequencing	Nextera_index_B710: for amplification of Nextera-type tagmented NGS library with insertion of the GTATTCCG sequence as i7 custom index
CLOP225-B6	CAAGCAGAAGACGGCATACGAGATGTCGTTACGTCTCGTGGGCTCGG	Sequencing	Nextera_index_B718: for amplification of Nextera-type tagmented NGS library with insertion of the GTCGTTAC sequence as i7 custom index
CLOP225-C1	CAAGCAGAAGACGGCATACGAGATAATGAGCGGTCTCGTGGGCTCGG	Sequencing	Nextera_index_D703: for amplification of Nextera-type tagmented NGS library with insertion of the AATGAGCG sequence as i7 custom index
CLOP225-C2	CAAGCAGAAGACGGCATACGAGATGCGCGAGAGTCTCGTGGGCTCGG	Sequencing	Nextera_index_D711: for amplification of Nextera-type tagmented NGS library with insertion of the GCGCGAGA sequence as i7 custom index
CLOP225-C3	CAAGCAGAAGACGGCATACGAGATGAGCGCTAGTCTCGTGGGCTCGG	Sequencing	Nextera_index_N723: for amplification of Nextera-type tagmented NGS library with insertion of the GAGCGCTA sequence as i7 custom index
CLOP225-C4	CAAGCAGAAGACGGCATACGAGATAAGTCCTCGTCTCGTGGGCTCGG	Sequencing	Nextera_index_B703: for amplification of Nextera-type tagmented NGS library with insertion of the AAGTCCTC sequence as i7 custom index
CLOP225-C5	CAAGCAGAAGACGGCATACGAGATCCTTAGGTGTCTCGTGGGCTCGG	Sequencing	Nextera_index_B711: for amplification of Nextera-type tagmented NGS library with insertion of the CCTTAGGT sequence as i7 custom index
CLOP225-C6	CAAGCAGAAGACGGCATACGAGATCCTGTCAAGTCTCGTGGGCTCGG	Sequencing	Nextera_index_B719: for amplification of Nextera-type tagmented NGS library with insertion of the CCTGTCAA sequence as i7 custom index
CLOP225-D1	CAAGCAGAAGACGGCATACGAGATGGAATCTCGTCTCGTGGGCTCGG	Sequencing	Nextera_index_D704: for amplification of Nextera-type tagmented NGS library with insertion of the GGAATCTC sequence as i7 custom index
CLOP225-D2	CAAGCAGAAGACGGCATACGAGATCTATCGCTGTCTCGTGGGCTCGG	Sequencing	Nextera_index_D712: for amplification of Nextera-type tagmented NGS library with insertion of the CTATCGCT sequence as i7 custom index
CLOP225-D3	CAAGCAGAAGACGGCATACGAGATCGCTCAGTGTCTCGTGGGCTCGG	Sequencing	Nextera_index_N724: for amplification of Nextera-type tagmented NGS library with insertion of the CGCTCAGT sequence as i7 custom index
CLOP225-D4	CAAGCAGAAGACGGCATACGAGATGGCATTCTGTCTCGTGGGCTCGG	Sequencing	Nextera_index_B704: for amplification of Nextera-type tagmented NGS library with insertion of the GGCATTCT sequence as i7 custom index
CLOP225-D5	CAAGCAGAAGACGGCATACGAGATTGCCTCAAGTCTCGTGGGCTCGG	Sequencing	Nextera_index_B712: for amplification of Nextera-type tagmented NGS library with insertion of the TGCCTCAA sequence as i7 custom index
CLOP225-D6	CAAGCAGAAGACGGCATACGAGATGGCAAGTTGTCTCGTGGGCTCGG	Sequencing	Nextera_index_B720: for amplification of Nextera-type tagmented NGS library with insertion of the GGCAAGTT sequence as i7 custom index
CLOP225-E1	CAAGCAGAAGACGGCATACGAGATTTCTGAATGTCTCGTGGGCTCGG	Sequencing	Nextera_index_D705: for amplification of Nextera-type tagmented NGS library with insertion of the TTCTGAAT sequence as i7 custom index
CLOP225-E2	CAAGCAGAAGACGGCATACGAGATTAGCGAGTGTCTCGTGGGCTCGG	Sequencing	Nextera_index_N716: for amplification of Nextera-type tagmented NGS library with insertion of the TAGCGAGT sequence as i7 custom index
CLOP225-E3	CAAGCAGAAGACGGCATACGAGATGTCTTAGGGTCTCGTGGGCTCGG	Sequencing	Nextera_index_N726: for amplification of Nextera-type tagmented NGS library with insertion of the GTCTTAGG sequence as i7 custom index
CLOP225-E4	CAAGCAGAAGACGGCATACGAGATAACTCGGAGTCTCGTGGGCTCGG	Sequencing	Nextera_index_B705: for amplification of Nextera-type tagmented NGS library with insertion of the AACTCGGA sequence as i7 custom index
CLOP225-E5	CAAGCAGAAGACGGCATACGAGATAACTGAGGGTCTCGTGGGCTCGG	Sequencing	Nextera_index_B713: for amplification of Nextera-type tagmented NGS library with insertion of the AACTGAGG sequence as i7 custom index
CLOP225-E6	CAAGCAGAAGACGGCATACGAGATAAGCGACTGTCTCGTGGGCTCGG	Sequencing	Nextera_index_B721: for amplification of Nextera-type tagmented NGS library with insertion of the AAGCGACT sequence as i7 custom index
CLOP225-F1	CAAGCAGAAGACGGCATACGAGATACGAATTCGTCTCGTGGGCTCGG	Sequencing	Nextera_index_D706: for amplification of Nextera-type tagmented NGS library with insertion of the ACGAATTC sequence as i7 custom index
CLOP225-F2	CAAGCAGAAGACGGCATACGAGATGTAGCTCCGTCTCGTGGGCTCGG	Sequencing	Nextera_index_N718: for amplification of Nextera-type tagmented NGS library with insertion of the GTAGCTCC sequence as i7 custom index
CLOP225-F3	CAAGCAGAAGACGGCATACGAGATACTGATCGGTCTCGTGGGCTCGG	Sequencing	Nextera_index_N727: for amplification of Nextera-type tagmented NGS library with insertion of the ACTGATCG sequence as i7 custom index
CLOP225-F4	CAAGCAGAAGACGGCATACGAGATTGTCGACTGTCTCGTGGGCTCGG	Sequencing	Nextera_index_B706: for amplification of Nextera-type tagmented NGS library with insertion of the TGTCGACT sequence as i7 custom index
CLOP225-F5	CAAGCAGAAGACGGCATACGAGATTGGAAGCAGTCTCGTGGGCTCGG	Sequencing	Nextera_index_B714: for amplification of Nextera-type tagmented NGS library with insertion of the TGGAAGCA sequence as i7 custom index
CLOP225-F6	CAAGCAGAAGACGGCATACGAGATGGATCTGAGTCTCGTGGGCTCGG	Sequencing	Nextera_index_B722: for amplification of Nextera-type tagmented NGS library with insertion of the GGATCTGA sequence as i7 custom index
CLOP225-G1	CAAGCAGAAGACGGCATACGAGATAGCTTCAGGTCTCGTGGGCTCGG	Sequencing	Nextera_index_D707: for amplification of Nextera-type tagmented NGS library with insertion of the AGCTTCAG sequence as i7 custom index
CLOP225-G2	CAAGCAGAAGACGGCATACGAGATTACTACGCGTCTCGTGGGCTCGG	Sequencing	Nextera_index_N719: for amplification of Nextera-type tagmented NGS library with insertion of the TACTACGC sequence as i7 custom index
CLOP225-G3	CAAGCAGAAGACGGCATACGAGATTAGCTGCAGTCTCGTGGGCTCGG	Sequencing	Nextera_index_N728: for amplification of Nextera-type tagmented NGS library with insertion of the TAGCTGCA sequence as i7 custom index
CLOP225-G4	CAAGCAGAAGACGGCATACGAGATAAGGCGTAGTCTCGTGGGCTCGG	Sequencing	Nextera_index_B707: for amplification of Nextera-type tagmented NGS library with insertion of the AAGGCGTA sequence as i7 custom index
CLOP225-G5	CAAGCAGAAGACGGCATACGAGATCAGGATGTGTCTCGTGGGCTCGG	Sequencing	Nextera_index_B715: for amplification of Nextera-type tagmented NGS library with insertion of the CAGGATGT sequence as i7 custom index
CLOP225-G6	CAAGCAGAAGACGGCATACGAGATCCGTTATGGTCTCGTGGGCTCGG	Sequencing	Nextera_index_B723: for amplification of Nextera-type tagmented NGS library with insertion of the CCGTTATG sequence as i7 custom index
CLOP225-H1	CAAGCAGAAGACGGCATACGAGATGCGCATTAGTCTCGTGGGCTCGG	Sequencing	Nextera_index_D708: for amplification of Nextera-type tagmented NGS library with insertion of the GCGCATTA sequence as i7 custom index
CLOP225-H2	CAAGCAGAAGACGGCATACGAGATAGGCTCCGGTCTCGTGGGCTCGG	Sequencing	Nextera_index_N720: for amplification of Nextera-type tagmented NGS library with insertion of the AGGCTCCG sequence as i7 custom index
CLOP225-H3	CAAGCAGAAGACGGCATACGAGATGACGTCGAGTCTCGTGGGCTCGG	Sequencing	Nextera_index_N729: for amplification of Nextera-type tagmented NGS library with insertion of the GACGTCGA sequence as i7 custom index
CLOP225-H4	CAAGCAGAAGACGGCATACGAGATGTCCTAAGGTCTCGTGGGCTCGG	Sequencing	Nextera_index_B708: for amplification of Nextera-type tagmented NGS library with insertion of the GTCCTAAG sequence as i7 custom index
CLOP225-H5	CAAGCAGAAGACGGCATACGAGATGTAAGCACGTCTCGTGGGCTCGG	Sequencing	Nextera_index_B716: for amplification of Nextera-type tagmented NGS library with insertion of the GTAAGCAC sequence as i7 custom index
CLOP225-H6	CAAGCAGAAGACGGCATACGAGATTGCAAGACGTCTCGTGGGCTCGG	Sequencing	Nextera_index_B724: for amplification of Nextera-type tagmented NGS library with insertion of the TGCAAGAC sequence as i7 custom index
CLOP313-G10	caggaaacagctatgac	Sequencing	M13 Reverse to amplify only the PDR1 from the plasmid (Reverse)
CLOP318-F10	TCGTCGGCAGCGTCAGATGTGTATAAGAGACAGggggacactagatgaatttg	Sequencing	Primer for sequencing PDR1 (YGL013C) oPool F43-DNAbarcode with addition of PBS_i5 (Forward)
CLOP318-H9	TCGTCGGCAGCGTCAGATGTGTATAAGAGACAGctctcctttccaatttttgtcacttcaag	Sequencing	Primer for sequencing PDR1 (YGL013C) oPool F13-DNAbarcode with addition of PBS_i5 (Forward)
CLOP348-E8	TCGTCGGCAGCGTCAGATGTGTATAAGAGACAGcaaatccaaatgcgagatttttcccaggacc	Sequencing	Long Primer to amplify PDR1 F13 for NovaSeq adding i5 0N (Forward)
CLOP348-E9	GTCTCGTGGGCTCGGAGATGTGTATAAGAGACAGcattttctgtaggtagttttccaggggattagc	Sequencing	Long Primer to amplify PDR1 F13 for NovaSeq adding i7 0N (Reverse)
CLOP348-F8	TCGTCGGCAGCGTCAGATGTGTATAAGAGACAGNcaaatccaaatgcgagatttttcccaggacc	Sequencing	LongPrimer to amplify PDR1 F13 for NovaSeq adding i5 1N (Forward)
CLOP348-F9	GTCTCGTGGGCTCGGAGATGTGTATAAGAGACAGNcattttctgtaggtagttttccaggggattagc	Sequencing	LongPrimer to amplify PDR1 F13 for NovaSeq adding i7 1N (Reverse)
CLOP348-G8	TCGTCGGCAGCGTCAGATGTGTATAAGAGACAGNNcaaatccaaatgcgagatttttcccaggacc	Sequencing	Long Primer to amplify PDR1 F13 for NovaSeq adding i5 2N (Forward)
CLOP348-G9	GTCTCGTGGGCTCGGAGATGTGTATAAGAGACAGNNcattttctgtaggtagttttccaggggattagc	Sequencing	Long Primer to amplify PDR1 F13 for NovaSeq adding i7 2N (Reverse)
CLOP348-H8	TCGTCGGCAGCGTCAGATGTGTATAAGAGACAGNNNcaaatccaaatgcgagatttttcccaggacc	Sequencing	Long Primer to amplify PDR1 F13 for NovaSeq adding i5 3N (Forward)
CLOP348-H9	GTCTCGTGGGCTCGGAGATGTGTATAAGAGACAGNNNcattttctgtaggtagttttccaggggattagc	Sequencing	Long Primer to amplify PDR1 F13 for NovaSeq adding i7 3N (Reverse)
CLOP296-G4	gtaatacgactcactatagggcgaattggagctccaccgctcagtacatcacgagactac	Strain construction	Primer to amplify ORF from MoBY collection and clone in pRS31N (Forward)
CLOP296-H4	aagctcggaattaaccctcactaaagggaacaaaagctggTCACGATAGGTCTCACGATC	Strain construction	Primer to amplify ORF from MoBY collection and clone in pRS31N (Reverse)
CLOP304-C10	cctctacagtatcctgtggagcgacgtttatccagatagtGTTTCCAAGGGTGAAGAACT	Strain construction	PDR1 tagging with meGFP (Forward)
CLOP304-D10	ggaagtttttgagaacttttatctatacaaacgtatacgtACTAGTGGATCTGATATCA	Strain construction	PDR1 tagging with meGFP (Reverse)
CLOP304-G10	gttttggctaaaaaaagacaatttgcacatcacttgctaaAGCGGATAACAATTTCACACAGGA	Strain construction	Primer for constructing The Yeast Tet-Promoters Hughes Collection (yTHC) ;PDR1_UP RP188 PRIMERS (Forward)
CLOP304-H10	tctcaatatgtacaccgttcttaggtgtcaagcctcgcatCATGGATCCCCCGAATTGATC	Strain construction	Primer for constructing The Yeast Tet-Promoters Hughes Collection (yTHC) ;PDR1_DOWN RP188 PRIMERS (Reverse)
