# Supplementary material for: A cost-effective and scalable barcoded library construction method for deep mutational scanning studies
Source: PLoS Biol. 2026 Feb 11;24(2):e3003645. doi: 10.1371/journal.pbio.3003645 (PMC12923136; doi:10.1371/journal.pbio.3003645)
Supplement: S4 Table — (XLSX) [file pbio.3003645.s018.xlsx]

## Sheet: S4 Table_PCR_proto
Supplementary Table 4. PCR protocols.
PCR reagents				PCR protocol
PCR1
	Name	Concentration	Volume (μL)	Time	Temperature	Number of cycles
DNA	pMoBY-ScPDR1	10 ng/µL	1	5 min	95°C	1x
Buffer	Fidelity buffer	5X	5	20 sec	98°C	5x
dNTPs		10 mM	0.75	15 sec	62°C
Oligo F	CLOP296-G4	10 µM	0.75	4 min	72°C
Oligo R	CLOP296-H4	10 µM	0.75	20 sec	98°C	30x
Enzyme	KAPA	1 U/µL	0.3	15 sec	72°C
Water			16.45	4 min	72°C
		Total volume	25	5 min	72°C	1x
				Hold	10°C
PCR2
	Name	Concentration	Volume (μL)	Time	Temperature	Number of cycles
DNA	pRS31N-ScPDR1	10 ng/µL	1	5 min	95°C	1x
Buffer	Fidelity buffer	5X	5	20 sec	98°C	22x
dNTPs		10 mM	0.75	15 sec	70°C
Oligo F	CLOP86-E1	10 µM	0.75	10 min	72°C
Oligo R	CLOP86-F1	10 µM	0.75	12 min	72°C	1x
Enzyme	KAPA	1 U/µL	0.3	Hold	10°C
Water			16.45
		Total volume	25
PCR3
	Name	Concentration	Volume (μL)	Time	Temperature	Number of cycles
DNA	pRS31N-ScPDR1 minus site 1	10 ng/µL	1	5 min	95°C	1x
Buffer	Fidelity buffer	5X	5	20 sec	98°C	5x
dNTPs		10 mM	0.75	15 sec	61°C
Oligo F	CLO6-46	10 µM	0.75	12 min	72°C
Oligo R	CLO6-47	10 µM	0.75	20 sec	98°C	30x
Enzyme	KAPA	1 U/µL	0.3	15 sec	68°C
Water			16.45	12 min	72°C
		Total volume	25	15 min	72°C	1x
				Hold	10°C
PCR4
	Name	Concentration	Volume (μL)	Time	Temperature	Number of cycles
DNA	oPool	1 µM	1	5 min	98°C	1x
Buffer	Fidelity buffer	5X	10	30 sec	98°C	5x
dNTPs		10 mM	1.5	15 sec	68°C
Oligo F	-	-	-	5 sec	72°C
Oligo R	CLOP304-H9	10 µM	5	Hold	10°C
Enzyme	KAPA	1 U/µL	1
Water			31.5
		Total volume	50
PCR5
	Name	Concentration	Volume (μL)	Time	Temperature	Number of cycles
DNA	purified PCR4-amplified oPool product	1 µM	1.5	5 min	98°C	1x
Buffer	Fidelity buffer	5X	10	30 sec	98°C	5x
dNTPs		10 mM	1.5	15 sec	68°C
Oligo F	CLOP304-G9 (F13) or CLOP318-D10 (F43)	10 µM	1.5	5 sec	72°C
Oligo R	CLOP304-H9	10 µM	1.5	Hold	10°C
Enzyme	KAPA	1 U/µL	1
Water			33
		Total volume	50
PCR6
	Name	Concentration	Volume (μL)	Time	Temperature	Number of cycles
DNA	pRS31N-ScPDR1 WT	10 ng/µL	1	5 min	95°C	1x
Buffer	Fidelity buffer	5X	5	20 sec	98°C	5x
dNTPs		10 mM	0.75	15 sec	61°C
Oligo F	CLOP304-E9	10 µM	0.75	10 min	72°C
Oligo R	CLOP318-G9 (F13) or CLOP318-B10 (F43)	10 µM	0.75	20 sec	98°C	30x
Enzyme	KAPA	1 U/µL	0.3	15 sec	64°C
Water			16.45	10 min	72°C
		Total volume	25	12 min	72°C	1x
				Hold	10°C
PCR7
	Name	Concentration	Volume (μL)	Time	Temperature	Number of cycles
DNA	pRS31N-ScPDR1 WT	10 ng/µL	1.5	5 min	95°C	1x
Buffer	Fidelity buffer	5X	5	30 sec	98°C	5x
dNTPs		10 mM	0.75	15 sec	57°C
Oligo F	CLOP304-A10 (F13) or CLOP323-F6 (F43)	10 µM	0.75	1 min 45 (F43) or 2 min 30 (F13)	72°C
Oligo R	CLOP323-G6	10 µM	0.75	30 sec	98°C	30x
Enzyme	KAPA	1 U/µL	0.3	15 sec	72°C
Water			15.95	1 min 45 (F43) or 2 min 30 (F13)	72°C
		Total volume	25	30 sec	72°C	1x
				Hold	10°C
PCR8
	Name	Concentration	Volume (μL)	Time	Temperature	Number of cycles
Backbone	purified Gibson pRS31N-ScPDR1 library	200 ng/µL	5	5 min	37°C	30x
Insert	ScPDR1 missing 3′ region	700 ng/µL	3	5 min	16°C
T4 DNA Ligase Buffer		10X	2	5 min	60°C	1x
NEB Golden Gate Assembly Mix			1	Hold	10°C
Water			9
		Total volume	20
PCR9
	Name	Concentration	Volume (μL)	Time	Temperature	Number of cycles
DNA	purified Gibson pRS31N-ScPDR1 library	20 ng/µL	1	5 min	98°C	1x
Buffer	Fidelity buffer	5X	5	30 sec	98°C	5x
dNTPs		10 mM	0.75	15 sec	68°C
Oligo F	-	-	-	5 sec	72°C
Oligo R	CLOP304-H9	10 µM	1.5	10 sec	72°C	1x
Enzyme	KAPA	1 U/µL	0.3	Hold	10°C
Water			16.45
		Total volume	25
PCR10
	Name	Concentration	Volume (μL)	Time	Temperature	Number of cycles
DNA	purified PCR9 product		2	1 min	98°C	1x
Buffer	Fidelity buffer	5X	5	10 sec	98°C	3x
dNTPs		10 mM	0.75	15 sec	68°C (F43) or 60°C (F13)
Oligo F	CLOP318-H9 (F13) or CLOP318-F10 (F43)	10 µM	0.75	5 sec	72°C
Oligo R	CLOP304-H9	10 µM	0.75	10 sec	98°C	7x
Enzyme	KAPA	1 U/µL	0.3	15 sec	72°C
Water			15.45	5 sec	72°C
		Total volume	25	Hold	10°C
PCR11
	Name	Concentration	Volume (μL)	Time	Temperature	Number of cycles
DNA	purified and 1/1000 diluted PCR10 product	∼ 1 ng/µL	1.5	2 min	98°C	1x
Buffer	Fidelity buffer	5X	4	20 sec	98°C	7x
dNTPs		10 mM	0.6	15 sec	61°C
Oligo F	CLOP224 (Supplementary Table E)	10 µM	0.6	5 sec	72°C
Oligo R	CLOP225 (Supplementary Table E)	10 µM	0.6	10 sec	72°C	1x
Enzyme	KAPA	1 U/µL	0.13	Hold	10°C
Water			12.57
		Total volume	20
PCR12
	Name	Concentration	Volume (μL)	Time	Temperature	Number of cycles
DNA	purified Golden Gate pRS31N-ScPDR1 librairy	5 ng/µL	1	2 min	98°C	1x
Buffer	Fidelity buffer	5X	5	30 sec	98°C	7x
dNTPs		10 mM	0.75	15 sec	54°C
Oligo F	CLOP224 (Supplementary Table F)	10 µM	1.5	5 sec	72°C
Oligo R	CLOP225 (Supplementary Table F)	10 µM	1.5	30 sec	98°C	7x
Enzyme	KAPA	1 U/µL	0.3	15 sec	72°C
Water			14.95	5 sec	72°C
		Total volume	25	10 sec	72°C	1x
				Hold	10°C
PCR13
	Name	Concentration	Volume (μL)	Time	Temperature	Number of cycles
DNA	pKB33	10 ng/µL	1	5 min	95°C	1x
Buffer	Fidelity buffer	5X	5	20 sec	98°C	5x
dNTPs		10 mM	0.75	15 sec	64°C
Oligo F	CLOP304-G10	10 µM	0.75	1 min 30	72°C
Oligo R	CLOP304-H10	10 µM	0.75	20 sec	98°C	30x
Enzyme	KAPA	1 U/µL	0.3	15 sec	72°C
Water			16.45	1 min 30	72°C
		Total volume	25	3 min	72°C	1x
				Hold	10°C
PCR14
	Name	Concentration	Volume (μL)	Time	Temperature	Number of cycles
DNA	pFA-mEGFP-HPHNT1	10 ng/µL	1	5 min	95°C	1x
Buffer	Fidelity buffer	5X	5	20 sec	98°C	30x
dNTPs		10 mM	0.75	15 sec	60°C
Oligo F	CLOP304-C10	10 µM	0.75	3 min 30	72°C
Oligo R	CLOP304-D10	10 µM	0.75	5 min	72°C	1x
Enzyme	KAPA	1 U/µL	0.3	Hold	10°C
Water			16.45
		Total volume	25
PCR15
	Name	Concentration	Volume (μL)	Time	Temperature	Number of cycles
DNA	F65V-34a-mEGFP	10 ng/µL	1	5 min	95°C	1x
Buffer	Fidelity buffer	5X	5	20 sec	98°C	5x
dNTPs		10 mM	0.75	15 sec	60°C
Oligo F	CLOP161-F10	10 µM	0.75	30 sec	72°C
Oligo R	CLOP161-F12	10 µM	0.75	20 sec	98°C	30x
Enzyme	KAPA	1 U/µL	0.3	15 sec	72°C
Water			16.45	30 sec	72°C
		Total volume	25	3 min	72°C	1x
				Hold	10°C
PCR16
	Name	Concentration	Volume (μL)	Time	Temperature	Number of cycles
DNA	pYTK051	10 ng/µL	1	5 min	95°C	1x
Buffer	Fidelity buffer	5X	5	20 sec	98°C	5x
dNTPs		10 mM	0.75	15 sec	60°C
Oligo F	CLOP161-G1	10 µM	0.75	30 sec	72°C
Oligo R	CLOP219-B9	10 µM	0.75	20 sec	98°C	30x
Enzyme	KAPA	1 U/µL	0.3	15 sec	72°C
Water			16.45	30 sec	72°C
		Total volume	25	3 min	72°C	1x
				Hold	10°C
PCR17
	Name	Concentration	Volume (μL)	Time	Temperature	Number of cycles
DNA	pFA-hphNT1	10 ng/µL	1	5 min	95°C	1x
Buffer	Fidelity buffer	5X	5	20 sec	98°C	35x
dNTPs		10 mM	0.75	15 sec	68°C
Oligo F	CLOP219-A9	10 µM	0.75	2 min	72°C
Oligo R	CLOP161-F9	10 µM	0.75	3 min	72°C	1x
Enzyme	KAPA	1 U/µL	0.3	Hold	10°C
Water			16.45
		Total volume	25
PCR18
	Name	Concentration	Volume (μL)	Time	Temperature	Number of cycles
DNA	purified plasmid from yeast miniprep	10 ng/µL	3	30 sec	98°C	1x
Buffer	Phusion buffer	5X	3	10 sec	98°C	10x
dNTPs		10 mM	0.3	30 sec	55°C
Oligo F	CLOP125-A3	10 µM	0.6	4 min	72°C
Oligo R	CLOP313-G10	10 µM	0.6	8 min	72°C	1x
Enzyme	Phusion	1 U/µL	0.6	Hold	10°C
Water			6.9
		Total volume	15
PCR19
	Name	Concentration	Volume (μL)	Time	Temperature	Number of cycles
DNA	purified M13 PCR15 product		2	30 sec	98°C	1x
Buffer	Phusion buffer	5X	4	10 sec	98°C	3x
dNTPs		10 mM	0.4	30 sec	70°C
Oligo F	CLOP348-E8,-F8,-G8 or -H8	10 µM	0.4	10 sec	72°C
Oligo R	CLOP348-E9,-F9,-G9 or -H9	10 µM	0.4	10 sec	98°C	10x
Enzyme	Phusion	1 U/µL	0.8	30 sec	72°C
Water			12	10 sec	72°C
		Total volume	20	30 sec	72°C	1x
				Hold	10°C
PCR20
	Name	Concentration	Volume (μL)	Time	Temperature	Number of cycles
DNA	purified PCR16 product	Diluted 1/100	1.5	2 min	98°C	1x
Buffer	Fidelity buffer	5X	4	20 sec	98°C	7x
dNTPs		10 mM	0.6	15 sec	61°C
Oligo F	CLOP224 (Supplementary Table G)	10 µM	0.6	5 sec	72°C
Oligo R	CLOP225 (Supplementary Table G)	10 µM	0.6	10 sec	72°C	1x
Enzyme	KAPA	1 U/µL	0.13	Hold	10°C
Water			12.57
		Total volume	20
PCR21
	Name	Concentration	Volume (μL)	Time	Temperature	Number of cycles
DNA	purified M13 PCR15 product		1	2 min	98°C	1x
Buffer	Fidelity buffer	5X	5	30 sec	98°C	5x
dNTPs		10 mM	0.75	15 sec	54°C
Oligo F	CLOP224 (Supplementary Table G)	10 µM	1.5	5 sec	72°C
Oligo R	CLOP225 (Supplementary Table G)	10 µM	1.5	30 sec	98°C	10x
Enzyme	KAPA	1 U/µL	0.3	15 sec	72°C
Water			14.95	5 sec	72°C
		Total volume	25	10 sec	72°C	1x
				Hold	10°C
