# Supplementary material for: A cost-effective and scalable barcoded library construction method for deep mutational scanning studies
Source: PLoS Biol. 2026 Feb 11;24(2):e3003645. doi: 10.1371/journal.pbio.3003645 (PMC12923136; doi:10.1371/journal.pbio.3003645)
Supplement: S5 Table — (XLSX) [file pbio.3003645.s019.xlsx]

## Sheet: S5 Table_Gibson_se
Supplementary Table 5. Gibson sequencing sample description.
Sample	ID	Technical replicate	Fragment	Sequencing platform	PCR11_primer_forward	PCR11_primer_reverse	Index_i5_forward	Index_i7_reverse	Total reads	Means number of reads per mutation
1	PDR1_Gibson_F13_1	1	13	NovaSeq	CLOP224-A3	CLOP225-C3	B501	N723	725179	1450.36
2	PDR1_Gibson_F13_2	2	13	NovaSeq	CLOP224-B3	CLOP225-C3	B502	N723	1671591	3343.18
3	PDR1_Gibson_F13_3	3	13	NovaSeq	CLOP224-C3	CLOP225-C3	B503	N723	1956303	3912.61
4	PDR1_Gibson_F13_4	4	13	NovaSeq	CLOP224-D3	CLOP225-C3	B504	N723	2431872	4863.74
5	PDR1_Gibson_F13_5	5	13	NovaSeq	CLOP224-E3	CLOP225-C3	B505	N723	904644	1809.29
6	PDR1_Gibson_F13_6	6	13	NovaSeq	CLOP224-F3	CLOP225-C3	B506	N723	389	0.778
7	PDR1_Gibson_F13_7	7	13	NovaSeq	CLOP224-G3	CLOP225-C3	B507	N723	442	0.884
8	PDR1_Gibson_F13_8	8	13	NovaSeq	CLOP224-H3	CLOP225-C3	B508	N723	168	0.336
9	PDR1_Gibson_F13_9	9	13	NovaSeq	CLOP224-A3	CLOP225-F3	B501	N727	213048	426.096
10	PDR1_Gibson_F13_10	10	13	NovaSeq	CLOP224-B3	CLOP225-F3	B502	N727	1036657	2073.31
11	PDR1_Gibson_F13_11	11	13	NovaSeq	CLOP224-C3	CLOP225-F3	B503	N727	794221	1588.44
12	PDR1_Gibson_F13_12	12	13	NovaSeq	CLOP224-D3	CLOP225-F3	B504	N727	981938	1963.88
13	PDR1_Gibson_F13_13	13	13	NovaSeq	CLOP224-E3	CLOP225-F3	B505	N727	613027	1226.05
14	PDR1_Gibson_F13_14	14	13	NovaSeq	CLOP224-F3	CLOP225-F3	B506	N727	1015655	2031.31
15	PDR1_Gibson_F13_15	15	13	NovaSeq	CLOP224-G3	CLOP225-F3	B507	N727	977139	1954.28
16	PDR1_Gibson_F13_16	16	13	NovaSeq	CLOP224-H3	CLOP225-F3	B508	N727	624645	1249.29
17	PDR1_Gibson_F43_1	1	43	NovaSeq	CLOP224-A3	CLOP225-E3	B501	N726	12236	33.9889
18	PDR1_Gibson_F43_2	2	43	NovaSeq	CLOP224-B3	CLOP225-E3	B502	N726	884971	2458.25
19	PDR1_Gibson_F43_3	3	43	NovaSeq	CLOP224-C3	CLOP225-E3	B503	N726	527288	1464.69
20	PDR1_Gibson_F43_4	4	43	NovaSeq	CLOP224-D3	CLOP225-E3	B504	N726	997986	2772.18
21	PDR1_Gibson_F43_5	5	43	NovaSeq	CLOP224-E3	CLOP225-E3	B505	N726	184324	512.011
22	PDR1_Gibson_F43_6	6	43	NovaSeq	CLOP224-F3	CLOP225-E3	B506	N726	992521	2757
23	PDR1_Gibson_F43_7	7	43	NovaSeq	CLOP224-G3	CLOP225-E3	B507	N726	1184253	3289.59
24	PDR1_Gibson_F43_8	8	43	NovaSeq	CLOP224-H3	CLOP225-E3	B508	N726	668612	1857.26
25	PDR1_Gibson_F43_9	9	43	NovaSeq	CLOP224-A3	CLOP225-D3	B501	N724	116700	324.167
26	PDR1_Gibson_F43_10	10	43	NovaSeq	CLOP224-B3	CLOP225-D3	B502	N724	1074869	2985.75
27	PDR1_Gibson_F43_11	11	43	NovaSeq	CLOP224-C3	CLOP225-D3	B503	N724	757427	2103.96
28	PDR1_Gibson_F43_12	12	43	NovaSeq	CLOP224-D3	CLOP225-D3	B504	N724	275298	764.717
29	PDR1_Gibson_F43_13	13	43	NovaSeq	CLOP224-E3	CLOP225-D3	B505	N724	329436	915.1
30	PDR1_Gibson_F43_14	14	43	NovaSeq	CLOP224-F3	CLOP225-D3	B506	N724	1095759	3043.77
31	PDR1_Gibson_F43_15	15	43	NovaSeq	CLOP224-G3	CLOP225-D3	B507	N724	1190654	3307.37
32	PDR1_Gibson_F43_16	16	43	NovaSeq	CLOP224-H3	CLOP225-D3	B508	N724	671928	1866.47
