# Supplementary material for: A cost-effective and scalable barcoded library construction method for deep mutational scanning studies
Source: PLoS Biol. 2026 Feb 11;24(2):e3003645. doi: 10.1371/journal.pbio.3003645 (PMC12923136; doi:10.1371/journal.pbio.3003645)
Supplement: S6 Table — (XLSX) [file pbio.3003645.s020.xlsx]

## Sheet: S6 Table_GoldenGat
Supplementary Table 6. Golden Gate sequencing sample description.
Sample	ID	Technical replicate	Fragment	Sequencing platform	PCR12_primer_forward	PCR12_primer_reverse	Index_i5_forward	Index_i7_reverse	Total reads	Mean number of reads per mutation
1	PDR1_GoldenGate_F13_1	1	13	NovaSeq	CLOP224-B2	CLOP225-D3	S515	N724	1750715	3501.43
2	PDR1_GoldenGate_F13_2	2	13	NovaSeq	CLOP224-C2	CLOP225-D3	S516	N724	2763568	5527.14
3	PDR1_GoldenGate_F13_3	3	13	NovaSeq	CLOP224-D2	CLOP225-D3	S517	N724	1850554	3701.11
4	PDR1_GoldenGate_F13_4	4	13	NovaSeq	CLOP224-E2	CLOP225-D3	S518	N724	1824816	3649.63
5	PDR1_GoldenGate_F43_1_Pool2	1	43	NovaSeq	CLOP224-F2	CLOP225-D3	S520	N724	2032222	5645.06
6	PDR1_GoldenGate_F43_2_Pool2	2	43	NovaSeq	CLOP224-G2	CLOP225-D3	S521	N724	2112191	5867.2
7	PDR1_GoldenGate_F43_3_Pool2	3	43	NovaSeq	CLOP224-H2	CLOP225-D3	S522	N724	2040215	5667.26
8	PDR1_GoldenGate_F43_4_Pool2	4	43	NovaSeq	CLOP224-H1	CLOP225-D3	D508	N724	2346712	6518.64
9	PDR1_GoldenGate_F43_1_Pool1	5	43	NovaSeq	CLOP224-H1	CLOP225-C3	D508	N723	680325	1889.79
10	PDR1_GoldenGate_F43_2_Pool1	6	43	NovaSeq	CLOP224-C2	CLOP225-C3	S516	N723	804452	2234.59
