# Supplementary material for: A cost-effective and scalable barcoded library construction method for deep mutational scanning studies
Source: PLoS Biol. 2026 Feb 11;24(2):e3003645. doi: 10.1371/journal.pbio.3003645 (PMC12923136; doi:10.1371/journal.pbio.3003645)
Supplement: S8 Table — (XLSX) [file pbio.3003645.s022.xlsx]

## Sheet: S8 table_Summary
	Supplementary Table 8. Summary of coverage statistics for the two cloning steps for all libraries of the complete PDR1 gene.
	Fragment number		F1	F2	F3	F4	F5	F6	F7	F8	F9	F10	F11	F12	F13	F14	F15	F16	F17	F18	F19	F20	F21	F22	F23	F24	F25	F26	F27	F28	F29	F30	F31	F32	F33	F34	F35	F36	F37	F38 (v2)	F39	F40	F41	F42	F43
	Gibson cloning	Number of transformants	400000	25000	25000	25000	25000	25000	25000	25000	25000	25000	25000	25000	100000	25000	25000	25000	25000	25000	25000	25000	25000	25000	25000	25000	25000	25000	25000	25000	25000	25000	25000	25000	25000	25000	25000	25000	25000	25000	25000	25000	25000	25000	50000
		Number of reads requested	100000000	6250000	6250000	6250000	6250000	6250000	6250000	6250000	6250000	6250000	6250000	6250000	25000000	6250000	6250000	6250000	6250000	6250000	6250000	6250000	6250000	6250000	6250000	6250000	6250000	6250000	6250000	6250000	6250000	6250000	6250000	6250000	6250000	6250000	6250000	6250000	6250000	6250000	6250000	6250000	6250000	6250000	12500000
		Number of sequencing	16	1	1	1	1	1	1	1	1	1	1	1	4	1	1	1	1	1	1	1	1	1	1	1	1	1	1	1	1	1	1	1	1	1	1	1	1	1	1	1	1	1	2
		Sequencing reads obtained	14089948	8714253	6971680	6284785	5301040	6783664	6715856	10353783	3458829	7627067	8837827	7618004	5905846	4613585	6299838	6818679	7761289	4399443	10885671	12742497	10243843	9202312	11602571	10864982	15875478	8872674	9900060	6614958	6501764	5491217	8082421	8686374	5619163	6028529	14285804	8685307	8577964	2456935	8098136	6910290	9573395	6456910	1669914
		% double mutant (and multiple mutants if any)	11.1	12	14.2	45998	13.2	13.4	11.3	12.3	13.9	13	12.8	13.2	17.4	12.7	13.1	13.8	11.4	14.6	13.2	14.5	13.1	13.2	11.4	8.9	10.3	10.5	9.4	9.7	8.2	8.4	8.3	9.3	13.3	11.3	12.3	9.5	11.1	14	8.3	8.5	8.5	10.5	5.5
		% barcode pattern with matching fragment	98.2 ± 0.4	97.7	98.6	98.2	98.1	98.2	98.3	97.9	97.9	98	98	97.7	98.2 ± 0.3	98.3	98	97.9	98.8	97.9	98	98	98.6	98.3	98.4	98.3	98.2	98.4	98.2	98.4	98	97.1	99.2	98.3	97.9	98.4	98.5	98.3	98.1	95.2	98	98	97.7	97.9	99.0 ± 0.1
		% barcode pattern with matching codon	70.1 ± 4.5	72.5	61.4	64.1	66.3	62	58.5	58.9	57.2	52.5	51.4	47.6	53.4 ± 0.9	61.1	62.1	54	59.1	53.3	52	52.3	57.7	51.6	64.2	81.4	69.8	73.5	74.7	79.4	83.4	81.9	79.1	79.1	67	67.5	64.3	72.8	69.7	43.2	79.9	75.8	72.6	73.3	77.9 ± 2.8
		% WT	7.9	10.2	13.1	11.2	11.3	12.1	11.6	11.8	12.8	11.2	13.7	13.6	10.8	10.4	12	12	10.7	13.3	11.1	14.7	12.6	15.8	12.6	4	10	9.9	9	10	5.6	4.9	8.1	6.2	13.3	9.2	11.6	10.5	11.9	16.1	7.6	7.4	5.3	14.2	5.5
		Informative barcodes	21366	10806	18212	23228	16693	19316	11350	29416	28870	28008	19678	21710	19097	24921	25640	18465	21730	18857	17035	20586	14077	11764	11969	22218	15579	21040	20272	28742	13518	26275	23740	21729	18816	21056	16682	22081	13597	19059	24428	20718	27731	23883	17709
		Mutation coverage (%)	100	99.8	99.6	100	100	100	100	100	96.2	100	100	92.2	100	100	96.2	100	92.2	96	91.4	96.4	99.8	96	100	100	100	100	96	93	96	99.2	100	100	100	100	100	100	99	100	100	96.2	100	100	100
		Barcode diversity (>4) (%)	100	91.8	94.8	99.8	99.6	99.8	98.2	100	96	99.8	100	91	99.8	99.8	96	99.8	92	95.8	89.2	95.8	94.4	91.8	96.2	99.6	99.8	100	96	92	95.6	96.6	99.8	100	99.4	100	99.2	100	95.2	100	100	96	100	100	100
		Barcode diversity (>9) (%)	98.2	72.2	88.6	97.8	95.6	99	84	99.8	96	99.4	98.6	87.8	97	99.2	94.2	96.6	91.4	93	85.8	94	83	71.8	83.2	97.2	93.6	99.2	94.4	92	87	96	99	98.4	98.2	99.2	95.2	98	89.6	97.2	99.8	95.8	99.8	100	99.4
		Uniformity (gini coefficient)	0.27	0.36	0.38	0.24	0.23	0.27	0.3	0.19	0.17	0.21	0.24	0.27	0.27	0.26	0.24	0.24	0.24	0.27	0.28	0.25	0.33	0.37	0.35	0.36	0.27	0.25	0.22	0.2	0.28	0.24	0.23	0.3	0.29	0.24	0.27	0.31	0.28	0.23	0.2	0.24	0.23	0.21	0.26
	Golden Gate cloning	Number of transformants	100000	100000	100000	100000	100000	100000	100000	100000	100000	100000	100000	100000	100000	100000	100000	100000	100000	100000	100000	100000	100000	100000	100000	100000	100000	100000	100000	100000	100000	100000	100000	100000	100000	100000	100000	100000	100000	100000	100000	100000	100000	100000	100000
		Number of reads requested	4000000	4000000	4000000	4000000	4000000	4000000	4000000	4000000	4000000	4000000	4000000	4000000	4000000	4000000	4000000	4000000	4000000	4000000	20000000	20000000	24000000	24000000	24000000	20000000	24000000	20000000	4000000	4000000	4000000	4000000	4000000	4000000	4000000	4000000	4000000	4000000	4000000	4000000	4000000	4000000	4000000	4000000	4000000
		Sequencing reads obtained	22697318	7188939	7986212	6033251	4302001	7250926	7337970	6189596	7297800	7328214	7644905	6809635	8189653	7093746	8167866	7790489	5227091	6050780	29624345	25922677	31611792	31320780	30263639	27380305	31478019	30567026	5985509	7653257	5989981	6083675	6128416	6313430	6505748	6043180	7054456	7190603	5386724	7894802	8008761	6879119	6205269	5561047	8531340
		Informative barcodes	9784	7528	7684	12548	11693	9959	8643	14541	15646	16046	11252	11186	8557	13332	14735	10792	12777	11318	10586	13409	12495	10058	8768	14605	11511	13880	13241	14087	9228	14484	14982	13240	7441	16975	12777	15716	10350	16498	17578	12737	20406	18972	15837
		Mutation coverage (%)	100	99.6	98.2	100	100	100	100	100	96.2	99.8	100	92.2	99.8	100	96.2	100	92.2	96	91.4	96.2	99.8	96	99.8	99.6	100	100	96	92.8	96	98.8	100	100	100	100	100	100	98.6	100	100	96.2	100	100	100
		Barcode diversity (>4) (%)	96	86.8	86.4	98	98.4	98	94.4	98.8	96	98.6	98.8	87.8	93.8	97.6	94.8	96	91	94	86.8	95	92.8	88.4	89.6	97.6	98	99.4	95.6	92	92.2	96	99.8	99.2	87.8	99.8	99	99.4	94.2	99.8	99.6	95.8	100	100	100
		Barcode diversity (>9) (%)	75.8	54.2	55.6	87.8	86	78	67.8	94	93.2	93.2	84.4	76.8	68.6	84.8	87.4	76.4	82	76.8	72	86.2	80.6	64.2	66.8	88.4	81.8	89.4	86.6	87.2	69.4	90	92.4	88.8	55.6	96.6	86.4	92.4	79.6	95.2	98	88.8	98.6	98.8	98.3
		Uniformity (gini coefficient)	0.34	0.41	0.44	0.3	0.3	0.35	0.32	0.26	0.23	0.27	0.3	0.31	0.32	0.32	0.29	0.29	0.29	0.3	0.34	0.29	0.36	0.45	0.45	0.42	0.35	0.3	0.28	0.29	0.32	0.31	0.29	0.34	0.44	0.28	0.31	0.34	0.31	0.25	0.24	0.28	0.29	0.24	0.29
