# Supplementary material for: A cost-effective and scalable barcoded library construction method for deep mutational scanning studies
Source: PLoS Biol. 2026 Feb 11;24(2):e3003645. doi: 10.1371/journal.pbio.3003645 (PMC12923136; doi:10.1371/journal.pbio.3003645)
Supplement: S9 Table — (XLSX) [file pbio.3003645.s023.xlsx]

## Sheet: S9 Table_Experimen
Supplementary Table 9. Estimated experimental timeline to construct the complete plasmid mutant PDR1 library
Experimental steps	Time (week)
oPool and backbone amplification	1 to 2 weeks
Gibson assembly and transformations	4 weeks
Amplification of missing fragments	1 week
GoldenGate assembly and transformations	8 weeks
Library preparation for each sequencing	1 week
Sequencing turnaround time	2 to 8 weeks
