# Supplementary material for: A cost-effective and scalable barcoded library construction method for deep mutational scanning studies
Source: PLoS Biol. 2026 Feb 11;24(2):e3003645. doi: 10.1371/journal.pbio.3003645 (PMC12923136; doi:10.1371/journal.pbio.3003645)
Supplement: S10 Table — (XLSX) [file pbio.3003645.s024.xlsx]

## Sheet: S10 Table_DMS_sampl
Supplementary Table 10. DMS sample description.
Sample	ID	Timepoint	Biological replicate	POSA ug/mL	DOX μg/mL	Sequencing platform	PCR16_primer_forward	PCR17/18_primer_forward	PCR17/18_primer_reverse	PCR16_primer_reverse	Index_i5_forward	Index_i7_reverse	Total reads	Mean number of reads per mutation
1	Barc_T0_A	0	1	0	10	NovaSeq		CLOP224-A3	CLOP225-D3		B501	N724	551332	1102.66
2	Barc_T2_A_CTL	2	1	0	10	NovaSeq		CLOP224-E3	CLOP225-D3		B505	N724	26373	52.746
3	Barc_T2_B_CTL	2	2	0	10	NovaSeq		CLOP224-F3	CLOP225-D3		B506	N724	46515	93.03
4	Barc_T2_C_CTL	2	3	0	10	NovaSeq		CLOP224-G3	CLOP225-D3		B507	N724	324654	649.308
5	Barc_T0_B	0	2	0	10	NovaSeq		CLOP224-A3	CLOP225-E3		B501	N726	4855	9.71
6	Barc_T2_A_POSA	2	1	0.4	10	NovaSeq		CLOP224-E3	CLOP225-E3		B505	N726	1660244	3320.49
7	Barc_T2_B_POSA	2	2	0.4	10	NovaSeq		CLOP224-F3	CLOP225-E3		B506	N726	4362721	8725.44
8	Barc_T2_C_POSA	2	3	0.4	10	NovaSeq		CLOP224-G3	CLOP225-E3		B507	N726	807265	1614.53
9	Barc_T0_C	0	3	0	10	NovaSeq		CLOP224-A3	CLOP225-F3		B501	N727	6028	12.056
10	F13_T0_A	0	1	0	10	NovaSeq	OP348-E8	CLOP224-A3	CLOP225-A3	OP348-H9	B501	N721	438426	876.852
11	F13_T2_A_CTL	2	1	0	10	NovaSeq	OP348-F8	CLOP224-E3	CLOP225-A3	OP348-G9	B505	N721	155851	311.702
12	F13_T2_B_CTL	2	2	0	10	NovaSeq	OP348-G8	CLOP224-F3	CLOP225-A3	OP348-F9	B506	N721	263728	527.456
13	F13_T2_C_CTL	2	3	0	10	NovaSeq	OP348-H8	CLOP224-G3	CLOP225-A3	OP348-E9	B507	N721	399641	799.282
14	F13_T0_B	0	2	0	10	NovaSeq	OP348-E8	CLOP224-A3	CLOP225-B3	OP348-H9	B501	N722	308816	617.632
15	F13_T2_A_POSA	2	1	0.4	10	NovaSeq	OP348-F8	CLOP224-E3	CLOP225-B3	OP348-G9	B505	N722	663265	1326.53
16	F13_T2_B_POSA	2	2	0.4	10	NovaSeq	OP348-G8	CLOP224-F3	CLOP225-B3	OP348-F9	B506	N722	1678760	3357.52
17	F13_T2_C_POSA	2	3	0.4	10	NovaSeq	OP348-H8	CLOP224-G3	CLOP225-B3	OP348-E9	B507	N722	938056	1876.11
18	F13_T0_C	0	3	0.4	10	NovaSeq	OP348-E8	CLOP224-A3	CLOP225-C3	OP348-H9	B501	N723	265067	530.134
