# Supplementary material for: A cost-effective and scalable barcoded library construction method for deep mutational scanning studies
Source: PLoS Biol. 2026 Feb 11;24(2):e3003645. doi: 10.1371/journal.pbio.3003645 (PMC12923136; doi:10.1371/journal.pbio.3003645)
Supplement: S1 Data — (XLSX) [file pbio.3003645.s025.xlsx]

## Sheet: Sheet1
Fragment	pcr_set	n_pcr	% informative barcodes	% mutation coverage	% barcode diversity >4	% barcode diversity >9	nclones_per_pcr	nclones_total	nclones_tot_per_bp
F13	0	1	79.2162	98.6667	95.0382	75.5725	5000	5000	67
F13	0	2	79.2033	98.6667	95.229	75.5725	5000	10000	133
F13	0	3	79.2079	98.6667	95.229	75.9542	5000	15000	200
F13	0	4	76.9469	98.6667	98.2824	89.1221	5000	20000	267
F13	0	5	75.1789	98.6667	99.0458	95.229	5000	25000	333
F13	0	6	69.1429	98.6667	99.8092	99.0458	5000	30000	400
F13	0	7	67.435	98.6667	100	99.0458	5000	35000	467
F13	0	8	66.0054	98.6667	100	99.2366	5000	40000	533
F13	0	9	64.3345	98.6667	100	99.2366	5000	45000	600
F13	0	10	64.3345	98.6667	100	99.2366	5000	50000	667
F13	0	11	63.0572	98.6667	100	99.4275	5000	55000	733
F13	0	12	61.4707	98.6667	100	99.4275	5000	60000	800
F13	0	13	60.6277	98.6667	100	99.4275	5000	65000	867
F13	0	14	59.7781	98.6667	100	99.4275	5000	70000	933
F13	0	15	59.1208	98.6667	100	99.4275	5000	75000	1000
F13	0	16	56.7007	98.6667	100	99.6183	5000	80000	1067
F13	1	1	80.5721	96	61.6142	26.5748	5000	5000	67
F13	1	2	78.0296	98.2857	86.5643	54.7025	5000	10000	133
F13	1	3	77.5233	98.4762	93.6782	69.7318	5000	15000	200
F13	1	4	76.278	98.4762	97.8967	88.3365	5000	20000	267
F13	1	5	76.282	98.4762	97.8967	88.3365	5000	25000	333
F13	1	6	74.1765	98.6667	98.855	94.8473	5000	30000	400
F13	1	7	72.6859	98.6667	99.0458	97.5191	5000	35000	467
F13	1	8	67.5898	98.6667	99.8092	98.6641	5000	40000	533
F13	1	9	64.3578	98.6667	99.8092	99.2366	5000	45000	600
F13	1	10	64.3558	98.6667	99.8092	99.2366	5000	50000	667
F13	1	11	62.8896	98.6667	99.8092	99.4275	5000	55000	733
F13	1	12	61.5389	98.6667	100	99.4275	5000	60000	800
F13	1	13	58.8362	98.6667	100	99.6183	5000	65000	867
F13	1	14	57.4654	98.6667	100	99.6183	5000	70000	933
F13	1	15	57.4654	98.6667	100	99.6183	5000	75000	1000
F13	1	16	56.7007	98.6667	100	99.6183	5000	80000	1067
F13	2	1	81.3079	96.381	65.5512	27.3622	5000	5000	67
F13	2	2	79.3817	98.6667	92.3225	69.8656	5000	10000	133
F13	2	3	77.4442	98.6667	96.9407	83.174	5000	15000	200
F13	2	4	76.5673	98.6667	98.088	87.9541	5000	20000	267
F13	2	5	74.696	98.6667	98.2824	94.8473	5000	25000	333
F13	2	6	74.6945	98.6667	98.2824	94.8473	5000	30000	400
F13	2	7	70.0528	98.6667	99.2366	98.2824	5000	35000	467
F13	2	8	70.0429	98.6667	99.2366	98.2824	5000	40000	533
F13	2	9	68.2369	98.6667	99.2366	98.4733	5000	45000	600
F13	2	10	66.6036	98.6667	99.6183	99.0458	5000	50000	667
F13	2	11	62.5387	98.6667	100	99.4275	5000	55000	733
F13	2	12	61.2155	98.6667	100	99.4275	5000	60000	800
F13	2	13	59.9417	98.6667	100	99.4275	5000	65000	867
F13	2	14	59.149	98.6667	100	99.4275	5000	70000	933
F13	2	15	59.149	98.6667	100	99.4275	5000	75000	1000
F13	2	16	56.7007	98.6667	100	99.6183	5000	80000	1067
F13	3	1	82.2796	91.8095	37.037	8.02469	5000	5000	67
F13	3	2	80.4973	98.4762	89.9807	59.7303	5000	10000	133
F13	3	3	78.6258	98.6667	95.7935	78.2027	5000	15000	200
F13	3	4	76.4596	98.6667	98.2824	90.6489	5000	20000	267
F13	3	5	71.5667	98.6667	99.2366	97.7099	5000	25000	333
F13	3	6	69.9289	98.6667	99.4275	98.2824	5000	30000	400
F13	3	7	65.5575	98.6667	99.6183	99.4275	5000	35000	467
F13	3	8	63.9769	98.6667	99.6183	99.4275	5000	40000	533
F13	3	9	62.6078	98.6667	99.8092	99.4275	5000	45000	600
F13	3	10	62.6078	98.6667	99.8092	99.4275	5000	50000	667
F13	3	11	62.6078	98.6667	99.8092	99.4275	5000	55000	733
F13	3	12	59.8671	98.6667	100	99.6183	5000	60000	800
F13	3	13	59.0636	98.6667	100	99.6183	5000	65000	867
F13	3	14	57.7506	98.6667	100	99.6183	5000	70000	933
F13	3	15	56.7007	98.6667	100	99.6183	5000	75000	1000
F13	3	16	56.7007	98.6667	100	99.6183	5000	80000	1067
F13	4	1	76.2922	98.6667	98.4704	90.2486	5000	5000	67
F13	4	2	74.3999	98.6667	99.0458	95.8015	5000	10000	133
F13	4	3	72.5149	98.6667	99.2366	97.9008	5000	15000	200
F13	4	4	71.072	98.6667	99.6183	98.2824	5000	20000	267
F13	4	5	70.0671	98.6667	99.6183	98.2824	5000	25000	333
F13	4	6	69.2093	98.6667	99.6183	98.6641	5000	30000	400
F13	4	7	67.7411	98.6667	99.6183	99.2366	5000	35000	467
F13	4	8	66.0345	98.6667	99.6183	99.2366	5000	40000	533
F13	4	9	64.5244	98.6667	99.8092	99.4275	5000	45000	600
F13	4	10	61.5058	98.6667	99.8092	99.4275	5000	50000	667
F13	4	11	61.5058	98.6667	99.8092	99.4275	5000	55000	733
F13	4	12	59.9417	98.6667	100	99.4275	5000	60000	800
F13	4	13	59.149	98.6667	100	99.4275	5000	65000	867
F13	4	14	56.7007	98.6667	100	99.6183	5000	70000	933
F13	4	15	56.7007	98.6667	100	99.6183	5000	75000	1000
F13	4	16	56.7007	98.6667	100	99.6183	5000	80000	1067
F13	5	1	60	0.571429	0	0	5000	5000	67
F13	5	2	82.4492	97.5238	79.3372	36.6472	5000	10000	133
F13	5	3	80.7909	98.2857	90.5222	56.2863	5000	15000	200
F13	5	4	77.9612	98.6667	97.8887	83.6852	5000	20000	267
F13	5	5	76.1646	98.6667	98.4704	91.9694	5000	25000	333
F13	5	6	71.2521	98.6667	99.0458	98.2824	5000	30000	400
F13	5	7	66.6861	98.6667	99.8092	99.0458	5000	35000	467
F13	5	8	65.2444	98.6667	99.8092	99.2366	5000	40000	533
F13	5	9	64.0748	98.6667	99.8092	99.2366	5000	45000	600
F13	5	10	62.7515	98.6667	99.8092	99.2366	5000	50000	667
F13	5	11	62.7459	98.6667	99.8092	99.2366	5000	55000	733
F13	5	12	59.9322	98.6667	99.8092	99.6183	5000	60000	800
F13	5	13	59.1037	98.6667	100	99.6183	5000	65000	867
F13	5	14	59.1023	98.6667	100	99.6183	5000	70000	933
F13	5	15	57.9229	98.6667	100	99.6183	5000	75000	1000
F13	5	16	56.7007	98.6667	100	99.6183	5000	80000	1067
F13	6	1	80.5376	97.1429	71.0938	32.8125	5000	5000	67
F13	6	2	80.5469	97.1429	71.2891	32.8125	5000	10000	133
F13	6	3	78.7056	98.6667	91.3958	65.0096	5000	15000	200
F13	6	4	76.5604	98.6667	97.9008	85.687	5000	20000	267
F13	6	5	76.541	98.6667	97.9008	85.687	5000	25000	333
F13	6	6	70.7203	98.6667	99.4275	98.6641	5000	30000	400
F13	6	7	69.3363	98.6667	99.6183	98.855	5000	35000	467
F13	6	8	67.6676	98.6667	99.8092	98.855	5000	40000	533
F13	6	9	66.4532	98.6667	99.8092	98.855	5000	45000	600
F13	6	10	64.8905	98.6667	100	99.2366	5000	50000	667
F13	6	11	64.8905	98.6667	100	99.2366	5000	55000	733
F13	6	12	61.8966	98.6667	100	99.4275	5000	60000	800
F13	6	13	59.2378	98.6667	100	99.6183	5000	65000	867
F13	6	14	58.0762	98.6667	100	99.6183	5000	70000	933
F13	6	15	57.4654	98.6667	100	99.6183	5000	75000	1000
F13	6	16	56.7007	98.6667	100	99.6183	5000	80000	1067
F13	7	1	80.7554	96.5714	69.4118	31.1765	5000	5000	67
F13	7	2	79.3091	98.4762	94.8177	67.1785	5000	10000	133
F13	7	3	77.2179	98.4762	98.0843	90.2299	5000	15000	200
F13	7	4	77.2154	98.4762	98.0843	90.2299	5000	20000	267
F13	7	5	75.6055	98.6667	98.4704	94.8375	5000	25000	333
F13	7	6	70.6093	98.6667	99.4264	98.088	5000	30000	400
F13	7	7	69.7045	98.6667	99.4264	98.6616	5000	35000	467
F13	7	8	67.8446	98.6667	99.8088	98.8528	5000	40000	533
F13	7	9	64.6673	98.6667	99.6183	98.855	5000	45000	600
F13	7	10	63.1608	98.6667	99.6183	99.0458	5000	50000	667
F13	7	11	63.1608	98.6667	99.6183	99.0458	5000	55000	733
F13	7	12	59.4264	98.6667	99.8092	99.6183	5000	60000	800
F13	7	13	58.2172	98.6667	100	99.6183	5000	65000	867
F13	7	14	57.4654	98.6667	100	99.6183	5000	70000	933
F13	7	15	56.7007	98.6667	100	99.6183	5000	75000	1000
F13	7	16	56.7007	98.6667	100	99.6183	5000	80000	1067
F13	8	1	85.7143	1.14286	0	0	5000	5000	67
F13	8	2	79.2056	98.6667	95.0382	75.5725	5000	10000	133
F13	8	3	77.4902	98.6667	97.7099	88.3588	5000	15000	200
F13	8	4	77.4941	98.6667	97.7099	88.3588	5000	20000	267
F13	8	5	75.242	98.6667	98.6641	94.8473	5000	25000	333
F13	8	6	69.7365	98.6667	99.6183	98.6641	5000	30000	400
F13	8	7	67.9341	98.6667	99.8092	98.6641	5000	35000	467
F13	8	8	66.5292	98.6667	99.8092	99.2366	5000	40000	533
F13	8	9	65.6321	98.6667	99.8092	99.2366	5000	45000	600
F13	8	10	64.602	98.6667	99.8092	99.4275	5000	50000	667
F13	8	11	63.2421	98.6667	100	99.4275	5000	55000	733
F13	8	12	60.5491	98.6667	100	99.4275	5000	60000	800
F13	8	13	59.2733	98.6667	100	99.6183	5000	65000	867
F13	8	14	59.2743	98.6667	100	99.6183	5000	70000	933
F13	8	15	57.9229	98.6667	100	99.6183	5000	75000	1000
F13	8	16	56.7007	98.6667	100	99.6183	5000	80000	1067
F13	9	1	79.2162	98.6667	95.0382	75.5725	5000	5000	67
F13	9	2	77.3471	98.6667	98.2824	90.458	5000	10000	133
F13	9	3	76.1076	98.6667	98.6641	93.7023	5000	15000	200
F13	9	4	73.9973	98.6667	98.855	97.1374	5000	20000	267
F13	9	5	72.0888	98.6667	99.0458	98.4733	5000	25000	333
F13	9	6	66.7489	98.6667	99.6183	98.855	5000	30000	400
F13	9	7	66.75	98.6667	99.6183	98.855	5000	35000	467
F13	9	8	66.7466	98.6667	99.6183	98.855	5000	40000	533
F13	9	9	65.2803	98.6667	99.6183	99.0458	5000	45000	600
F13	9	10	65.2803	98.6667	99.6183	99.0458	5000	50000	667
F13	9	11	64.2967	98.6667	99.8092	99.2366	5000	55000	733
F13	9	12	62.9045	98.6667	100	99.4275	5000	60000	800
F13	9	13	60.2119	98.6667	100	99.4275	5000	65000	867
F13	9	14	58.7626	98.6667	100	99.4275	5000	70000	933
F13	9	15	57.4654	98.6667	100	99.6183	5000	75000	1000
F13	9	16	56.7007	98.6667	100	99.6183	5000	80000	1067
F13	10	1	81.4103	97.9048	76.9826	38.6847	5000	5000	67
F13	10	2	79.3817	98.6667	92.3225	69.8656	5000	10000	133
F13	10	3	77.4442	98.6667	96.9407	83.174	5000	15000	200
F13	10	4	75.5648	98.6667	98.2824	91.6031	5000	20000	267
F13	10	5	71.6081	98.6667	99.2366	98.0916	5000	25000	333
F13	10	6	71.6074	98.6667	99.2366	98.0916	5000	30000	400
F13	10	7	69.9473	98.6667	99.8092	98.4733	5000	35000	467
F13	10	8	65.9632	98.6667	99.8092	99.0458	5000	40000	533
F13	10	9	64.4207	98.6667	99.8092	99.0458	5000	45000	600
F13	10	10	60.5258	98.6667	100	99.4275	5000	50000	667
F13	10	11	60.5258	98.6667	100	99.4275	5000	55000	733
F13	10	12	60.5258	98.6667	100	99.4275	5000	60000	800
F13	10	13	59.7066	98.6667	100	99.4275	5000	65000	867
F13	10	14	58.4908	98.6667	100	99.4275	5000	70000	933
F13	10	15	57.2955	98.6667	100	99.6183	5000	75000	1000
F13	10	16	56.7007	98.6667	100	99.6183	5000	80000	1067
F13	11	1	85.7143	1.14286	0	0	5000	5000	67
F13	11	2	75	1.71429	0	0	5000	10000	133
F13	11	3	80.5217	97.1429	71.0938	32.8125	5000	15000	200
F13	11	4	78.6911	98.6667	91.3958	65.0096	5000	20000	267
F13	11	5	77.3021	98.6667	95.9924	81.2977	5000	25000	333
F13	11	6	75.2508	98.6667	98.4733	91.6031	5000	30000	400
F13	11	7	75.2508	98.6667	98.4733	91.6031	5000	35000	467
F13	11	8	69.7459	98.6667	99.4275	98.855	5000	40000	533
F13	11	9	68.1203	98.6667	99.8092	99.0458	5000	45000	600
F13	11	10	66.612	98.6667	100	99.4275	5000	50000	667
F13	11	11	65.4539	98.6667	100	99.4275	5000	55000	733
F13	11	12	62.3193	98.6667	100	99.4275	5000	60000	800
F13	11	13	61.1821	98.6667	100	99.4275	5000	65000	867
F13	11	14	59.7781	98.6667	100	99.4275	5000	70000	933
F13	11	15	57.2955	98.6667	100	99.6183	5000	75000	1000
F13	11	16	56.7007	98.6667	100	99.6183	5000	80000	1067
F13	12	1	81.4103	97.9048	76.9826	38.6847	5000	5000	67
F13	12	2	74.333	98.6667	99.044	95.9847	5000	10000	133
F13	12	3	72.4389	98.6667	99.2352	97.8967	5000	15000	200
F13	12	4	70.6154	98.6667	99.4275	98.2824	5000	20000	267
F13	12	5	70.6154	98.6667	99.4275	98.2824	5000	25000	333
F13	12	6	67.161	98.6667	99.6183	99.2366	5000	30000	400
F13	12	7	64.2635	98.6667	100	99.4275	5000	35000	467
F13	12	8	64.2646	98.6667	100	99.4275	5000	40000	533
F13	12	9	62.9742	98.6667	100	99.4275	5000	45000	600
F13	12	10	61.3519	98.6667	100	99.4275	5000	50000	667
F13	12	11	60.5461	98.6667	100	99.4275	5000	55000	733
F13	12	12	59.1048	98.6667	100	99.6183	5000	60000	800
F13	12	13	58.516	98.6667	100	99.6183	5000	65000	867
F13	12	14	57.7506	98.6667	100	99.6183	5000	70000	933
F13	12	15	56.7007	98.6667	100	99.6183	5000	75000	1000
F13	12	16	56.7007	98.6667	100	99.6183	5000	80000	1067
F13	13	1	79.4966	96	65.0295	26.3261	5000	5000	67
F13	13	2	78.558	98.4762	89.1013	61.3767	5000	10000	133
F13	13	3	76.5672	98.4762	95.7935	75.717	5000	15000	200
F13	13	4	73.3322	98.6667	99.2366	96.5649	5000	20000	267
F13	13	5	71.7637	98.6667	99.4275	98.0916	5000	25000	333
F13	13	6	70.1324	98.6667	99.4275	98.855	5000	30000	400
F13	13	7	68.4901	98.6667	99.6183	98.855	5000	35000	467
F13	13	8	68.4875	98.6667	99.6183	98.855	5000	40000	533
F13	13	9	67.6777	98.6667	99.6183	98.855	5000	45000	600
F13	13	10	66.4816	98.6667	100	99.0458	5000	50000	667
F13	13	11	62.741	98.6667	100	99.0458	5000	55000	733
F13	13	12	61.4037	98.6667	100	99.0458	5000	60000	800
F13	13	13	61.4037	98.6667	100	99.0458	5000	65000	867
F13	13	14	57.8678	98.6667	100	99.4275	5000	70000	933
F13	13	15	57.8678	98.6667	100	99.4275	5000	75000	1000
F13	13	16	56.7007	98.6667	100	99.6183	5000	80000	1067
F13	14	1	82.1305	97.3333	68.8716	33.0739	5000	5000	67
F13	14	2	79.3091	98.4762	94.8177	67.1785	5000	10000	133
F13	14	3	77.2094	98.4762	98.2759	86.3985	5000	15000	200
F13	14	4	72.197	98.6667	99.4264	97.5143	5000	20000	267
F13	14	5	67.5245	98.6667	99.8092	98.855	5000	25000	333
F13	14	6	66.173	98.6667	99.8092	99.2366	5000	30000	400
F13	14	7	64.6753	98.6667	99.8092	99.4275	5000	35000	467
F13	14	8	63.7339	98.6667	99.8092	99.4275	5000	40000	533
F13	14	9	60.7656	98.6667	100	99.6183	5000	45000	600
F13	14	10	60.7656	98.6667	100	99.6183	5000	50000	667
F13	14	11	60.764	98.6667	100	99.6183	5000	55000	733
F13	14	12	60.1021	98.6667	100	99.6183	5000	60000	800
F13	14	13	58.7069	98.6667	100	99.6183	5000	65000	867
F13	14	14	58.7079	98.6667	100	99.6183	5000	70000	933
F13	14	15	57.4412	98.6667	100	99.6183	5000	75000	1000
F13	14	16	56.7007	98.6667	100	99.6183	5000	80000	1067
F13	15	1	82.1305	97.3333	68.8716	33.0739	5000	5000	67
F13	15	2	79.8031	98.4762	92.8846	64.8077	5000	10000	133
F13	15	3	77.5836	98.6667	97.8927	86.0153	5000	15000	200
F13	15	4	75.5533	98.6667	98.6616	95.0287	5000	20000	267
F13	15	5	69.4943	98.6667	99.4275	98.4733	5000	25000	333
F13	15	6	67.7824	98.6667	99.4275	98.6641	5000	30000	400
F13	15	7	67.7824	98.6667	99.4275	98.6641	5000	35000	467
F13	15	8	66.7339	98.6667	99.6183	98.855	5000	40000	533
F13	15	9	65.5536	98.6667	99.6183	99.2366	5000	45000	600
F13	15	10	64.7123	98.6667	99.6183	99.4275	5000	50000	667
F13	15	11	61.7012	98.6667	99.8092	99.4275	5000	55000	733
F13	15	12	60.3797	98.6667	100	99.4275	5000	60000	800
F13	15	13	59.149	98.6667	100	99.4275	5000	65000	867
F13	15	14	59.149	98.6667	100	99.4275	5000	70000	933
F13	15	15	59.149	98.6667	100	99.4275	5000	75000	1000
F13	15	16	56.7007	98.6667	100	99.6183	5000	80000	1067
F13	16	1	60	0.571429	0	0	5000	5000	67
F13	16	2	81.2005	95.4286	55.0495	20.198	5000	10000	133
F13	16	3	75.1771	98.6667	98.6641	94.8473	5000	15000	200
F13	16	4	73.48	98.6667	99.0458	97.1374	5000	20000	267
F13	16	5	71.717	98.6667	99.2366	98.0916	5000	25000	333
F13	16	6	70.8144	98.6667	99.2366	98.4733	5000	30000	400
F13	16	7	69.0566	98.6667	99.6183	98.6641	5000	35000	467
F13	16	8	65.7298	98.6667	99.8092	99.0458	5000	40000	533
F13	16	9	65.7277	98.6667	99.8092	99.0458	5000	45000	600
F13	16	10	64.3371	98.6667	100	99.4275	5000	50000	667
F13	16	11	64.3321	98.6667	100	99.4275	5000	55000	733
F13	16	12	62.6938	98.6667	100	99.4275	5000	60000	800
F13	16	13	60.0588	98.6667	100	99.4275	5000	65000	867
F13	16	14	58.8846	98.6667	100	99.4275	5000	70000	933
F13	16	15	57.8804	98.6667	100	99.6183	5000	75000	1000
F13	16	16	56.7007	98.6667	100	99.6183	5000	80000	1067
F13	17	1	81.3079	96.381	65.5512	27.3622	5000	5000	67
F13	17	2	78.6997	98.6667	90.8046	68.1992	5000	10000	133
F13	17	3	76.8445	98.6667	97.318	87.5479	5000	15000	200
F13	17	4	74.8898	98.6667	98.6616	94.6463	5000	20000	267
F13	17	5	69.2507	98.6667	99.4275	98.855	5000	25000	333
F13	17	6	65.7568	98.6667	99.6183	98.855	5000	30000	400
F13	17	7	64.8251	98.6667	99.8092	99.2366	5000	35000	467
F13	17	8	63.4999	98.6667	99.8092	99.4275	5000	40000	533
F13	17	9	63.4999	98.6667	99.8092	99.4275	5000	45000	600
F13	17	10	60.7477	98.6667	99.8092	99.6183	5000	50000	667
F13	17	11	60.7477	98.6667	99.8092	99.6183	5000	55000	733
F13	17	12	59.9353	98.6667	100	99.6183	5000	60000	800
F13	17	13	58.639	98.6667	100	99.6183	5000	65000	867
F13	17	14	57.2955	98.6667	100	99.6183	5000	70000	933
F13	17	15	57.2955	98.6667	100	99.6183	5000	75000	1000
F13	17	16	56.7007	98.6667	100	99.6183	5000	80000	1067
F13	18	1	76.2922	98.6667	98.4704	90.2486	5000	5000	67
F13	18	2	74.2983	98.6667	99.044	96.7495	5000	10000	133
F13	18	3	70.495	98.6667	99.6183	98.0916	5000	15000	200
F13	18	4	69.6462	98.6667	99.6183	98.4733	5000	20000	267
F13	18	5	68.12	98.6667	99.8092	98.855	5000	25000	333
F13	18	6	66.5522	98.6667	99.8092	99.2366	5000	30000	400
F13	18	7	65.2873	98.6667	99.8092	99.2366	5000	35000	467
F13	18	8	64.3754	98.6667	99.8092	99.4275	5000	40000	533
F13	18	9	64.3735	98.6667	99.8092	99.4275	5000	45000	600
F13	18	10	64.3695	98.6667	99.8092	99.4275	5000	50000	667
F13	18	11	63.4716	98.6667	100	99.4275	5000	55000	733
F13	18	12	60.4987	98.6667	100	99.6183	5000	60000	800
F13	18	13	59.2332	98.6667	100	99.6183	5000	65000	867
F13	18	14	57.8804	98.6667	100	99.6183	5000	70000	933
F13	18	15	57.8804	98.6667	100	99.6183	5000	75000	1000
F13	18	16	56.7007	98.6667	100	99.6183	5000	80000	1067
F13	19	1	78.0302	98.6667	95.7935	84.13	5000	5000	67
F13	19	2	78.0212	98.6667	95.7935	84.13	5000	10000	133
F13	19	3	75.7072	98.6667	98.2792	92.7342	5000	15000	200
F13	19	4	73.6792	98.6667	99.4264	96.1759	5000	20000	267
F13	19	5	71.7134	98.6667	99.4264	97.8967	5000	25000	333
F13	19	6	68.4053	98.6667	99.8092	98.6641	5000	30000	400
F13	19	7	67.6405	98.6667	99.8092	98.855	5000	35000	467
F13	19	8	66.4957	98.6667	99.8092	98.855	5000	40000	533
F13	19	9	66.49	98.6667	99.8092	98.855	5000	45000	600
F13	19	10	62.5346	98.6667	100	99.4275	5000	50000	667
F13	19	11	61.0914	98.6667	100	99.4275	5000	55000	733
F13	19	12	59.904	98.6667	100	99.4275	5000	60000	800
F13	19	13	58.5117	98.6667	100	99.6183	5000	65000	867
F13	19	14	57.7506	98.6667	100	99.6183	5000	70000	933
F13	19	15	57.7506	98.6667	100	99.6183	5000	75000	1000
F13	19	16	56.7007	98.6667	100	99.6183	5000	80000	1067
F13	20	1	79.4966	96	65.0295	26.3261	5000	5000	67
F13	20	2	78.7663	98.4762	90.2299	62.069	5000	10000	133
F13	20	3	77.2346	98.6667	97.1374	86.8321	5000	15000	200
F13	20	4	75.5714	98.6667	98.6641	93.3206	5000	20000	267
F13	20	5	74.0005	98.6667	99.0458	96.5649	5000	25000	333
F13	20	6	68.4855	98.6667	99.8092	98.855	5000	30000	400
F13	20	7	66.644	98.6667	99.8092	99.4275	5000	35000	467
F13	20	8	65.4599	98.6667	99.8092	99.4275	5000	40000	533
F13	20	9	65.4599	98.6667	99.8092	99.4275	5000	45000	600
F13	20	10	64.0148	98.6667	100	99.4275	5000	50000	667
F13	20	11	64.0148	98.6667	100	99.4275	5000	55000	733
F13	20	12	61.0292	98.6667	100	99.4275	5000	60000	800
F13	20	13	60.3421	98.6667	100	99.4275	5000	65000	867
F13	20	14	59.1208	98.6667	100	99.4275	5000	70000	933
F13	20	15	59.1208	98.6667	100	99.4275	5000	75000	1000
F13	20	16	56.7007	98.6667	100	99.6183	5000	80000	1067
F13	21	1	82.4554	97.5238	79.3372	36.6472	5000	5000	67
F13	21	2	82.4627	97.5238	79.3372	36.6472	5000	10000	133
F13	21	3	77.4109	98.6667	98.2824	89.5038	5000	15000	200
F13	21	4	75.5065	98.6667	98.855	95.9924	5000	20000	267
F13	21	5	75.5049	98.6667	98.855	95.9924	5000	25000	333
F13	21	6	70.9319	98.6667	99.2366	98.2824	5000	30000	400
F13	21	7	69.0774	98.6667	99.4275	98.6641	5000	35000	467
F13	21	8	67.8599	98.6667	99.4275	99.0458	5000	40000	533
F13	21	9	66.0725	98.6667	99.4275	99.0458	5000	45000	600
F13	21	10	64.5277	98.6667	99.6183	99.0458	5000	50000	667
F13	21	11	63.5302	98.6667	100	99.0458	5000	55000	733
F13	21	12	63.5294	98.6667	100	99.0458	5000	60000	800
F13	21	13	62.0693	98.6667	100	99.0458	5000	65000	867
F13	21	14	61.3072	98.6667	100	99.0458	5000	70000	933
F13	21	15	60.0588	98.6667	100	99.2366	5000	75000	1000
F13	21	16	56.7007	98.6667	100	99.6183	5000	80000	1067
F13	22	1	78.0302	98.6667	95.7935	84.13	5000	5000	67
F13	22	2	75.8159	98.6667	97.7099	92.1756	5000	10000	133
F13	22	3	70.8329	98.6667	99.4275	98.0916	5000	15000	200
F13	22	4	69.4475	98.6667	99.6183	98.855	5000	20000	267
F13	22	5	67.8388	98.6667	99.6183	99.0458	5000	25000	333
F13	22	6	66.5733	98.6667	99.8092	99.0458	5000	30000	400
F13	22	7	66.5733	98.6667	99.8092	99.0458	5000	35000	467
F13	22	8	64.9024	98.6667	99.8092	99.0458	5000	40000	533
F13	22	9	64.1603	98.6667	99.8092	99.0458	5000	45000	600
F13	22	10	62.6572	98.6667	100	99.4275	5000	50000	667
F13	22	11	61.3525	98.6667	100	99.4275	5000	55000	733
F13	22	12	59.976	98.6667	100	99.4275	5000	60000	800
F13	22	13	59.976	98.6667	100	99.4275	5000	65000	867
F13	22	14	59.976	98.6667	100	99.4275	5000	70000	933
F13	22	15	57.4654	98.6667	100	99.6183	5000	75000	1000
F13	22	16	56.7007	98.6667	100	99.6183	5000	80000	1067
F13	23	1	85.7143	1.14286	0	0	5000	5000	67
F13	23	2	81.2459	95.4286	55.0495	20.198	5000	10000	133
F13	23	3	75.1941	98.6667	98.6641	94.8473	5000	15000	200
F13	23	4	73.0887	98.6667	99.0458	97.3282	5000	20000	267
F13	23	5	73.0887	98.6667	99.0458	97.3282	5000	25000	333
F13	23	6	71.3971	98.6667	99.4275	98.855	5000	30000	400
F13	23	7	70.5709	98.6667	99.4275	98.855	5000	35000	467
F13	23	8	68.9249	98.6667	99.8092	98.855	5000	40000	533
F13	23	9	65.6221	98.6667	99.8092	99.4275	5000	45000	600
F13	23	10	64.4155	98.6667	99.8092	99.4275	5000	50000	667
F13	23	11	63.0373	98.6667	100	99.4275	5000	55000	733
F13	23	12	63.0373	98.6667	100	99.4275	5000	60000	800
F13	23	13	61.6798	98.6667	100	99.4275	5000	65000	867
F13	23	14	60.6771	98.6667	100	99.4275	5000	70000	933
F13	23	15	58.0414	98.6667	100	99.6183	5000	75000	1000
F13	23	16	56.7007	98.6667	100	99.6183	5000	80000	1067
F13	24	1	80.5376	97.1429	71.0938	32.8125	5000	5000	67
F13	24	2	78.0563	98.4762	92.3372	64.3678	5000	10000	133
F13	24	3	76.7281	98.6667	97.7099	88.3588	5000	15000	200
F13	24	4	70.7451	98.6667	99.4275	98.4733	5000	20000	267
F13	24	5	69.0769	98.6667	99.8092	98.855	5000	25000	333
F13	24	6	69.0742	98.6667	99.8092	98.855	5000	30000	400
F13	24	7	69.0766	98.6667	99.8092	98.855	5000	35000	467
F13	24	8	65.6543	98.6667	100	99.0458	5000	40000	533
F13	24	9	64.7844	98.6667	100	99.2366	5000	45000	600
F13	24	10	61.8764	98.6667	100	99.6183	5000	50000	667
F13	24	11	61.8747	98.6667	100	99.6183	5000	55000	733
F13	24	12	60.6227	98.6667	100	99.6183	5000	60000	800
F13	24	13	59.9533	98.6667	100	99.6183	5000	65000	867
F13	24	14	58.6394	98.6667	100	99.6183	5000	70000	933
F13	24	15	57.4412	98.6667	100	99.6183	5000	75000	1000
F13	24	16	56.7007	98.6667	100	99.6183	5000	80000	1067
F13	25	1	81.2355	95.4286	55.0495	20.198	5000	5000	67
F13	25	2	79.7324	98.2857	91.1708	61.6123	5000	10000	133
F13	25	3	74.8934	98.6667	98.855	96.374	5000	15000	200
F13	25	4	72.8701	98.6667	99.4275	97.1374	5000	20000	267
F13	25	5	72.8668	98.6667	99.4275	97.1374	5000	25000	333
F13	25	6	70.8429	98.6667	99.4275	97.7099	5000	30000	400
F13	25	7	68.9262	98.6667	99.6183	98.4733	5000	35000	467
F13	25	8	68.9197	98.6667	99.6183	98.4733	5000	40000	533
F13	25	9	67.317	98.6667	99.8092	98.855	5000	45000	600
F13	25	10	67.317	98.6667	99.8092	98.855	5000	50000	667
F13	25	11	65.6266	98.6667	99.8092	98.855	5000	55000	733
F13	25	12	64.8942	98.6667	99.8092	98.855	5000	60000	800
F13	25	13	63.6366	98.6667	99.8092	99.0458	5000	65000	867
F13	25	14	59.9417	98.6667	100	99.4275	5000	70000	933
F13	25	15	57.4412	98.6667	100	99.6183	5000	75000	1000
F13	25	16	56.7007	98.6667	100	99.6183	5000	80000	1067
F13	26	1	81.2355	95.4286	55.0495	20.198	5000	5000	67
F13	26	2	80.0444	98.6667	92.7203	65.1341	5000	10000	133
F13	26	3	77.7399	98.6667	97.3231	83.7476	5000	15000	200
F13	26	4	75.8092	98.6667	98.4733	93.8931	5000	20000	267
F13	26	5	73.6391	98.6667	98.6641	96.9466	5000	25000	333
F13	26	6	70.1748	98.6667	99.6183	98.6641	5000	30000	400
F13	26	7	68.8528	98.6667	99.8092	98.6641	5000	35000	467
F13	26	8	67.9806	98.6667	99.8092	98.6641	5000	40000	533
F13	26	9	64.1133	98.6667	100	99.0458	5000	45000	600
F13	26	10	62.7601	98.6667	100	99.0458	5000	50000	667
F13	26	11	62.7601	98.6667	100	99.0458	5000	55000	733
F13	26	12	59.0853	98.6667	100	99.4275	5000	60000	800
F13	26	13	59.0853	98.6667	100	99.4275	5000	65000	867
F13	26	14	57.8502	98.6667	100	99.6183	5000	70000	933
F13	26	15	57.8502	98.6667	100	99.6183	5000	75000	1000
F13	26	16	56.7007	98.6667	100	99.6183	5000	80000	1067
F13	27	1	78.0302	98.6667	95.7935	84.13	5000	5000	67
F13	27	2	75.8159	98.6667	97.7099	92.1756	5000	10000	133
F13	27	3	73.8607	98.6667	98.6641	95.229	5000	15000	200
F13	27	4	72.5605	98.6667	99.4275	97.3282	5000	20000	267
F13	27	5	70.942	98.6667	99.8092	97.9008	5000	25000	333
F13	27	6	69.3461	98.6667	99.8092	98.4733	5000	30000	400
F13	27	7	68.4935	98.6667	99.8092	98.6641	5000	35000	467
F13	27	8	66.8602	98.6667	99.8092	98.6641	5000	40000	533
F13	27	9	66.8579	98.6667	99.8092	98.6641	5000	45000	600
F13	27	10	62.9531	98.6667	100	99.4275	5000	50000	667
F13	27	11	61.258	98.6667	100	99.4275	5000	55000	733
F13	27	12	60.2388	98.6667	100	99.4275	5000	60000	800
F13	27	13	60.2388	98.6667	100	99.4275	5000	65000	867
F13	27	14	59.149	98.6667	100	99.4275	5000	70000	933
F13	27	15	56.7007	98.6667	100	99.6183	5000	75000	1000
F13	27	16	56.7007	98.6667	100	99.6183	5000	80000	1067
F13	28	1	80.7554	96.5714	69.4118	31.1765	5000	5000	67
F13	28	2	80.7307	96.5714	69.4118	31.1765	5000	10000	133
F13	28	3	79.307	98.4762	94.8177	67.3704	5000	15000	200
F13	28	4	76.7523	98.6667	98.088	87.9541	5000	20000	267
F13	28	5	72.7669	98.6667	99.0458	97.3282	5000	25000	333
F13	28	6	71.0319	98.6667	99.2366	98.2824	5000	30000	400
F13	28	7	71.0269	98.6667	99.2366	98.2824	5000	35000	467
F13	28	8	71.0295	98.6667	99.2366	98.2824	5000	40000	533
F13	28	9	69.4484	98.6667	99.6183	98.6641	5000	45000	600
F13	28	10	67.8343	98.6667	99.6183	98.6641	5000	50000	667
F13	28	11	66.2387	98.6667	99.8092	98.6641	5000	55000	733
F13	28	12	65.225	98.6667	99.8092	99.0458	5000	60000	800
F13	28	13	61.6141	98.6667	99.8092	99.2366	5000	65000	867
F13	28	14	60.9353	98.6667	99.8092	99.2366	5000	70000	933
F13	28	15	57.4412	98.6667	100	99.6183	5000	75000	1000
F13	28	16	56.7007	98.6667	100	99.6183	5000	80000	1067
F13	29	1	60	0.571429	0	0	5000	5000	67
F13	29	2	81.3598	97.9048	76.9826	38.6847	5000	10000	133
F13	29	3	79.3517	98.6667	92.3225	69.8656	5000	15000	200
F13	29	4	77.4251	98.6667	97.5096	89.0805	5000	20000	267
F13	29	5	70.9606	98.6667	99.4264	98.4704	5000	25000	333
F13	29	6	69.0348	98.6667	99.6176	98.8528	5000	30000	400
F13	29	7	67.4236	98.6667	99.6183	98.855	5000	35000	467
F13	29	8	66.0334	98.6667	99.6183	98.855	5000	40000	533
F13	29	9	65.0592	98.6667	99.8092	98.855	5000	45000	600
F13	29	10	65.0592	98.6667	99.8092	98.855	5000	50000	667
F13	29	11	61.9997	98.6667	99.8092	99.4275	5000	55000	733
F13	29	12	59.3759	98.6667	99.8092	99.6183	5000	60000	800
F13	29	13	58.6589	98.6667	99.8092	99.6183	5000	65000	867
F13	29	14	58.6589	98.6667	99.8092	99.6183	5000	70000	933
F13	29	15	57.8502	98.6667	100	99.6183	5000	75000	1000
F13	29	16	56.7007	98.6667	100	99.6183	5000	80000	1067
F13	30	1	80.5721	96	61.6142	26.5748	5000	5000	67
F13	30	2	78.558	98.4762	89.1013	61.3767	5000	10000	133
F13	30	3	77.6795	98.4762	94.2639	73.4226	5000	15000	200
F13	30	4	76.263	98.6667	98.4733	90.0763	5000	20000	267
F13	30	5	70.2797	98.6667	99.8092	98.4733	5000	25000	333
F13	30	6	68.3484	98.6667	99.8092	99.0458	5000	30000	400
F13	30	7	66.6009	98.6667	99.8092	99.0458	5000	35000	467
F13	30	8	63.4021	98.6667	100	99.2366	5000	40000	533
F13	30	9	63.4032	98.6667	100	99.2366	5000	45000	600
F13	30	10	62.2893	98.6667	100	99.2366	5000	50000	667
F13	30	11	62.2893	98.6667	100	99.2366	5000	55000	733
F13	30	12	61.2285	98.6667	100	99.4275	5000	60000	800
F13	30	13	59.976	98.6667	100	99.4275	5000	65000	867
F13	30	14	59.976	98.6667	100	99.4275	5000	70000	933
F13	30	15	59.149	98.6667	100	99.4275	5000	75000	1000
F13	30	16	56.7007	98.6667	100	99.6183	5000	80000	1067
F13	31	1	82.1305	97.3333	68.8716	33.0739	5000	5000	67
F13	31	2	82.1363	97.3333	69.0661	33.2685	5000	10000	133
F13	31	3	74.8623	98.6667	99.044	95.9847	5000	15000	200
F13	31	4	70.9513	98.6667	99.4275	97.9008	5000	20000	267
F13	31	5	70.948	98.6667	99.4275	97.9008	5000	25000	333
F13	31	6	69.2207	98.6667	99.8092	98.2824	5000	30000	400
F13	31	7	67.4882	98.6667	99.8092	98.855	5000	35000	467
F13	31	8	66.7989	98.6667	99.8092	99.2366	5000	40000	533
F13	31	9	65.716	98.6667	99.8092	99.4275	5000	45000	600
F13	31	10	64.0893	98.6667	99.8092	99.4275	5000	50000	667
F13	31	11	63.1515	98.6667	100	99.4275	5000	55000	733
F13	31	12	63.1515	98.6667	100	99.4275	5000	60000	800
F13	31	13	61.5714	98.6667	100	99.4275	5000	65000	867
F13	31	14	60.2388	98.6667	100	99.4275	5000	70000	933
F13	31	15	59.149	98.6667	100	99.4275	5000	75000	1000
F13	31	16	56.7007	98.6667	100	99.6183	5000	80000	1067
F13	32	1	76.2922	98.6667	98.4704	90.2486	5000	5000	67
F13	32	2	74.4734	98.6667	99.044	96.3671	5000	10000	133
F13	32	3	72.4751	98.6667	99.4264	97.5143	5000	15000	200
F13	32	4	70.3672	98.6667	99.4264	98.6616	5000	20000	267
F13	32	5	69.0348	98.6667	99.6176	98.8528	5000	25000	333
F13	32	6	67.4236	98.6667	99.6183	98.855	5000	30000	400
F13	32	7	64.1852	98.6667	99.6183	99.0458	5000	35000	467
F13	32	8	61.4296	98.6667	99.8092	99.4275	5000	40000	533
F13	32	9	60.6863	98.6667	99.8092	99.4275	5000	45000	600
F13	32	10	59.4264	98.6667	99.8092	99.6183	5000	50000	667
F13	32	11	58.6092	98.6667	99.8092	99.6183	5000	55000	733
F13	32	12	57.8502	98.6667	100	99.6183	5000	60000	800
F13	32	13	57.8502	98.6667	100	99.6183	5000	65000	867
F13	32	14	57.8502	98.6667	100	99.6183	5000	70000	933
F13	32	15	56.7007	98.6667	100	99.6183	5000	75000	1000
F13	32	16	56.7007	98.6667	100	99.6183	5000	80000	1067
F13	33	1	79.2162	98.6667	95.0382	75.5725	5000	5000	67
F13	33	2	76.932	98.6667	98.2824	91.9847	5000	10000	133
F13	33	3	74.3226	98.6667	99.0458	95.9924	5000	15000	200
F13	33	4	72.747	98.6667	99.2366	98.2824	5000	20000	267
F13	33	5	68.6603	98.6667	99.6183	98.6641	5000	25000	333
F13	33	6	68.6603	98.6667	99.6183	98.6641	5000	30000	400
F13	33	7	68.6601	98.6667	99.6183	98.6641	5000	35000	467
F13	33	8	67.2529	98.6667	99.6183	98.6641	5000	40000	533
F13	33	9	66.2413	98.6667	99.6183	99.0458	5000	45000	600
F13	33	10	64.712	98.6667	99.6183	99.0458	5000	50000	667
F13	33	11	61.0048	98.6667	99.8092	99.4275	5000	55000	733
F13	33	12	61.0048	98.6667	99.8092	99.4275	5000	60000	800
F13	33	13	59.5483	98.6667	99.8092	99.4275	5000	65000	867
F13	33	14	58.5538	98.6667	100	99.6183	5000	70000	933
F13	33	15	57.8502	98.6667	100	99.6183	5000	75000	1000
F13	33	16	56.7007	98.6667	100	99.6183	5000	80000	1067
F13	34	1	80.7554	96.5714	69.4118	31.1765	5000	5000	67
F13	34	2	79.7527	97.9048	86.2934	54.2471	5000	10000	133
F13	34	3	77.5233	98.4762	93.6782	69.7318	5000	15000	200
F13	34	4	75.764	98.6667	97.8967	88.3365	5000	20000	267
F13	34	5	71.9074	98.6667	99.4275	97.3282	5000	25000	333
F13	34	6	67.8886	98.6667	99.4275	98.6641	5000	30000	400
F13	34	7	67.8847	98.6667	99.4275	98.6641	5000	35000	467
F13	34	8	63.8708	98.6667	99.8092	99.2366	5000	40000	533
F13	34	9	62.3321	98.6667	99.8092	99.2366	5000	45000	600
F13	34	10	60.9669	98.6667	99.8092	99.2366	5000	50000	667
F13	34	11	59.7748	98.6667	99.8092	99.6183	5000	55000	733
F13	34	12	58.5117	98.6667	100	99.6183	5000	60000	800
F13	34	13	58.5117	98.6667	100	99.6183	5000	65000	867
F13	34	14	57.4654	98.6667	100	99.6183	5000	70000	933
F13	34	15	56.7007	98.6667	100	99.6183	5000	75000	1000
F13	34	16	56.7007	98.6667	100	99.6183	5000	80000	1067
F13	35	1	82.2796	91.8095	37.037	8.02469	5000	5000	67
F13	35	2	82.2301	91.8095	37.037	8.02469	5000	10000	133
F13	35	3	82.2459	91.8095	37.037	8.02469	5000	15000	200
F13	35	4	80.4626	98.4762	89.9807	59.7303	5000	20000	267
F13	35	5	75.8161	98.6667	98.6641	94.2748	5000	25000	333
F13	35	6	74.2217	98.6667	98.6641	97.5191	5000	30000	400
F13	35	7	74.2218	98.6667	98.6641	97.5191	5000	35000	467
F13	35	8	72.4797	98.6667	98.855	98.4733	5000	40000	533
F13	35	9	70.1749	98.6667	99.2366	98.6641	5000	45000	600
F13	35	10	64.8724	98.6667	99.8092	99.0458	5000	50000	667
F13	35	11	63.5627	98.6667	99.8092	99.0458	5000	55000	733
F13	35	12	62.2358	98.6667	100	99.4275	5000	60000	800
F13	35	13	59.5956	98.6667	100	99.4275	5000	65000	867
F13	35	14	58.8154	98.6667	100	99.4275	5000	70000	933
F13	35	15	57.4412	98.6667	100	99.6183	5000	75000	1000
F13	35	16	56.7007	98.6667	100	99.6183	5000	80000	1067
F13	36	1	78.0302	98.6667	95.7935	84.13	5000	5000	67
F13	36	2	78.019	98.6667	95.7935	84.13	5000	10000	133
F13	36	3	76.2522	98.6667	98.4733	93.5115	5000	15000	200
F13	36	4	73.9487	98.6667	99.0458	96.7557	5000	20000	267
F13	36	5	72.377	98.6667	99.2366	97.9008	5000	25000	333
F13	36	6	67.5938	98.6667	99.8092	98.855	5000	30000	400
F13	36	7	66.8188	98.6667	99.8092	98.855	5000	35000	467
F13	36	8	65.3289	98.6667	99.8092	99.0458	5000	40000	533
F13	36	9	63.7207	98.6667	99.8092	99.2366	5000	45000	600
F13	36	10	63.7188	98.6667	99.8092	99.2366	5000	50000	667
F13	36	11	62.8162	98.6667	100	99.4275	5000	55000	733
F13	36	12	61.4705	98.6667	100	99.4275	5000	60000	800
F13	36	13	61.4651	98.6667	100	99.4275	5000	65000	867
F13	36	14	60.5924	98.6667	100	99.4275	5000	70000	933
F13	36	15	59.149	98.6667	100	99.4275	5000	75000	1000
F13	36	16	56.7007	98.6667	100	99.6183	5000	80000	1067
F13	37	1	80.5376	97.1429	71.0938	32.8125	5000	5000	67
F13	37	2	76.405	98.6667	98.2824	91.0305	5000	10000	133
F13	37	3	76.3967	98.6667	98.2824	91.0305	5000	15000	200
F13	37	4	75.1848	98.6667	98.855	93.8931	5000	20000	267
F13	37	5	75.1882	98.6667	98.855	93.8931	5000	25000	333
F13	37	6	73.4032	98.6667	99.6183	96.5649	5000	30000	400
F13	37	7	73.392	98.6667	99.6183	96.5649	5000	35000	467
F13	37	8	71.543	98.6667	99.6183	98.0916	5000	40000	533
F13	37	9	69.76	98.6667	99.6183	98.4733	5000	45000	600
F13	37	10	64.6691	98.6667	99.8092	99.0458	5000	50000	667
F13	37	11	63.4313	98.6667	99.8092	99.2366	5000	55000	733
F13	37	12	61.9697	98.6667	100	99.2366	5000	60000	800
F13	37	13	60.7815	98.6667	100	99.4275	5000	65000	867
F13	37	14	58.2172	98.6667	100	99.6183	5000	70000	933
F13	37	15	57.4412	98.6667	100	99.6183	5000	75000	1000
F13	37	16	56.7007	98.6667	100	99.6183	5000	80000	1067
F13	38	1	81.2355	95.4286	55.0495	20.198	5000	5000	67
F13	38	2	76.6047	98.6667	97.9008	91.2214	5000	10000	133
F13	38	3	75.6945	98.6667	98.4733	94.2748	5000	15000	200
F13	38	4	73.6612	98.6667	99.0458	96.7557	5000	20000	267
F13	38	5	71.5713	98.6667	99.2366	97.7099	5000	25000	333
F13	38	6	69.742	98.6667	99.6183	98.2824	5000	30000	400
F13	38	7	68.1141	98.6667	99.6183	98.6641	5000	35000	467
F13	38	8	63.9769	98.6667	99.6183	99.4275	5000	40000	533
F13	38	9	63.9769	98.6667	99.6183	99.4275	5000	45000	600
F13	38	10	61.1278	98.6667	99.8092	99.6183	5000	50000	667
F13	38	11	61.1278	98.6667	99.8092	99.6183	5000	55000	733
F13	38	12	59.7576	98.6667	99.8092	99.6183	5000	60000	800
F13	38	13	58.516	98.6667	100	99.6183	5000	65000	867
F13	38	14	57.7506	98.6667	100	99.6183	5000	70000	933
F13	38	15	56.7007	98.6667	100	99.6183	5000	75000	1000
F13	38	16	56.7007	98.6667	100	99.6183	5000	80000	1067
F13	39	1	78.0302	98.6667	95.7935	84.13	5000	5000	67
F13	39	2	78.0212	98.6667	95.7935	84.13	5000	10000	133
F13	39	3	78.0101	98.6667	95.7935	84.13	5000	15000	200
F13	39	4	74.2737	98.6667	98.6641	96.1832	5000	20000	267
F13	39	5	72.3039	98.6667	99.0458	97.3282	5000	25000	333
F13	39	6	71.3342	98.6667	99.0458	97.7099	5000	30000	400
F13	39	7	70.0566	98.6667	99.2366	98.0916	5000	35000	467
F13	39	8	68.4978	98.6667	99.4275	98.855	5000	40000	533
F13	39	9	66.902	98.6667	100	99.0458	5000	45000	600
F13	39	10	65.612	98.6667	100	99.0458	5000	50000	667
F13	39	11	64.0943	98.6667	100	99.0458	5000	55000	733
F13	39	12	62.7514	98.6667	100	99.0458	5000	60000	800
F13	39	13	61.3825	98.6667	100	99.2366	5000	65000	867
F13	39	14	57.9242	98.6667	100	99.6183	5000	70000	933
F13	39	15	57.9229	98.6667	100	99.6183	5000	75000	1000
F13	39	16	56.7007	98.6667	100	99.6183	5000	80000	1067
F13	40	1	81.3079	96.381	65.5512	27.3622	5000	5000	67
F13	40	2	79.2559	98.4762	93.4741	65.0672	5000	10000	133
F13	40	3	77.2669	98.6667	97.7055	85.086	5000	15000	200
F13	40	4	77.2642	98.6667	97.7055	85.086	5000	20000	267
F13	40	5	75.5629	98.6667	98.2824	91.6031	5000	25000	333
F13	40	6	69.8467	98.6667	99.2366	98.6641	5000	30000	400
F13	40	7	69.8467	98.6667	99.2366	98.6641	5000	35000	467
F13	40	8	68.3961	98.6667	99.4275	98.855	5000	40000	533
F13	40	9	65.0065	98.6667	99.8092	99.4275	5000	45000	600
F13	40	10	64.0094	98.6667	99.8092	99.4275	5000	50000	667
F13	40	11	61.2576	98.6667	100	99.4275	5000	55000	733
F13	40	12	59.9059	98.6667	100	99.4275	5000	60000	800
F13	40	13	58.4908	98.6667	100	99.4275	5000	65000	867
F13	40	14	57.2955	98.6667	100	99.6183	5000	70000	933
F13	40	15	57.2955	98.6667	100	99.6183	5000	75000	1000
F13	40	16	56.7007	98.6667	100	99.6183	5000	80000	1067
F13	41	1	100	0.380952	0	0	5000	5000	67
F13	41	2	80.7646	96.5714	69.4118	31.1765	5000	10000	133
F13	41	3	79.7591	97.9048	86.2934	54.2471	5000	15000	200
F13	41	4	77.5288	98.4762	93.6782	69.9234	5000	20000	267
F13	41	5	73.1045	98.6667	98.855	96.1832	5000	25000	333
F13	41	6	68.6342	98.6667	99.8092	98.6641	5000	30000	400
F13	41	7	67.587	98.6667	99.8092	98.855	5000	35000	467
F13	41	8	66.1823	98.6667	99.8092	99.2366	5000	40000	533
F13	41	9	64.5991	98.6667	99.8092	99.4275	5000	45000	600
F13	41	10	64.5991	98.6667	99.8092	99.4275	5000	50000	667
F13	41	11	63.1515	98.6667	100	99.4275	5000	55000	733
F13	41	12	61.9891	98.6667	100	99.4275	5000	60000	800
F13	41	13	61.9891	98.6667	100	99.4275	5000	65000	867
F13	41	14	60.6771	98.6667	100	99.4275	5000	70000	933
F13	41	15	58.0414	98.6667	100	99.6183	5000	75000	1000
F13	41	16	56.7007	98.6667	100	99.6183	5000	80000	1067
F13	42	1	82.2796	91.8095	37.037	8.02469	5000	5000	67
F13	42	2	80.7942	98.2857	90.5222	56.2863	5000	10000	133
F13	42	3	77.9623	98.6667	97.8887	83.6852	5000	15000	200
F13	42	4	75.8491	98.6667	98.4704	92.1606	5000	20000	267
F13	42	5	75.8526	98.6667	98.4704	92.1606	5000	25000	333
F13	42	6	75.8469	98.6667	98.4704	92.1606	5000	30000	400
F13	42	7	75.8467	98.6667	98.4704	92.1606	5000	35000	467
F13	42	8	74.2421	98.6667	98.855	95.6107	5000	40000	533
F13	42	9	69.645	98.6667	99.0458	98.4733	5000	45000	600
F13	42	10	66.2437	98.6667	99.4275	99.0458	5000	50000	667
F13	42	11	62.27	98.6667	99.8092	99.2366	5000	55000	733
F13	42	12	60.9705	98.6667	100	99.4275	5000	60000	800
F13	42	13	59.9329	98.6667	100	99.6183	5000	65000	867
F13	42	14	58.6183	98.6667	100	99.6183	5000	70000	933
F13	42	15	57.4654	98.6667	100	99.6183	5000	75000	1000
F13	42	16	56.7007	98.6667	100	99.6183	5000	80000	1067
F13	43	1	60	0.571429	0	0	5000	5000	67
F13	43	2	71.4286	0.952381	0	0	5000	10000	133
F13	43	3	82.2459	91.8095	37.037	8.02469	5000	15000	200
F13	43	4	79.5267	98.6667	86.5385	54.6154	5000	20000	267
F13	43	5	77.8208	98.6667	95.2199	77.4379	5000	25000	333
F13	43	6	75.7614	98.6667	97.8967	88.5277	5000	30000	400
F13	43	7	75.7632	98.6667	97.8967	88.5277	5000	35000	467
F13	43	8	74.1786	98.6667	98.855	94.8473	5000	40000	533
F13	43	9	72.615	98.6667	99.0458	97.9008	5000	45000	600
F13	43	10	70.9433	98.6667	99.2366	98.2824	5000	50000	667
F13	43	11	69.6958	98.6667	99.2366	98.2824	5000	55000	733
F13	43	12	66.2904	98.6667	99.8092	98.855	5000	60000	800
F13	43	13	62.6776	98.6667	100	99.0458	5000	65000	867
F13	43	14	59.1023	98.6667	100	99.6183	5000	70000	933
F13	43	15	57.9229	98.6667	100	99.6183	5000	75000	1000
F13	43	16	56.7007	98.6667	100	99.6183	5000	80000	1067
F13	44	1	81.4103	97.9048	76.9826	38.6847	5000	5000	67
F13	44	2	81.4103	97.9048	76.9826	38.6847	5000	10000	133
F13	44	3	80.4973	98.4762	89.9807	59.7303	5000	15000	200
F13	44	4	78.3841	98.6667	96.5451	80.9981	5000	20000	267
F13	44	5	76.5082	98.6667	98.2792	90.631	5000	25000	333
F13	44	6	74.2614	98.6667	98.855	94.6565	5000	30000	400
F13	44	7	74.2479	98.6667	98.855	94.6565	5000	35000	467
F13	44	8	68.6648	98.6667	99.6183	98.855	5000	40000	533
F13	44	9	67.6028	98.6667	99.6183	98.855	5000	45000	600
F13	44	10	64.4298	98.6667	99.8092	99.4275	5000	50000	667
F13	44	11	63.0277	98.6667	99.8092	99.4275	5000	55000	733
F13	44	12	61.9808	98.6667	99.8092	99.4275	5000	60000	800
F13	44	13	59.2356	98.6667	100	99.6183	5000	65000	867
F13	44	14	58.0414	98.6667	100	99.6183	5000	70000	933
F13	44	15	56.7007	98.6667	100	99.6183	5000	75000	1000
F13	44	16	56.7007	98.6667	100	99.6183	5000	80000	1067
F13	45	1	78.0302	98.6667	95.7935	84.13	5000	5000	67
F13	45	2	72.4274	98.6667	99.2366	97.1374	5000	10000	133
F13	45	3	70.9194	98.6667	99.4275	98.0916	5000	15000	200
F13	45	4	69.1009	98.6667	99.6183	98.4733	5000	20000	267
F13	45	5	67.4657	98.6667	99.6183	98.855	5000	25000	333
F13	45	6	64.4941	98.6667	99.6183	99.4275	5000	30000	400
F13	45	7	62.8955	98.6667	99.6183	99.4275	5000	35000	467
F13	45	8	61.6141	98.6667	99.6183	99.6183	5000	40000	533
F13	45	9	60.7477	98.6667	99.8092	99.6183	5000	45000	600
F13	45	10	59.4227	98.6667	100	99.6183	5000	50000	667
F13	45	11	59.4227	98.6667	100	99.6183	5000	55000	733
F13	45	12	58.639	98.6667	100	99.6183	5000	60000	800
F13	45	13	58.0414	98.6667	100	99.6183	5000	65000	867
F13	45	14	58.0414	98.6667	100	99.6183	5000	70000	933
F13	45	15	58.0414	98.6667	100	99.6183	5000	75000	1000
F13	45	16	56.7007	98.6667	100	99.6183	5000	80000	1067
F13	46	1	82.4554	97.5238	79.3372	36.6472	5000	5000	67
F13	46	2	82.4627	97.5238	79.3372	36.6472	5000	10000	133
F13	46	3	80.0496	98.6667	92.7203	65.3257	5000	15000	200
F13	46	4	78.9566	98.6667	96.5517	78.3525	5000	20000	267
F13	46	5	76.6136	98.6667	98.4704	92.543	5000	25000	333
F13	46	6	74.7764	98.6667	98.6641	96.1832	5000	30000	400
F13	46	7	74.7678	98.6667	98.6641	96.1832	5000	35000	467
F13	46	8	68.8379	98.6667	99.6183	98.4733	5000	40000	533
F13	46	9	65.6053	98.6667	99.6183	99.2366	5000	45000	600
F13	46	10	62.7357	98.6667	99.8092	99.4275	5000	50000	667
F13	46	11	61.2481	98.6667	99.8092	99.4275	5000	55000	733
F13	46	12	60.0292	98.6667	99.8092	99.4275	5000	60000	800
F13	46	13	58.8144	98.6667	100	99.4275	5000	65000	867
F13	46	14	57.4412	98.6667	100	99.6183	5000	70000	933
F13	46	15	56.7007	98.6667	100	99.6183	5000	75000	1000
F13	46	16	56.7007	98.6667	100	99.6183	5000	80000	1067
F13	47	1	79.2162	98.6667	95.0382	75.5725	5000	5000	67
F13	47	2	79.2056	98.6667	95.0382	75.5725	5000	10000	133
F13	47	3	76.9369	98.6667	98.2824	89.1221	5000	15000	200
F13	47	4	74.921	98.6667	99.0458	95.4198	5000	20000	267
F13	47	5	73.2239	98.6667	99.4275	97.7099	5000	25000	333
F13	47	6	67.4281	98.6667	100	99.0458	5000	30000	400
F13	47	7	66.5939	98.6667	100	99.0458	5000	35000	467
F13	47	8	65.5431	98.6667	100	99.2366	5000	40000	533
F13	47	9	65.5453	98.6667	100	99.2366	5000	45000	600
F13	47	10	62.5998	98.6667	100	99.2366	5000	50000	667
F13	47	11	61.6705	98.6667	100	99.4275	5000	55000	733
F13	47	12	60.3954	98.6667	100	99.4275	5000	60000	800
F13	47	13	59.1389	98.6667	100	99.6183	5000	65000	867
F13	47	14	59.1399	98.6667	100	99.6183	5000	70000	933
F13	47	15	57.7506	98.6667	100	99.6183	5000	75000	1000
F13	47	16	56.7007	98.6667	100	99.6183	5000	80000	1067
F13	48	1	60	0.571429	0	0	5000	5000	67
F13	48	2	76.2796	98.6667	98.4704	90.2486	5000	10000	133
F13	48	3	74.2888	98.6667	99.044	96.7495	5000	15000	200
F13	48	4	73.3541	98.6667	99.0458	97.5191	5000	20000	267
F13	48	5	71.8813	98.6667	99.4275	98.4733	5000	25000	333
F13	48	6	70.1562	98.6667	99.6183	98.6641	5000	30000	400
F13	48	7	68.7123	98.6667	99.8092	98.855	5000	35000	467
F13	48	8	68.7147	98.6667	99.8092	98.855	5000	40000	533
F13	48	9	67.2265	98.6667	99.8092	98.855	5000	45000	600
F13	48	10	64.0431	98.6667	99.8092	99.4275	5000	50000	667
F13	48	11	63.2771	98.6667	99.8092	99.4275	5000	55000	733
F13	48	12	63.2713	98.6667	99.8092	99.4275	5000	60000	800
F13	48	13	61.9407	98.6667	100	99.4275	5000	65000	867
F13	48	14	60.4327	98.6667	100	99.4275	5000	70000	933
F13	48	15	57.8804	98.6667	100	99.6183	5000	75000	1000
F13	48	16	56.7007	98.6667	100	99.6183	5000	80000	1067
F13	49	1	100	0.380952	0	0	5000	5000	67
F13	49	2	79.2208	98.6667	95.0382	75.9542	5000	10000	133
F13	49	3	77.5015	98.6667	97.7099	88.3588	5000	15000	200
F13	49	4	75.2555	98.6667	98.6641	94.8473	5000	20000	267
F13	49	5	73.631	98.6667	99.0458	97.3282	5000	25000	333
F13	49	6	69.4261	98.6667	99.2366	98.2824	5000	30000	400
F13	49	7	67.795	98.6667	99.4275	98.6641	5000	35000	467
F13	49	8	66.1601	98.6667	99.6183	98.855	5000	40000	533
F13	49	9	65.3273	98.6667	99.6183	98.855	5000	45000	600
F13	49	10	65.3252	98.6667	99.6183	98.855	5000	50000	667
F13	49	11	61.3384	98.6667	99.8092	99.4275	5000	55000	733
F13	49	12	61.3394	98.6667	99.8092	99.4275	5000	60000	800
F13	49	13	60.0588	98.6667	100	99.4275	5000	65000	867
F13	49	14	58.6394	98.6667	100	99.6183	5000	70000	933
F13	49	15	57.8804	98.6667	100	99.6183	5000	75000	1000
F13	49	16	56.7007	98.6667	100	99.6183	5000	80000	1067
F13	50	1	79.4966	96	65.0295	26.3261	5000	5000	67
F13	50	2	78.4778	98.2857	93.6782	68.7739	5000	10000	133
F13	50	3	76.9938	98.6667	97.8967	85.4685	5000	15000	200
F13	50	4	72.3428	98.6667	99.4264	97.5143	5000	20000	267
F13	50	5	70.6768	98.6667	99.4275	98.6641	5000	25000	333
F13	50	6	66.1963	98.6667	99.8092	99.4275	5000	30000	400
F13	50	7	66.1963	98.6667	99.8092	99.4275	5000	35000	467
F13	50	8	65.0203	98.6667	100	99.4275	5000	40000	533
F13	50	9	65.0203	98.6667	100	99.4275	5000	45000	600
F13	50	10	63.3571	98.6667	100	99.4275	5000	50000	667
F13	50	11	63.3571	98.6667	100	99.4275	5000	55000	733
F13	50	12	60.6096	98.6667	100	99.4275	5000	60000	800
F13	50	13	59.2378	98.6667	100	99.6183	5000	65000	867
F13	50	14	58.4868	98.6667	100	99.6183	5000	70000	933
F13	50	15	57.8804	98.6667	100	99.6183	5000	75000	1000
F13	50	16	56.7007	98.6667	100	99.6183	5000	80000	1067
F13	51	1	81.3079	96.381	65.5512	27.3622	5000	5000	67
F13	51	2	76.1998	98.6667	97.8967	92.7342	5000	10000	133
F13	51	3	75.2094	98.6667	98.6616	95.0287	5000	15000	200
F13	51	4	70.0983	98.6667	99.4275	98.0916	5000	20000	267
F13	51	5	70.0865	98.6667	99.4275	98.0916	5000	25000	333
F13	51	6	68.5141	98.6667	99.4275	98.855	5000	30000	400
F13	51	7	66.6586	98.6667	99.6183	98.855	5000	35000	467
F13	51	8	64.967	98.6667	99.6183	99.0458	5000	40000	533
F13	51	9	64.967	98.6667	99.6183	99.0458	5000	45000	600
F13	51	10	63.7093	98.6667	99.8092	99.2366	5000	50000	667
F13	51	11	63.7093	98.6667	99.8092	99.2366	5000	55000	733
F13	51	12	62.6176	98.6667	99.8092	99.2366	5000	60000	800
F13	51	13	61.2667	98.6667	99.8092	99.4275	5000	65000	867
F13	51	14	58.6589	98.6667	99.8092	99.6183	5000	70000	933
F13	51	15	57.4654	98.6667	100	99.6183	5000	75000	1000
F13	51	16	56.7007	98.6667	100	99.6183	5000	80000	1067
F13	52	1	85.7143	1.14286	0	0	5000	5000	67
F13	52	2	79.2056	98.6667	95.0382	75.5725	5000	10000	133
F13	52	3	76.8649	98.6667	97.3282	91.0305	5000	15000	200
F13	52	4	70.7053	98.6667	99.6183	98.6641	5000	20000	267
F13	52	5	70.7079	98.6667	99.6183	98.6641	5000	25000	333
F13	52	6	68.8588	98.6667	99.6183	98.855	5000	30000	400
F13	52	7	67.5203	98.6667	99.6183	98.855	5000	35000	467
F13	52	8	64.4633	98.6667	99.6183	99.4275	5000	40000	533
F13	52	9	63.7243	98.6667	99.6183	99.4275	5000	45000	600
F13	52	10	62.8409	98.6667	99.8092	99.4275	5000	50000	667
F13	52	11	61.3445	98.6667	99.8092	99.4275	5000	55000	733
F13	52	12	59.8927	98.6667	99.8092	99.4275	5000	60000	800
F13	52	13	59.8927	98.6667	99.8092	99.4275	5000	65000	867
F13	52	14	58.6183	98.6667	100	99.6183	5000	70000	933
F13	52	15	57.8804	98.6667	100	99.6183	5000	75000	1000
F13	52	16	56.7007	98.6667	100	99.6183	5000	80000	1067
F13	53	1	80.5721	96	61.6142	26.5748	5000	5000	67
F13	53	2	80.5831	96	61.811	26.5748	5000	10000	133
F13	53	3	78.8724	98.2857	94.0499	71.977	5000	15000	200
F13	53	4	76.8925	98.2857	97.1264	83.3333	5000	20000	267
F13	53	5	75.6262	98.6667	97.9008	91.6031	5000	25000	333
F13	53	6	74.0351	98.6667	98.4733	95.229	5000	30000	400
F13	53	7	70.3336	98.6667	99.4275	98.0916	5000	35000	467
F13	53	8	70.3287	98.6667	99.4275	98.0916	5000	40000	533
F13	53	9	68.772	98.6667	99.8092	98.6641	5000	45000	600
F13	53	10	67.2502	98.6667	100	99.0458	5000	50000	667
F13	53	11	67.2501	98.6667	100	99.0458	5000	55000	733
F13	53	12	65.6939	98.6667	100	99.0458	5000	60000	800
F13	53	13	62.0409	98.6667	100	99.0458	5000	65000	867
F13	53	14	61.3779	98.6667	100	99.0458	5000	70000	933
F13	53	15	60.0588	98.6667	100	99.2366	5000	75000	1000
F13	53	16	56.7007	98.6667	100	99.6183	5000	80000	1067
F13	54	1	81.3079	96.381	65.5512	27.3622	5000	5000	67
F13	54	2	76.7767	98.6667	97.3282	89.8855	5000	10000	133
F13	54	3	75.2522	98.6667	98.6641	94.8473	5000	15000	200
F13	54	4	73.4907	98.6667	99.4275	96.7557	5000	20000	267
F13	54	5	73.4839	98.6667	99.4275	96.7557	5000	25000	333
F13	54	6	72.5543	98.6667	99.4275	97.5191	5000	30000	400
F13	54	7	70.9629	98.6667	99.4275	98.4733	5000	35000	467
F13	54	8	65.7053	98.6667	99.8092	99.4275	5000	40000	533
F13	54	9	64.1582	98.6667	99.8092	99.4275	5000	45000	600
F13	54	10	64.1593	98.6667	99.8092	99.4275	5000	50000	667
F13	54	11	62.6679	98.6667	100	99.4275	5000	55000	733
F13	54	12	61.4587	98.6667	100	99.4275	5000	60000	800
F13	54	13	61.4587	98.6667	100	99.4275	5000	65000	867
F13	54	14	60.1675	98.6667	100	99.4275	5000	70000	933
F13	54	15	59.1208	98.6667	100	99.4275	5000	75000	1000
F13	54	16	56.7007	98.6667	100	99.6183	5000	80000	1067
F13	55	1	80.7554	96.5714	69.4118	31.1765	5000	5000	67
F13	55	2	78.8477	98.2857	95.7774	74.6641	5000	10000	133
F13	55	3	76.8925	98.2857	97.1264	83.3333	5000	15000	200
F13	55	4	76.2597	98.4762	97.8967	90.631	5000	20000	267
F13	55	5	70.4355	98.6667	99.4275	98.4733	5000	25000	333
F13	55	6	70.4355	98.6667	99.4275	98.4733	5000	30000	400
F13	55	7	69.2446	98.6667	99.4275	98.855	5000	35000	467
F13	55	8	67.8277	98.6667	99.6183	98.855	5000	40000	533
F13	55	9	66.2768	98.6667	100	99.4275	5000	45000	600
F13	55	10	64.9975	98.6667	100	99.4275	5000	50000	667
F13	55	11	61.9891	98.6667	100	99.4275	5000	55000	733
F13	55	12	60.6771	98.6667	100	99.4275	5000	60000	800
F13	55	13	58.0414	98.6667	100	99.6183	5000	65000	867
F13	55	14	56.7007	98.6667	100	99.6183	5000	70000	933
F13	55	15	56.7007	98.6667	100	99.6183	5000	75000	1000
F13	55	16	56.7007	98.6667	100	99.6183	5000	80000	1067
F13	56	1	78.0302	98.6667	95.7935	84.13	5000	5000	67
F13	56	2	76.0232	98.6667	98.088	93.3078	5000	10000	133
F13	56	3	76.0056	98.6667	98.088	93.3078	5000	15000	200
F13	56	4	70.6751	98.6667	99.2366	98.2824	5000	20000	267
F13	56	5	70.6751	98.6667	99.2366	98.2824	5000	25000	333
F13	56	6	69.0728	98.6667	99.4275	98.6641	5000	30000	400
F13	56	7	67.9355	98.6667	99.6183	99.2366	5000	35000	467
F13	56	8	67.1685	98.6667	99.6183	99.2366	5000	40000	533
F13	56	9	64.185	98.6667	99.8092	99.4275	5000	45000	600
F13	56	10	64.1861	98.6667	99.8092	99.4275	5000	50000	667
F13	56	11	62.8744	98.6667	99.8092	99.4275	5000	55000	733
F13	56	12	61.3893	98.6667	99.8092	99.4275	5000	60000	800
F13	56	13	60.2999	98.6667	100	99.6183	5000	65000	867
F13	56	14	59.2356	98.6667	100	99.6183	5000	70000	933
F13	56	15	57.8502	98.6667	100	99.6183	5000	75000	1000
F13	56	16	56.7007	98.6667	100	99.6183	5000	80000	1067
F13	57	1	78.0302	98.6667	95.7935	84.13	5000	5000	67
F13	57	2	74.2806	98.6667	98.6641	96.1832	5000	10000	133
F13	57	3	72.6871	98.6667	99.2366	97.3282	5000	15000	200
F13	57	4	72.6849	98.6667	99.2366	97.3282	5000	20000	267
F13	57	5	72.6814	98.6667	99.2366	97.3282	5000	25000	333
F13	57	6	70.588	98.6667	99.2366	98.0916	5000	30000	400
F13	57	7	68.7389	98.6667	99.6183	98.6641	5000	35000	467
F13	57	8	67.5218	98.6667	99.6183	98.6641	5000	40000	533
F13	57	9	65.7742	98.6667	99.6183	98.6641	5000	45000	600
F13	57	10	64.2505	98.6667	99.8092	99.0458	5000	50000	667
F13	57	11	63.079	98.6667	99.8092	99.2366	5000	55000	733
F13	57	12	62.1303	98.6667	99.8092	99.2366	5000	60000	800
F13	57	13	60.7173	98.6667	100	99.2366	5000	65000	867
F13	57	14	60.7168	98.6667	100	99.2366	5000	70000	933
F13	57	15	57.2955	98.6667	100	99.6183	5000	75000	1000
F13	57	16	56.7007	98.6667	100	99.6183	5000	80000	1067
F13	58	1	80.5721	96	61.6142	26.5748	5000	5000	67
F13	58	2	78.6999	98.6667	91.3958	65.0096	5000	10000	133
F13	58	3	77.0588	98.6667	96.1832	83.5878	5000	15000	200
F13	58	4	76.1077	98.6667	98.0916	89.313	5000	20000	267
F13	58	5	71.769	98.6667	99.2366	98.2824	5000	25000	333
F13	58	6	70.2576	98.6667	99.6183	98.6641	5000	30000	400
F13	58	7	69.2664	98.6667	99.8092	98.855	5000	35000	467
F13	58	8	64.4154	98.6667	100	99.4275	5000	40000	533
F13	58	9	64.4145	98.6667	100	99.4275	5000	45000	600
F13	58	10	63.0462	98.6667	100	99.4275	5000	50000	667
F13	58	11	60.3444	98.6667	100	99.4275	5000	55000	733
F13	58	12	60.3454	98.6667	100	99.4275	5000	60000	800
F13	58	13	60.3439	98.6667	100	99.4275	5000	65000	867
F13	58	14	59.0511	98.6667	100	99.4275	5000	70000	933
F13	58	15	58.0414	98.6667	100	99.6183	5000	75000	1000
F13	58	16	56.7007	98.6667	100	99.6183	5000	80000	1067
F13	59	1	79.2162	98.6667	95.0382	75.5725	5000	5000	67
F13	59	2	76.7767	98.6667	97.3282	89.8855	5000	10000	133
F13	59	3	75.1436	98.6667	98.855	95.4198	5000	15000	200
F13	59	4	70.8457	98.6667	99.4275	98.2824	5000	20000	267
F13	59	5	69.161	98.6667	99.4275	98.6641	5000	25000	333
F13	59	6	67.5198	98.6667	99.8092	98.855	5000	30000	400
F13	59	7	67.5197	98.6667	99.8092	98.855	5000	35000	467
F13	59	8	66.3127	98.6667	99.8092	99.0458	5000	40000	533
F13	59	9	66.3105	98.6667	99.8092	99.0458	5000	45000	600
F13	59	10	62.3792	98.6667	100	99.4275	5000	50000	667
F13	59	11	62.3775	98.6667	100	99.4275	5000	55000	733
F13	59	12	60.9928	98.6667	100	99.4275	5000	60000	800
F13	59	13	60.3502	98.6667	100	99.4275	5000	65000	867
F13	59	14	59.2829	98.6667	100	99.4275	5000	70000	933
F13	59	15	58.0414	98.6667	100	99.6183	5000	75000	1000
F13	59	16	56.7007	98.6667	100	99.6183	5000	80000	1067
F13	60	1	76.2922	98.6667	98.4704	90.2486	5000	5000	67
F13	60	2	74.333	98.6667	99.044	95.9847	5000	10000	133
F13	60	3	72.1946	98.6667	99.2352	97.8967	5000	15000	200
F13	60	4	72.1946	98.6667	99.2352	97.8967	5000	20000	267
F13	60	5	70.7577	98.6667	99.4264	98.4704	5000	25000	333
F13	60	6	67.2417	98.6667	99.6183	98.855	5000	30000	400
F13	60	7	67.2429	98.6667	99.6183	98.855	5000	35000	467
F13	60	8	64.3457	98.6667	99.6183	99.4275	5000	40000	533
F13	60	9	63.4775	98.6667	99.8092	99.4275	5000	45000	600
F13	60	10	63.4775	98.6667	99.8092	99.4275	5000	50000	667
F13	60	11	61.9719	98.6667	100	99.4275	5000	55000	733
F13	60	12	60.7088	98.6667	100	99.4275	5000	60000	800
F13	60	13	60.1191	98.6667	100	99.4275	5000	65000	867
F13	60	14	59.0636	98.6667	100	99.6183	5000	70000	933
F13	60	15	58.0414	98.6667	100	99.6183	5000	75000	1000
F13	60	16	56.7007	98.6667	100	99.6183	5000	80000	1067
F13	61	1	81.2355	95.4286	55.0495	20.198	5000	5000	67
F13	61	2	80.6079	97.9048	78.0347	42.7746	5000	10000	133
F13	61	3	77.7999	98.4762	93.3078	67.6864	5000	15000	200
F13	61	4	76.3138	98.4762	98.088	88.3365	5000	20000	267
F13	61	5	74.7536	98.6667	98.6641	95.6107	5000	25000	333
F13	61	6	72.7879	98.6667	99.2366	97.7099	5000	30000	400
F13	61	7	68.2846	98.6667	99.4275	98.4733	5000	35000	467
F13	61	8	64.029	98.6667	100	99.4275	5000	40000	533
F13	61	9	62.7198	98.6667	100	99.4275	5000	45000	600
F13	61	10	61.3476	98.6667	100	99.4275	5000	50000	667
F13	61	11	58.8144	98.6667	100	99.4275	5000	55000	733
F13	61	12	58.8144	98.6667	100	99.4275	5000	60000	800
F13	61	13	58.8144	98.6667	100	99.4275	5000	65000	867
F13	61	14	57.4412	98.6667	100	99.6183	5000	70000	933
F13	61	15	56.7007	98.6667	100	99.6183	5000	75000	1000
F13	61	16	56.7007	98.6667	100	99.6183	5000	80000	1067
F13	62	1	78.0302	98.6667	95.7935	84.13	5000	5000	67
F13	62	2	76.383	98.6667	98.6616	92.9254	5000	10000	133
F13	62	3	74.2206	98.6667	99.044	95.9847	5000	15000	200
F13	62	4	72.1422	98.6667	99.6176	97.5143	5000	20000	267
F13	62	5	70.6678	98.6667	99.8088	98.2792	5000	25000	333
F13	62	6	70.6585	98.6667	99.8088	98.2792	5000	30000	400
F13	62	7	69.7351	98.6667	99.8088	98.8528	5000	35000	467
F13	62	8	68.6775	98.6667	99.6183	98.6641	5000	40000	533
F13	62	9	67.0052	98.6667	99.8092	98.6641	5000	45000	600
F13	62	10	65.3337	98.6667	99.8092	98.855	5000	50000	667
F13	62	11	65.3274	98.6667	99.8092	98.855	5000	55000	733
F13	62	12	65.3274	98.6667	99.8092	98.855	5000	60000	800
F13	62	13	62.3882	98.6667	99.8092	99.2366	5000	65000	867
F13	62	14	61.4594	98.6667	99.8092	99.2366	5000	70000	933
F13	62	15	58.0414	98.6667	100	99.6183	5000	75000	1000
F13	62	16	56.7007	98.6667	100	99.6183	5000	80000	1067
F13	63	1	82.2796	91.8095	37.037	8.02469	5000	5000	67
F13	63	2	77.833	98.6667	97.3282	86.2595	5000	10000	133
F13	63	3	75.6187	98.6667	98.4733	93.1298	5000	15000	200
F13	63	4	75.6221	98.6667	98.4733	93.1298	5000	20000	267
F13	63	5	73.869	98.6667	99.0458	96.374	5000	25000	333
F13	63	6	69.678	98.6667	99.6183	98.6641	5000	30000	400
F13	63	7	68.2095	98.6667	99.6183	98.855	5000	35000	467
F13	63	8	66.6944	98.6667	99.8092	98.855	5000	40000	533
F13	63	9	65.2084	98.6667	99.8092	98.855	5000	45000	600
F13	63	10	61.3137	98.6667	100	99.4275	5000	50000	667
F13	63	11	61.3137	98.6667	100	99.4275	5000	55000	733
F13	63	12	60.2119	98.6667	100	99.4275	5000	60000	800
F13	63	13	58.8362	98.6667	100	99.6183	5000	65000	867
F13	63	14	58.8362	98.6667	100	99.6183	5000	70000	933
F13	63	15	57.4654	98.6667	100	99.6183	5000	75000	1000
F13	63	16	56.7007	98.6667	100	99.6183	5000	80000	1067
F13	64	1	76.2922	98.6667	98.4704	90.2486	5000	5000	67
F13	64	2	76.3001	98.6667	98.4704	90.2486	5000	10000	133
F13	64	3	72.6319	98.6667	99.4275	98.2824	5000	15000	200
F13	64	4	71.1041	98.6667	99.4275	98.4733	5000	20000	267
F13	64	5	69.2979	98.6667	99.4275	98.855	5000	25000	333
F13	64	6	66.1428	98.6667	99.6183	99.4275	5000	30000	400
F13	64	7	64.8342	98.6667	99.6183	99.4275	5000	35000	467
F13	64	8	63.4331	98.6667	99.8092	99.4275	5000	40000	533
F13	64	9	62.2472	98.6667	99.8092	99.4275	5000	45000	600
F13	64	10	60.8519	98.6667	100	99.4275	5000	50000	667
F13	64	11	60.8519	98.6667	100	99.4275	5000	55000	733
F13	64	12	59.4506	98.6667	100	99.6183	5000	60000	800
F13	64	13	58.639	98.6667	100	99.6183	5000	65000	867
F13	64	14	58.639	98.6667	100	99.6183	5000	70000	933
F13	64	15	57.2955	98.6667	100	99.6183	5000	75000	1000
F13	64	16	56.7007	98.6667	100	99.6183	5000	80000	1067
F13	65	1	80.5721	96	61.6142	26.5748	5000	5000	67
F13	65	2	78.558	98.4762	89.1013	61.3767	5000	10000	133
F13	65	3	78.5416	98.4762	89.1013	61.3767	5000	15000	200
F13	65	4	78.5478	98.4762	89.1013	61.5679	5000	20000	267
F13	65	5	77.2815	98.6667	98.0916	85.4962	5000	25000	333
F13	65	6	76.2644	98.6667	98.4733	90.0763	5000	30000	400
F13	65	7	74.5672	98.6667	98.6641	95.6107	5000	35000	467
F13	65	8	74.5704	98.6667	98.6641	95.6107	5000	40000	533
F13	65	9	70.787	98.6667	99.2366	98.6641	5000	45000	600
F13	65	10	69.4317	98.6667	99.6183	98.6641	5000	50000	667
F13	65	11	65.3823	98.6667	100	99.0458	5000	55000	733
F13	65	12	63.8594	98.6667	100	99.0458	5000	60000	800
F13	65	13	62.6995	98.6667	100	99.2366	5000	65000	867
F13	65	14	61.3809	98.6667	100	99.2366	5000	70000	933
F13	65	15	57.9229	98.6667	100	99.6183	5000	75000	1000
F13	65	16	56.7007	98.6667	100	99.6183	5000	80000	1067
F13	66	1	80.5376	97.1429	71.0938	32.8125	5000	5000	67
F13	66	2	80.5469	97.1429	71.2891	32.8125	5000	10000	133
F13	66	3	80.5223	97.1429	71.2891	32.8125	5000	15000	200
F13	66	4	74.2921	98.6667	99.044	96.7495	5000	20000	267
F13	66	5	72.1909	98.6667	99.2352	97.8967	5000	25000	333
F13	66	6	70.3672	98.6667	99.4264	98.6616	5000	30000	400
F13	66	7	68.677	98.6667	99.4275	98.855	5000	35000	467
F13	66	8	67.2951	98.6667	99.6183	98.855	5000	40000	533
F13	66	9	66.0334	98.6667	99.6183	98.855	5000	45000	600
F13	66	10	62.8116	98.6667	99.6183	99.4275	5000	50000	667
F13	66	11	62.0589	98.6667	99.6183	99.4275	5000	55000	733
F13	66	12	62.0589	98.6667	99.6183	99.4275	5000	60000	800
F13	66	13	59.4264	98.6667	99.8092	99.6183	5000	65000	867
F13	66	14	58.6092	98.6667	99.8092	99.6183	5000	70000	933
F13	66	15	57.8502	98.6667	100	99.6183	5000	75000	1000
F13	66	16	56.7007	98.6667	100	99.6183	5000	80000	1067
F13	67	1	82.2796	91.8095	37.037	8.02469	5000	5000	67
F13	67	2	82.2903	91.8095	37.037	8.43621	5000	10000	133
F13	67	3	75.3596	98.6667	98.6616	94.4551	5000	15000	200
F13	67	4	73.5279	98.6667	99.0458	97.5191	5000	20000	267
F13	67	5	72.0251	98.6667	99.4275	97.7099	5000	25000	333
F13	67	6	68.2679	98.6667	99.6183	98.855	5000	30000	400
F13	67	7	66.6066	98.6667	99.6183	99.0458	5000	35000	467
F13	67	8	66.6066	98.6667	99.6183	99.0458	5000	40000	533
F13	67	9	64.8336	98.6667	99.6183	99.0458	5000	45000	600
F13	67	10	63.9396	98.6667	99.8092	99.2366	5000	50000	667
F13	67	11	62.5847	98.6667	100	99.4275	5000	55000	733
F13	67	12	61.676	98.6667	100	99.4275	5000	60000	800
F13	67	13	60.2926	98.6667	100	99.4275	5000	65000	867
F13	67	14	60.2926	98.6667	100	99.4275	5000	70000	933
F13	67	15	59.1208	98.6667	100	99.4275	5000	75000	1000
F13	67	16	56.7007	98.6667	100	99.6183	5000	80000	1067
F13	68	1	60	0.571429	0	0	5000	5000	67
F13	68	2	79.2033	98.6667	95.229	75.5725	5000	10000	133
F13	68	3	76.9219	98.6667	98.2824	91.9847	5000	15000	200
F13	68	4	75.3621	98.6667	98.6641	95.8015	5000	20000	267
F13	68	5	73.1787	98.6667	99.0458	97.1374	5000	25000	333
F13	68	6	71.2535	98.6667	99.2366	97.9008	5000	30000	400
F13	68	7	69.7906	98.6667	99.6183	98.0916	5000	35000	467
F13	68	8	68.2673	98.6667	99.6183	98.855	5000	40000	533
F13	68	9	64.4224	98.6667	99.6183	99.0458	5000	45000	600
F13	68	10	64.4216	98.6667	99.6183	99.0458	5000	50000	667
F13	68	11	60.6016	98.6667	99.8092	99.4275	5000	55000	733
F13	68	12	59.8052	98.6667	100	99.4275	5000	60000	800
F13	68	13	58.4868	98.6667	100	99.6183	5000	65000	867
F13	68	14	57.2955	98.6667	100	99.6183	5000	70000	933
F13	68	15	56.7007	98.6667	100	99.6183	5000	75000	1000
F13	68	16	56.7007	98.6667	100	99.6183	5000	80000	1067
F13	69	1	81.4103	97.9048	76.9826	38.6847	5000	5000	67
F13	69	2	81.4103	97.9048	76.9826	38.6847	5000	10000	133
F13	69	3	81.405	97.9048	76.9826	38.6847	5000	15000	200
F13	69	4	78.4761	98.2857	93.6782	68.7739	5000	20000	267
F13	69	5	73.7917	98.6667	99.044	96.1759	5000	25000	333
F13	69	6	68.9124	98.6667	99.6183	98.6641	5000	30000	400
F13	69	7	67.8173	98.6667	99.6183	99.2366	5000	35000	467
F13	69	8	66.3158	98.6667	99.8092	99.4275	5000	40000	533
F13	69	9	64.8162	98.6667	100	99.4275	5000	45000	600
F13	69	10	63.2525	98.6667	100	99.4275	5000	50000	667
F13	69	11	62.608	98.6667	100	99.4275	5000	55000	733
F13	69	12	62.608	98.6667	100	99.4275	5000	60000	800
F13	69	13	59.9569	98.6667	100	99.4275	5000	65000	867
F13	69	14	58.8846	98.6667	100	99.4275	5000	70000	933
F13	69	15	57.6515	98.6667	100	99.4275	5000	75000	1000
F13	69	16	56.7007	98.6667	100	99.6183	5000	80000	1067
F13	70	1	82.2796	91.8095	37.037	8.02469	5000	5000	67
F13	70	2	82.2301	91.8095	37.037	8.02469	5000	10000	133
F13	70	3	80.1273	98.0952	82.6255	50	5000	15000	200
F13	70	4	77.6051	98.6667	95.0192	78.3525	5000	20000	267
F13	70	5	76.1013	98.6667	98.0916	89.5038	5000	25000	333
F13	70	6	76.095	98.6667	98.0916	89.5038	5000	30000	400
F13	70	7	74.7938	98.6667	98.6641	93.1298	5000	35000	467
F13	70	8	73.115	98.6667	98.855	95.9924	5000	40000	533
F13	70	9	71.3703	98.6667	99.0458	97.9008	5000	45000	600
F13	70	10	67.2952	98.6667	99.4275	98.6641	5000	50000	667
F13	70	11	65.6459	98.6667	99.4275	99.0458	5000	55000	733
F13	70	12	64.0603	98.6667	99.6183	99.0458	5000	60000	800
F13	70	13	60.3985	98.6667	99.8092	99.4275	5000	65000	867
F13	70	14	59.149	98.6667	100	99.4275	5000	70000	933
F13	70	15	59.149	98.6667	100	99.4275	5000	75000	1000
F13	70	16	56.7007	98.6667	100	99.6183	5000	80000	1067
F13	71	1	80.5721	96	61.6142	26.5748	5000	5000	67
F13	71	2	80.5768	96	61.6142	26.7717	5000	10000	133
F13	71	3	79.9366	98.2857	82.6923	45.9615	5000	15000	200
F13	71	4	77.5248	98.4762	93.6782	69.7318	5000	20000	267
F13	71	5	77.5141	98.4762	93.6782	69.7318	5000	25000	333
F13	71	6	77.5196	98.4762	93.6782	69.9234	5000	30000	400
F13	71	7	76.4668	98.6667	98.4704	90.2486	5000	35000	467
F13	71	8	71.6003	98.6667	99.0458	98.0916	5000	40000	533
F13	71	9	70.0274	98.6667	99.2366	98.4733	5000	45000	600
F13	71	10	65.6029	98.6667	99.8092	99.0458	5000	50000	667
F13	71	11	64.1785	98.6667	99.8092	99.0458	5000	55000	733
F13	71	12	62.7213	98.6667	99.8092	99.4275	5000	60000	800
F13	71	13	61.3525	98.6667	100	99.4275	5000	65000	867
F13	71	14	58.7626	98.6667	100	99.4275	5000	70000	933
F13	71	15	57.8678	98.6667	100	99.4275	5000	75000	1000
F13	71	16	56.7007	98.6667	100	99.6183	5000	80000	1067
F13	72	1	81.4103	97.9048	76.9826	38.6847	5000	5000	67
F13	72	2	79.6584	98.4762	95.5854	73.1286	5000	10000	133
F13	72	3	79.6584	98.4762	95.5854	73.1286	5000	15000	200
F13	72	4	78.6548	98.4762	98.2726	83.3013	5000	20000	267
F13	72	5	76.6457	98.6667	98.4674	92.3372	5000	25000	333
F13	72	6	71.7399	98.6667	99.2352	98.2792	5000	30000	400
F13	72	7	70.3547	98.6667	99.2366	98.4733	5000	35000	467
F13	72	8	68.573	98.6667	99.6183	98.4733	5000	40000	533
F13	72	9	67.0053	98.6667	99.8092	98.6641	5000	45000	600
F13	72	10	66.9983	98.6667	99.8092	98.6641	5000	50000	667
F13	72	11	65.2599	98.6667	99.8092	99.0458	5000	55000	733
F13	72	12	61.3476	98.6667	100	99.4275	5000	60000	800
F13	72	13	60.1175	98.6667	100	99.4275	5000	65000	867
F13	72	14	59.149	98.6667	100	99.4275	5000	70000	933
F13	72	15	59.149	98.6667	100	99.4275	5000	75000	1000
F13	72	16	56.7007	98.6667	100	99.6183	5000	80000	1067
F13	73	1	81.3079	96.381	65.5512	27.3622	5000	5000	67
F13	73	2	79.2559	98.4762	93.4741	65.0672	5000	10000	133
F13	73	3	77.2655	98.6667	95.4198	78.8168	5000	15000	200
F13	73	4	77.2703	98.6667	95.4198	78.8168	5000	20000	267
F13	73	5	73.3265	98.6667	98.855	96.7557	5000	25000	333
F13	73	6	69.1058	98.6667	99.2366	98.2824	5000	30000	400
F13	73	7	69.1014	98.6667	99.2366	98.2824	5000	35000	467
F13	73	8	67.598	98.6667	99.2366	98.855	5000	40000	533
F13	73	9	66.7545	98.6667	99.2366	99.0458	5000	45000	600
F13	73	10	66.7534	98.6667	99.2366	99.0458	5000	50000	667
F13	73	11	65.0286	98.6667	99.4275	99.0458	5000	55000	733
F13	73	12	63.6141	98.6667	99.8092	99.0458	5000	60000	800
F13	73	13	62.1948	98.6667	99.8092	99.0458	5000	65000	867
F13	73	14	58.6183	98.6667	100	99.6183	5000	70000	933
F13	73	15	57.4654	98.6667	100	99.6183	5000	75000	1000
F13	73	16	56.7007	98.6667	100	99.6183	5000	80000	1067
F13	74	1	79.4966	96	65.0295	26.3261	5000	5000	67
F13	74	2	78.558	98.4762	89.1013	61.3767	5000	10000	133
F13	74	3	77.3566	98.4762	97.3231	83.174	5000	15000	200
F13	74	4	75.6489	98.6667	98.6641	94.4656	5000	20000	267
F13	74	5	75.6522	98.6667	98.6641	94.4656	5000	25000	333
F13	74	6	74.0163	98.6667	99.0458	97.3282	5000	30000	400
F13	74	7	72.9879	98.6667	99.0458	97.7099	5000	35000	467
F13	74	8	72.9898	98.6667	99.0458	97.7099	5000	40000	533
F13	74	9	67.4523	98.6667	100	98.855	5000	45000	600
F13	74	10	65.8371	98.6667	100	99.2366	5000	50000	667
F13	74	11	65.8349	98.6667	100	99.2366	5000	55000	733
F13	74	12	64.0603	98.6667	100	99.2366	5000	60000	800
F13	74	13	61.0471	98.6667	100	99.4275	5000	65000	867
F13	74	14	59.976	98.6667	100	99.4275	5000	70000	933
F13	74	15	59.149	98.6667	100	99.4275	5000	75000	1000
F13	74	16	56.7007	98.6667	100	99.6183	5000	80000	1067
F13	75	1	60	0.571429	0	0	5000	5000	67
F13	75	2	80.5129	97.1429	71.0938	32.8125	5000	10000	133
F13	75	3	78.0413	98.4762	92.3372	64.3678	5000	15000	200
F13	75	4	74.3927	98.6667	99.6183	95.6107	5000	20000	267
F13	75	5	74.3802	98.6667	99.6183	95.6107	5000	25000	333
F13	75	6	68.8878	98.6667	99.8092	99.0458	5000	30000	400
F13	75	7	67.9844	98.6667	100	99.0458	5000	35000	467
F13	75	8	67.9867	98.6667	100	99.0458	5000	40000	533
F13	75	9	66.6464	98.6667	100	99.2366	5000	45000	600
F13	75	10	64.8304	98.6667	100	99.4275	5000	50000	667
F13	75	11	63.492	98.6667	100	99.4275	5000	55000	733
F13	75	12	62.3193	98.6667	100	99.4275	5000	60000	800
F13	75	13	61.676	98.6667	100	99.4275	5000	65000	867
F13	75	14	59.0636	98.6667	100	99.6183	5000	70000	933
F13	75	15	58.0414	98.6667	100	99.6183	5000	75000	1000
F13	75	16	56.7007	98.6667	100	99.6183	5000	80000	1067
F13	76	1	82.4554	97.5238	79.3372	36.6472	5000	5000	67
F13	76	2	80.7942	98.2857	90.5222	56.2863	5000	10000	133
F13	76	3	78.2179	98.4762	97.8887	83.8772	5000	15000	200
F13	76	4	78.2187	98.4762	97.8887	83.8772	5000	20000	267
F13	76	5	75.7305	98.6667	99.044	93.6902	5000	25000	333
F13	76	6	73.868	98.6667	98.855	96.1832	5000	30000	400
F13	76	7	69.9692	98.6667	99.2366	98.4733	5000	35000	467
F13	76	8	68.8284	98.6667	99.4275	98.6641	5000	40000	533
F13	76	9	67.2963	98.6667	99.4275	98.6641	5000	45000	600
F13	76	10	67.2951	98.6667	99.4275	98.6641	5000	50000	667
F13	76	11	65.8817	98.6667	99.4275	98.6641	5000	55000	733
F13	76	12	61.2107	98.6667	99.8092	99.2366	5000	60000	800
F13	76	13	60.3481	98.6667	99.8092	99.4275	5000	65000	867
F13	76	14	57.8502	98.6667	100	99.6183	5000	70000	933
F13	76	15	57.8502	98.6667	100	99.6183	5000	75000	1000
F13	76	16	56.7007	98.6667	100	99.6183	5000	80000	1067
F13	77	1	81.4103	97.9048	76.9826	38.6847	5000	5000	67
F13	77	2	78.4961	98.6667	93.858	74.0883	5000	10000	133
F13	77	3	72.1946	98.6667	99.2352	97.8967	5000	15000	200
F13	77	4	71.3517	98.6667	99.4264	97.8967	5000	20000	267
F13	77	5	67.7762	98.6667	99.6183	99.0458	5000	25000	333
F13	77	6	66.4932	98.6667	99.6183	99.0458	5000	30000	400
F13	77	7	66.4943	98.6667	99.6183	99.0458	5000	35000	467
F13	77	8	65.1716	98.6667	99.6183	99.0458	5000	40000	533
F13	77	9	63.7627	98.6667	99.8092	99.4275	5000	45000	600
F13	77	10	63.7627	98.6667	99.8092	99.4275	5000	50000	667
F13	77	11	62.2358	98.6667	100	99.4275	5000	55000	733
F13	77	12	59.5956	98.6667	100	99.4275	5000	60000	800
F13	77	13	59.5956	98.6667	100	99.4275	5000	65000	867
F13	77	14	58.4289	98.6667	100	99.4275	5000	70000	933
F13	77	15	57.6515	98.6667	100	99.4275	5000	75000	1000
F13	77	16	56.7007	98.6667	100	99.6183	5000	80000	1067
F13	78	1	82.1305	97.3333	68.8716	33.0739	5000	5000	67
F13	78	2	74.8559	98.6667	99.044	95.9847	5000	10000	133
F13	78	3	74.8623	98.6667	99.044	95.9847	5000	15000	200
F13	78	4	70.9513	98.6667	99.4275	97.9008	5000	20000	267
F13	78	5	69.8402	98.6667	99.4275	98.4733	5000	25000	333
F13	78	6	68.1222	98.6667	99.6183	98.855	5000	30000	400
F13	78	7	67.2697	98.6667	99.6183	98.855	5000	35000	467
F13	78	8	65.7067	98.6667	99.8092	99.2366	5000	40000	533
F13	78	9	64.102	98.6667	99.8092	99.4275	5000	45000	600
F13	78	10	64.1001	98.6667	99.8092	99.4275	5000	50000	667
F13	78	11	63.2075	98.6667	99.8092	99.4275	5000	55000	733
F13	78	12	60.4048	98.6667	100	99.6183	5000	60000	800
F13	78	13	58.9707	98.6667	100	99.6183	5000	65000	867
F13	78	14	57.7506	98.6667	100	99.6183	5000	70000	933
F13	78	15	56.7007	98.6667	100	99.6183	5000	75000	1000
F13	78	16	56.7007	98.6667	100	99.6183	5000	80000	1067
F13	79	1	78.0302	98.6667	95.7935	84.13	5000	5000	67
F13	79	2	76.383	98.6667	98.6616	92.9254	5000	10000	133
F13	79	3	74.2206	98.6667	99.044	95.9847	5000	15000	200
F13	79	4	72.1422	98.6667	99.6176	97.5143	5000	20000	267
F13	79	5	70.1475	98.6667	100	98.2792	5000	25000	333
F13	79	6	68.8598	98.6667	100	98.8528	5000	30000	400
F13	79	7	68.8596	98.6667	100	98.8528	5000	35000	467
F13	79	8	65.6423	98.6667	99.8092	98.855	5000	40000	533
F13	79	9	64.7122	98.6667	99.8092	99.0458	5000	45000	600
F13	79	10	64.7091	98.6667	99.8092	99.0458	5000	50000	667
F13	79	11	60.8745	98.6667	100	99.4275	5000	55000	733
F13	79	12	60.8745	98.6667	100	99.4275	5000	60000	800
F13	79	13	60.2482	98.6667	100	99.4275	5000	65000	867
F13	79	14	58.8134	98.6667	100	99.6183	5000	70000	933
F13	79	15	58.0414	98.6667	100	99.6183	5000	75000	1000
F13	79	16	56.7007	98.6667	100	99.6183	5000	80000	1067
F13	80	1	60	0.571429	0	0	5000	5000	67
F13	80	2	80.5129	97.1429	71.0938	32.8125	5000	10000	133
F13	80	3	76.3967	98.6667	98.2824	91.0305	5000	15000	200
F13	80	4	76.4004	98.6667	98.2824	91.0305	5000	20000	267
F13	80	5	75.1601	98.6667	98.4733	94.4656	5000	25000	333
F13	80	6	73.2503	98.6667	99.6183	96.374	5000	30000	400
F13	80	7	71.7041	98.6667	99.6183	97.5191	5000	35000	467
F13	80	8	69.8072	98.6667	99.8092	98.6641	5000	40000	533
F13	80	9	69.8081	98.6667	99.8092	98.6641	5000	45000	600
F13	80	10	68.4739	98.6667	99.8092	98.855	5000	50000	667
F13	80	11	63.6406	98.6667	100	99.4275	5000	55000	733
F13	80	12	62.9193	98.6667	100	99.4275	5000	60000	800
F13	80	13	60.2963	98.6667	100	99.4275	5000	65000	867
F13	80	14	59.2332	98.6667	100	99.6183	5000	70000	933
F13	80	15	58.0414	98.6667	100	99.6183	5000	75000	1000
F13	80	16	56.7007	98.6667	100	99.6183	5000	80000	1067
F13	81	1	78.0302	98.6667	95.7935	84.13	5000	5000	67
F13	81	2	75.7226	98.6667	98.2792	92.7342	5000	10000	133
F13	81	3	74.1213	98.6667	98.8528	96.3671	5000	15000	200
F13	81	4	72.8346	98.6667	99.2366	97.3282	5000	20000	267
F13	81	5	71.2539	98.6667	99.2366	98.2824	5000	25000	333
F13	81	6	69.449	98.6667	99.6183	98.6641	5000	30000	400
F13	81	7	69.4475	98.6667	99.6183	98.6641	5000	35000	467
F13	81	8	69.4447	98.6667	99.6183	98.6641	5000	40000	533
F13	81	9	68.5493	98.6667	99.6183	98.6641	5000	45000	600
F13	81	10	64.3656	98.6667	99.8092	99.2366	5000	50000	667
F13	81	11	63.4302	98.6667	100	99.4275	5000	55000	733
F13	81	12	62.1077	98.6667	100	99.4275	5000	60000	800
F13	81	13	59.2743	98.6667	100	99.6183	5000	65000	867
F13	81	14	57.9229	98.6667	100	99.6183	5000	70000	933
F13	81	15	57.9229	98.6667	100	99.6183	5000	75000	1000
F13	81	16	56.7007	98.6667	100	99.6183	5000	80000	1067
F13	82	1	80.7554	96.5714	69.4118	31.1765	5000	5000	67
F13	82	2	79.7527	97.9048	86.2934	54.2471	5000	10000	133
F13	82	3	77.5067	98.2857	96.3532	74.2802	5000	15000	200
F13	82	4	75.7395	98.4762	97.5143	85.8509	5000	20000	267
F13	82	5	74.4826	98.4762	98.4704	94.6463	5000	25000	333
F13	82	6	73.1271	98.6667	98.855	97.1374	5000	30000	400
F13	82	7	71.4373	98.6667	99.0458	98.0916	5000	35000	467
F13	82	8	67.8387	98.6667	99.6183	98.855	5000	40000	533
F13	82	9	67.8387	98.6667	99.6183	98.855	5000	45000	600
F13	82	10	65.9946	98.6667	99.8092	98.855	5000	50000	667
F13	82	11	64.5097	98.6667	99.8092	98.855	5000	55000	733
F13	82	12	63.5269	98.6667	100	99.0458	5000	60000	800
F13	82	13	60.0618	98.6667	100	99.2366	5000	65000	867
F13	82	14	60.0613	98.6667	100	99.2366	5000	70000	933
F13	82	15	56.7007	98.6667	100	99.6183	5000	75000	1000
F13	82	16	56.7007	98.6667	100	99.6183	5000	80000	1067
F13	83	1	81.3079	96.381	65.5512	27.3622	5000	5000	67
F13	83	2	79.3651	98.6667	90.4398	61.9503	5000	10000	133
F13	83	3	77.3522	98.6667	96.374	82.2519	5000	15000	200
F13	83	4	75.2006	98.6667	98.6641	91.6031	5000	20000	267
F13	83	5	75.1951	98.6667	98.6641	91.6031	5000	25000	333
F13	83	6	71.1368	98.6667	99.6183	98.0916	5000	30000	400
F13	83	7	70.1124	98.6667	99.8092	98.6641	5000	35000	467
F13	83	8	68.5502	98.6667	99.8092	98.855	5000	40000	533
F13	83	9	64.7447	98.6667	99.8092	99.0458	5000	45000	600
F13	83	10	63.5239	98.6667	99.8092	99.2366	5000	50000	667
F13	83	11	59.918	98.6667	100	99.6183	5000	55000	733
F13	83	12	58.5748	98.6667	100	99.6183	5000	60000	800
F13	83	13	58.5757	98.6667	100	99.6183	5000	65000	867
F13	83	14	58.5744	98.6667	100	99.6183	5000	70000	933
F13	83	15	57.2955	98.6667	100	99.6183	5000	75000	1000
F13	83	16	56.7007	98.6667	100	99.6183	5000	80000	1067
F13	84	1	85.7143	1.14286	0	0	5000	5000	67
F13	84	2	79.2056	98.6667	95.0382	75.5725	5000	10000	133
F13	84	3	76.8649	98.6667	97.3282	91.0305	5000	15000	200
F13	84	4	74.694	98.6667	98.4733	95.9924	5000	20000	267
F13	84	5	73.1069	98.6667	98.855	97.5191	5000	25000	333
F13	84	6	73.1046	98.6667	98.855	97.5191	5000	30000	400
F13	84	7	71.5032	98.6667	99.0458	98.4733	5000	35000	467
F13	84	8	71.5032	98.6667	99.0458	98.4733	5000	40000	533
F13	84	9	69.8223	98.6667	99.2366	98.6641	5000	45000	600
F13	84	10	65.6698	98.6667	99.6183	99.0458	5000	50000	667
F13	84	11	61.5845	98.6667	99.8092	99.4275	5000	55000	733
F13	84	12	60.1667	98.6667	99.8092	99.6183	5000	60000	800
F13	84	13	59.3342	98.6667	99.8092	99.6183	5000	65000	867
F13	84	14	58.6092	98.6667	99.8092	99.6183	5000	70000	933
F13	84	15	57.4412	98.6667	100	99.6183	5000	75000	1000
F13	84	16	56.7007	98.6667	100	99.6183	5000	80000	1067
F13	85	1	81.4103	97.9048	76.9826	38.6847	5000	5000	67
F13	85	2	81.4103	97.9048	76.9826	38.6847	5000	10000	133
F13	85	3	79.4614	98.6667	95.9693	76.9674	5000	15000	200
F13	85	4	74.0384	98.6667	98.855	97.3282	5000	20000	267
F13	85	5	71.844	98.6667	99.0458	98.0916	5000	25000	333
F13	85	6	69.9207	98.6667	99.4275	98.2824	5000	30000	400
F13	85	7	66.8303	98.6667	99.8092	98.855	5000	35000	467
F13	85	8	65.4589	98.6667	99.8092	99.0458	5000	40000	533
F13	85	9	61.4511	98.6667	100	99.4275	5000	45000	600
F13	85	10	60.0392	98.6667	100	99.6183	5000	50000	667
F13	85	11	59.4009	98.6667	100	99.6183	5000	55000	733
F13	85	12	59.4009	98.6667	100	99.6183	5000	60000	800
F13	85	13	58.6394	98.6667	100	99.6183	5000	65000	867
F13	85	14	57.4412	98.6667	100	99.6183	5000	70000	933
F13	85	15	57.4412	98.6667	100	99.6183	5000	75000	1000
F13	85	16	56.7007	98.6667	100	99.6183	5000	80000	1067
F13	86	1	80.5376	97.1429	71.0938	32.8125	5000	5000	67
F13	86	2	80.5462	97.1429	71.0938	32.8125	5000	10000	133
F13	86	3	79.1673	98.4762	89.1013	57.935	5000	15000	200
F13	86	4	79.1526	98.4762	89.1013	57.935	5000	20000	267
F13	86	5	73.3602	98.6667	99.0458	97.5191	5000	25000	333
F13	86	6	69.6144	98.6667	99.8092	98.855	5000	30000	400
F13	86	7	68.1848	98.6667	99.8092	98.855	5000	35000	467
F13	86	8	66.6269	98.6667	99.8092	99.0458	5000	40000	533
F13	86	9	65.7051	98.6667	99.8092	99.0458	5000	45000	600
F13	86	10	64.4671	98.6667	99.8092	99.0458	5000	50000	667
F13	86	11	63.0267	98.6667	99.8092	99.2366	5000	55000	733
F13	86	12	60.378	98.6667	100	99.4275	5000	60000	800
F13	86	13	60.3764	98.6667	100	99.4275	5000	65000	867
F13	86	14	59.1023	98.6667	100	99.6183	5000	70000	933
F13	86	15	57.8502	98.6667	100	99.6183	5000	75000	1000
F13	86	16	56.7007	98.6667	100	99.6183	5000	80000	1067
F13	87	1	60	0.571429	0	0	5000	5000	67
F13	87	2	81.2789	96.5714	65.4224	27.3084	5000	10000	133
F13	87	3	79.8007	98.4762	93.0769	64.8077	5000	15000	200
F13	87	4	79.7753	98.4762	93.0769	64.8077	5000	20000	267
F13	87	5	77.6571	98.6667	97.8927	88.5057	5000	25000	333
F13	87	6	75.5916	98.6667	98.4733	95.0382	5000	30000	400
F13	87	7	73.3246	98.6667	98.855	96.9466	5000	35000	467
F13	87	8	72.2913	98.6667	98.855	97.5191	5000	40000	533
F13	87	9	71.1187	98.6667	99.0458	97.9008	5000	45000	600
F13	87	10	71.1214	98.6667	99.0458	97.9008	5000	50000	667
F13	87	11	69.3441	98.6667	99.6183	98.4733	5000	55000	733
F13	87	12	65.2504	98.6667	99.6183	98.855	5000	60000	800
F13	87	13	63.6366	98.6667	99.8092	99.0458	5000	65000	867
F13	87	14	62.6819	98.6667	99.8092	99.0458	5000	70000	933
F13	87	15	59.149	98.6667	100	99.4275	5000	75000	1000
F13	87	16	56.7007	98.6667	100	99.6183	5000	80000	1067
F13	88	1	80.5376	97.1429	71.0938	32.8125	5000	5000	67
F13	88	2	78.0563	98.4762	92.3372	64.3678	5000	10000	133
F13	88	3	76.4357	98.6667	98.088	85.4685	5000	15000	200
F13	88	4	74.7713	98.6667	99.2366	95.8015	5000	20000	267
F13	88	5	74.773	98.6667	99.2366	95.8015	5000	25000	333
F13	88	6	74.7714	98.6667	99.2366	95.8015	5000	30000	400
F13	88	7	73.0979	98.6667	99.4275	97.7099	5000	35000	467
F13	88	8	73.1008	98.6667	99.4275	97.7099	5000	40000	533
F13	88	9	71.0114	98.6667	99.6183	98.2824	5000	45000	600
F13	88	10	69.6496	98.6667	99.6183	98.2824	5000	50000	667
F13	88	11	68.5108	98.6667	99.8092	98.4733	5000	55000	733
F13	88	12	67.6485	98.6667	99.8092	98.4733	5000	60000	800
F13	88	13	66.5791	98.6667	99.8092	98.855	5000	65000	867
F13	88	14	63.5253	98.6667	100	99.0458	5000	70000	933
F13	88	15	59.1208	98.6667	100	99.4275	5000	75000	1000
F13	88	16	56.7007	98.6667	100	99.6183	5000	80000	1067
F13	89	1	82.1305	97.3333	68.8716	33.0739	5000	5000	67
F13	89	2	82.1239	97.3333	69.0661	33.0739	5000	10000	133
F13	89	3	74.8512	98.6667	99.044	95.9847	5000	15000	200
F13	89	4	73.0062	98.6667	99.2366	97.5191	5000	20000	267
F13	89	5	69.2264	98.6667	99.8092	98.2824	5000	25000	333
F13	89	6	67.5221	98.6667	99.8092	98.855	5000	30000	400
F13	89	7	66.4684	98.6667	99.8092	99.2366	5000	35000	467
F13	89	8	64.9921	98.6667	99.8092	99.4275	5000	40000	533
F13	89	9	61.9887	98.6667	100	99.6183	5000	45000	600
F13	89	10	61.3427	98.6667	100	99.6183	5000	50000	667
F13	89	11	61.3427	98.6667	100	99.6183	5000	55000	733
F13	89	12	60.1047	98.6667	100	99.6183	5000	60000	800
F13	89	13	58.7093	98.6667	100	99.6183	5000	65000	867
F13	89	14	57.9242	98.6667	100	99.6183	5000	70000	933
F13	89	15	57.9229	98.6667	100	99.6183	5000	75000	1000
F13	89	16	56.7007	98.6667	100	99.6183	5000	80000	1067
F13	90	1	81.4103	97.9048	76.9826	38.6847	5000	5000	67
F13	90	2	81.4103	97.9048	76.9826	38.6847	5000	10000	133
F13	90	3	78.8724	98.2857	94.0499	71.977	5000	15000	200
F13	90	4	77.2697	98.4762	97.8967	88.1453	5000	20000	267
F13	90	5	72.3564	98.6667	98.855	97.5191	5000	25000	333
F13	90	6	72.348	98.6667	98.855	97.5191	5000	30000	400
F13	90	7	72.3472	98.6667	98.855	97.5191	5000	35000	467
F13	90	8	70.9424	98.6667	99.2366	97.9008	5000	40000	533
F13	90	9	67.7431	98.6667	99.6183	98.855	5000	45000	600
F13	90	10	66.3143	98.6667	99.6183	99.0458	5000	50000	667
F13	90	11	64.686	98.6667	99.8092	99.0458	5000	55000	733
F13	90	12	63.1883	98.6667	100	99.0458	5000	60000	800
F13	90	13	59.4922	98.6667	100	99.4275	5000	65000	867
F13	90	14	58.4908	98.6667	100	99.4275	5000	70000	933
F13	90	15	57.8678	98.6667	100	99.4275	5000	75000	1000
F13	90	16	56.7007	98.6667	100	99.6183	5000	80000	1067
F13	91	1	60	0.571429	0	0	5000	5000	67
F13	91	2	80.543	96	61.811	26.5748	5000	10000	133
F13	91	3	79.9155	98.2857	82.5	45.9615	5000	15000	200
F13	91	4	79.9191	98.2857	82.6923	45.9615	5000	20000	267
F13	91	5	79.9262	98.2857	82.8846	45.9615	5000	25000	333
F13	91	6	78.4744	98.6667	96.5517	81.4176	5000	30000	400
F13	91	7	76.4668	98.6667	98.4704	90.2486	5000	35000	467
F13	91	8	70.4833	98.6667	99.6183	98.2824	5000	40000	533
F13	91	9	68.8678	98.6667	99.8092	98.6641	5000	45000	600
F13	91	10	65.5142	98.6667	100	99.2366	5000	50000	667
F13	91	11	64.0243	98.6667	100	99.2366	5000	55000	733
F13	91	12	61.1475	98.6667	100	99.4275	5000	60000	800
F13	91	13	59.9329	98.6667	100	99.6183	5000	65000	867
F13	91	14	58.6183	98.6667	100	99.6183	5000	70000	933
F13	91	15	57.8804	98.6667	100	99.6183	5000	75000	1000
F13	91	16	56.7007	98.6667	100	99.6183	5000	80000	1067
F13	92	1	81.4103	97.9048	76.9826	38.6847	5000	5000	67
F13	92	2	79.3899	98.6667	91.587	65.5832	5000	10000	133
F13	92	3	76.9216	98.6667	96.9466	83.7786	5000	15000	200
F13	92	4	76.9209	98.6667	96.9466	83.7786	5000	20000	267
F13	92	5	72.5199	98.6667	99.4275	97.1374	5000	25000	333
F13	92	6	71.756	98.6667	99.4275	97.9008	5000	30000	400
F13	92	7	69.8047	98.6667	99.6183	98.4733	5000	35000	467
F13	92	8	68.1493	98.6667	99.8092	98.6641	5000	40000	533
F13	92	9	68.1392	98.6667	99.8092	98.6641	5000	45000	600
F13	92	10	67.0105	98.6667	99.8092	98.855	5000	50000	667
F13	92	11	65.8295	98.6667	99.8092	98.855	5000	55000	733
F13	92	12	61.9809	98.6667	100	99.4275	5000	60000	800
F13	92	13	60.4327	98.6667	100	99.4275	5000	65000	867
F13	92	14	60.4327	98.6667	100	99.4275	5000	70000	933
F13	92	15	59.149	98.6667	100	99.4275	5000	75000	1000
F13	92	16	56.7007	98.6667	100	99.6183	5000	80000	1067
F13	93	1	80.5721	96	61.6142	26.5748	5000	5000	67
F13	93	2	79.3651	98.6667	90.4398	61.9503	5000	10000	133
F13	93	3	77.0588	98.6667	96.1832	83.5878	5000	15000	200
F13	93	4	75.2601	98.6667	98.4733	91.2214	5000	20000	267
F13	93	5	73.6938	98.6667	99.0458	95.8015	5000	25000	333
F13	93	6	68.4714	98.6667	99.8092	98.6641	5000	30000	400
F13	93	7	64.9279	98.6667	99.8092	99.2366	5000	35000	467
F13	93	8	63.4821	98.6667	100	99.2366	5000	40000	533
F13	93	9	63.4832	98.6667	100	99.2366	5000	45000	600
F13	93	10	62.5826	98.6667	100	99.4275	5000	50000	667
F13	93	11	59.919	98.6667	100	99.6183	5000	55000	733
F13	93	12	58.5757	98.6667	100	99.6183	5000	60000	800
F13	93	13	58.5744	98.6667	100	99.6183	5000	65000	867
F13	93	14	57.2955	98.6667	100	99.6183	5000	70000	933
F13	93	15	57.2955	98.6667	100	99.6183	5000	75000	1000
F13	93	16	56.7007	98.6667	100	99.6183	5000	80000	1067
F13	94	1	82.4554	97.5238	79.3372	36.6472	5000	5000	67
F13	94	2	79.5124	98.4762	95.2015	74.6641	5000	10000	133
F13	94	3	72.6503	98.6667	99.0458	98.0916	5000	15000	200
F13	94	4	70.7114	98.6667	99.4275	98.4733	5000	20000	267
F13	94	5	69.6375	98.6667	99.8092	98.855	5000	25000	333
F13	94	6	69.6346	98.6667	99.8092	98.855	5000	30000	400
F13	94	7	69.6372	98.6667	99.8092	98.855	5000	35000	467
F13	94	8	68.1874	98.6667	99.8092	98.855	5000	40000	533
F13	94	9	64.9353	98.6667	99.8092	99.0458	5000	45000	600
F13	94	10	64.039	98.6667	99.8092	99.4275	5000	50000	667
F13	94	11	63.2731	98.6667	99.8092	99.4275	5000	55000	733
F13	94	12	60.378	98.6667	100	99.4275	5000	60000	800
F13	94	13	59.1506	98.6667	100	99.6183	5000	65000	867
F13	94	14	57.9242	98.6667	100	99.6183	5000	70000	933
F13	94	15	57.9229	98.6667	100	99.6183	5000	75000	1000
F13	94	16	56.7007	98.6667	100	99.6183	5000	80000	1067
F13	95	1	80.5376	97.1429	71.0938	32.8125	5000	5000	67
F13	95	2	78.0563	98.4762	92.3372	64.3678	5000	10000	133
F13	95	3	76.6368	98.6667	97.7055	87.1893	5000	15000	200
F13	95	4	72.8428	98.6667	99.6183	97.1374	5000	20000	267
F13	95	5	71.179	98.6667	99.6183	98.2824	5000	25000	333
F13	95	6	69.3289	98.6667	99.6183	98.6641	5000	30000	400
F13	95	7	68.5356	98.6667	99.6183	98.6641	5000	35000	467
F13	95	8	68.5366	98.6667	99.6183	98.6641	5000	40000	533
F13	95	9	67.5112	98.6667	99.8092	98.6641	5000	45000	600
F13	95	10	65.8094	98.6667	99.8092	98.6641	5000	50000	667
F13	95	11	62.1461	98.6667	99.8092	99.2366	5000	55000	733
F13	95	12	62.1434	98.6667	99.8092	99.2366	5000	60000	800
F13	95	13	62.1434	98.6667	99.8092	99.2366	5000	65000	867
F13	95	14	60.9353	98.6667	99.8092	99.2366	5000	70000	933
F13	95	15	57.4412	98.6667	100	99.6183	5000	75000	1000
F13	95	16	56.7007	98.6667	100	99.6183	5000	80000	1067
F13	96	1	81.3079	96.381	65.5512	27.3622	5000	5000	67
F13	96	2	79.6852	98.0952	94.2085	73.166	5000	10000	133
F13	96	3	78.341	98.4762	96.5385	81.9231	5000	15000	200
F13	96	4	76.2114	98.4762	98.4674	92.7203	5000	20000	267
F13	96	5	76.2148	98.4762	98.4674	92.7203	5000	25000	333
F13	96	6	74.7681	98.6667	98.6641	95.0382	5000	30000	400
F13	96	7	73.0293	98.6667	98.6641	97.3282	5000	35000	467
F13	96	8	69.2692	98.6667	99.2366	98.4733	5000	40000	533
F13	96	9	64.0973	98.6667	99.8092	99.2366	5000	45000	600
F13	96	10	64.0973	98.6667	99.8092	99.2366	5000	50000	667
F13	96	11	62.48	98.6667	99.8092	99.2366	5000	55000	733
F13	96	12	59.8927	98.6667	99.8092	99.4275	5000	60000	800
F13	96	13	59.8927	98.6667	99.8092	99.4275	5000	65000	867
F13	96	14	58.6589	98.6667	99.8092	99.6183	5000	70000	933
F13	96	15	57.4654	98.6667	100	99.6183	5000	75000	1000
F13	96	16	56.7007	98.6667	100	99.6183	5000	80000	1067
F13	97	1	100	0.380952	0	0	5000	5000	67
F13	97	2	79.5082	96	65.0295	26.3261	5000	10000	133
F13	97	3	78.5642	98.4762	89.1013	61.5679	5000	15000	200
F13	97	4	77.3607	98.4762	97.3231	83.174	5000	20000	267
F13	97	5	75.0436	98.6667	98.6641	94.084	5000	25000	333
F13	97	6	73.5986	98.6667	98.6641	95.8015	5000	30000	400
F13	97	7	73.5973	98.6667	98.6641	95.8015	5000	35000	467
F13	97	8	72.2208	98.6667	99.0458	97.3282	5000	40000	533
F13	97	9	70.3348	98.6667	99.4275	98.2824	5000	45000	600
F13	97	10	66.9653	98.6667	99.8092	98.855	5000	50000	667
F13	97	11	62.3058	98.6667	100	99.4275	5000	55000	733
F13	97	12	61.6215	98.6667	100	99.4275	5000	60000	800
F13	97	13	60.1665	98.6667	100	99.4275	5000	65000	867
F13	97	14	59.1208	98.6667	100	99.4275	5000	70000	933
F13	97	15	56.7007	98.6667	100	99.6183	5000	75000	1000
F13	97	16	56.7007	98.6667	100	99.6183	5000	80000	1067
F13	98	1	81.4103	97.9048	76.9826	38.6847	5000	5000	67
F13	98	2	78.4961	98.6667	93.858	74.0883	5000	10000	133
F13	98	3	76.3181	98.6667	98.2792	88.5277	5000	15000	200
F13	98	4	72.353	98.6667	99.2366	97.3282	5000	20000	267
F13	98	5	71.2588	98.6667	99.2366	97.9008	5000	25000	333
F13	98	6	71.2535	98.6667	99.2366	97.9008	5000	30000	400
F13	98	7	69.7906	98.6667	99.6183	98.0916	5000	35000	467
F13	98	8	68.6494	98.6667	99.6183	98.2824	5000	40000	533
F13	98	9	63.8667	98.6667	99.8092	99.4275	5000	45000	600
F13	98	10	62.441	98.6667	99.8092	99.4275	5000	50000	667
F13	98	11	59.8052	98.6667	100	99.4275	5000	55000	733
F13	98	12	58.5538	98.6667	100	99.6183	5000	60000	800
F13	98	13	57.2955	98.6667	100	99.6183	5000	65000	867
F13	98	14	56.7007	98.6667	100	99.6183	5000	70000	933
F13	98	15	56.7007	98.6667	100	99.6183	5000	75000	1000
F13	98	16	56.7007	98.6667	100	99.6183	5000	80000	1067
F13	99	1	82.2796	91.8095	37.037	8.02469	5000	5000	67
F13	99	2	75.3526	98.6667	98.6616	94.4551	5000	10000	133
F13	99	3	75.3561	98.6667	98.6616	94.4551	5000	15000	200
F13	99	4	73.5279	98.6667	99.0458	97.5191	5000	20000	267
F13	99	5	72.0191	98.6667	99.2366	98.0916	5000	25000	333
F13	99	6	70.0808	98.6667	99.4275	98.4733	5000	30000	400
F13	99	7	66.5723	98.6667	99.8092	98.855	5000	35000	467
F13	99	8	65.5323	98.6667	99.8092	99.2366	5000	40000	533
F13	99	9	64.0948	98.6667	99.8092	99.2366	5000	45000	600
F13	99	10	61.3061	98.6667	99.8092	99.4275	5000	50000	667
F13	99	11	60.0279	98.6667	99.8092	99.4275	5000	55000	733
F13	99	12	60.0279	98.6667	99.8092	99.4275	5000	60000	800
F13	99	13	59.0853	98.6667	100	99.4275	5000	65000	867
F13	99	14	57.8502	98.6667	100	99.6183	5000	70000	933
F13	99	15	56.7007	98.6667	100	99.6183	5000	75000	1000
F13	99	16	56.7007	98.6667	100	99.6183	5000	80000	1067
F43	0	1	83.5076	98.6772	98.4	88.8	7500	7500	147
F43	0	2	73.1945	98.6772	99.4667	99.4667	7500	15000	294
F43	0	3	69.0939	98.6772	99.2021	99.2021	7500	22500	441
F43	0	4	60.3156	98.6772	98.939	98.939	7500	30000	588
F43	0	5	59.597	98.6772	98.939	98.939	7500	37500	735
F43	0	6	54.7464	98.6772	98.939	98.939	7500	45000	882
F43	0	7	48.2381	98.6772	99.2042	98.939	7500	52500	1029
F43	0	8	44.5791	98.6772	99.2042	98.939	7500	60000	1176
F43	0	9	42.9019	98.6772	99.2042	98.939	7500	67500	1324
F43	0	10	40.6453	98.6772	99.2042	98.939	7500	75000	1471
F43	0	11	36.1912	98.6772	99.4695	98.939	7500	82500	1618
F43	0	12	33.8615	98.6772	99.4695	98.939	7500	90000	1765
F43	0	13	31.7306	98.6772	99.4695	98.939	7500	97500	1912
F43	0	14	29.2093	98.6772	99.4695	98.939	7500	105000	2059
F43	0	15	26.8932	98.6772	99.4695	98.939	7500	112500	2206
F43	0	16	25.7553	98.6772	99.4695	98.939	7500	120000	2353
F43	1	1	79.942	98.6772	99.2021	95.4787	7500	7500	147
F43	1	2	68.0277	98.6772	99.2021	99.2021	7500	15000	294
F43	1	3	60.3565	98.6772	99.2021	99.2021	7500	22500	441
F43	1	4	55.1881	98.6772	99.2021	99.2021	7500	30000	588
F43	1	5	50.4386	98.6772	99.2021	99.2021	7500	37500	735
F43	1	6	46.5833	98.6772	99.2021	99.2021	7500	45000	882
F43	1	7	41.1767	98.6772	99.2021	99.2021	7500	52500	1029
F43	1	8	38.8456	98.6772	99.2021	99.2021	7500	60000	1176
F43	1	9	36.8164	98.6772	99.2021	99.2021	7500	67500	1324
F43	1	10	34.9717	98.6772	99.2021	99.2021	7500	75000	1471
F43	1	11	33.0137	98.6772	99.2021	99.2021	7500	82500	1618
F43	1	12	30.6441	98.6772	99.734	99.2021	7500	90000	1765
F43	1	13	28.9458	98.6772	99.4695	98.939	7500	97500	1912
F43	1	14	28.6305	98.6772	99.4695	98.939	7500	105000	2059
F43	1	15	27.4209	98.6772	99.4695	98.939	7500	112500	2206
F43	1	16	25.7553	98.6772	99.4695	98.939	7500	120000	2353
F43	2	1	77.4748	98.6772	99.4667	97.3333	7500	7500	147
F43	2	2	71.6765	98.6772	99.2021	99.2021	7500	15000	294
F43	2	3	64.6738	98.6772	99.2021	99.2021	7500	22500	441
F43	2	4	57.8437	98.6772	99.2021	99.2021	7500	30000	588
F43	2	5	50	98.6772	99.2021	99.2021	7500	37500	735
F43	2	6	47.0247	98.6772	99.2021	99.2021	7500	45000	882
F43	2	7	43.9824	98.6772	99.2021	99.2021	7500	52500	1029
F43	2	8	40.177	98.6772	99.2021	99.2021	7500	60000	1176
F43	2	9	39.7136	98.6772	99.2021	99.2021	7500	67500	1324
F43	2	10	36.8613	98.6772	99.4681	99.2021	7500	75000	1471
F43	2	11	34.9098	98.6772	99.4681	99.2021	7500	82500	1618
F43	2	12	32.5868	98.6772	99.734	99.2021	7500	90000	1765
F43	2	13	30.5415	98.6772	99.734	99.2021	7500	97500	1912
F43	2	14	28.1536	98.6772	99.734	99.2021	7500	105000	2059
F43	2	15	27.1319	98.6772	99.734	99.2021	7500	112500	2206
F43	2	16	25.7553	98.6772	99.4695	98.939	7500	120000	2353
F43	3	1	81.176	98.6772	99.1957	94.1019	7500	7500	147
F43	3	2	74.4728	98.6772	99.7326	98.6631	7500	15000	294
F43	3	3	67.0018	98.6772	99.7326	99.7326	7500	22500	441
F43	3	4	57.2721	98.6772	99.4667	99.4667	7500	30000	588
F43	3	5	53.3811	98.6772	99.4667	99.4667	7500	37500	735
F43	3	6	48.9784	98.6772	99.2021	99.2021	7500	45000	882
F43	3	7	46.0606	98.6772	99.2021	99.2021	7500	52500	1029
F43	3	8	42.7237	98.6772	99.2021	99.2021	7500	60000	1176
F43	3	9	39.4292	98.6772	99.2021	99.2021	7500	67500	1324
F43	3	10	37.3515	98.6772	99.2021	99.2021	7500	75000	1471
F43	3	11	34.5022	98.6772	99.2021	99.2021	7500	82500	1618
F43	3	12	32.5908	98.6772	99.2042	98.939	7500	90000	1765
F43	3	13	29.9271	98.6772	99.4695	98.939	7500	97500	1912
F43	3	14	29.5893	98.6772	99.4695	98.939	7500	105000	2059
F43	3	15	26.7302	98.6772	99.4695	98.939	7500	112500	2206
F43	3	16	25.7553	98.6772	99.4695	98.939	7500	120000	2353
F43	4	1	82.6379	98.6772	98.9305	90.3743	7500	7500	147
F43	4	2	71.5948	98.6772	99.4667	99.4667	7500	15000	294
F43	4	3	64.948	98.6772	99.4667	99.4667	7500	22500	441
F43	4	4	58.2197	98.6772	99.4667	99.4667	7500	30000	588
F43	4	5	53.0658	98.6772	99.4667	99.4667	7500	37500	735
F43	4	6	47.8221	98.6772	99.4667	99.4667	7500	45000	882
F43	4	7	42.374	98.6772	99.7333	99.4667	7500	52500	1029
F43	4	8	40.6961	98.6772	99.4681	99.2021	7500	60000	1176
F43	4	9	37.0853	98.6772	99.4681	99.2021	7500	67500	1324
F43	4	10	35.1189	98.6772	99.4681	99.2021	7500	75000	1471
F43	4	11	33.3758	98.6772	99.4681	99.2021	7500	82500	1618
F43	4	12	32.9379	98.6772	99.4681	99.2021	7500	90000	1765
F43	4	13	30.2603	98.6772	99.734	99.2021	7500	97500	1912
F43	4	14	28.7438	98.6772	99.4695	98.939	7500	105000	2059
F43	4	15	26.7302	98.6772	99.4695	98.939	7500	112500	2206
F43	4	16	25.7553	98.6772	99.4695	98.939	7500	120000	2353
F43	5	1	81.0919	98.6772	99.7326	96.2567	7500	7500	147
F43	5	2	80.0183	98.6772	99.7326	98.1283	7500	15000	294
F43	5	3	70.0466	98.6772	99.7326	99.7326	7500	22500	441
F43	5	4	62.7512	98.6772	99.7326	99.7326	7500	30000	588
F43	5	5	56.0445	98.6772	99.2021	99.2021	7500	37500	735
F43	5	6	52.2281	98.6772	99.2021	99.2021	7500	45000	882
F43	5	7	48.6293	98.6772	99.2021	99.2021	7500	52500	1029
F43	5	8	44.2944	98.6772	99.2021	99.2021	7500	60000	1176
F43	5	9	40.3853	98.6772	99.2021	99.2021	7500	67500	1324
F43	5	10	35.9458	98.6772	99.2021	99.2021	7500	75000	1471
F43	5	11	33.4984	98.6772	99.4681	99.2021	7500	82500	1618
F43	5	12	31.6596	98.6772	99.2042	98.939	7500	90000	1765
F43	5	13	29.6108	98.6772	99.2042	98.939	7500	97500	1912
F43	5	14	28.5094	98.6772	99.2042	98.939	7500	105000	2059
F43	5	15	26.4101	98.6772	99.4695	98.939	7500	112500	2206
F43	5	16	25.7553	98.6772	99.4695	98.939	7500	120000	2353
F43	6	1	81.595	98.6772	99.4638	90.3485	7500	7500	147
F43	6	2	74.0885	98.6772	99.7326	99.4652	7500	15000	294
F43	6	3	65.3978	98.6772	99.2021	99.2021	7500	22500	441
F43	6	4	60.6148	98.6772	99.2021	99.2021	7500	30000	588
F43	6	5	56.1808	98.6772	99.2021	99.2021	7500	37500	735
F43	6	6	52.0604	98.6772	99.2021	99.2021	7500	45000	882
F43	6	7	46.1854	98.6772	99.2021	99.2021	7500	52500	1029
F43	6	8	45.595	98.6772	99.2021	99.2021	7500	60000	1176
F43	6	9	40.5047	98.6772	99.2021	99.2021	7500	67500	1324
F43	6	10	37.3071	98.6772	99.734	99.2021	7500	75000	1471
F43	6	11	35.533	98.6772	99.734	99.2021	7500	82500	1618
F43	6	12	33.654	98.6772	99.734	99.2021	7500	90000	1765
F43	6	13	31.7396	98.6772	99.4695	98.939	7500	97500	1912
F43	6	14	29.7764	98.6772	99.4695	98.939	7500	105000	2059
F43	6	15	27.4209	98.6772	99.4695	98.939	7500	112500	2206
F43	6	16	25.7553	98.6772	99.4695	98.939	7500	120000	2353
F43	7	1	76.8491	98.6772	99.7326	98.6631	7500	7500	147
F43	7	2	69.211	98.6772	99.4667	99.4667	7500	15000	294
F43	7	3	64.4614	98.6772	99.2021	99.2021	7500	22500	441
F43	7	4	59.9349	98.6772	99.2021	99.2021	7500	30000	588
F43	7	5	52.1167	98.6772	99.2021	99.2021	7500	37500	735
F43	7	6	48.4638	98.6772	99.2021	99.2021	7500	45000	882
F43	7	7	44.045	98.6772	99.2021	99.2021	7500	52500	1029
F43	7	8	40.8144	98.6772	99.2021	99.2021	7500	60000	1176
F43	7	9	38.4605	98.6772	99.2042	98.939	7500	67500	1324
F43	7	10	38.0297	98.6772	99.2042	98.939	7500	75000	1471
F43	7	11	35.2851	98.6772	99.2042	98.939	7500	82500	1618
F43	7	12	33.5894	98.6772	99.2042	98.939	7500	90000	1765
F43	7	13	31.1826	98.6772	99.4695	98.939	7500	97500	1912
F43	7	14	28.7216	98.6772	99.4695	98.939	7500	105000	2059
F43	7	15	26.812	98.6772	99.4695	98.939	7500	112500	2206
F43	7	16	25.7553	98.6772	99.4695	98.939	7500	120000	2353
F43	8	1	83.3379	98.6772	98.9305	88.7701	7500	7500	147
F43	8	2	75.592	98.6772	99.4667	98.6667	7500	15000	294
F43	8	3	68.0149	98.6772	99.4667	99.4667	7500	22500	441
F43	8	4	61.5635	98.6772	99.2021	99.2021	7500	30000	588
F43	8	5	53.1625	98.6772	98.939	98.939	7500	37500	735
F43	8	6	49.0407	98.6772	98.939	98.939	7500	45000	882
F43	8	7	43.3425	98.6772	99.2042	98.939	7500	52500	1029
F43	8	8	40.1517	98.6772	99.2042	98.939	7500	60000	1176
F43	8	9	36.614	98.6772	99.2042	98.939	7500	67500	1324
F43	8	10	33.4971	98.6772	99.2042	98.939	7500	75000	1471
F43	8	11	30.9731	98.6772	99.4695	98.939	7500	82500	1618
F43	8	12	29.6336	98.6772	99.4695	98.939	7500	90000	1765
F43	8	13	27.8328	98.6772	99.4695	98.939	7500	97500	1912
F43	8	14	26.7153	98.6772	99.4695	98.939	7500	105000	2059
F43	8	15	26.4101	98.6772	99.4695	98.939	7500	112500	2206
F43	8	16	25.7553	98.6772	99.4695	98.939	7500	120000	2353
F43	9	1	83.5076	98.6772	98.4	88.8	7500	7500	147
F43	9	2	72.6162	98.6772	99.2021	99.2021	7500	15000	294
F43	9	3	64.5455	98.6772	99.2021	99.2021	7500	22500	441
F43	9	4	55.8883	98.6772	99.2021	99.2021	7500	30000	588
F43	9	5	49.4939	98.6772	99.2021	99.2021	7500	37500	735
F43	9	6	46.3486	98.6772	99.2021	99.2021	7500	45000	882
F43	9	7	42.0736	98.6772	99.4681	99.2021	7500	52500	1029
F43	9	8	39.0674	98.6772	99.4681	99.2021	7500	60000	1176
F43	9	9	37.5622	98.6772	99.2042	98.939	7500	67500	1324
F43	9	10	36.0422	98.6772	99.2042	98.939	7500	75000	1471
F43	9	11	33.0121	98.6772	99.2042	98.939	7500	82500	1618
F43	9	12	30.8406	98.6772	99.4695	98.939	7500	90000	1765
F43	9	13	29.4444	98.6772	99.4695	98.939	7500	97500	1912
F43	9	14	29.1133	98.6772	99.4695	98.939	7500	105000	2059
F43	9	15	27.4209	98.6772	99.4695	98.939	7500	112500	2206
F43	9	16	25.7553	98.6772	99.4695	98.939	7500	120000	2353
F43	10	1	86.1533	98.6772	96.5241	83.4225	7500	7500	147
F43	10	2	71.6765	98.6772	99.2021	99.2021	7500	15000	294
F43	10	3	64.6738	98.6772	99.2021	99.2021	7500	22500	441
F43	10	4	55.4651	98.6772	99.2021	99.2021	7500	30000	588
F43	10	5	51.3473	98.6772	98.939	98.939	7500	37500	735
F43	10	6	48.3587	98.6772	99.2042	98.939	7500	45000	882
F43	10	7	44.5102	98.6772	99.2042	98.939	7500	52500	1029
F43	10	8	42.0883	98.6772	99.2042	98.939	7500	60000	1176
F43	10	9	41.6715	98.6772	99.2042	98.939	7500	67500	1324
F43	10	10	39.2528	98.6772	99.2042	98.939	7500	75000	1471
F43	10	11	36.0288	98.6772	99.2042	98.939	7500	82500	1618
F43	10	12	34.6168	98.6772	99.2042	98.939	7500	90000	1765
F43	10	13	31.757	98.6772	99.4695	98.939	7500	97500	1912
F43	10	14	29.662	98.6772	99.4695	98.939	7500	105000	2059
F43	10	15	27.9613	98.6772	99.4695	98.939	7500	112500	2206
F43	10	16	25.7553	98.6772	99.4695	98.939	7500	120000	2353
F43	11	1	83.3379	98.6772	98.9305	88.7701	7500	7500	147
F43	11	2	72.9389	98.6772	99.7326	99.4652	7500	15000	294
F43	11	3	65.291	98.6772	99.7326	99.7326	7500	22500	441
F43	11	4	58.1664	98.6772	99.2021	99.2021	7500	30000	588
F43	11	5	53.2164	98.6772	99.2021	99.2021	7500	37500	735
F43	11	6	50.7479	98.6772	99.2021	99.2021	7500	45000	882
F43	11	7	48.4682	98.6772	99.2021	99.2021	7500	52500	1029
F43	11	8	45.331	98.6772	99.2021	99.2021	7500	60000	1176
F43	11	9	41.5857	98.6772	99.2021	99.2021	7500	67500	1324
F43	11	10	38.1956	98.6772	99.4681	99.2021	7500	75000	1471
F43	11	11	35.0188	98.6772	99.734	99.2021	7500	82500	1618
F43	11	12	32.7264	98.6772	99.4695	98.939	7500	90000	1765
F43	11	13	29.5025	98.6772	99.4695	98.939	7500	97500	1912
F43	11	14	29.2093	98.6772	99.4695	98.939	7500	105000	2059
F43	11	15	27.9613	98.6772	99.4695	98.939	7500	112500	2206
F43	11	16	25.7553	98.6772	99.4695	98.939	7500	120000	2353
F43	12	1	86.1533	98.6772	96.5241	83.4225	7500	7500	147
F43	12	2	76.6212	98.6772	99.4667	98.1333	7500	15000	294
F43	12	3	75.4631	98.6772	99.4667	98.6667	7500	22500	441
F43	12	4	67.1634	98.6772	99.2021	99.2021	7500	30000	588
F43	12	5	61.2799	98.6772	99.2021	99.2021	7500	37500	735
F43	12	6	56.8403	98.6772	99.2021	99.2021	7500	45000	882
F43	12	7	52.7005	98.6772	98.939	98.939	7500	52500	1029
F43	12	8	49.63	98.6772	98.939	98.939	7500	60000	1176
F43	12	9	44.9644	98.6772	98.939	98.939	7500	67500	1324
F43	12	10	41.7882	98.6772	98.939	98.939	7500	75000	1471
F43	12	11	38.5753	98.6772	98.939	98.939	7500	82500	1618
F43	12	12	35.36	98.6772	99.2042	98.939	7500	90000	1765
F43	12	13	32.3779	98.6772	99.2042	98.939	7500	97500	1912
F43	12	14	29.7126	98.6772	99.4695	98.939	7500	105000	2059
F43	12	15	26.812	98.6772	99.4695	98.939	7500	112500	2206
F43	12	16	25.7553	98.6772	99.4695	98.939	7500	120000	2353
F43	13	1	79.3618	98.6772	99.4667	96.5333	7500	7500	147
F43	13	2	69.6751	98.6772	99.2021	99.2021	7500	15000	294
F43	13	3	59.8165	98.6772	99.2021	99.2021	7500	22500	441
F43	13	4	54.9278	98.6772	99.2042	98.939	7500	30000	588
F43	13	5	54.4242	98.6772	99.2042	98.939	7500	37500	735
F43	13	6	47.6265	98.6772	99.2042	98.939	7500	45000	882
F43	13	7	45.6692	98.6772	99.2042	98.939	7500	52500	1029
F43	13	8	41.3806	98.6772	99.2042	98.939	7500	60000	1176
F43	13	9	37.7312	98.6772	99.2042	98.939	7500	67500	1324
F43	13	10	35.2223	98.6772	99.2042	98.939	7500	75000	1471
F43	13	11	33.4687	98.6772	99.2042	98.939	7500	82500	1618
F43	13	12	31.1069	98.6772	99.4695	98.939	7500	90000	1765
F43	13	13	29.9174	98.6772	99.4695	98.939	7500	97500	1912
F43	13	14	28.499	98.6772	99.4695	98.939	7500	105000	2059
F43	13	15	27.3083	98.6772	99.4695	98.939	7500	112500	2206
F43	13	16	25.7553	98.6772	99.4695	98.939	7500	120000	2353
F43	14	1	80.4934	98.6772	99.7326	96.2567	7500	7500	147
F43	14	2	69.211	98.6772	99.4667	99.4667	7500	15000	294
F43	14	3	60.7193	98.6772	99.4667	99.4667	7500	22500	441
F43	14	4	56.2769	98.6772	99.4667	99.4667	7500	30000	588
F43	14	5	52.7121	98.6772	99.4667	99.4667	7500	37500	735
F43	14	6	46.2206	98.6772	99.7333	99.4667	7500	45000	882
F43	14	7	42.9899	98.6772	99.7333	99.4667	7500	52500	1029
F43	14	8	39.806	98.6772	99.7333	99.4667	7500	60000	1176
F43	14	9	37.4974	98.6772	99.734	99.2021	7500	67500	1324
F43	14	10	35.3255	98.6772	99.734	99.2021	7500	75000	1471
F43	14	11	32.8879	98.6772	99.4695	98.939	7500	82500	1618
F43	14	12	30.2081	98.6772	99.4695	98.939	7500	90000	1765
F43	14	13	29.8493	98.6772	99.4695	98.939	7500	97500	1912
F43	14	14	28.5972	98.6772	99.4695	98.939	7500	105000	2059
F43	14	15	27.8488	98.6772	99.4695	98.939	7500	112500	2206
F43	14	16	25.7553	98.6772	99.4695	98.939	7500	120000	2353
F43	15	1	80.4934	98.6772	99.7326	96.2567	7500	7500	147
F43	15	2	68.0847	98.6772	99.4667	99.4667	7500	15000	294
F43	15	3	59.259	98.6772	99.4667	99.4667	7500	22500	441
F43	15	4	58.4827	98.6772	99.4667	99.4667	7500	30000	588
F43	15	5	54.5033	98.6772	99.4667	99.4667	7500	37500	735
F43	15	6	51.2196	98.6772	99.2021	99.2021	7500	45000	882
F43	15	7	47.1137	98.6772	99.2021	99.2021	7500	52500	1029
F43	15	8	42.6386	98.6772	99.2021	99.2021	7500	60000	1176
F43	15	9	39.2284	98.6772	99.2021	99.2021	7500	67500	1324
F43	15	10	35.6832	98.6772	99.2021	99.2021	7500	75000	1471
F43	15	11	33.7968	98.6772	99.2021	99.2021	7500	82500	1618
F43	15	12	31.438	98.6772	99.4681	99.2021	7500	90000	1765
F43	15	13	29.542	98.6772	99.4681	99.2021	7500	97500	1912
F43	15	14	28.3254	98.6772	99.734	99.2021	7500	105000	2059
F43	15	15	27.1319	98.6772	99.734	99.2021	7500	112500	2206
F43	15	16	25.7553	98.6772	99.4695	98.939	7500	120000	2353
F43	16	1	81.0919	98.6772	99.7326	96.2567	7500	7500	147
F43	16	2	72.7402	98.6772	99.7326	99.7326	7500	15000	294
F43	16	3	66.3016	98.6772	99.4667	99.4667	7500	22500	441
F43	16	4	57.1733	98.6772	99.4667	99.4667	7500	30000	588
F43	16	5	50.7526	98.6772	99.4667	99.4667	7500	37500	735
F43	16	6	45.8529	98.6772	99.4667	99.4667	7500	45000	882
F43	16	7	45.2772	98.6772	99.4667	99.4667	7500	52500	1029
F43	16	8	42.5385	98.6772	99.4667	99.4667	7500	60000	1176
F43	16	9	40.8013	98.6772	99.2021	99.2021	7500	67500	1324
F43	16	10	37.7486	98.6772	99.2021	99.2021	7500	75000	1471
F43	16	11	35.6998	98.6772	99.2021	99.2021	7500	82500	1618
F43	16	12	34.7249	98.6772	99.2021	99.2021	7500	90000	1765
F43	16	13	32.8192	98.6772	99.2042	98.939	7500	97500	1912
F43	16	14	29.9947	98.6772	99.4695	98.939	7500	105000	2059
F43	16	15	27.4199	98.6772	99.4695	98.939	7500	112500	2206
F43	16	16	25.7553	98.6772	99.4695	98.939	7500	120000	2353
F43	17	1	77.4748	98.6772	99.4667	97.3333	7500	7500	147
F43	17	2	69.267	98.6772	99.4667	99.4667	7500	15000	294
F43	17	3	64.3219	98.6772	99.2021	99.2021	7500	22500	441
F43	17	4	55.7591	98.6772	99.2021	99.2021	7500	30000	588
F43	17	5	52.0645	98.6772	99.2021	99.2021	7500	37500	735
F43	17	6	48.1745	98.6772	98.939	98.939	7500	45000	882
F43	17	7	44.3087	98.6772	98.939	98.939	7500	52500	1029
F43	17	8	40.996	98.6772	98.939	98.939	7500	60000	1176
F43	17	9	38.8556	98.6772	99.2042	98.939	7500	67500	1324
F43	17	10	37.0076	98.6772	99.2042	98.939	7500	75000	1471
F43	17	11	34.1698	98.6772	99.2042	98.939	7500	82500	1618
F43	17	12	31.3697	98.6772	99.2042	98.939	7500	90000	1765
F43	17	13	29.2885	98.6772	99.4695	98.939	7500	97500	1912
F43	17	14	29.0058	98.6772	99.4695	98.939	7500	105000	2059
F43	17	15	27.9613	98.6772	99.4695	98.939	7500	112500	2206
F43	17	16	25.7553	98.6772	99.4695	98.939	7500	120000	2353
F43	18	1	82.6379	98.6772	98.9305	90.3743	7500	7500	147
F43	18	2	74.3174	98.6772	99.7326	99.4652	7500	15000	294
F43	18	3	68.7517	98.6772	99.7326	99.7326	7500	22500	441
F43	18	4	61.3428	98.6772	99.7326	99.7326	7500	30000	588
F43	18	5	53.9403	98.6772	99.4667	99.4667	7500	37500	735
F43	18	6	47.7273	98.6772	99.4667	99.4667	7500	45000	882
F43	18	7	42.1267	98.6772	99.4667	99.4667	7500	52500	1029
F43	18	8	39.1434	98.6772	99.4667	99.4667	7500	60000	1176
F43	18	9	36.36	98.6772	99.2021	99.2021	7500	67500	1324
F43	18	10	34.5833	98.6772	99.2021	99.2021	7500	75000	1471
F43	18	11	31.7295	98.6772	99.734	99.2021	7500	82500	1618
F43	18	12	29.9787	98.6772	99.4695	98.939	7500	90000	1765
F43	18	13	28.9071	98.6772	99.4695	98.939	7500	97500	1912
F43	18	14	28.6076	98.6772	99.4695	98.939	7500	105000	2059
F43	18	15	27.4199	98.6772	99.4695	98.939	7500	112500	2206
F43	18	16	25.7553	98.6772	99.4695	98.939	7500	120000	2353
F43	19	1	84.4189	98.4127	97.3118	86.5591	7500	7500	147
F43	19	2	75.6723	98.6772	99.7326	98.9305	7500	15000	294
F43	19	3	66.6333	98.6772	99.4667	99.4667	7500	22500	441
F43	19	4	57.1524	98.6772	99.4667	99.4667	7500	30000	588
F43	19	5	55.3428	98.6772	99.2021	99.2021	7500	37500	735
F43	19	6	51.624	98.6772	99.2042	98.939	7500	45000	882
F43	19	7	46.6383	98.6772	99.2042	98.939	7500	52500	1029
F43	19	8	42.1483	98.6772	99.2042	98.939	7500	60000	1176
F43	19	9	38.4265	98.6772	99.2042	98.939	7500	67500	1324
F43	19	10	36.3093	98.6772	99.2042	98.939	7500	75000	1471
F43	19	11	35.9417	98.6772	99.2042	98.939	7500	82500	1618
F43	19	12	33.6125	98.6772	99.4695	98.939	7500	90000	1765
F43	19	13	31.5675	98.6772	99.4695	98.939	7500	97500	1912
F43	19	14	29.5893	98.6772	99.4695	98.939	7500	105000	2059
F43	19	15	28.4845	98.6772	99.4695	98.939	7500	112500	2206
F43	19	16	25.7553	98.6772	99.4695	98.939	7500	120000	2353
F43	20	1	79.3618	98.6772	99.4667	96.5333	7500	7500	147
F43	20	2	67.7441	98.6772	99.4667	99.4667	7500	15000	294
F43	20	3	66.7555	98.6772	99.4667	99.4667	7500	22500	441
F43	20	4	59.4072	98.6772	99.2021	99.2021	7500	30000	588
F43	20	5	54.1491	98.6772	99.2021	99.2021	7500	37500	735
F43	20	6	49.7482	98.6772	99.4681	99.2021	7500	45000	882
F43	20	7	47.5947	98.6772	99.4681	99.2021	7500	52500	1029
F43	20	8	42.1956	98.6772	99.4681	99.2021	7500	60000	1176
F43	20	9	38.6536	98.6772	99.734	99.2021	7500	67500	1324
F43	20	10	36.13	98.6772	99.734	99.2021	7500	75000	1471
F43	20	11	34.4377	98.6772	99.734	99.2021	7500	82500	1618
F43	20	12	32.3235	98.6772	99.4695	98.939	7500	90000	1765
F43	20	13	29.708	98.6772	99.4695	98.939	7500	97500	1912
F43	20	14	27.9265	98.6772	99.4695	98.939	7500	105000	2059
F43	20	15	26.8932	98.6772	99.4695	98.939	7500	112500	2206
F43	20	16	25.7553	98.6772	99.4695	98.939	7500	120000	2353
F43	21	1	91.358	94.709	47.7654	13.9665	7500	7500	147
F43	21	2	81.9047	98.6772	99.7326	93.8503	7500	15000	294
F43	21	3	74.0548	98.6772	99.2021	99.2021	7500	22500	441
F43	21	4	64.9692	98.6772	98.939	98.939	7500	30000	588
F43	21	5	60.3084	98.6772	98.939	98.939	7500	37500	735
F43	21	6	56.2563	98.6772	98.939	98.939	7500	45000	882
F43	21	7	49.2057	98.6772	98.939	98.939	7500	52500	1029
F43	21	8	45.3492	98.6772	98.939	98.939	7500	60000	1176
F43	21	9	40.658	98.6772	99.2042	98.939	7500	67500	1324
F43	21	10	38.3086	98.6772	99.2042	98.939	7500	75000	1471
F43	21	11	35.0007	98.6772	99.2042	98.939	7500	82500	1618
F43	21	12	33.3263	98.6772	99.2042	98.939	7500	90000	1765
F43	21	13	31.3209	98.6772	99.2042	98.939	7500	97500	1912
F43	21	14	28.8543	98.6772	99.2042	98.939	7500	105000	2059
F43	21	15	26.9646	98.6772	99.4695	98.939	7500	112500	2206
F43	21	16	25.7553	98.6772	99.4695	98.939	7500	120000	2353
F43	22	1	84.4189	98.4127	97.3118	86.5591	7500	7500	147
F43	22	2	73.4153	98.6772	99.2021	98.4043	7500	15000	294
F43	22	3	66.7983	98.6772	99.2021	99.2021	7500	22500	441
F43	22	4	58.1837	98.6772	99.2021	99.2021	7500	30000	588
F43	22	5	54.1863	98.6772	99.2021	99.2021	7500	37500	735
F43	22	6	47.8182	98.6772	99.2021	99.2021	7500	45000	882
F43	22	7	44.0741	98.6772	99.2021	99.2021	7500	52500	1029
F43	22	8	43.491	98.6772	99.2021	99.2021	7500	60000	1176
F43	22	9	39.2843	98.6772	99.2021	99.2021	7500	67500	1324
F43	22	10	36.256	98.6772	99.4681	99.2021	7500	75000	1471
F43	22	11	33.8751	98.6772	99.4681	99.2021	7500	82500	1618
F43	22	12	31.7666	98.6772	99.4681	99.2021	7500	90000	1765
F43	22	13	30.2787	98.6772	99.734	99.2021	7500	97500	1912
F43	22	14	28.9339	98.6772	99.734	99.2021	7500	105000	2059
F43	22	15	27.4209	98.6772	99.4695	98.939	7500	112500	2206
F43	22	16	25.7553	98.6772	99.4695	98.939	7500	120000	2353
F43	23	1	83.3379	98.6772	98.9305	88.7701	7500	7500	147
F43	23	2	74.46	98.6772	99.7326	99.4652	7500	15000	294
F43	23	3	67.3694	98.6772	99.4667	99.4667	7500	22500	441
F43	23	4	64.0438	98.6772	99.2021	99.2021	7500	30000	588
F43	23	5	58.3775	98.6772	99.2021	99.2021	7500	37500	735
F43	23	6	51.8485	98.6772	99.2021	99.2021	7500	45000	882
F43	23	7	46.5958	98.6772	99.2021	99.2021	7500	52500	1029
F43	23	8	42.8378	98.6772	99.2021	99.2021	7500	60000	1176
F43	23	9	40.4286	98.6772	99.2021	99.2021	7500	67500	1324
F43	23	10	36.0868	98.6772	99.4681	99.2021	7500	75000	1471
F43	23	11	33.0596	98.6772	99.4681	99.2021	7500	82500	1618
F43	23	12	31.6374	98.6772	99.734	99.2021	7500	90000	1765
F43	23	13	29.732	98.6772	99.734	99.2021	7500	97500	1912
F43	23	14	27.4695	98.6772	99.734	99.2021	7500	105000	2059
F43	23	15	26.0496	98.6772	99.4695	98.939	7500	112500	2206
F43	23	16	25.7553	98.6772	99.4695	98.939	7500	120000	2353
F43	24	1	81.595	98.6772	99.4638	90.3485	7500	7500	147
F43	24	2	71.0819	98.6772	99.4667	99.4667	7500	15000	294
F43	24	3	70.073	98.6772	99.4667	99.4667	7500	22500	441
F43	24	4	64.0408	98.6772	99.4667	99.4667	7500	30000	588
F43	24	5	55.9514	98.6772	99.4667	99.4667	7500	37500	735
F43	24	6	50.6472	98.6772	99.4667	99.4667	7500	45000	882
F43	24	7	47.3411	98.6772	99.4667	99.4667	7500	52500	1029
F43	24	8	43.853	98.6772	99.4681	99.2021	7500	60000	1176
F43	24	9	40.8793	98.6772	99.4681	99.2021	7500	67500	1324
F43	24	10	38.8623	98.6772	99.4681	99.2021	7500	75000	1471
F43	24	11	37.3088	98.6772	99.2042	98.939	7500	82500	1618
F43	24	12	33.2839	98.6772	99.2042	98.939	7500	90000	1765
F43	24	13	30.5243	98.6772	99.2042	98.939	7500	97500	1912
F43	24	14	29.7244	98.6772	99.2042	98.939	7500	105000	2059
F43	24	15	27.8488	98.6772	99.4695	98.939	7500	112500	2206
[truncated: 1,201 more rows]
