# Supplementary material for: A cost-effective and scalable barcoded library construction method for deep mutational scanning studies
Source: PLoS Biol. 2026 Feb 11;24(2):e3003645. doi: 10.1371/journal.pbio.3003645 (PMC12923136; doi:10.1371/journal.pbio.3003645)
Supplement: S2 Data — (XLSX) [file pbio.3003645.s026.xlsx]

## Sheet: Sheet1
Fragment	mut_codon	ref_codon	ref_aa	position	expected_mutations	core	mutation	barcode_per_mut	reads	read_freq	mutation_aa	barcode_per_mut_aa
F1	1	ATG	M	1	800	AAGCGAGGCTTGACACCTAAGAACGGTGTACATATTGAGACGGGTCCGGATACAGAATCGTCCGCGGACTCCAGC	AAG	15	192	0.000573842	K	15
F1	1	ATG	M	1	800	AATCGAGGCTTGACACCTAAGAACGGTGTACATATTGAGACGGGTCCGGATACAGAATCGTCCGCGGACTCCAGC	AAT	6	77	0.000230134	N	6
F1	1	ATG	M	1	800	ACGCGAGGCTTGACACCTAAGAACGGTGTACATATTGAGACGGGTCCGGATACAGAATCGTCCGCGGACTCCAGC	ACG	6	48	0.00014346	T	15
F1	1	ATG	M	1	800	ACTCGAGGCTTGACACCTAAGAACGGTGTACATATTGAGACGGGTCCGGATACAGAATCGTCCGCGGACTCCAGC	ACT	9	137	0.00040946	T	15
F1	1	ATG	M	1	800	AGGCGAGGCTTGACACCTAAGAACGGTGTACATATTGAGACGGGTCCGGATACAGAATCGTCCGCGGACTCCAGC	AGG	13	329	0.000983302	R	38
F1	1	ATG	M	1	800	AGTCGAGGCTTGACACCTAAGAACGGTGTACATATTGAGACGGGTCCGGATACAGAATCGTCCGCGGACTCCAGC	AGT	17	175	0.000523033	S	31
F1	1	ATG	M	1	800	ATTCGAGGCTTGACACCTAAGAACGGTGTACATATTGAGACGGGTCCGGATACAGAATCGTCCGCGGACTCCAGC	ATT	13	286	0.000854785	I	13
F1	1	ATG	M	1	800	CAGCGAGGCTTGACACCTAAGAACGGTGTACATATTGAGACGGGTCCGGATACAGAATCGTCCGCGGACTCCAGC	CAG	8	131	0.000391527	Q	8
F1	1	ATG	M	1	800	CATCGAGGCTTGACACCTAAGAACGGTGTACATATTGAGACGGGTCCGGATACAGAATCGTCCGCGGACTCCAGC	CAT	11	115	0.000343707	H	11
F1	1	ATG	M	1	800	CCGCGAGGCTTGACACCTAAGAACGGTGTACATATTGAGACGGGTCCGGATACAGAATCGTCCGCGGACTCCAGC	CCG	9	142	0.000424404	P	14
F1	1	ATG	M	1	800	CCTCGAGGCTTGACACCTAAGAACGGTGTACATATTGAGACGGGTCCGGATACAGAATCGTCCGCGGACTCCAGC	CCT	5	74	0.000221168	P	14
F1	1	ATG	M	1	800	CGGCGAGGCTTGACACCTAAGAACGGTGTACATATTGAGACGGGTCCGGATACAGAATCGTCCGCGGACTCCAGC	CGG	12	146	0.000436359	R	38
F1	1	ATG	M	1	800	CGTCGAGGCTTGACACCTAAGAACGGTGTACATATTGAGACGGGTCCGGATACAGAATCGTCCGCGGACTCCAGC	CGT	13	339	0.00101319	R	38
F1	1	ATG	M	1	800	CTGCGAGGCTTGACACCTAAGAACGGTGTACATATTGAGACGGGTCCGGATACAGAATCGTCCGCGGACTCCAGC	CTG	8	131	0.000391527	L	23
F1	1	ATG	M	1	800	CTTCGAGGCTTGACACCTAAGAACGGTGTACATATTGAGACGGGTCCGGATACAGAATCGTCCGCGGACTCCAGC	CTT	2	32	9.56403e-05	L	23
F1	1	ATG	M	1	800	GAGCGAGGCTTGACACCTAAGAACGGTGTACATATTGAGACGGGTCCGGATACAGAATCGTCCGCGGACTCCAGC	GAG	6	78	0.000233123	E	6
F1	1	ATG	M	1	800	GATCGAGGCTTGACACCTAAGAACGGTGTACATATTGAGACGGGTCCGGATACAGAATCGTCCGCGGACTCCAGC	GAT	9	218	0.00065155	D	9
F1	1	ATG	M	1	800	GCGCGAGGCTTGACACCTAAGAACGGTGTACATATTGAGACGGGTCCGGATACAGAATCGTCCGCGGACTCCAGC	GCG	11	212	0.000633617	A	17
F1	1	ATG	M	1	800	GCTCGAGGCTTGACACCTAAGAACGGTGTACATATTGAGACGGGTCCGGATACAGAATCGTCCGCGGACTCCAGC	GCT	6	63	0.000188292	A	17
F1	1	ATG	M	1	800	GGGCGAGGCTTGACACCTAAGAACGGTGTACATATTGAGACGGGTCCGGATACAGAATCGTCCGCGGACTCCAGC	GGG	16	337	0.00100721	G	40
F1	1	ATG	M	1	800	GGTCGAGGCTTGACACCTAAGAACGGTGTACATATTGAGACGGGTCCGGATACAGAATCGTCCGCGGACTCCAGC	GGT	24	390	0.00116562	G	40
F1	1	ATG	M	1	800	GTGCGAGGCTTGACACCTAAGAACGGTGTACATATTGAGACGGGTCCGGATACAGAATCGTCCGCGGACTCCAGC	GTG	18	253	0.000756156	V	41
F1	1	ATG	M	1	800	GTTCGAGGCTTGACACCTAAGAACGGTGTACATATTGAGACGGGTCCGGATACAGAATCGTCCGCGGACTCCAGC	GTT	23	404	0.00120746	V	41
F1	1	ATG	M	1	800	TAGCGAGGCTTGACACCTAAGAACGGTGTACATATTGAGACGGGTCCGGATACAGAATCGTCCGCGGACTCCAGC	TAG	19	287	0.000857774	*	19
F1	1	ATG	M	1	800	TATCGAGGCTTGACACCTAAGAACGGTGTACATATTGAGACGGGTCCGGATACAGAATCGTCCGCGGACTCCAGC	TAT	19	266	0.00079501	Y	19
F1	1	ATG	M	1	800	TCGCGAGGCTTGACACCTAAGAACGGTGTACATATTGAGACGGGTCCGGATACAGAATCGTCCGCGGACTCCAGC	TCG	7	96	0.000286921	S	31
F1	1	ATG	M	1	800	TCTCGAGGCTTGACACCTAAGAACGGTGTACATATTGAGACGGGTCCGGATACAGAATCGTCCGCGGACTCCAGC	TCT	7	79	0.000236112	S	31
F1	1	ATG	M	1	800	TGGCGAGGCTTGACACCTAAGAACGGTGTACATATTGAGACGGGTCCGGATACAGAATCGTCCGCGGACTCCAGC	TGG	15	177	0.00052901	W	15
F1	1	ATG	M	1	800	TGTCGAGGCTTGACACCTAAGAACGGTGTACATATTGAGACGGGTCCGGATACAGAATCGTCCGCGGACTCCAGC	TGT	14	189	0.000564876	C	14
F1	1	ATG	M	1	800	TTGCGAGGCTTGACACCTAAGAACGGTGTACATATTGAGACGGGTCCGGATACAGAATCGTCCGCGGACTCCAGC	TTG	13	204	0.000609707	L	23
F1	1	ATG	M	1	800	TTTCGAGGCTTGACACCTAAGAACGGTGTACATATTGAGACGGGTCCGGATACAGAATCGTCCGCGGACTCCAGC	TTT	14	205	0.000612696	F	14
F1	2	CGA	R	2	800	ATGAAGGGCTTGACACCTAAGAACGGTGTACATATTGAGACGGGTCCGGATACAGAATCGTCCGCGGACTCCAGC	AAG	15	206	0.000615684	K	15
F1	2	CGA	R	2	800	ATGAATGGCTTGACACCTAAGAACGGTGTACATATTGAGACGGGTCCGGATACAGAATCGTCCGCGGACTCCAGC	AAT	16	270	0.000806965	N	16
F1	2	CGA	R	2	800	ATGACGGGCTTGACACCTAAGAACGGTGTACATATTGAGACGGGTCCGGATACAGAATCGTCCGCGGACTCCAGC	ACG	13	209	0.000624651	T	24
F1	2	CGA	R	2	800	ATGACTGGCTTGACACCTAAGAACGGTGTACATATTGAGACGGGTCCGGATACAGAATCGTCCGCGGACTCCAGC	ACT	11	135	0.000403483	T	24
F1	2	CGA	R	2	800	ATGAGGGGCTTGACACCTAAGAACGGTGTACATATTGAGACGGGTCCGGATACAGAATCGTCCGCGGACTCCAGC	AGG	38	594	0.00177532	R	77
F1	2	CGA	R	2	800	ATGAGTGGCTTGACACCTAAGAACGGTGTACATATTGAGACGGGTCCGGATACAGAATCGTCCGCGGACTCCAGC	AGT	26	247	0.000738224	S	53
F1	2	CGA	R	2	800	ATGATGGGCTTGACACCTAAGAACGGTGTACATATTGAGACGGGTCCGGATACAGAATCGTCCGCGGACTCCAGC	ATG	21	277	0.000827886	M	21
F1	2	CGA	R	2	800	ATGATTGGCTTGACACCTAAGAACGGTGTACATATTGAGACGGGTCCGGATACAGAATCGTCCGCGGACTCCAGC	ATT	17	336	0.00100422	I	17
F1	2	CGA	R	2	800	ATGCAGGGCTTGACACCTAAGAACGGTGTACATATTGAGACGGGTCCGGATACAGAATCGTCCGCGGACTCCAGC	CAG	20	300	0.000896628	Q	20
F1	2	CGA	R	2	800	ATGCATGGCTTGACACCTAAGAACGGTGTACATATTGAGACGGGTCCGGATACAGAATCGTCCGCGGACTCCAGC	CAT	12	116	0.000346696	H	12
F1	2	CGA	R	2	800	ATGCCGGGCTTGACACCTAAGAACGGTGTACATATTGAGACGGGTCCGGATACAGAATCGTCCGCGGACTCCAGC	CCG	10	182	0.000543954	P	18
F1	2	CGA	R	2	800	ATGCCTGGCTTGACACCTAAGAACGGTGTACATATTGAGACGGGTCCGGATACAGAATCGTCCGCGGACTCCAGC	CCT	8	158	0.000472224	P	18
F1	2	CGA	R	2	800	ATGCGGGGCTTGACACCTAAGAACGGTGTACATATTGAGACGGGTCCGGATACAGAATCGTCCGCGGACTCCAGC	CGG	17	337	0.00100721	R	77
F1	2	CGA	R	2	800	ATGCGTGGCTTGACACCTAAGAACGGTGTACATATTGAGACGGGTCCGGATACAGAATCGTCCGCGGACTCCAGC	CGT	22	251	0.000750179	R	77
F1	2	CGA	R	2	800	ATGCTGGGCTTGACACCTAAGAACGGTGTACATATTGAGACGGGTCCGGATACAGAATCGTCCGCGGACTCCAGC	CTG	14	241	0.000720291	L	47
F1	2	CGA	R	2	800	ATGCTTGGCTTGACACCTAAGAACGGTGTACATATTGAGACGGGTCCGGATACAGAATCGTCCGCGGACTCCAGC	CTT	15	249	0.000744201	L	47
F1	2	CGA	R	2	800	ATGGAGGGCTTGACACCTAAGAACGGTGTACATATTGAGACGGGTCCGGATACAGAATCGTCCGCGGACTCCAGC	GAG	23	278	0.000830875	E	23
F1	2	CGA	R	2	800	ATGGATGGCTTGACACCTAAGAACGGTGTACATATTGAGACGGGTCCGGATACAGAATCGTCCGCGGACTCCAGC	GAT	16	238	0.000711325	D	16
F1	2	CGA	R	2	800	ATGGCGGGCTTGACACCTAAGAACGGTGTACATATTGAGACGGGTCCGGATACAGAATCGTCCGCGGACTCCAGC	GCG	14	192	0.000573842	A	21
F1	2	CGA	R	2	800	ATGGCTGGCTTGACACCTAAGAACGGTGTACATATTGAGACGGGTCCGGATACAGAATCGTCCGCGGACTCCAGC	GCT	7	64	0.000191281	A	21
F1	2	CGA	R	2	800	ATGGGGGGCTTGACACCTAAGAACGGTGTACATATTGAGACGGGTCCGGATACAGAATCGTCCGCGGACTCCAGC	GGG	32	420	0.00125528	G	63
F1	2	CGA	R	2	800	ATGGGTGGCTTGACACCTAAGAACGGTGTACATATTGAGACGGGTCCGGATACAGAATCGTCCGCGGACTCCAGC	GGT	31	624	0.00186499	G	63
F1	2	CGA	R	2	800	ATGGTGGGCTTGACACCTAAGAACGGTGTACATATTGAGACGGGTCCGGATACAGAATCGTCCGCGGACTCCAGC	GTG	40	736	0.00219973	V	66
F1	2	CGA	R	2	800	ATGGTTGGCTTGACACCTAAGAACGGTGTACATATTGAGACGGGTCCGGATACAGAATCGTCCGCGGACTCCAGC	GTT	26	469	0.00140173	V	66
F1	2	CGA	R	2	800	ATGTAGGGCTTGACACCTAAGAACGGTGTACATATTGAGACGGGTCCGGATACAGAATCGTCCGCGGACTCCAGC	TAG	25	358	0.00106998	*	25
F1	2	CGA	R	2	800	ATGTATGGCTTGACACCTAAGAACGGTGTACATATTGAGACGGGTCCGGATACAGAATCGTCCGCGGACTCCAGC	TAT	19	389	0.00116263	Y	19
F1	2	CGA	R	2	800	ATGTCGGGCTTGACACCTAAGAACGGTGTACATATTGAGACGGGTCCGGATACAGAATCGTCCGCGGACTCCAGC	TCG	12	233	0.000696381	S	53
F1	2	CGA	R	2	800	ATGTCTGGCTTGACACCTAAGAACGGTGTACATATTGAGACGGGTCCGGATACAGAATCGTCCGCGGACTCCAGC	TCT	15	208	0.000621662	S	53
F1	2	CGA	R	2	800	ATGTGGGGCTTGACACCTAAGAACGGTGTACATATTGAGACGGGTCCGGATACAGAATCGTCCGCGGACTCCAGC	TGG	35	579	0.00173049	W	35
F1	2	CGA	R	2	800	ATGTGTGGCTTGACACCTAAGAACGGTGTACATATTGAGACGGGTCCGGATACAGAATCGTCCGCGGACTCCAGC	TGT	22	334	0.000998246	C	22
F1	2	CGA	R	2	800	ATGTTGGGCTTGACACCTAAGAACGGTGTACATATTGAGACGGGTCCGGATACAGAATCGTCCGCGGACTCCAGC	TTG	18	255	0.000762134	L	47
F1	2	CGA	R	2	800	ATGTTTGGCTTGACACCTAAGAACGGTGTACATATTGAGACGGGTCCGGATACAGAATCGTCCGCGGACTCCAGC	TTT	23	364	0.00108791	F	23
F1	3	GGC	G	3	800	ATGCGAAAGTTGACACCTAAGAACGGTGTACATATTGAGACGGGTCCGGATACAGAATCGTCCGCGGACTCCAGC	AAG	20	305	0.000911572	K	20
F1	3	GGC	G	3	800	ATGCGAAATTTGACACCTAAGAACGGTGTACATATTGAGACGGGTCCGGATACAGAATCGTCCGCGGACTCCAGC	AAT	26	307	0.000917549	N	26
F1	3	GGC	G	3	800	ATGCGAACGTTGACACCTAAGAACGGTGTACATATTGAGACGGGTCCGGATACAGAATCGTCCGCGGACTCCAGC	ACG	11	257	0.000768111	T	27
F1	3	GGC	G	3	800	ATGCGAACTTTGACACCTAAGAACGGTGTACATATTGAGACGGGTCCGGATACAGAATCGTCCGCGGACTCCAGC	ACT	16	201	0.000600741	T	27
F1	3	GGC	G	3	800	ATGCGAAGGTTGACACCTAAGAACGGTGTACATATTGAGACGGGTCCGGATACAGAATCGTCCGCGGACTCCAGC	AGG	38	554	0.00165577	R	80
F1	3	GGC	G	3	800	ATGCGAAGTTTGACACCTAAGAACGGTGTACATATTGAGACGGGTCCGGATACAGAATCGTCCGCGGACTCCAGC	AGT	24	359	0.00107296	S	53
F1	3	GGC	G	3	800	ATGCGAATGTTGACACCTAAGAACGGTGTACATATTGAGACGGGTCCGGATACAGAATCGTCCGCGGACTCCAGC	ATG	32	339	0.00101319	M	32
F1	3	GGC	G	3	800	ATGCGAATTTTGACACCTAAGAACGGTGTACATATTGAGACGGGTCCGGATACAGAATCGTCCGCGGACTCCAGC	ATT	28	411	0.00122838	I	28
F1	3	GGC	G	3	800	ATGCGACAGTTGACACCTAAGAACGGTGTACATATTGAGACGGGTCCGGATACAGAATCGTCCGCGGACTCCAGC	CAG	18	200	0.000597752	Q	18
F1	3	GGC	G	3	800	ATGCGACATTTGACACCTAAGAACGGTGTACATATTGAGACGGGTCCGGATACAGAATCGTCCGCGGACTCCAGC	CAT	20	262	0.000783055	H	20
F1	3	GGC	G	3	800	ATGCGACCGTTGACACCTAAGAACGGTGTACATATTGAGACGGGTCCGGATACAGAATCGTCCGCGGACTCCAGC	CCG	10	185	0.00055292	P	20
F1	3	GGC	G	3	800	ATGCGACCTTTGACACCTAAGAACGGTGTACATATTGAGACGGGTCCGGATACAGAATCGTCCGCGGACTCCAGC	CCT	10	199	0.000594763	P	20
F1	3	GGC	G	3	800	ATGCGACGGTTGACACCTAAGAACGGTGTACATATTGAGACGGGTCCGGATACAGAATCGTCCGCGGACTCCAGC	CGG	23	490	0.00146449	R	80
F1	3	GGC	G	3	800	ATGCGACGTTTGACACCTAAGAACGGTGTACATATTGAGACGGGTCCGGATACAGAATCGTCCGCGGACTCCAGC	CGT	19	207	0.000618673	R	80
F1	3	GGC	G	3	800	ATGCGACTGTTGACACCTAAGAACGGTGTACATATTGAGACGGGTCCGGATACAGAATCGTCCGCGGACTCCAGC	CTG	16	293	0.000875706	L	71
F1	3	GGC	G	3	800	ATGCGACTTTTGACACCTAAGAACGGTGTACATATTGAGACGGGTCCGGATACAGAATCGTCCGCGGACTCCAGC	CTT	24	334	0.000998246	L	71
F1	3	GGC	G	3	800	ATGCGAGAGTTGACACCTAAGAACGGTGTACATATTGAGACGGGTCCGGATACAGAATCGTCCGCGGACTCCAGC	GAG	20	300	0.000896628	E	20
F1	3	GGC	G	3	800	ATGCGAGATTTGACACCTAAGAACGGTGTACATATTGAGACGGGTCCGGATACAGAATCGTCCGCGGACTCCAGC	GAT	28	510	0.00152427	D	28
F1	3	GGC	G	3	800	ATGCGAGCGTTGACACCTAAGAACGGTGTACATATTGAGACGGGTCCGGATACAGAATCGTCCGCGGACTCCAGC	GCG	22	321	0.000959392	A	40
F1	3	GGC	G	3	800	ATGCGAGCTTTGACACCTAAGAACGGTGTACATATTGAGACGGGTCCGGATACAGAATCGTCCGCGGACTCCAGC	GCT	18	293	0.000875706	A	40
F1	3	GGC	G	3	800	ATGCGAGGGTTGACACCTAAGAACGGTGTACATATTGAGACGGGTCCGGATACAGAATCGTCCGCGGACTCCAGC	GGG	38	618	0.00184705	G	75
F1	3	GGC	G	3	800	ATGCGAGGTTTGACACCTAAGAACGGTGTACATATTGAGACGGGTCCGGATACAGAATCGTCCGCGGACTCCAGC	GGT	37	763	0.00228042	G	75
F1	3	GGC	G	3	800	ATGCGAGTGTTGACACCTAAGAACGGTGTACATATTGAGACGGGTCCGGATACAGAATCGTCCGCGGACTCCAGC	GTG	25	352	0.00105204	V	47
F1	3	GGC	G	3	800	ATGCGAGTTTTGACACCTAAGAACGGTGTACATATTGAGACGGGTCCGGATACAGAATCGTCCGCGGACTCCAGC	GTT	22	308	0.000920538	V	47
F1	3	GGC	G	3	800	ATGCGATAGTTGACACCTAAGAACGGTGTACATATTGAGACGGGTCCGGATACAGAATCGTCCGCGGACTCCAGC	TAG	26	377	0.00112676	*	26
F1	3	GGC	G	3	800	ATGCGATATTTGACACCTAAGAACGGTGTACATATTGAGACGGGTCCGGATACAGAATCGTCCGCGGACTCCAGC	TAT	28	452	0.00135092	Y	28
F1	3	GGC	G	3	800	ATGCGATCGTTGACACCTAAGAACGGTGTACATATTGAGACGGGTCCGGATACAGAATCGTCCGCGGACTCCAGC	TCG	14	192	0.000573842	S	53
F1	3	GGC	G	3	800	ATGCGATCTTTGACACCTAAGAACGGTGTACATATTGAGACGGGTCCGGATACAGAATCGTCCGCGGACTCCAGC	TCT	15	185	0.00055292	S	53
F1	3	GGC	G	3	800	ATGCGATGGTTGACACCTAAGAACGGTGTACATATTGAGACGGGTCCGGATACAGAATCGTCCGCGGACTCCAGC	TGG	31	640	0.00191281	W	31
F1	3	GGC	G	3	800	ATGCGATGTTTGACACCTAAGAACGGTGTACATATTGAGACGGGTCCGGATACAGAATCGTCCGCGGACTCCAGC	TGT	31	455	0.00135989	C	31
F1	3	GGC	G	3	800	ATGCGATTGTTGACACCTAAGAACGGTGTACATATTGAGACGGGTCCGGATACAGAATCGTCCGCGGACTCCAGC	TTG	31	493	0.00147346	L	71
F1	3	GGC	G	3	800	ATGCGATTTTTGACACCTAAGAACGGTGTACATATTGAGACGGGTCCGGATACAGAATCGTCCGCGGACTCCAGC	TTT	23	245	0.000732246	F	23
F1	4	TTG	L	4	800	ATGCGAGGCAAGACACCTAAGAACGGTGTACATATTGAGACGGGTCCGGATACAGAATCGTCCGCGGACTCCAGC	AAG	20	348	0.00104009	K	20
F1	4	TTG	L	4	800	ATGCGAGGCAATACACCTAAGAACGGTGTACATATTGAGACGGGTCCGGATACAGAATCGTCCGCGGACTCCAGC	AAT	27	485	0.00144955	N	27
F1	4	TTG	L	4	800	ATGCGAGGCACGACACCTAAGAACGGTGTACATATTGAGACGGGTCCGGATACAGAATCGTCCGCGGACTCCAGC	ACG	19	326	0.000974336	T	41
F1	4	TTG	L	4	800	ATGCGAGGCACTACACCTAAGAACGGTGTACATATTGAGACGGGTCCGGATACAGAATCGTCCGCGGACTCCAGC	ACT	22	381	0.00113872	T	41
F1	4	TTG	L	4	800	ATGCGAGGCAGGACACCTAAGAACGGTGTACATATTGAGACGGGTCCGGATACAGAATCGTCCGCGGACTCCAGC	AGG	22	280	0.000836853	R	58
F1	4	TTG	L	4	800	ATGCGAGGCAGTACACCTAAGAACGGTGTACATATTGAGACGGGTCCGGATACAGAATCGTCCGCGGACTCCAGC	AGT	18	356	0.001064	S	55
F1	4	TTG	L	4	800	ATGCGAGGCATGACACCTAAGAACGGTGTACATATTGAGACGGGTCCGGATACAGAATCGTCCGCGGACTCCAGC	ATG	21	423	0.00126425	M	21
F1	4	TTG	L	4	800	ATGCGAGGCATTACACCTAAGAACGGTGTACATATTGAGACGGGTCCGGATACAGAATCGTCCGCGGACTCCAGC	ATT	23	344	0.00102813	I	23
F1	4	TTG	L	4	800	ATGCGAGGCCAGACACCTAAGAACGGTGTACATATTGAGACGGGTCCGGATACAGAATCGTCCGCGGACTCCAGC	CAG	21	319	0.000953414	Q	21
F1	4	TTG	L	4	800	ATGCGAGGCCATACACCTAAGAACGGTGTACATATTGAGACGGGTCCGGATACAGAATCGTCCGCGGACTCCAGC	CAT	17	303	0.000905594	H	17
F1	4	TTG	L	4	800	ATGCGAGGCCCGACACCTAAGAACGGTGTACATATTGAGACGGGTCCGGATACAGAATCGTCCGCGGACTCCAGC	CCG	15	210	0.000627639	P	25
F1	4	TTG	L	4	800	ATGCGAGGCCCTACACCTAAGAACGGTGTACATATTGAGACGGGTCCGGATACAGAATCGTCCGCGGACTCCAGC	CCT	10	120	0.000358651	P	25
F1	4	TTG	L	4	800	ATGCGAGGCCGGACACCTAAGAACGGTGTACATATTGAGACGGGTCCGGATACAGAATCGTCCGCGGACTCCAGC	CGG	19	344	0.00102813	R	58
F1	4	TTG	L	4	800	ATGCGAGGCCGTACACCTAAGAACGGTGTACATATTGAGACGGGTCCGGATACAGAATCGTCCGCGGACTCCAGC	CGT	17	350	0.00104607	R	58
F1	4	TTG	L	4	800	ATGCGAGGCCTGACACCTAAGAACGGTGTACATATTGAGACGGGTCCGGATACAGAATCGTCCGCGGACTCCAGC	CTG	19	279	0.000833864	L	45
F1	4	TTG	L	4	800	ATGCGAGGCCTTACACCTAAGAACGGTGTACATATTGAGACGGGTCCGGATACAGAATCGTCCGCGGACTCCAGC	CTT	26	486	0.00145254	L	45
F1	4	TTG	L	4	800	ATGCGAGGCGAGACACCTAAGAACGGTGTACATATTGAGACGGGTCCGGATACAGAATCGTCCGCGGACTCCAGC	GAG	17	289	0.000863751	E	17
F1	4	TTG	L	4	800	ATGCGAGGCGATACACCTAAGAACGGTGTACATATTGAGACGGGTCCGGATACAGAATCGTCCGCGGACTCCAGC	GAT	27	413	0.00123436	D	27
F1	4	TTG	L	4	800	ATGCGAGGCGCGACACCTAAGAACGGTGTACATATTGAGACGGGTCCGGATACAGAATCGTCCGCGGACTCCAGC	GCG	20	322	0.00096238	A	38
F1	4	TTG	L	4	800	ATGCGAGGCGCTACACCTAAGAACGGTGTACATATTGAGACGGGTCCGGATACAGAATCGTCCGCGGACTCCAGC	GCT	18	160	0.000478201	A	38
F1	4	TTG	L	4	800	ATGCGAGGCGGGACACCTAAGAACGGTGTACATATTGAGACGGGTCCGGATACAGAATCGTCCGCGGACTCCAGC	GGG	44	607	0.00181418	G	80
F1	4	TTG	L	4	800	ATGCGAGGCGGTACACCTAAGAACGGTGTACATATTGAGACGGGTCCGGATACAGAATCGTCCGCGGACTCCAGC	GGT	36	679	0.00202937	G	80
F1	4	TTG	L	4	800	ATGCGAGGCGTGACACCTAAGAACGGTGTACATATTGAGACGGGTCCGGATACAGAATCGTCCGCGGACTCCAGC	GTG	27	425	0.00127022	V	53
F1	4	TTG	L	4	800	ATGCGAGGCGTTACACCTAAGAACGGTGTACATATTGAGACGGGTCCGGATACAGAATCGTCCGCGGACTCCAGC	GTT	26	267	0.000797999	V	53
F1	4	TTG	L	4	800	ATGCGAGGCTAGACACCTAAGAACGGTGTACATATTGAGACGGGTCCGGATACAGAATCGTCCGCGGACTCCAGC	TAG	21	407	0.00121643	*	21
F1	4	TTG	L	4	800	ATGCGAGGCTATACACCTAAGAACGGTGTACATATTGAGACGGGTCCGGATACAGAATCGTCCGCGGACTCCAGC	TAT	15	339	0.00101319	Y	15
F1	4	TTG	L	4	800	ATGCGAGGCTCGACACCTAAGAACGGTGTACATATTGAGACGGGTCCGGATACAGAATCGTCCGCGGACTCCAGC	TCG	13	203	0.000606718	S	55
F1	4	TTG	L	4	800	ATGCGAGGCTCTACACCTAAGAACGGTGTACATATTGAGACGGGTCCGGATACAGAATCGTCCGCGGACTCCAGC	TCT	24	387	0.00115665	S	55
F1	4	TTG	L	4	800	ATGCGAGGCTGGACACCTAAGAACGGTGTACATATTGAGACGGGTCCGGATACAGAATCGTCCGCGGACTCCAGC	TGG	36	611	0.00182613	W	36
F1	4	TTG	L	4	800	ATGCGAGGCTGTACACCTAAGAACGGTGTACATATTGAGACGGGTCCGGATACAGAATCGTCCGCGGACTCCAGC	TGT	24	320	0.000956403	C	24
F1	4	TTG	L	4	800	ATGCGAGGCTTTACACCTAAGAACGGTGTACATATTGAGACGGGTCCGGATACAGAATCGTCCGCGGACTCCAGC	TTT	27	410	0.00122539	F	27
F1	5	ACA	T	5	800	ATGCGAGGCTTGAAGCCTAAGAACGGTGTACATATTGAGACGGGTCCGGATACAGAATCGTCCGCGGACTCCAGC	AAG	21	461	0.00137782	K	21
F1	5	ACA	T	5	800	ATGCGAGGCTTGAATCCTAAGAACGGTGTACATATTGAGACGGGTCCGGATACAGAATCGTCCGCGGACTCCAGC	AAT	17	396	0.00118355	N	17
F1	5	ACA	T	5	800	ATGCGAGGCTTGACGCCTAAGAACGGTGTACATATTGAGACGGGTCCGGATACAGAATCGTCCGCGGACTCCAGC	ACG	10	216	0.000645572	T	16
F1	5	ACA	T	5	800	ATGCGAGGCTTGACTCCTAAGAACGGTGTACATATTGAGACGGGTCCGGATACAGAATCGTCCGCGGACTCCAGC	ACT	6	74	0.000221168	T	16
F1	5	ACA	T	5	800	ATGCGAGGCTTGAGGCCTAAGAACGGTGTACATATTGAGACGGGTCCGGATACAGAATCGTCCGCGGACTCCAGC	AGG	24	263	0.000786044	R	60
F1	5	ACA	T	5	800	ATGCGAGGCTTGAGTCCTAAGAACGGTGTACATATTGAGACGGGTCCGGATACAGAATCGTCCGCGGACTCCAGC	AGT	18	183	0.000546943	S	49
F1	5	ACA	T	5	800	ATGCGAGGCTTGATGCCTAAGAACGGTGTACATATTGAGACGGGTCCGGATACAGAATCGTCCGCGGACTCCAGC	ATG	32	448	0.00133896	M	32
F1	5	ACA	T	5	800	ATGCGAGGCTTGATTCCTAAGAACGGTGTACATATTGAGACGGGTCCGGATACAGAATCGTCCGCGGACTCCAGC	ATT	15	204	0.000609707	I	15
F1	5	ACA	T	5	800	ATGCGAGGCTTGCAGCCTAAGAACGGTGTACATATTGAGACGGGTCCGGATACAGAATCGTCCGCGGACTCCAGC	CAG	14	306	0.00091456	Q	14
F1	5	ACA	T	5	800	ATGCGAGGCTTGCATCCTAAGAACGGTGTACATATTGAGACGGGTCCGGATACAGAATCGTCCGCGGACTCCAGC	CAT	7	129	0.00038555	H	7
F1	5	ACA	T	5	800	ATGCGAGGCTTGCCGCCTAAGAACGGTGTACATATTGAGACGGGTCCGGATACAGAATCGTCCGCGGACTCCAGC	CCG	12	137	0.00040946	P	21
F1	5	ACA	T	5	800	ATGCGAGGCTTGCCTCCTAAGAACGGTGTACATATTGAGACGGGTCCGGATACAGAATCGTCCGCGGACTCCAGC	CCT	9	136	0.000406471	P	21
F1	5	ACA	T	5	800	ATGCGAGGCTTGCGGCCTAAGAACGGTGTACATATTGAGACGGGTCCGGATACAGAATCGTCCGCGGACTCCAGC	CGG	21	324	0.000968358	R	60
F1	5	ACA	T	5	800	ATGCGAGGCTTGCGTCCTAAGAACGGTGTACATATTGAGACGGGTCCGGATACAGAATCGTCCGCGGACTCCAGC	CGT	15	129	0.00038555	R	60
F1	5	ACA	T	5	800	ATGCGAGGCTTGCTGCCTAAGAACGGTGTACATATTGAGACGGGTCCGGATACAGAATCGTCCGCGGACTCCAGC	CTG	20	260	0.000777077	L	57
F1	5	ACA	T	5	800	ATGCGAGGCTTGCTTCCTAAGAACGGTGTACATATTGAGACGGGTCCGGATACAGAATCGTCCGCGGACTCCAGC	CTT	12	127	0.000379572	L	57
F1	5	ACA	T	5	800	ATGCGAGGCTTGGAGCCTAAGAACGGTGTACATATTGAGACGGGTCCGGATACAGAATCGTCCGCGGACTCCAGC	GAG	14	218	0.00065155	E	14
F1	5	ACA	T	5	800	ATGCGAGGCTTGGATCCTAAGAACGGTGTACATATTGAGACGGGTCCGGATACAGAATCGTCCGCGGACTCCAGC	GAT	12	189	0.000564876	D	12
F1	5	ACA	T	5	800	ATGCGAGGCTTGGCGCCTAAGAACGGTGTACATATTGAGACGGGTCCGGATACAGAATCGTCCGCGGACTCCAGC	GCG	21	347	0.0010371	A	37
F1	5	ACA	T	5	800	ATGCGAGGCTTGGCTCCTAAGAACGGTGTACATATTGAGACGGGTCCGGATACAGAATCGTCCGCGGACTCCAGC	GCT	16	225	0.000672471	A	37
F1	5	ACA	T	5	800	ATGCGAGGCTTGGGGCCTAAGAACGGTGTACATATTGAGACGGGTCCGGATACAGAATCGTCCGCGGACTCCAGC	GGG	30	523	0.00156312	G	54
F1	5	ACA	T	5	800	ATGCGAGGCTTGGGTCCTAAGAACGGTGTACATATTGAGACGGGTCCGGATACAGAATCGTCCGCGGACTCCAGC	GGT	24	401	0.00119849	G	54
F1	5	ACA	T	5	800	ATGCGAGGCTTGGTGCCTAAGAACGGTGTACATATTGAGACGGGTCCGGATACAGAATCGTCCGCGGACTCCAGC	GTG	30	387	0.00115665	V	57
F1	5	ACA	T	5	800	ATGCGAGGCTTGGTTCCTAAGAACGGTGTACATATTGAGACGGGTCCGGATACAGAATCGTCCGCGGACTCCAGC	GTT	27	283	0.000845819	V	57
F1	5	ACA	T	5	800	ATGCGAGGCTTGTAGCCTAAGAACGGTGTACATATTGAGACGGGTCCGGATACAGAATCGTCCGCGGACTCCAGC	TAG	25	555	0.00165876	*	25
F1	5	ACA	T	5	800	ATGCGAGGCTTGTATCCTAAGAACGGTGTACATATTGAGACGGGTCCGGATACAGAATCGTCCGCGGACTCCAGC	TAT	18	381	0.00113872	Y	18
F1	5	ACA	T	5	800	ATGCGAGGCTTGTCGCCTAAGAACGGTGTACATATTGAGACGGGTCCGGATACAGAATCGTCCGCGGACTCCAGC	TCG	20	297	0.000887662	S	49
F1	5	ACA	T	5	800	ATGCGAGGCTTGTCTCCTAAGAACGGTGTACATATTGAGACGGGTCCGGATACAGAATCGTCCGCGGACTCCAGC	TCT	11	177	0.00052901	S	49
F1	5	ACA	T	5	800	ATGCGAGGCTTGTGGCCTAAGAACGGTGTACATATTGAGACGGGTCCGGATACAGAATCGTCCGCGGACTCCAGC	TGG	22	410	0.00122539	W	22
F1	5	ACA	T	5	800	ATGCGAGGCTTGTGTCCTAAGAACGGTGTACATATTGAGACGGGTCCGGATACAGAATCGTCCGCGGACTCCAGC	TGT	18	333	0.000995257	C	18
F1	5	ACA	T	5	800	ATGCGAGGCTTGTTGCCTAAGAACGGTGTACATATTGAGACGGGTCCGGATACAGAATCGTCCGCGGACTCCAGC	TTG	25	620	0.00185303	L	57
F1	5	ACA	T	5	800	ATGCGAGGCTTGTTTCCTAAGAACGGTGTACATATTGAGACGGGTCCGGATACAGAATCGTCCGCGGACTCCAGC	TTT	21	418	0.0012493	F	21
F1	6	CCT	P	6	800	ATGCGAGGCTTGACAAAGAAGAACGGTGTACATATTGAGACGGGTCCGGATACAGAATCGTCCGCGGACTCCAGC	AAG	19	334	0.000998246	K	19
F1	6	CCT	P	6	800	ATGCGAGGCTTGACAAATAAGAACGGTGTACATATTGAGACGGGTCCGGATACAGAATCGTCCGCGGACTCCAGC	AAT	30	446	0.00133299	N	30
F1	6	CCT	P	6	800	ATGCGAGGCTTGACAACGAAGAACGGTGTACATATTGAGACGGGTCCGGATACAGAATCGTCCGCGGACTCCAGC	ACG	19	271	0.000809954	T	40
F1	6	CCT	P	6	800	ATGCGAGGCTTGACAACTAAGAACGGTGTACATATTGAGACGGGTCCGGATACAGAATCGTCCGCGGACTCCAGC	ACT	21	334	0.000998246	T	40
F1	6	CCT	P	6	800	ATGCGAGGCTTGACAAGGAAGAACGGTGTACATATTGAGACGGGTCCGGATACAGAATCGTCCGCGGACTCCAGC	AGG	25	354	0.00105802	R	83
F1	6	CCT	P	6	800	ATGCGAGGCTTGACAAGTAAGAACGGTGTACATATTGAGACGGGTCCGGATACAGAATCGTCCGCGGACTCCAGC	AGT	19	324	0.000968358	S	71
F1	6	CCT	P	6	800	ATGCGAGGCTTGACAATGAAGAACGGTGTACATATTGAGACGGGTCCGGATACAGAATCGTCCGCGGACTCCAGC	ATG	29	412	0.00123137	M	29
F1	6	CCT	P	6	800	ATGCGAGGCTTGACAATTAAGAACGGTGTACATATTGAGACGGGTCCGGATACAGAATCGTCCGCGGACTCCAGC	ATT	30	523	0.00156312	I	30
F1	6	CCT	P	6	800	ATGCGAGGCTTGACACAGAAGAACGGTGTACATATTGAGACGGGTCCGGATACAGAATCGTCCGCGGACTCCAGC	CAG	21	439	0.00131207	Q	21
F1	6	CCT	P	6	800	ATGCGAGGCTTGACACATAAGAACGGTGTACATATTGAGACGGGTCCGGATACAGAATCGTCCGCGGACTCCAGC	CAT	22	265	0.000792021	H	22
F1	6	CCT	P	6	800	ATGCGAGGCTTGACACCGAAGAACGGTGTACATATTGAGACGGGTCCGGATACAGAATCGTCCGCGGACTCCAGC	CCG	21	498	0.0014884	P	21
F1	6	CCT	P	6	800	ATGCGAGGCTTGACACGGAAGAACGGTGTACATATTGAGACGGGTCCGGATACAGAATCGTCCGCGGACTCCAGC	CGG	34	491	0.00146748	R	83
F1	6	CCT	P	6	800	ATGCGAGGCTTGACACGTAAGAACGGTGTACATATTGAGACGGGTCCGGATACAGAATCGTCCGCGGACTCCAGC	CGT	24	369	0.00110285	R	83
F1	6	CCT	P	6	800	ATGCGAGGCTTGACACTGAAGAACGGTGTACATATTGAGACGGGTCCGGATACAGAATCGTCCGCGGACTCCAGC	CTG	38	683	0.00204132	L	99
F1	6	CCT	P	6	800	ATGCGAGGCTTGACACTTAAGAACGGTGTACATATTGAGACGGGTCCGGATACAGAATCGTCCGCGGACTCCAGC	CTT	22	434	0.00129712	L	99
F1	6	CCT	P	6	800	ATGCGAGGCTTGACAGAGAAGAACGGTGTACATATTGAGACGGGTCCGGATACAGAATCGTCCGCGGACTCCAGC	GAG	28	480	0.0014346	E	28
F1	6	CCT	P	6	800	ATGCGAGGCTTGACAGATAAGAACGGTGTACATATTGAGACGGGTCCGGATACAGAATCGTCCGCGGACTCCAGC	GAT	33	801	0.002394	D	33
F1	6	CCT	P	6	800	ATGCGAGGCTTGACAGCGAAGAACGGTGTACATATTGAGACGGGTCCGGATACAGAATCGTCCGCGGACTCCAGC	GCG	22	382	0.00114171	A	48
F1	6	CCT	P	6	800	ATGCGAGGCTTGACAGCTAAGAACGGTGTACATATTGAGACGGGTCCGGATACAGAATCGTCCGCGGACTCCAGC	GCT	26	501	0.00149737	A	48
F1	6	CCT	P	6	800	ATGCGAGGCTTGACAGGGAAGAACGGTGTACATATTGAGACGGGTCCGGATACAGAATCGTCCGCGGACTCCAGC	GGG	44	748	0.00223559	G	74
F1	6	CCT	P	6	800	ATGCGAGGCTTGACAGGTAAGAACGGTGTACATATTGAGACGGGTCCGGATACAGAATCGTCCGCGGACTCCAGC	GGT	30	548	0.00163784	G	74
F1	6	CCT	P	6	800	ATGCGAGGCTTGACAGTGAAGAACGGTGTACATATTGAGACGGGTCCGGATACAGAATCGTCCGCGGACTCCAGC	GTG	42	865	0.00258528	V	79
F1	6	CCT	P	6	800	ATGCGAGGCTTGACAGTTAAGAACGGTGTACATATTGAGACGGGTCCGGATACAGAATCGTCCGCGGACTCCAGC	GTT	37	506	0.00151231	V	79
F1	6	CCT	P	6	800	ATGCGAGGCTTGACATAGAAGAACGGTGTACATATTGAGACGGGTCCGGATACAGAATCGTCCGCGGACTCCAGC	TAG	32	480	0.0014346	*	32
F1	6	CCT	P	6	800	ATGCGAGGCTTGACATATAAGAACGGTGTACATATTGAGACGGGTCCGGATACAGAATCGTCCGCGGACTCCAGC	TAT	30	557	0.00166474	Y	30
F1	6	CCT	P	6	800	ATGCGAGGCTTGACATCGAAGAACGGTGTACATATTGAGACGGGTCCGGATACAGAATCGTCCGCGGACTCCAGC	TCG	27	532	0.00159002	S	71
F1	6	CCT	P	6	800	ATGCGAGGCTTGACATCTAAGAACGGTGTACATATTGAGACGGGTCCGGATACAGAATCGTCCGCGGACTCCAGC	TCT	25	408	0.00121941	S	71
F1	6	CCT	P	6	800	ATGCGAGGCTTGACATGGAAGAACGGTGTACATATTGAGACGGGTCCGGATACAGAATCGTCCGCGGACTCCAGC	TGG	51	958	0.00286323	W	51
F1	6	CCT	P	6	800	ATGCGAGGCTTGACATGTAAGAACGGTGTACATATTGAGACGGGTCCGGATACAGAATCGTCCGCGGACTCCAGC	TGT	46	822	0.00245676	C	46
F1	6	CCT	P	6	800	ATGCGAGGCTTGACATTGAAGAACGGTGTACATATTGAGACGGGTCCGGATACAGAATCGTCCGCGGACTCCAGC	TTG	39	648	0.00193672	L	99
F1	6	CCT	P	6	800	ATGCGAGGCTTGACATTTAAGAACGGTGTACATATTGAGACGGGTCCGGATACAGAATCGTCCGCGGACTCCAGC	TTT	56	897	0.00268092	F	56
F1	7	AAG	K	7	800	ATGCGAGGCTTGACACCTAATAACGGTGTACATATTGAGACGGGTCCGGATACAGAATCGTCCGCGGACTCCAGC	AAT	23	578	0.0017275	N	23
F1	7	AAG	K	7	800	ATGCGAGGCTTGACACCTACGAACGGTGTACATATTGAGACGGGTCCGGATACAGAATCGTCCGCGGACTCCAGC	ACG	17	360	0.00107595	T	34
F1	7	AAG	K	7	800	ATGCGAGGCTTGACACCTACTAACGGTGTACATATTGAGACGGGTCCGGATACAGAATCGTCCGCGGACTCCAGC	ACT	17	314	0.00093847	T	34
F1	7	AAG	K	7	800	ATGCGAGGCTTGACACCTAGGAACGGTGTACATATTGAGACGGGTCCGGATACAGAATCGTCCGCGGACTCCAGC	AGG	29	710	0.00212202	R	70
F1	7	AAG	K	7	800	ATGCGAGGCTTGACACCTAGTAACGGTGTACATATTGAGACGGGTCCGGATACAGAATCGTCCGCGGACTCCAGC	AGT	34	585	0.00174842	S	78
F1	7	AAG	K	7	800	ATGCGAGGCTTGACACCTATGAACGGTGTACATATTGAGACGGGTCCGGATACAGAATCGTCCGCGGACTCCAGC	ATG	23	524	0.00156611	M	23
F1	7	AAG	K	7	800	ATGCGAGGCTTGACACCTATTAACGGTGTACATATTGAGACGGGTCCGGATACAGAATCGTCCGCGGACTCCAGC	ATT	30	662	0.00197856	I	30
F1	7	AAG	K	7	800	ATGCGAGGCTTGACACCTCAGAACGGTGTACATATTGAGACGGGTCCGGATACAGAATCGTCCGCGGACTCCAGC	CAG	15	333	0.000995257	Q	15
F1	7	AAG	K	7	800	ATGCGAGGCTTGACACCTCATAACGGTGTACATATTGAGACGGGTCCGGATACAGAATCGTCCGCGGACTCCAGC	CAT	16	334	0.000998246	H	16
F1	7	AAG	K	7	800	ATGCGAGGCTTGACACCTCCGAACGGTGTACATATTGAGACGGGTCCGGATACAGAATCGTCCGCGGACTCCAGC	CCG	9	93	0.000277955	P	20
F1	7	AAG	K	7	800	ATGCGAGGCTTGACACCTCCTAACGGTGTACATATTGAGACGGGTCCGGATACAGAATCGTCCGCGGACTCCAGC	CCT	11	268	0.000800987	P	20
F1	7	AAG	K	7	800	ATGCGAGGCTTGACACCTCGGAACGGTGTACATATTGAGACGGGTCCGGATACAGAATCGTCCGCGGACTCCAGC	CGG	21	524	0.00156611	R	70
F1	7	AAG	K	7	800	ATGCGAGGCTTGACACCTCGTAACGGTGTACATATTGAGACGGGTCCGGATACAGAATCGTCCGCGGACTCCAGC	CGT	20	339	0.00101319	R	70
F1	7	AAG	K	7	800	ATGCGAGGCTTGACACCTCTGAACGGTGTACATATTGAGACGGGTCCGGATACAGAATCGTCCGCGGACTCCAGC	CTG	15	393	0.00117458	L	65
F1	7	AAG	K	7	800	ATGCGAGGCTTGACACCTCTTAACGGTGTACATATTGAGACGGGTCCGGATACAGAATCGTCCGCGGACTCCAGC	CTT	21	397	0.00118654	L	65
F1	7	AAG	K	7	800	ATGCGAGGCTTGACACCTGAGAACGGTGTACATATTGAGACGGGTCCGGATACAGAATCGTCCGCGGACTCCAGC	GAG	22	517	0.00154519	E	22
F1	7	AAG	K	7	800	ATGCGAGGCTTGACACCTGATAACGGTGTACATATTGAGACGGGTCCGGATACAGAATCGTCCGCGGACTCCAGC	GAT	23	335	0.00100123	D	23
F1	7	AAG	K	7	800	ATGCGAGGCTTGACACCTGCGAACGGTGTACATATTGAGACGGGTCCGGATACAGAATCGTCCGCGGACTCCAGC	GCG	22	397	0.00118654	A	38
F1	7	AAG	K	7	800	ATGCGAGGCTTGACACCTGCTAACGGTGTACATATTGAGACGGGTCCGGATACAGAATCGTCCGCGGACTCCAGC	GCT	16	390	0.00116562	A	38
F1	7	AAG	K	7	800	ATGCGAGGCTTGACACCTGGGAACGGTGTACATATTGAGACGGGTCCGGATACAGAATCGTCCGCGGACTCCAGC	GGG	32	530	0.00158404	G	73
F1	7	AAG	K	7	800	ATGCGAGGCTTGACACCTGGTAACGGTGTACATATTGAGACGGGTCCGGATACAGAATCGTCCGCGGACTCCAGC	GGT	41	776	0.00231928	G	73
F1	7	AAG	K	7	800	ATGCGAGGCTTGACACCTGTGAACGGTGTACATATTGAGACGGGTCCGGATACAGAATCGTCCGCGGACTCCAGC	GTG	29	618	0.00184705	V	66
F1	7	AAG	K	7	800	ATGCGAGGCTTGACACCTGTTAACGGTGTACATATTGAGACGGGTCCGGATACAGAATCGTCCGCGGACTCCAGC	GTT	37	713	0.00213099	V	66
F1	7	AAG	K	7	800	ATGCGAGGCTTGACACCTTAGAACGGTGTACATATTGAGACGGGTCCGGATACAGAATCGTCCGCGGACTCCAGC	TAG	27	546	0.00163186	*	27
F1	7	AAG	K	7	800	ATGCGAGGCTTGACACCTTATAACGGTGTACATATTGAGACGGGTCCGGATACAGAATCGTCCGCGGACTCCAGC	TAT	18	289	0.000863751	Y	18
F1	7	AAG	K	7	800	ATGCGAGGCTTGACACCTTCGAACGGTGTACATATTGAGACGGGTCCGGATACAGAATCGTCCGCGGACTCCAGC	TCG	29	531	0.00158703	S	78
F1	7	AAG	K	7	800	ATGCGAGGCTTGACACCTTCTAACGGTGTACATATTGAGACGGGTCCGGATACAGAATCGTCCGCGGACTCCAGC	TCT	15	224	0.000669482	S	78
F1	7	AAG	K	7	800	ATGCGAGGCTTGACACCTTGGAACGGTGTACATATTGAGACGGGTCCGGATACAGAATCGTCCGCGGACTCCAGC	TGG	34	743	0.00222065	W	34
F1	7	AAG	K	7	800	ATGCGAGGCTTGACACCTTGTAACGGTGTACATATTGAGACGGGTCCGGATACAGAATCGTCCGCGGACTCCAGC	TGT	20	276	0.000824898	C	20
F1	7	AAG	K	7	800	ATGCGAGGCTTGACACCTTTGAACGGTGTACATATTGAGACGGGTCCGGATACAGAATCGTCCGCGGACTCCAGC	TTG	29	734	0.00219375	L	65
F1	7	AAG	K	7	800	ATGCGAGGCTTGACACCTTTTAACGGTGTACATATTGAGACGGGTCCGGATACAGAATCGTCCGCGGACTCCAGC	TTT	47	817	0.00244182	F	47
F1	8	AAC	N	8	800	ATGCGAGGCTTGACACCTAAGAAGGGTGTACATATTGAGACGGGTCCGGATACAGAATCGTCCGCGGACTCCAGC	AAG	20	356	0.001064	K	20
F1	8	AAC	N	8	800	ATGCGAGGCTTGACACCTAAGAATGGTGTACATATTGAGACGGGTCCGGATACAGAATCGTCCGCGGACTCCAGC	AAT	18	346	0.00103411	N	18
F1	8	AAC	N	8	800	ATGCGAGGCTTGACACCTAAGACGGGTGTACATATTGAGACGGGTCCGGATACAGAATCGTCCGCGGACTCCAGC	ACG	22	255	0.000762134	T	33
F1	8	AAC	N	8	800	ATGCGAGGCTTGACACCTAAGACTGGTGTACATATTGAGACGGGTCCGGATACAGAATCGTCCGCGGACTCCAGC	ACT	11	227	0.000678448	T	33
F1	8	AAC	N	8	800	ATGCGAGGCTTGACACCTAAGAGGGGTGTACATATTGAGACGGGTCCGGATACAGAATCGTCCGCGGACTCCAGC	AGG	23	287	0.000857774	R	64
F1	8	AAC	N	8	800	ATGCGAGGCTTGACACCTAAGAGTGGTGTACATATTGAGACGGGTCCGGATACAGAATCGTCCGCGGACTCCAGC	AGT	18	232	0.000693392	S	65
F1	8	AAC	N	8	800	ATGCGAGGCTTGACACCTAAGATGGGTGTACATATTGAGACGGGTCCGGATACAGAATCGTCCGCGGACTCCAGC	ATG	34	528	0.00157806	M	34
F1	8	AAC	N	8	800	ATGCGAGGCTTGACACCTAAGATTGGTGTACATATTGAGACGGGTCCGGATACAGAATCGTCCGCGGACTCCAGC	ATT	18	255	0.000762134	I	18
F1	8	AAC	N	8	800	ATGCGAGGCTTGACACCTAAGCAGGGTGTACATATTGAGACGGGTCCGGATACAGAATCGTCCGCGGACTCCAGC	CAG	16	320	0.000956403	Q	16
F1	8	AAC	N	8	800	ATGCGAGGCTTGACACCTAAGCATGGTGTACATATTGAGACGGGTCCGGATACAGAATCGTCCGCGGACTCCAGC	CAT	14	179	0.000534988	H	14
F1	8	AAC	N	8	800	ATGCGAGGCTTGACACCTAAGCCGGGTGTACATATTGAGACGGGTCCGGATACAGAATCGTCCGCGGACTCCAGC	CCG	23	424	0.00126723	P	32
F1	8	AAC	N	8	800	ATGCGAGGCTTGACACCTAAGCCTGGTGTACATATTGAGACGGGTCCGGATACAGAATCGTCCGCGGACTCCAGC	CCT	9	187	0.000558898	P	32
F1	8	AAC	N	8	800	ATGCGAGGCTTGACACCTAAGCGGGGTGTACATATTGAGACGGGTCCGGATACAGAATCGTCCGCGGACTCCAGC	CGG	22	346	0.00103411	R	64
F1	8	AAC	N	8	800	ATGCGAGGCTTGACACCTAAGCGTGGTGTACATATTGAGACGGGTCCGGATACAGAATCGTCCGCGGACTCCAGC	CGT	19	228	0.000681437	R	64
F1	8	AAC	N	8	800	ATGCGAGGCTTGACACCTAAGCTGGGTGTACATATTGAGACGGGTCCGGATACAGAATCGTCCGCGGACTCCAGC	CTG	10	76	0.000227146	L	58
F1	8	AAC	N	8	800	ATGCGAGGCTTGACACCTAAGCTTGGTGTACATATTGAGACGGGTCCGGATACAGAATCGTCCGCGGACTCCAGC	CTT	10	147	0.000439348	L	58
F1	8	AAC	N	8	800	ATGCGAGGCTTGACACCTAAGGAGGGTGTACATATTGAGACGGGTCCGGATACAGAATCGTCCGCGGACTCCAGC	GAG	28	647	0.00193373	E	28
F1	8	AAC	N	8	800	ATGCGAGGCTTGACACCTAAGGATGGTGTACATATTGAGACGGGTCCGGATACAGAATCGTCCGCGGACTCCAGC	GAT	26	342	0.00102216	D	26
F1	8	AAC	N	8	800	ATGCGAGGCTTGACACCTAAGGCGGGTGTACATATTGAGACGGGTCCGGATACAGAATCGTCCGCGGACTCCAGC	GCG	14	290	0.00086674	A	29
F1	8	AAC	N	8	800	ATGCGAGGCTTGACACCTAAGGCTGGTGTACATATTGAGACGGGTCCGGATACAGAATCGTCCGCGGACTCCAGC	GCT	15	328	0.000980313	A	29
F1	8	AAC	N	8	800	ATGCGAGGCTTGACACCTAAGGGGGGTGTACATATTGAGACGGGTCCGGATACAGAATCGTCCGCGGACTCCAGC	GGG	33	597	0.00178429	G	67
F1	8	AAC	N	8	800	ATGCGAGGCTTGACACCTAAGGGTGGTGTACATATTGAGACGGGTCCGGATACAGAATCGTCCGCGGACTCCAGC	GGT	34	553	0.00165278	G	67
F1	8	AAC	N	8	800	ATGCGAGGCTTGACACCTAAGGTGGGTGTACATATTGAGACGGGTCCGGATACAGAATCGTCCGCGGACTCCAGC	GTG	32	490	0.00146449	V	73
F1	8	AAC	N	8	800	ATGCGAGGCTTGACACCTAAGGTTGGTGTACATATTGAGACGGGTCCGGATACAGAATCGTCCGCGGACTCCAGC	GTT	41	645	0.00192775	V	73
F1	8	AAC	N	8	800	ATGCGAGGCTTGACACCTAAGTAGGGTGTACATATTGAGACGGGTCCGGATACAGAATCGTCCGCGGACTCCAGC	TAG	20	182	0.000543954	*	20
F1	8	AAC	N	8	800	ATGCGAGGCTTGACACCTAAGTATGGTGTACATATTGAGACGGGTCCGGATACAGAATCGTCCGCGGACTCCAGC	TAT	25	341	0.00101917	Y	25
F1	8	AAC	N	8	800	ATGCGAGGCTTGACACCTAAGTCGGGTGTACATATTGAGACGGGTCCGGATACAGAATCGTCCGCGGACTCCAGC	TCG	25	445	0.00133	S	65
F1	8	AAC	N	8	800	ATGCGAGGCTTGACACCTAAGTCTGGTGTACATATTGAGACGGGTCCGGATACAGAATCGTCCGCGGACTCCAGC	TCT	22	334	0.000998246	S	65
F1	8	AAC	N	8	800	ATGCGAGGCTTGACACCTAAGTGGGGTGTACATATTGAGACGGGTCCGGATACAGAATCGTCCGCGGACTCCAGC	TGG	29	454	0.0013569	W	29
F1	8	AAC	N	8	800	ATGCGAGGCTTGACACCTAAGTGTGGTGTACATATTGAGACGGGTCCGGATACAGAATCGTCCGCGGACTCCAGC	TGT	35	395	0.00118056	C	35
F1	8	AAC	N	8	800	ATGCGAGGCTTGACACCTAAGTTGGGTGTACATATTGAGACGGGTCCGGATACAGAATCGTCCGCGGACTCCAGC	TTG	38	728	0.00217582	L	58
F1	8	AAC	N	8	800	ATGCGAGGCTTGACACCTAAGTTTGGTGTACATATTGAGACGGGTCCGGATACAGAATCGTCCGCGGACTCCAGC	TTT	37	538	0.00160795	F	37
F1	9	GGT	G	9	800	ATGCGAGGCTTGACACCTAAGAACAAGGTACATATTGAGACGGGTCCGGATACAGAATCGTCCGCGGACTCCAGC	AAG	28	596	0.0017813	K	28
F1	9	GGT	G	9	800	ATGCGAGGCTTGACACCTAAGAACAATGTACATATTGAGACGGGTCCGGATACAGAATCGTCCGCGGACTCCAGC	AAT	31	547	0.00163485	N	31
F1	9	GGT	G	9	800	ATGCGAGGCTTGACACCTAAGAACACGGTACATATTGAGACGGGTCCGGATACAGAATCGTCCGCGGACTCCAGC	ACG	22	337	0.00100721	T	33
F1	9	GGT	G	9	800	ATGCGAGGCTTGACACCTAAGAACACTGTACATATTGAGACGGGTCCGGATACAGAATCGTCCGCGGACTCCAGC	ACT	11	160	0.000478201	T	33
F1	9	GGT	G	9	800	ATGCGAGGCTTGACACCTAAGAACAGGGTACATATTGAGACGGGTCCGGATACAGAATCGTCCGCGGACTCCAGC	AGG	46	630	0.00188292	R	106
F1	9	GGT	G	9	800	ATGCGAGGCTTGACACCTAAGAACAGTGTACATATTGAGACGGGTCCGGATACAGAATCGTCCGCGGACTCCAGC	AGT	39	762	0.00227743	S	91
F1	9	GGT	G	9	800	ATGCGAGGCTTGACACCTAAGAACATGGTACATATTGAGACGGGTCCGGATACAGAATCGTCCGCGGACTCCAGC	ATG	33	669	0.00199948	M	33
F1	9	GGT	G	9	800	ATGCGAGGCTTGACACCTAAGAACATTGTACATATTGAGACGGGTCCGGATACAGAATCGTCCGCGGACTCCAGC	ATT	40	568	0.00169762	I	40
F1	9	GGT	G	9	800	ATGCGAGGCTTGACACCTAAGAACCAGGTACATATTGAGACGGGTCCGGATACAGAATCGTCCGCGGACTCCAGC	CAG	21	342	0.00102216	Q	21
F1	9	GGT	G	9	800	ATGCGAGGCTTGACACCTAAGAACCATGTACATATTGAGACGGGTCCGGATACAGAATCGTCCGCGGACTCCAGC	CAT	19	316	0.000944448	H	19
F1	9	GGT	G	9	800	ATGCGAGGCTTGACACCTAAGAACCCGGTACATATTGAGACGGGTCCGGATACAGAATCGTCCGCGGACTCCAGC	CCG	20	444	0.00132701	P	31
F1	9	GGT	G	9	800	ATGCGAGGCTTGACACCTAAGAACCCTGTACATATTGAGACGGGTCCGGATACAGAATCGTCCGCGGACTCCAGC	CCT	11	149	0.000445325	P	31
F1	9	GGT	G	9	800	ATGCGAGGCTTGACACCTAAGAACCGGGTACATATTGAGACGGGTCCGGATACAGAATCGTCCGCGGACTCCAGC	CGG	37	536	0.00160197	R	106
F1	9	GGT	G	9	800	ATGCGAGGCTTGACACCTAAGAACCGTGTACATATTGAGACGGGTCCGGATACAGAATCGTCCGCGGACTCCAGC	CGT	23	337	0.00100721	R	106
F1	9	GGT	G	9	800	ATGCGAGGCTTGACACCTAAGAACCTGGTACATATTGAGACGGGTCCGGATACAGAATCGTCCGCGGACTCCAGC	CTG	23	313	0.000935482	L	104
F1	9	GGT	G	9	800	ATGCGAGGCTTGACACCTAAGAACCTTGTACATATTGAGACGGGTCCGGATACAGAATCGTCCGCGGACTCCAGC	CTT	31	537	0.00160496	L	104
F1	9	GGT	G	9	800	ATGCGAGGCTTGACACCTAAGAACGAGGTACATATTGAGACGGGTCCGGATACAGAATCGTCCGCGGACTCCAGC	GAG	33	550	0.00164382	E	33
F1	9	GGT	G	9	800	ATGCGAGGCTTGACACCTAAGAACGATGTACATATTGAGACGGGTCCGGATACAGAATCGTCCGCGGACTCCAGC	GAT	22	334	0.000998246	D	22
F1	9	GGT	G	9	800	ATGCGAGGCTTGACACCTAAGAACGCGGTACATATTGAGACGGGTCCGGATACAGAATCGTCCGCGGACTCCAGC	GCG	25	387	0.00115665	A	41
F1	9	GGT	G	9	800	ATGCGAGGCTTGACACCTAAGAACGCTGTACATATTGAGACGGGTCCGGATACAGAATCGTCCGCGGACTCCAGC	GCT	16	213	0.000636606	A	41
F1	9	GGT	G	9	800	ATGCGAGGCTTGACACCTAAGAACGGGGTACATATTGAGACGGGTCCGGATACAGAATCGTCCGCGGACTCCAGC	GGG	46	660	0.00197258	G	46
F1	9	GGT	G	9	800	ATGCGAGGCTTGACACCTAAGAACGTGGTACATATTGAGACGGGTCCGGATACAGAATCGTCCGCGGACTCCAGC	GTG	29	447	0.00133598	V	79
F1	9	GGT	G	9	800	ATGCGAGGCTTGACACCTAAGAACGTTGTACATATTGAGACGGGTCCGGATACAGAATCGTCCGCGGACTCCAGC	GTT	50	728	0.00217582	V	79
F1	9	GGT	G	9	800	ATGCGAGGCTTGACACCTAAGAACTAGGTACATATTGAGACGGGTCCGGATACAGAATCGTCCGCGGACTCCAGC	TAG	34	655	0.00195764	*	34
F1	9	GGT	G	9	800	ATGCGAGGCTTGACACCTAAGAACTATGTACATATTGAGACGGGTCCGGATACAGAATCGTCCGCGGACTCCAGC	TAT	25	379	0.00113274	Y	25
F1	9	GGT	G	9	800	ATGCGAGGCTTGACACCTAAGAACTCGGTACATATTGAGACGGGTCCGGATACAGAATCGTCCGCGGACTCCAGC	TCG	33	475	0.00141966	S	91
F1	9	GGT	G	9	800	ATGCGAGGCTTGACACCTAAGAACTCTGTACATATTGAGACGGGTCCGGATACAGAATCGTCCGCGGACTCCAGC	TCT	19	263	0.000786044	S	91
F1	9	GGT	G	9	800	ATGCGAGGCTTGACACCTAAGAACTGGGTACATATTGAGACGGGTCCGGATACAGAATCGTCCGCGGACTCCAGC	TGG	39	752	0.00224755	W	39
F1	9	GGT	G	9	800	ATGCGAGGCTTGACACCTAAGAACTGTGTACATATTGAGACGGGTCCGGATACAGAATCGTCCGCGGACTCCAGC	TGT	44	635	0.00189786	C	44
F1	9	GGT	G	9	800	ATGCGAGGCTTGACACCTAAGAACTTGGTACATATTGAGACGGGTCCGGATACAGAATCGTCCGCGGACTCCAGC	TTG	50	931	0.00278253	L	104
F1	9	GGT	G	9	800	ATGCGAGGCTTGACACCTAAGAACTTTGTACATATTGAGACGGGTCCGGATACAGAATCGTCCGCGGACTCCAGC	TTT	45	912	0.00272575	F	45
F1	10	GTA	V	10	800	ATGCGAGGCTTGACACCTAAGAACGGTAAGCATATTGAGACGGGTCCGGATACAGAATCGTCCGCGGACTCCAGC	AAG	12	197	0.000588786	K	12
F1	10	GTA	V	10	800	ATGCGAGGCTTGACACCTAAGAACGGTAATCATATTGAGACGGGTCCGGATACAGAATCGTCCGCGGACTCCAGC	AAT	18	263	0.000786044	N	18
F1	10	GTA	V	10	800	ATGCGAGGCTTGACACCTAAGAACGGTACGCATATTGAGACGGGTCCGGATACAGAATCGTCCGCGGACTCCAGC	ACG	14	209	0.000624651	T	23
F1	10	GTA	V	10	800	ATGCGAGGCTTGACACCTAAGAACGGTACTCATATTGAGACGGGTCCGGATACAGAATCGTCCGCGGACTCCAGC	ACT	9	144	0.000430381	T	23
F1	10	GTA	V	10	800	ATGCGAGGCTTGACACCTAAGAACGGTAGGCATATTGAGACGGGTCCGGATACAGAATCGTCCGCGGACTCCAGC	AGG	13	196	0.000585797	R	53
F1	10	GTA	V	10	800	ATGCGAGGCTTGACACCTAAGAACGGTAGTCATATTGAGACGGGTCCGGATACAGAATCGTCCGCGGACTCCAGC	AGT	28	418	0.0012493	S	64
F1	10	GTA	V	10	800	ATGCGAGGCTTGACACCTAAGAACGGTATGCATATTGAGACGGGTCCGGATACAGAATCGTCCGCGGACTCCAGC	ATG	19	301	0.000899617	M	19
F1	10	GTA	V	10	800	ATGCGAGGCTTGACACCTAAGAACGGTATTCATATTGAGACGGGTCCGGATACAGAATCGTCCGCGGACTCCAGC	ATT	15	173	0.000517055	I	15
F1	10	GTA	V	10	800	ATGCGAGGCTTGACACCTAAGAACGGTCAGCATATTGAGACGGGTCCGGATACAGAATCGTCCGCGGACTCCAGC	CAG	15	274	0.00081892	Q	15
F1	10	GTA	V	10	800	ATGCGAGGCTTGACACCTAAGAACGGTCATCATATTGAGACGGGTCCGGATACAGAATCGTCCGCGGACTCCAGC	CAT	9	120	0.000358651	H	9
F1	10	GTA	V	10	800	ATGCGAGGCTTGACACCTAAGAACGGTCCGCATATTGAGACGGGTCCGGATACAGAATCGTCCGCGGACTCCAGC	CCG	11	166	0.000496134	P	28
F1	10	GTA	V	10	800	ATGCGAGGCTTGACACCTAAGAACGGTCCTCATATTGAGACGGGTCCGGATACAGAATCGTCCGCGGACTCCAGC	CCT	17	248	0.000741212	P	28
F1	10	GTA	V	10	800	ATGCGAGGCTTGACACCTAAGAACGGTCGGCATATTGAGACGGGTCCGGATACAGAATCGTCCGCGGACTCCAGC	CGG	17	270	0.000806965	R	53
F1	10	GTA	V	10	800	ATGCGAGGCTTGACACCTAAGAACGGTCGTCATATTGAGACGGGTCCGGATACAGAATCGTCCGCGGACTCCAGC	CGT	23	302	0.000902605	R	53
F1	10	GTA	V	10	800	ATGCGAGGCTTGACACCTAAGAACGGTCTGCATATTGAGACGGGTCCGGATACAGAATCGTCCGCGGACTCCAGC	CTG	18	172	0.000514067	L	56
F1	10	GTA	V	10	800	ATGCGAGGCTTGACACCTAAGAACGGTCTTCATATTGAGACGGGTCCGGATACAGAATCGTCCGCGGACTCCAGC	CTT	12	259	0.000774089	L	56
F1	10	GTA	V	10	800	ATGCGAGGCTTGACACCTAAGAACGGTGAGCATATTGAGACGGGTCCGGATACAGAATCGTCCGCGGACTCCAGC	GAG	20	261	0.000780066	E	20
F1	10	GTA	V	10	800	ATGCGAGGCTTGACACCTAAGAACGGTGATCATATTGAGACGGGTCCGGATACAGAATCGTCCGCGGACTCCAGC	GAT	14	240	0.000717302	D	14
F1	10	GTA	V	10	800	ATGCGAGGCTTGACACCTAAGAACGGTGCGCATATTGAGACGGGTCCGGATACAGAATCGTCCGCGGACTCCAGC	GCG	20	201	0.000600741	A	41
F1	10	GTA	V	10	800	ATGCGAGGCTTGACACCTAAGAACGGTGCTCATATTGAGACGGGTCCGGATACAGAATCGTCCGCGGACTCCAGC	GCT	21	275	0.000821909	A	41
F1	10	GTA	V	10	800	ATGCGAGGCTTGACACCTAAGAACGGTGGGCATATTGAGACGGGTCCGGATACAGAATCGTCCGCGGACTCCAGC	GGG	22	299	0.000893639	G	48
F1	10	GTA	V	10	800	ATGCGAGGCTTGACACCTAAGAACGGTGGTCATATTGAGACGGGTCCGGATACAGAATCGTCCGCGGACTCCAGC	GGT	26	370	0.00110584	G	48
F1	10	GTA	V	10	800	ATGCGAGGCTTGACACCTAAGAACGGTGTGCATATTGAGACGGGTCCGGATACAGAATCGTCCGCGGACTCCAGC	GTG	27	584	0.00174544	V	54
F1	10	GTA	V	10	800	ATGCGAGGCTTGACACCTAAGAACGGTGTTCATATTGAGACGGGTCCGGATACAGAATCGTCCGCGGACTCCAGC	GTT	27	425	0.00127022	V	54
F1	10	GTA	V	10	800	ATGCGAGGCTTGACACCTAAGAACGGTTAGCATATTGAGACGGGTCCGGATACAGAATCGTCCGCGGACTCCAGC	TAG	19	224	0.000669482	*	19
F1	10	GTA	V	10	800	ATGCGAGGCTTGACACCTAAGAACGGTTATCATATTGAGACGGGTCCGGATACAGAATCGTCCGCGGACTCCAGC	TAT	14	176	0.000526022	Y	14
F1	10	GTA	V	10	800	ATGCGAGGCTTGACACCTAAGAACGGTTCGCATATTGAGACGGGTCCGGATACAGAATCGTCCGCGGACTCCAGC	TCG	15	218	0.00065155	S	64
F1	10	GTA	V	10	800	ATGCGAGGCTTGACACCTAAGAACGGTTCTCATATTGAGACGGGTCCGGATACAGAATCGTCCGCGGACTCCAGC	TCT	21	343	0.00102514	S	64
F1	10	GTA	V	10	800	ATGCGAGGCTTGACACCTAAGAACGGTTGGCATATTGAGACGGGTCCGGATACAGAATCGTCCGCGGACTCCAGC	TGG	25	444	0.00132701	W	25
F1	10	GTA	V	10	800	ATGCGAGGCTTGACACCTAAGAACGGTTGTCATATTGAGACGGGTCCGGATACAGAATCGTCCGCGGACTCCAGC	TGT	23	322	0.00096238	C	23
F1	10	GTA	V	10	800	ATGCGAGGCTTGACACCTAAGAACGGTTTGCATATTGAGACGGGTCCGGATACAGAATCGTCCGCGGACTCCAGC	TTG	26	393	0.00117458	L	56
F1	10	GTA	V	10	800	ATGCGAGGCTTGACACCTAAGAACGGTTTTCATATTGAGACGGGTCCGGATACAGAATCGTCCGCGGACTCCAGC	TTT	32	547	0.00163485	F	32
F1	11	CAT	H	11	800	ATGCGAGGCTTGACACCTAAGAACGGTGTAAAGATTGAGACGGGTCCGGATACAGAATCGTCCGCGGACTCCAGC	AAG	25	381	0.00113872	K	25
F1	11	CAT	H	11	800	ATGCGAGGCTTGACACCTAAGAACGGTGTAAATATTGAGACGGGTCCGGATACAGAATCGTCCGCGGACTCCAGC	AAT	27	478	0.00142863	N	27
F1	11	CAT	H	11	800	ATGCGAGGCTTGACACCTAAGAACGGTGTAACGATTGAGACGGGTCCGGATACAGAATCGTCCGCGGACTCCAGC	ACG	31	622	0.00185901	T	43
F1	11	CAT	H	11	800	ATGCGAGGCTTGACACCTAAGAACGGTGTAACTATTGAGACGGGTCCGGATACAGAATCGTCCGCGGACTCCAGC	ACT	12	228	0.000681437	T	43
F1	11	CAT	H	11	800	ATGCGAGGCTTGACACCTAAGAACGGTGTAAGGATTGAGACGGGTCCGGATACAGAATCGTCCGCGGACTCCAGC	AGG	22	396	0.00118355	R	47
F1	11	CAT	H	11	800	ATGCGAGGCTTGACACCTAAGAACGGTGTAAGTATTGAGACGGGTCCGGATACAGAATCGTCCGCGGACTCCAGC	AGT	18	297	0.000887662	S	61
F1	11	CAT	H	11	800	ATGCGAGGCTTGACACCTAAGAACGGTGTAATGATTGAGACGGGTCCGGATACAGAATCGTCCGCGGACTCCAGC	ATG	31	667	0.0019935	M	31
F1	11	CAT	H	11	800	ATGCGAGGCTTGACACCTAAGAACGGTGTAATTATTGAGACGGGTCCGGATACAGAATCGTCCGCGGACTCCAGC	ATT	35	482	0.00144058	I	35
F1	11	CAT	H	11	800	ATGCGAGGCTTGACACCTAAGAACGGTGTACAGATTGAGACGGGTCCGGATACAGAATCGTCCGCGGACTCCAGC	CAG	11	203	0.000606718	Q	11
F1	11	CAT	H	11	800	ATGCGAGGCTTGACACCTAAGAACGGTGTACCGATTGAGACGGGTCCGGATACAGAATCGTCCGCGGACTCCAGC	CCG	18	384	0.00114768	P	33
F1	11	CAT	H	11	800	ATGCGAGGCTTGACACCTAAGAACGGTGTACCTATTGAGACGGGTCCGGATACAGAATCGTCCGCGGACTCCAGC	CCT	15	285	0.000851796	P	33
F1	11	CAT	H	11	800	ATGCGAGGCTTGACACCTAAGAACGGTGTACGGATTGAGACGGGTCCGGATACAGAATCGTCCGCGGACTCCAGC	CGG	14	154	0.000460269	R	47
F1	11	CAT	H	11	800	ATGCGAGGCTTGACACCTAAGAACGGTGTACGTATTGAGACGGGTCCGGATACAGAATCGTCCGCGGACTCCAGC	CGT	11	159	0.000475213	R	47
F1	11	CAT	H	11	800	ATGCGAGGCTTGACACCTAAGAACGGTGTACTGATTGAGACGGGTCCGGATACAGAATCGTCCGCGGACTCCAGC	CTG	24	541	0.00161692	L	85
F1	11	CAT	H	11	800	ATGCGAGGCTTGACACCTAAGAACGGTGTACTTATTGAGACGGGTCCGGATACAGAATCGTCCGCGGACTCCAGC	CTT	26	505	0.00150932	L	85
F1	11	CAT	H	11	800	ATGCGAGGCTTGACACCTAAGAACGGTGTAGAGATTGAGACGGGTCCGGATACAGAATCGTCCGCGGACTCCAGC	GAG	18	288	0.000860763	E	18
F1	11	CAT	H	11	800	ATGCGAGGCTTGACACCTAAGAACGGTGTAGATATTGAGACGGGTCCGGATACAGAATCGTCCGCGGACTCCAGC	GAT	20	429	0.00128218	D	20
F1	11	CAT	H	11	800	ATGCGAGGCTTGACACCTAAGAACGGTGTAGCGATTGAGACGGGTCCGGATACAGAATCGTCCGCGGACTCCAGC	GCG	14	254	0.000759145	A	34
F1	11	CAT	H	11	800	ATGCGAGGCTTGACACCTAAGAACGGTGTAGCTATTGAGACGGGTCCGGATACAGAATCGTCCGCGGACTCCAGC	GCT	20	226	0.00067546	A	34
F1	11	CAT	H	11	800	ATGCGAGGCTTGACACCTAAGAACGGTGTAGGGATTGAGACGGGTCCGGATACAGAATCGTCCGCGGACTCCAGC	GGG	34	615	0.00183809	G	77
F1	11	CAT	H	11	800	ATGCGAGGCTTGACACCTAAGAACGGTGTAGGTATTGAGACGGGTCCGGATACAGAATCGTCCGCGGACTCCAGC	GGT	43	584	0.00174544	G	77
F1	11	CAT	H	11	800	ATGCGAGGCTTGACACCTAAGAACGGTGTAGTGATTGAGACGGGTCCGGATACAGAATCGTCCGCGGACTCCAGC	GTG	31	561	0.00167669	V	62
F1	11	CAT	H	11	800	ATGCGAGGCTTGACACCTAAGAACGGTGTAGTTATTGAGACGGGTCCGGATACAGAATCGTCCGCGGACTCCAGC	GTT	31	588	0.00175739	V	62
F1	11	CAT	H	11	800	ATGCGAGGCTTGACACCTAAGAACGGTGTATAGATTGAGACGGGTCCGGATACAGAATCGTCCGCGGACTCCAGC	TAG	23	320	0.000956403	*	23
F1	11	CAT	H	11	800	ATGCGAGGCTTGACACCTAAGAACGGTGTATATATTGAGACGGGTCCGGATACAGAATCGTCCGCGGACTCCAGC	TAT	27	406	0.00121344	Y	27
F1	11	CAT	H	11	800	ATGCGAGGCTTGACACCTAAGAACGGTGTATCGATTGAGACGGGTCCGGATACAGAATCGTCCGCGGACTCCAGC	TCG	23	234	0.00069937	S	61
F1	11	CAT	H	11	800	ATGCGAGGCTTGACACCTAAGAACGGTGTATCTATTGAGACGGGTCCGGATACAGAATCGTCCGCGGACTCCAGC	TCT	20	319	0.000953414	S	61
F1	11	CAT	H	11	800	ATGCGAGGCTTGACACCTAAGAACGGTGTATGGATTGAGACGGGTCCGGATACAGAATCGTCCGCGGACTCCAGC	TGG	32	627	0.00187395	W	32
F1	11	CAT	H	11	800	ATGCGAGGCTTGACACCTAAGAACGGTGTATGTATTGAGACGGGTCCGGATACAGAATCGTCCGCGGACTCCAGC	TGT	36	607	0.00181418	C	36
F1	11	CAT	H	11	800	ATGCGAGGCTTGACACCTAAGAACGGTGTATTGATTGAGACGGGTCCGGATACAGAATCGTCCGCGGACTCCAGC	TTG	35	449	0.00134195	L	85
F1	11	CAT	H	11	800	ATGCGAGGCTTGACACCTAAGAACGGTGTATTTATTGAGACGGGTCCGGATACAGAATCGTCCGCGGACTCCAGC	TTT	28	415	0.00124034	F	28
F1	12	ATT	I	12	800	ATGCGAGGCTTGACACCTAAGAACGGTGTACATAAGGAGACGGGTCCGGATACAGAATCGTCCGCGGACTCCAGC	AAG	20	405	0.00121045	K	20
F1	12	ATT	I	12	800	ATGCGAGGCTTGACACCTAAGAACGGTGTACATAATGAGACGGGTCCGGATACAGAATCGTCCGCGGACTCCAGC	AAT	14	169	0.0005051	N	14
F1	12	ATT	I	12	800	ATGCGAGGCTTGACACCTAAGAACGGTGTACATACGGAGACGGGTCCGGATACAGAATCGTCCGCGGACTCCAGC	ACG	5	65	0.000194269	T	19
F1	12	ATT	I	12	800	ATGCGAGGCTTGACACCTAAGAACGGTGTACATACTGAGACGGGTCCGGATACAGAATCGTCCGCGGACTCCAGC	ACT	14	191	0.000570853	T	19
F1	12	ATT	I	12	800	ATGCGAGGCTTGACACCTAAGAACGGTGTACATAGGGAGACGGGTCCGGATACAGAATCGTCCGCGGACTCCAGC	AGG	20	443	0.00132402	R	62
F1	12	ATT	I	12	800	ATGCGAGGCTTGACACCTAAGAACGGTGTACATAGTGAGACGGGTCCGGATACAGAATCGTCCGCGGACTCCAGC	AGT	20	368	0.00109986	S	46
F1	12	ATT	I	12	800	ATGCGAGGCTTGACACCTAAGAACGGTGTACATATGGAGACGGGTCCGGATACAGAATCGTCCGCGGACTCCAGC	ATG	23	384	0.00114768	M	23
F1	12	ATT	I	12	800	ATGCGAGGCTTGACACCTAAGAACGGTGTACATCAGGAGACGGGTCCGGATACAGAATCGTCCGCGGACTCCAGC	CAG	12	259	0.000774089	Q	12
F1	12	ATT	I	12	800	ATGCGAGGCTTGACACCTAAGAACGGTGTACATCATGAGACGGGTCCGGATACAGAATCGTCCGCGGACTCCAGC	CAT	17	293	0.000875706	H	17
F1	12	ATT	I	12	800	ATGCGAGGCTTGACACCTAAGAACGGTGTACATCCGGAGACGGGTCCGGATACAGAATCGTCCGCGGACTCCAGC	CCG	6	124	0.000370606	P	18
F1	12	ATT	I	12	800	ATGCGAGGCTTGACACCTAAGAACGGTGTACATCCTGAGACGGGTCCGGATACAGAATCGTCCGCGGACTCCAGC	CCT	12	226	0.00067546	P	18
F1	12	ATT	I	12	800	ATGCGAGGCTTGACACCTAAGAACGGTGTACATCGGGAGACGGGTCCGGATACAGAATCGTCCGCGGACTCCAGC	CGG	28	494	0.00147645	R	62
F1	12	ATT	I	12	800	ATGCGAGGCTTGACACCTAAGAACGGTGTACATCGTGAGACGGGTCCGGATACAGAATCGTCCGCGGACTCCAGC	CGT	14	344	0.00102813	R	62
F1	12	ATT	I	12	800	ATGCGAGGCTTGACACCTAAGAACGGTGTACATCTGGAGACGGGTCCGGATACAGAATCGTCCGCGGACTCCAGC	CTG	20	244	0.000729257	L	60
F1	12	ATT	I	12	800	ATGCGAGGCTTGACACCTAAGAACGGTGTACATCTTGAGACGGGTCCGGATACAGAATCGTCCGCGGACTCCAGC	CTT	22	470	0.00140472	L	60
F1	12	ATT	I	12	800	ATGCGAGGCTTGACACCTAAGAACGGTGTACATGAGGAGACGGGTCCGGATACAGAATCGTCCGCGGACTCCAGC	GAG	35	744	0.00222364	E	35
F1	12	ATT	I	12	800	ATGCGAGGCTTGACACCTAAGAACGGTGTACATGATGAGACGGGTCCGGATACAGAATCGTCCGCGGACTCCAGC	GAT	13	190	0.000567864	D	13
F1	12	ATT	I	12	800	ATGCGAGGCTTGACACCTAAGAACGGTGTACATGCGGAGACGGGTCCGGATACAGAATCGTCCGCGGACTCCAGC	GCG	14	228	0.000681437	A	32
F1	12	ATT	I	12	800	ATGCGAGGCTTGACACCTAAGAACGGTGTACATGCTGAGACGGGTCCGGATACAGAATCGTCCGCGGACTCCAGC	GCT	18	329	0.000983302	A	32
F1	12	ATT	I	12	800	ATGCGAGGCTTGACACCTAAGAACGGTGTACATGGGGAGACGGGTCCGGATACAGAATCGTCCGCGGACTCCAGC	GGG	32	502	0.00150036	G	53
F1	12	ATT	I	12	800	ATGCGAGGCTTGACACCTAAGAACGGTGTACATGGTGAGACGGGTCCGGATACAGAATCGTCCGCGGACTCCAGC	GGT	21	393	0.00117458	G	53
F1	12	ATT	I	12	800	ATGCGAGGCTTGACACCTAAGAACGGTGTACATGTGGAGACGGGTCCGGATACAGAATCGTCCGCGGACTCCAGC	GTG	18	272	0.000812943	V	33
F1	12	ATT	I	12	800	ATGCGAGGCTTGACACCTAAGAACGGTGTACATGTTGAGACGGGTCCGGATACAGAATCGTCCGCGGACTCCAGC	GTT	15	299	0.000893639	V	33
F1	12	ATT	I	12	800	ATGCGAGGCTTGACACCTAAGAACGGTGTACATTAGGAGACGGGTCCGGATACAGAATCGTCCGCGGACTCCAGC	TAG	19	334	0.000998246	*	19
F1	12	ATT	I	12	800	ATGCGAGGCTTGACACCTAAGAACGGTGTACATTATGAGACGGGTCCGGATACAGAATCGTCCGCGGACTCCAGC	TAT	19	435	0.00130011	Y	19
F1	12	ATT	I	12	800	ATGCGAGGCTTGACACCTAAGAACGGTGTACATTCGGAGACGGGTCCGGATACAGAATCGTCCGCGGACTCCAGC	TCG	16	294	0.000878695	S	46
F1	12	ATT	I	12	800	ATGCGAGGCTTGACACCTAAGAACGGTGTACATTCTGAGACGGGTCCGGATACAGAATCGTCCGCGGACTCCAGC	TCT	10	141	0.000421415	S	46
F1	12	ATT	I	12	800	ATGCGAGGCTTGACACCTAAGAACGGTGTACATTGGGAGACGGGTCCGGATACAGAATCGTCCGCGGACTCCAGC	TGG	20	427	0.0012762	W	20
F1	12	ATT	I	12	800	ATGCGAGGCTTGACACCTAAGAACGGTGTACATTGTGAGACGGGTCCGGATACAGAATCGTCCGCGGACTCCAGC	TGT	25	465	0.00138977	C	25
F1	12	ATT	I	12	800	ATGCGAGGCTTGACACCTAAGAACGGTGTACATTTGGAGACGGGTCCGGATACAGAATCGTCCGCGGACTCCAGC	TTG	18	303	0.000905594	L	60
F1	12	ATT	I	12	800	ATGCGAGGCTTGACACCTAAGAACGGTGTACATTTTGAGACGGGTCCGGATACAGAATCGTCCGCGGACTCCAGC	TTT	24	450	0.00134494	F	24
F1	13	GAG	E	13	800	ATGCGAGGCTTGACACCTAAGAACGGTGTACATATTAAGACGGGTCCGGATACAGAATCGTCCGCGGACTCCAGC	AAG	18	244	0.000729257	K	18
F1	13	GAG	E	13	800	ATGCGAGGCTTGACACCTAAGAACGGTGTACATATTAATACGGGTCCGGATACAGAATCGTCCGCGGACTCCAGC	AAT	34	529	0.00158105	N	34
F1	13	GAG	E	13	800	ATGCGAGGCTTGACACCTAAGAACGGTGTACATATTACGACGGGTCCGGATACAGAATCGTCCGCGGACTCCAGC	ACG	17	265	0.000792021	T	44
F1	13	GAG	E	13	800	ATGCGAGGCTTGACACCTAAGAACGGTGTACATATTACTACGGGTCCGGATACAGAATCGTCCGCGGACTCCAGC	ACT	27	415	0.00124034	T	44
F1	13	GAG	E	13	800	ATGCGAGGCTTGACACCTAAGAACGGTGTACATATTAGGACGGGTCCGGATACAGAATCGTCCGCGGACTCCAGC	AGG	20	309	0.000923527	R	72
F1	13	GAG	E	13	800	ATGCGAGGCTTGACACCTAAGAACGGTGTACATATTAGTACGGGTCCGGATACAGAATCGTCCGCGGACTCCAGC	AGT	35	500	0.00149438	S	89
F1	13	GAG	E	13	800	ATGCGAGGCTTGACACCTAAGAACGGTGTACATATTATGACGGGTCCGGATACAGAATCGTCCGCGGACTCCAGC	ATG	36	467	0.00139575	M	36
F1	13	GAG	E	13	800	ATGCGAGGCTTGACACCTAAGAACGGTGTACATATTATTACGGGTCCGGATACAGAATCGTCCGCGGACTCCAGC	ATT	41	467	0.00139575	I	41
F1	13	GAG	E	13	800	ATGCGAGGCTTGACACCTAAGAACGGTGTACATATTCAGACGGGTCCGGATACAGAATCGTCCGCGGACTCCAGC	CAG	20	352	0.00105204	Q	20
F1	13	GAG	E	13	800	ATGCGAGGCTTGACACCTAAGAACGGTGTACATATTCATACGGGTCCGGATACAGAATCGTCCGCGGACTCCAGC	CAT	21	320	0.000956403	H	21
F1	13	GAG	E	13	800	ATGCGAGGCTTGACACCTAAGAACGGTGTACATATTCCGACGGGTCCGGATACAGAATCGTCCGCGGACTCCAGC	CCG	16	246	0.000735235	P	29
F1	13	GAG	E	13	800	ATGCGAGGCTTGACACCTAAGAACGGTGTACATATTCCTACGGGTCCGGATACAGAATCGTCCGCGGACTCCAGC	CCT	13	259	0.000774089	P	29
F1	13	GAG	E	13	800	ATGCGAGGCTTGACACCTAAGAACGGTGTACATATTCGGACGGGTCCGGATACAGAATCGTCCGCGGACTCCAGC	CGG	30	394	0.00117757	R	72
F1	13	GAG	E	13	800	ATGCGAGGCTTGACACCTAAGAACGGTGTACATATTCGTACGGGTCCGGATACAGAATCGTCCGCGGACTCCAGC	CGT	22	412	0.00123137	R	72
F1	13	GAG	E	13	800	ATGCGAGGCTTGACACCTAAGAACGGTGTACATATTCTGACGGGTCCGGATACAGAATCGTCCGCGGACTCCAGC	CTG	22	332	0.000992268	L	91
F1	13	GAG	E	13	800	ATGCGAGGCTTGACACCTAAGAACGGTGTACATATTCTTACGGGTCCGGATACAGAATCGTCCGCGGACTCCAGC	CTT	25	379	0.00113274	L	91
F1	13	GAG	E	13	800	ATGCGAGGCTTGACACCTAAGAACGGTGTACATATTGATACGGGTCCGGATACAGAATCGTCCGCGGACTCCAGC	GAT	31	390	0.00116562	D	31
F1	13	GAG	E	13	800	ATGCGAGGCTTGACACCTAAGAACGGTGTACATATTGCGACGGGTCCGGATACAGAATCGTCCGCGGACTCCAGC	GCG	25	391	0.0011686	A	48
F1	13	GAG	E	13	800	ATGCGAGGCTTGACACCTAAGAACGGTGTACATATTGCTACGGGTCCGGATACAGAATCGTCCGCGGACTCCAGC	GCT	23	272	0.000812943	A	48
F1	13	GAG	E	13	800	ATGCGAGGCTTGACACCTAAGAACGGTGTACATATTGGGACGGGTCCGGATACAGAATCGTCCGCGGACTCCAGC	GGG	36	691	0.00206523	G	67
F1	13	GAG	E	13	800	ATGCGAGGCTTGACACCTAAGAACGGTGTACATATTGGTACGGGTCCGGATACAGAATCGTCCGCGGACTCCAGC	GGT	31	599	0.00179027	G	67
F1	13	GAG	E	13	800	ATGCGAGGCTTGACACCTAAGAACGGTGTACATATTGTGACGGGTCCGGATACAGAATCGTCCGCGGACTCCAGC	GTG	39	610	0.00182314	V	71
F1	13	GAG	E	13	800	ATGCGAGGCTTGACACCTAAGAACGGTGTACATATTGTTACGGGTCCGGATACAGAATCGTCCGCGGACTCCAGC	GTT	32	491	0.00146748	V	71
F1	13	GAG	E	13	800	ATGCGAGGCTTGACACCTAAGAACGGTGTACATATTTAGACGGGTCCGGATACAGAATCGTCCGCGGACTCCAGC	TAG	34	532	0.00159002	*	34
F1	13	GAG	E	13	800	ATGCGAGGCTTGACACCTAAGAACGGTGTACATATTTATACGGGTCCGGATACAGAATCGTCCGCGGACTCCAGC	TAT	27	418	0.0012493	Y	27
F1	13	GAG	E	13	800	ATGCGAGGCTTGACACCTAAGAACGGTGTACATATTTCGACGGGTCCGGATACAGAATCGTCCGCGGACTCCAGC	TCG	25	328	0.000980313	S	89
F1	13	GAG	E	13	800	ATGCGAGGCTTGACACCTAAGAACGGTGTACATATTTCTACGGGTCCGGATACAGAATCGTCCGCGGACTCCAGC	TCT	29	370	0.00110584	S	89
F1	13	GAG	E	13	800	ATGCGAGGCTTGACACCTAAGAACGGTGTACATATTTGGACGGGTCCGGATACAGAATCGTCCGCGGACTCCAGC	TGG	37	729	0.00217881	W	37
F1	13	GAG	E	13	800	ATGCGAGGCTTGACACCTAAGAACGGTGTACATATTTGTACGGGTCCGGATACAGAATCGTCCGCGGACTCCAGC	TGT	45	758	0.00226548	C	45
F1	13	GAG	E	13	800	ATGCGAGGCTTGACACCTAAGAACGGTGTACATATTTTGACGGGTCCGGATACAGAATCGTCCGCGGACTCCAGC	TTG	44	655	0.00195764	L	91
F1	13	GAG	E	13	800	ATGCGAGGCTTGACACCTAAGAACGGTGTACATATTTTTACGGGTCCGGATACAGAATCGTCCGCGGACTCCAGC	TTT	52	901	0.00269287	F	52
F1	14	ACG	T	14	800	ATGCGAGGCTTGACACCTAAGAACGGTGTACATATTGAGAAGGGTCCGGATACAGAATCGTCCGCGGACTCCAGC	AAG	18	281	0.000839841	K	18
F1	14	ACG	T	14	800	ATGCGAGGCTTGACACCTAAGAACGGTGTACATATTGAGAATGGTCCGGATACAGAATCGTCCGCGGACTCCAGC	AAT	30	380	0.00113573	N	30
F1	14	ACG	T	14	800	ATGCGAGGCTTGACACCTAAGAACGGTGTACATATTGAGACTGGTCCGGATACAGAATCGTCCGCGGACTCCAGC	ACT	17	310	0.000926515	T	17
F1	14	ACG	T	14	800	ATGCGAGGCTTGACACCTAAGAACGGTGTACATATTGAGAGGGGTCCGGATACAGAATCGTCCGCGGACTCCAGC	AGG	19	305	0.000911572	R	54
F1	14	ACG	T	14	800	ATGCGAGGCTTGACACCTAAGAACGGTGTACATATTGAGAGTGGTCCGGATACAGAATCGTCCGCGGACTCCAGC	AGT	30	673	0.00201143	S	84
F1	14	ACG	T	14	800	ATGCGAGGCTTGACACCTAAGAACGGTGTACATATTGAGATGGGTCCGGATACAGAATCGTCCGCGGACTCCAGC	ATG	24	419	0.00125229	M	24
F1	14	ACG	T	14	800	ATGCGAGGCTTGACACCTAAGAACGGTGTACATATTGAGATTGGTCCGGATACAGAATCGTCCGCGGACTCCAGC	ATT	19	392	0.00117159	I	19
F1	14	ACG	T	14	800	ATGCGAGGCTTGACACCTAAGAACGGTGTACATATTGAGCAGGGTCCGGATACAGAATCGTCCGCGGACTCCAGC	CAG	21	463	0.0013838	Q	21
F1	14	ACG	T	14	800	ATGCGAGGCTTGACACCTAAGAACGGTGTACATATTGAGCATGGTCCGGATACAGAATCGTCCGCGGACTCCAGC	CAT	34	565	0.00168865	H	34
F1	14	ACG	T	14	800	ATGCGAGGCTTGACACCTAAGAACGGTGTACATATTGAGCCGGGTCCGGATACAGAATCGTCCGCGGACTCCAGC	CCG	17	290	0.00086674	P	25
F1	14	ACG	T	14	800	ATGCGAGGCTTGACACCTAAGAACGGTGTACATATTGAGCCTGGTCCGGATACAGAATCGTCCGCGGACTCCAGC	CCT	8	236	0.000705347	P	25
F1	14	ACG	T	14	800	ATGCGAGGCTTGACACCTAAGAACGGTGTACATATTGAGCGGGGTCCGGATACAGAATCGTCCGCGGACTCCAGC	CGG	23	390	0.00116562	R	54
F1	14	ACG	T	14	800	ATGCGAGGCTTGACACCTAAGAACGGTGTACATATTGAGCGTGGTCCGGATACAGAATCGTCCGCGGACTCCAGC	CGT	12	276	0.000824898	R	54
F1	14	ACG	T	14	800	ATGCGAGGCTTGACACCTAAGAACGGTGTACATATTGAGCTGGGTCCGGATACAGAATCGTCCGCGGACTCCAGC	CTG	24	326	0.000974336	L	79
F1	14	ACG	T	14	800	ATGCGAGGCTTGACACCTAAGAACGGTGTACATATTGAGCTTGGTCCGGATACAGAATCGTCCGCGGACTCCAGC	CTT	19	245	0.000732246	L	79
F1	14	ACG	T	14	800	ATGCGAGGCTTGACACCTAAGAACGGTGTACATATTGAGGAGGGTCCGGATACAGAATCGTCCGCGGACTCCAGC	GAG	25	569	0.0017006	E	25
F1	14	ACG	T	14	800	ATGCGAGGCTTGACACCTAAGAACGGTGTACATATTGAGGATGGTCCGGATACAGAATCGTCCGCGGACTCCAGC	GAT	32	528	0.00157806	D	32
F1	14	ACG	T	14	800	ATGCGAGGCTTGACACCTAAGAACGGTGTACATATTGAGGCGGGTCCGGATACAGAATCGTCCGCGGACTCCAGC	GCG	21	333	0.000995257	A	39
F1	14	ACG	T	14	800	ATGCGAGGCTTGACACCTAAGAACGGTGTACATATTGAGGCTGGTCCGGATACAGAATCGTCCGCGGACTCCAGC	GCT	18	300	0.000896628	A	39
F1	14	ACG	T	14	800	ATGCGAGGCTTGACACCTAAGAACGGTGTACATATTGAGGGGGGTCCGGATACAGAATCGTCCGCGGACTCCAGC	GGG	33	529	0.00158105	G	59
F1	14	ACG	T	14	800	ATGCGAGGCTTGACACCTAAGAACGGTGTACATATTGAGGGTGGTCCGGATACAGAATCGTCCGCGGACTCCAGC	GGT	26	400	0.0011955	G	59
F1	14	ACG	T	14	800	ATGCGAGGCTTGACACCTAAGAACGGTGTACATATTGAGGTGGGTCCGGATACAGAATCGTCCGCGGACTCCAGC	GTG	34	419	0.00125229	V	60
F1	14	ACG	T	14	800	ATGCGAGGCTTGACACCTAAGAACGGTGTACATATTGAGGTTGGTCCGGATACAGAATCGTCCGCGGACTCCAGC	GTT	26	375	0.00112078	V	60
F1	14	ACG	T	14	800	ATGCGAGGCTTGACACCTAAGAACGGTGTACATATTGAGTAGGGTCCGGATACAGAATCGTCCGCGGACTCCAGC	TAG	27	504	0.00150633	*	27
F1	14	ACG	T	14	800	ATGCGAGGCTTGACACCTAAGAACGGTGTACATATTGAGTATGGTCCGGATACAGAATCGTCCGCGGACTCCAGC	TAT	22	242	0.00072328	Y	22
F1	14	ACG	T	14	800	ATGCGAGGCTTGACACCTAAGAACGGTGTACATATTGAGTCGGGTCCGGATACAGAATCGTCCGCGGACTCCAGC	TCG	29	483	0.00144357	S	84
F1	14	ACG	T	14	800	ATGCGAGGCTTGACACCTAAGAACGGTGTACATATTGAGTCTGGTCCGGATACAGAATCGTCCGCGGACTCCAGC	TCT	25	432	0.00129114	S	84
F1	14	ACG	T	14	800	ATGCGAGGCTTGACACCTAAGAACGGTGTACATATTGAGTGGGGTCCGGATACAGAATCGTCCGCGGACTCCAGC	TGG	33	468	0.00139874	W	33
F1	14	ACG	T	14	800	ATGCGAGGCTTGACACCTAAGAACGGTGTACATATTGAGTGTGGTCCGGATACAGAATCGTCCGCGGACTCCAGC	TGT	26	467	0.00139575	C	26
F1	14	ACG	T	14	800	ATGCGAGGCTTGACACCTAAGAACGGTGTACATATTGAGTTGGGTCCGGATACAGAATCGTCCGCGGACTCCAGC	TTG	36	550	0.00164382	L	79
F1	14	ACG	T	14	800	ATGCGAGGCTTGACACCTAAGAACGGTGTACATATTGAGTTTGGTCCGGATACAGAATCGTCCGCGGACTCCAGC	TTT	35	617	0.00184406	F	35
F1	15	GGT	G	15	800	ATGCGAGGCTTGACACCTAAGAACGGTGTACATATTGAGACGAAGCCGGATACAGAATCGTCCGCGGACTCCAGC	AAG	22	407	0.00121643	K	22
F1	15	GGT	G	15	800	ATGCGAGGCTTGACACCTAAGAACGGTGTACATATTGAGACGAATCCGGATACAGAATCGTCCGCGGACTCCAGC	AAT	15	301	0.000899617	N	15
F1	15	GGT	G	15	800	ATGCGAGGCTTGACACCTAAGAACGGTGTACATATTGAGACGACGCCGGATACAGAATCGTCCGCGGACTCCAGC	ACG	10	180	0.000537977	T	24
F1	15	GGT	G	15	800	ATGCGAGGCTTGACACCTAAGAACGGTGTACATATTGAGACGACTCCGGATACAGAATCGTCCGCGGACTCCAGC	ACT	14	204	0.000609707	T	24
F1	15	GGT	G	15	800	ATGCGAGGCTTGACACCTAAGAACGGTGTACATATTGAGACGAGGCCGGATACAGAATCGTCCGCGGACTCCAGC	AGG	26	362	0.00108193	R	74
F1	15	GGT	G	15	800	ATGCGAGGCTTGACACCTAAGAACGGTGTACATATTGAGACGAGTCCGGATACAGAATCGTCCGCGGACTCCAGC	AGT	33	701	0.00209512	S	74
F1	15	GGT	G	15	800	ATGCGAGGCTTGACACCTAAGAACGGTGTACATATTGAGACGATGCCGGATACAGAATCGTCCGCGGACTCCAGC	ATG	14	256	0.000765122	M	14
F1	15	GGT	G	15	800	ATGCGAGGCTTGACACCTAAGAACGGTGTACATATTGAGACGATTCCGGATACAGAATCGTCCGCGGACTCCAGC	ATT	28	374	0.0011178	I	28
F1	15	GGT	G	15	800	ATGCGAGGCTTGACACCTAAGAACGGTGTACATATTGAGACGCAGCCGGATACAGAATCGTCCGCGGACTCCAGC	CAG	20	327	0.000977324	Q	20
F1	15	GGT	G	15	800	ATGCGAGGCTTGACACCTAAGAACGGTGTACATATTGAGACGCATCCGGATACAGAATCGTCCGCGGACTCCAGC	CAT	22	365	0.0010909	H	22
F1	15	GGT	G	15	800	ATGCGAGGCTTGACACCTAAGAACGGTGTACATATTGAGACGCCGCCGGATACAGAATCGTCCGCGGACTCCAGC	CCG	11	211	0.000630628	P	17
F1	15	GGT	G	15	800	ATGCGAGGCTTGACACCTAAGAACGGTGTACATATTGAGACGCCTCCGGATACAGAATCGTCCGCGGACTCCAGC	CCT	6	90	0.000268988	P	17
F1	15	GGT	G	15	800	ATGCGAGGCTTGACACCTAAGAACGGTGTACATATTGAGACGCGGCCGGATACAGAATCGTCCGCGGACTCCAGC	CGG	21	308	0.000920538	R	74
F1	15	GGT	G	15	800	ATGCGAGGCTTGACACCTAAGAACGGTGTACATATTGAGACGCGTCCGGATACAGAATCGTCCGCGGACTCCAGC	CGT	27	410	0.00122539	R	74
F1	15	GGT	G	15	800	ATGCGAGGCTTGACACCTAAGAACGGTGTACATATTGAGACGCTGCCGGATACAGAATCGTCCGCGGACTCCAGC	CTG	16	286	0.000854785	L	62
F1	15	GGT	G	15	800	ATGCGAGGCTTGACACCTAAGAACGGTGTACATATTGAGACGCTTCCGGATACAGAATCGTCCGCGGACTCCAGC	CTT	13	316	0.000944448	L	62
F1	15	GGT	G	15	800	ATGCGAGGCTTGACACCTAAGAACGGTGTACATATTGAGACGGAGCCGGATACAGAATCGTCCGCGGACTCCAGC	GAG	17	352	0.00105204	E	17
F1	15	GGT	G	15	800	ATGCGAGGCTTGACACCTAAGAACGGTGTACATATTGAGACGGATCCGGATACAGAATCGTCCGCGGACTCCAGC	GAT	27	391	0.0011686	D	27
F1	15	GGT	G	15	800	ATGCGAGGCTTGACACCTAAGAACGGTGTACATATTGAGACGGCGCCGGATACAGAATCGTCCGCGGACTCCAGC	GCG	22	340	0.00101618	A	44
F1	15	GGT	G	15	800	ATGCGAGGCTTGACACCTAAGAACGGTGTACATATTGAGACGGCTCCGGATACAGAATCGTCCGCGGACTCCAGC	GCT	22	343	0.00102514	A	44
F1	15	GGT	G	15	800	ATGCGAGGCTTGACACCTAAGAACGGTGTACATATTGAGACGGGGCCGGATACAGAATCGTCCGCGGACTCCAGC	GGG	31	442	0.00132103	G	31
F1	15	GGT	G	15	800	ATGCGAGGCTTGACACCTAAGAACGGTGTACATATTGAGACGGTGCCGGATACAGAATCGTCCGCGGACTCCAGC	GTG	29	576	0.00172153	V	53
F1	15	GGT	G	15	800	ATGCGAGGCTTGACACCTAAGAACGGTGTACATATTGAGACGGTTCCGGATACAGAATCGTCCGCGGACTCCAGC	GTT	24	473	0.00141368	V	53
F1	15	GGT	G	15	800	ATGCGAGGCTTGACACCTAAGAACGGTGTACATATTGAGACGTAGCCGGATACAGAATCGTCCGCGGACTCCAGC	TAG	23	419	0.00125229	*	23
F1	15	GGT	G	15	800	ATGCGAGGCTTGACACCTAAGAACGGTGTACATATTGAGACGTATCCGGATACAGAATCGTCCGCGGACTCCAGC	TAT	37	694	0.0020742	Y	37
F1	15	GGT	G	15	800	ATGCGAGGCTTGACACCTAAGAACGGTGTACATATTGAGACGTCGCCGGATACAGAATCGTCCGCGGACTCCAGC	TCG	21	518	0.00154818	S	74
F1	15	GGT	G	15	800	ATGCGAGGCTTGACACCTAAGAACGGTGTACATATTGAGACGTCTCCGGATACAGAATCGTCCGCGGACTCCAGC	TCT	20	277	0.000827886	S	74
F1	15	GGT	G	15	800	ATGCGAGGCTTGACACCTAAGAACGGTGTACATATTGAGACGTGGCCGGATACAGAATCGTCCGCGGACTCCAGC	TGG	31	558	0.00166773	W	31
F1	15	GGT	G	15	800	ATGCGAGGCTTGACACCTAAGAACGGTGTACATATTGAGACGTGTCCGGATACAGAATCGTCCGCGGACTCCAGC	TGT	24	450	0.00134494	C	24
F1	15	GGT	G	15	800	ATGCGAGGCTTGACACCTAAGAACGGTGTACATATTGAGACGTTGCCGGATACAGAATCGTCCGCGGACTCCAGC	TTG	33	548	0.00163784	L	62
F1	15	GGT	G	15	800	ATGCGAGGCTTGACACCTAAGAACGGTGTACATATTGAGACGTTTCCGGATACAGAATCGTCCGCGGACTCCAGC	TTT	29	438	0.00130908	F	29
F1	16	CCG	P	16	800	ATGCGAGGCTTGACACCTAAGAACGGTGTACATATTGAGACGGGTAAGGATACAGAATCGTCCGCGGACTCCAGC	AAG	22	299	0.000893639	K	22
F1	16	CCG	P	16	800	ATGCGAGGCTTGACACCTAAGAACGGTGTACATATTGAGACGGGTAATGATACAGAATCGTCCGCGGACTCCAGC	AAT	26	575	0.00171854	N	26
F1	16	CCG	P	16	800	ATGCGAGGCTTGACACCTAAGAACGGTGTACATATTGAGACGGGTACGGATACAGAATCGTCCGCGGACTCCAGC	ACG	16	299	0.000893639	T	30
F1	16	CCG	P	16	800	ATGCGAGGCTTGACACCTAAGAACGGTGTACATATTGAGACGGGTACTGATACAGAATCGTCCGCGGACTCCAGC	ACT	14	289	0.000863751	T	30
F1	16	CCG	P	16	800	ATGCGAGGCTTGACACCTAAGAACGGTGTACATATTGAGACGGGTAGGGATACAGAATCGTCCGCGGACTCCAGC	AGG	24	369	0.00110285	R	59
F1	16	CCG	P	16	800	ATGCGAGGCTTGACACCTAAGAACGGTGTACATATTGAGACGGGTAGTGATACAGAATCGTCCGCGGACTCCAGC	AGT	31	554	0.00165577	S	69
F1	16	CCG	P	16	800	ATGCGAGGCTTGACACCTAAGAACGGTGTACATATTGAGACGGGTATGGATACAGAATCGTCCGCGGACTCCAGC	ATG	25	342	0.00102216	M	25
F1	16	CCG	P	16	800	ATGCGAGGCTTGACACCTAAGAACGGTGTACATATTGAGACGGGTATTGATACAGAATCGTCCGCGGACTCCAGC	ATT	25	348	0.00104009	I	25
F1	16	CCG	P	16	800	ATGCGAGGCTTGACACCTAAGAACGGTGTACATATTGAGACGGGTCAGGATACAGAATCGTCCGCGGACTCCAGC	CAG	22	407	0.00121643	Q	22
F1	16	CCG	P	16	800	ATGCGAGGCTTGACACCTAAGAACGGTGTACATATTGAGACGGGTCATGATACAGAATCGTCCGCGGACTCCAGC	CAT	19	295	0.000881684	H	19
F1	16	CCG	P	16	800	ATGCGAGGCTTGACACCTAAGAACGGTGTACATATTGAGACGGGTCCTGATACAGAATCGTCCGCGGACTCCAGC	CCT	24	286	0.000854785	P	24
F1	16	CCG	P	16	800	ATGCGAGGCTTGACACCTAAGAACGGTGTACATATTGAGACGGGTCGGGATACAGAATCGTCCGCGGACTCCAGC	CGG	15	292	0.000872718	R	59
F1	16	CCG	P	16	800	ATGCGAGGCTTGACACCTAAGAACGGTGTACATATTGAGACGGGTCGTGATACAGAATCGTCCGCGGACTCCAGC	CGT	20	292	0.000872718	R	59
F1	16	CCG	P	16	800	ATGCGAGGCTTGACACCTAAGAACGGTGTACATATTGAGACGGGTCTGGATACAGAATCGTCCGCGGACTCCAGC	CTG	21	356	0.001064	L	81
F1	16	CCG	P	16	800	ATGCGAGGCTTGACACCTAAGAACGGTGTACATATTGAGACGGGTCTTGATACAGAATCGTCCGCGGACTCCAGC	CTT	30	503	0.00150335	L	81
F1	16	CCG	P	16	800	ATGCGAGGCTTGACACCTAAGAACGGTGTACATATTGAGACGGGTGAGGATACAGAATCGTCCGCGGACTCCAGC	GAG	23	426	0.00127321	E	23
F1	16	CCG	P	16	800	ATGCGAGGCTTGACACCTAAGAACGGTGTACATATTGAGACGGGTGATGATACAGAATCGTCCGCGGACTCCAGC	GAT	23	381	0.00113872	D	23
F1	16	CCG	P	16	800	ATGCGAGGCTTGACACCTAAGAACGGTGTACATATTGAGACGGGTGCGGATACAGAATCGTCCGCGGACTCCAGC	GCG	19	327	0.000977324	A	40
F1	16	CCG	P	16	800	ATGCGAGGCTTGACACCTAAGAACGGTGTACATATTGAGACGGGTGCTGATACAGAATCGTCCGCGGACTCCAGC	GCT	21	328	0.000980313	A	40
F1	16	CCG	P	16	800	ATGCGAGGCTTGACACCTAAGAACGGTGTACATATTGAGACGGGTGGGGATACAGAATCGTCCGCGGACTCCAGC	GGG	42	751	0.00224456	G	69
F1	16	CCG	P	16	800	ATGCGAGGCTTGACACCTAAGAACGGTGTACATATTGAGACGGGTGGTGATACAGAATCGTCCGCGGACTCCAGC	GGT	27	546	0.00163186	G	69
F1	16	CCG	P	16	800	ATGCGAGGCTTGACACCTAAGAACGGTGTACATATTGAGACGGGTGTGGATACAGAATCGTCCGCGGACTCCAGC	GTG	35	560	0.00167371	V	70
F1	16	CCG	P	16	800	ATGCGAGGCTTGACACCTAAGAACGGTGTACATATTGAGACGGGTGTTGATACAGAATCGTCCGCGGACTCCAGC	GTT	35	714	0.00213397	V	70
F1	16	CCG	P	16	800	ATGCGAGGCTTGACACCTAAGAACGGTGTACATATTGAGACGGGTTAGGATACAGAATCGTCCGCGGACTCCAGC	TAG	28	489	0.0014615	*	28
F1	16	CCG	P	16	800	ATGCGAGGCTTGACACCTAAGAACGGTGTACATATTGAGACGGGTTATGATACAGAATCGTCCGCGGACTCCAGC	TAT	20	492	0.00147047	Y	20
F1	16	CCG	P	16	800	ATGCGAGGCTTGACACCTAAGAACGGTGTACATATTGAGACGGGTTCGGATACAGAATCGTCCGCGGACTCCAGC	TCG	19	349	0.00104308	S	69
F1	16	CCG	P	16	800	ATGCGAGGCTTGACACCTAAGAACGGTGTACATATTGAGACGGGTTCTGATACAGAATCGTCCGCGGACTCCAGC	TCT	19	235	0.000702358	S	69
F1	16	CCG	P	16	800	ATGCGAGGCTTGACACCTAAGAACGGTGTACATATTGAGACGGGTTGGGATACAGAATCGTCCGCGGACTCCAGC	TGG	35	567	0.00169463	W	35
F1	16	CCG	P	16	800	ATGCGAGGCTTGACACCTAAGAACGGTGTACATATTGAGACGGGTTGTGATACAGAATCGTCCGCGGACTCCAGC	TGT	37	638	0.00190683	C	37
F1	16	CCG	P	16	800	ATGCGAGGCTTGACACCTAAGAACGGTGTACATATTGAGACGGGTTTGGATACAGAATCGTCCGCGGACTCCAGC	TTG	30	475	0.00141966	L	81
F1	16	CCG	P	16	800	ATGCGAGGCTTGACACCTAAGAACGGTGTACATATTGAGACGGGTTTTGATACAGAATCGTCCGCGGACTCCAGC	TTT	35	456	0.00136287	F	35
F1	17	GAT	D	17	800	ATGCGAGGCTTGACACCTAAGAACGGTGTACATATTGAGACGGGTCCGAAGACAGAATCGTCCGCGGACTCCAGC	AAG	20	395	0.00118056	K	20
F1	17	GAT	D	17	800	ATGCGAGGCTTGACACCTAAGAACGGTGTACATATTGAGACGGGTCCGAATACAGAATCGTCCGCGGACTCCAGC	AAT	26	431	0.00128816	N	26
F1	17	GAT	D	17	800	ATGCGAGGCTTGACACCTAAGAACGGTGTACATATTGAGACGGGTCCGACGACAGAATCGTCCGCGGACTCCAGC	ACG	22	332	0.000992268	T	39
F1	17	GAT	D	17	800	ATGCGAGGCTTGACACCTAAGAACGGTGTACATATTGAGACGGGTCCGACTACAGAATCGTCCGCGGACTCCAGC	ACT	17	335	0.00100123	T	39
F1	17	GAT	D	17	800	ATGCGAGGCTTGACACCTAAGAACGGTGTACATATTGAGACGGGTCCGAGGACAGAATCGTCCGCGGACTCCAGC	AGG	23	261	0.000780066	R	41
F1	17	GAT	D	17	800	ATGCGAGGCTTGACACCTAAGAACGGTGTACATATTGAGACGGGTCCGAGTACAGAATCGTCCGCGGACTCCAGC	AGT	35	738	0.0022057	S	84
F1	17	GAT	D	17	800	ATGCGAGGCTTGACACCTAAGAACGGTGTACATATTGAGACGGGTCCGATGACAGAATCGTCCGCGGACTCCAGC	ATG	24	411	0.00122838	M	24
F1	17	GAT	D	17	800	ATGCGAGGCTTGACACCTAAGAACGGTGTACATATTGAGACGGGTCCGATTACAGAATCGTCCGCGGACTCCAGC	ATT	33	538	0.00160795	I	33
F1	17	GAT	D	17	800	ATGCGAGGCTTGACACCTAAGAACGGTGTACATATTGAGACGGGTCCGCAGACAGAATCGTCCGCGGACTCCAGC	CAG	13	128	0.000382561	Q	13
F1	17	GAT	D	17	800	ATGCGAGGCTTGACACCTAAGAACGGTGTACATATTGAGACGGGTCCGCATACAGAATCGTCCGCGGACTCCAGC	CAT	14	170	0.000508089	H	14
F1	17	GAT	D	17	800	ATGCGAGGCTTGACACCTAAGAACGGTGTACATATTGAGACGGGTCCGCCGACAGAATCGTCCGCGGACTCCAGC	CCG	9	166	0.000496134	P	27
F1	17	GAT	D	17	800	ATGCGAGGCTTGACACCTAAGAACGGTGTACATATTGAGACGGGTCCGCCTACAGAATCGTCCGCGGACTCCAGC	CCT	18	286	0.000854785	P	27
F1	17	GAT	D	17	800	ATGCGAGGCTTGACACCTAAGAACGGTGTACATATTGAGACGGGTCCGCGTACAGAATCGTCCGCGGACTCCAGC	CGT	18	90	0.000268988	R	41
F1	17	GAT	D	17	800	ATGCGAGGCTTGACACCTAAGAACGGTGTACATATTGAGACGGGTCCGCTGACAGAATCGTCCGCGGACTCCAGC	CTG	16	99	0.000295887	L	78
F1	17	GAT	D	17	800	ATGCGAGGCTTGACACCTAAGAACGGTGTACATATTGAGACGGGTCCGCTTACAGAATCGTCCGCGGACTCCAGC	CTT	23	306	0.00091456	L	78
F1	17	GAT	D	17	800	ATGCGAGGCTTGACACCTAAGAACGGTGTACATATTGAGACGGGTCCGGAGACAGAATCGTCCGCGGACTCCAGC	GAG	27	405	0.00121045	E	27
F1	17	GAT	D	17	800	ATGCGAGGCTTGACACCTAAGAACGGTGTACATATTGAGACGGGTCCGGCGACAGAATCGTCCGCGGACTCCAGC	GCG	20	369	0.00110285	A	45
F1	17	GAT	D	17	800	ATGCGAGGCTTGACACCTAAGAACGGTGTACATATTGAGACGGGTCCGGCTACAGAATCGTCCGCGGACTCCAGC	GCT	25	405	0.00121045	A	45
F1	17	GAT	D	17	800	ATGCGAGGCTTGACACCTAAGAACGGTGTACATATTGAGACGGGTCCGGGGACAGAATCGTCCGCGGACTCCAGC	GGG	42	552	0.0016498	G	82
F1	17	GAT	D	17	800	ATGCGAGGCTTGACACCTAAGAACGGTGTACATATTGAGACGGGTCCGGGTACAGAATCGTCCGCGGACTCCAGC	GGT	40	603	0.00180222	G	82
F1	17	GAT	D	17	800	ATGCGAGGCTTGACACCTAAGAACGGTGTACATATTGAGACGGGTCCGGTGACAGAATCGTCCGCGGACTCCAGC	GTG	47	742	0.00221766	V	87
F1	17	GAT	D	17	800	ATGCGAGGCTTGACACCTAAGAACGGTGTACATATTGAGACGGGTCCGGTTACAGAATCGTCCGCGGACTCCAGC	GTT	40	576	0.00172153	V	87
F1	17	GAT	D	17	800	ATGCGAGGCTTGACACCTAAGAACGGTGTACATATTGAGACGGGTCCGTAGACAGAATCGTCCGCGGACTCCAGC	TAG	31	435	0.00130011	*	31
F1	17	GAT	D	17	800	ATGCGAGGCTTGACACCTAAGAACGGTGTACATATTGAGACGGGTCCGTATACAGAATCGTCCGCGGACTCCAGC	TAT	44	730	0.00218179	Y	44
F1	17	GAT	D	17	800	ATGCGAGGCTTGACACCTAAGAACGGTGTACATATTGAGACGGGTCCGTCGACAGAATCGTCCGCGGACTCCAGC	TCG	25	295	0.000881684	S	84
F1	17	GAT	D	17	800	ATGCGAGGCTTGACACCTAAGAACGGTGTACATATTGAGACGGGTCCGTCTACAGAATCGTCCGCGGACTCCAGC	TCT	24	386	0.00115366	S	84
F1	17	GAT	D	17	800	ATGCGAGGCTTGACACCTAAGAACGGTGTACATATTGAGACGGGTCCGTGGACAGAATCGTCCGCGGACTCCAGC	TGG	27	445	0.00133	W	27
F1	17	GAT	D	17	800	ATGCGAGGCTTGACACCTAAGAACGGTGTACATATTGAGACGGGTCCGTGTACAGAATCGTCCGCGGACTCCAGC	TGT	44	682	0.00203833	C	44
F1	17	GAT	D	17	800	ATGCGAGGCTTGACACCTAAGAACGGTGTACATATTGAGACGGGTCCGTTGACAGAATCGTCCGCGGACTCCAGC	TTG	39	711	0.00212501	L	78
F1	17	GAT	D	17	800	ATGCGAGGCTTGACACCTAAGAACGGTGTACATATTGAGACGGGTCCGTTTACAGAATCGTCCGCGGACTCCAGC	TTT	56	796	0.00237905	F	56
F1	18	ACA	T	18	800	ATGCGAGGCTTGACACCTAAGAACGGTGTACATATTGAGACGGGTCCGGATAAGGAATCGTCCGCGGACTCCAGC	AAG	21	256	0.000765122	K	21
F1	18	ACA	T	18	800	ATGCGAGGCTTGACACCTAAGAACGGTGTACATATTGAGACGGGTCCGGATAATGAATCGTCCGCGGACTCCAGC	AAT	29	463	0.0013838	N	29
F1	18	ACA	T	18	800	ATGCGAGGCTTGACACCTAAGAACGGTGTACATATTGAGACGGGTCCGGATACGGAATCGTCCGCGGACTCCAGC	ACG	17	248	0.000741212	T	35
F1	18	ACA	T	18	800	ATGCGAGGCTTGACACCTAAGAACGGTGTACATATTGAGACGGGTCCGGATACTGAATCGTCCGCGGACTCCAGC	ACT	18	359	0.00107296	T	35
F1	18	ACA	T	18	800	ATGCGAGGCTTGACACCTAAGAACGGTGTACATATTGAGACGGGTCCGGATAGGGAATCGTCCGCGGACTCCAGC	AGG	30	608	0.00181717	R	79
F1	18	ACA	T	18	800	ATGCGAGGCTTGACACCTAAGAACGGTGTACATATTGAGACGGGTCCGGATAGTGAATCGTCCGCGGACTCCAGC	AGT	36	697	0.00208317	S	83
F1	18	ACA	T	18	800	ATGCGAGGCTTGACACCTAAGAACGGTGTACATATTGAGACGGGTCCGGATATGGAATCGTCCGCGGACTCCAGC	ATG	34	585	0.00174842	M	34
F1	18	ACA	T	18	800	ATGCGAGGCTTGACACCTAAGAACGGTGTACATATTGAGACGGGTCCGGATATTGAATCGTCCGCGGACTCCAGC	ATT	25	439	0.00131207	I	25
F1	18	ACA	T	18	800	ATGCGAGGCTTGACACCTAAGAACGGTGTACATATTGAGACGGGTCCGGATCAGGAATCGTCCGCGGACTCCAGC	CAG	18	356	0.001064	Q	18
F1	18	ACA	T	18	800	ATGCGAGGCTTGACACCTAAGAACGGTGTACATATTGAGACGGGTCCGGATCATGAATCGTCCGCGGACTCCAGC	CAT	21	398	0.00118953	H	21
F1	18	ACA	T	18	800	ATGCGAGGCTTGACACCTAAGAACGGTGTACATATTGAGACGGGTCCGGATCCGGAATCGTCCGCGGACTCCAGC	CCG	16	236	0.000705347	P	33
F1	18	ACA	T	18	800	ATGCGAGGCTTGACACCTAAGAACGGTGTACATATTGAGACGGGTCCGGATCCTGAATCGTCCGCGGACTCCAGC	CCT	17	300	0.000896628	P	33
F1	18	ACA	T	18	800	ATGCGAGGCTTGACACCTAAGAACGGTGTACATATTGAGACGGGTCCGGATCGGGAATCGTCCGCGGACTCCAGC	CGG	20	414	0.00123735	R	79
F1	18	ACA	T	18	800	ATGCGAGGCTTGACACCTAAGAACGGTGTACATATTGAGACGGGTCCGGATCGTGAATCGTCCGCGGACTCCAGC	CGT	29	374	0.0011178	R	79
F1	18	ACA	T	18	800	ATGCGAGGCTTGACACCTAAGAACGGTGTACATATTGAGACGGGTCCGGATCTGGAATCGTCCGCGGACTCCAGC	CTG	23	564	0.00168566	L	87
F1	18	ACA	T	18	800	ATGCGAGGCTTGACACCTAAGAACGGTGTACATATTGAGACGGGTCCGGATCTTGAATCGTCCGCGGACTCCAGC	CTT	28	373	0.00111481	L	87
F1	18	ACA	T	18	800	ATGCGAGGCTTGACACCTAAGAACGGTGTACATATTGAGACGGGTCCGGATGAGGAATCGTCCGCGGACTCCAGC	GAG	31	508	0.00151829	E	31
F1	18	ACA	T	18	800	ATGCGAGGCTTGACACCTAAGAACGGTGTACATATTGAGACGGGTCCGGATGATGAATCGTCCGCGGACTCCAGC	GAT	21	265	0.000792021	D	21
F1	18	ACA	T	18	800	ATGCGAGGCTTGACACCTAAGAACGGTGTACATATTGAGACGGGTCCGGATGCGGAATCGTCCGCGGACTCCAGC	GCG	24	502	0.00150036	A	52
F1	18	ACA	T	18	800	ATGCGAGGCTTGACACCTAAGAACGGTGTACATATTGAGACGGGTCCGGATGCTGAATCGTCCGCGGACTCCAGC	GCT	28	464	0.00138678	A	52
F1	18	ACA	T	18	800	ATGCGAGGCTTGACACCTAAGAACGGTGTACATATTGAGACGGGTCCGGATGGGGAATCGTCCGCGGACTCCAGC	GGG	43	669	0.00199948	G	72
F1	18	ACA	T	18	800	ATGCGAGGCTTGACACCTAAGAACGGTGTACATATTGAGACGGGTCCGGATGGTGAATCGTCCGCGGACTCCAGC	GGT	29	488	0.00145851	G	72
F1	18	ACA	T	18	800	ATGCGAGGCTTGACACCTAAGAACGGTGTACATATTGAGACGGGTCCGGATGTGGAATCGTCCGCGGACTCCAGC	GTG	53	807	0.00241193	V	87
F1	18	ACA	T	18	800	ATGCGAGGCTTGACACCTAAGAACGGTGTACATATTGAGACGGGTCCGGATGTTGAATCGTCCGCGGACTCCAGC	GTT	34	529	0.00158105	V	87
F1	18	ACA	T	18	800	ATGCGAGGCTTGACACCTAAGAACGGTGTACATATTGAGACGGGTCCGGATTAGGAATCGTCCGCGGACTCCAGC	TAG	38	579	0.00173049	*	38
F1	18	ACA	T	18	800	ATGCGAGGCTTGACACCTAAGAACGGTGTACATATTGAGACGGGTCCGGATTATGAATCGTCCGCGGACTCCAGC	TAT	26	601	0.00179624	Y	26
F1	18	ACA	T	18	800	ATGCGAGGCTTGACACCTAAGAACGGTGTACATATTGAGACGGGTCCGGATTCGGAATCGTCCGCGGACTCCAGC	TCG	26	387	0.00115665	S	83
F1	18	ACA	T	18	800	ATGCGAGGCTTGACACCTAAGAACGGTGTACATATTGAGACGGGTCCGGATTCTGAATCGTCCGCGGACTCCAGC	TCT	21	278	0.000830875	S	83
F1	18	ACA	T	18	800	ATGCGAGGCTTGACACCTAAGAACGGTGTACATATTGAGACGGGTCCGGATTGGGAATCGTCCGCGGACTCCAGC	TGG	34	475	0.00141966	W	34
F1	18	ACA	T	18	800	ATGCGAGGCTTGACACCTAAGAACGGTGTACATATTGAGACGGGTCCGGATTGTGAATCGTCCGCGGACTCCAGC	TGT	44	977	0.00292002	C	44
F1	18	ACA	T	18	800	ATGCGAGGCTTGACACCTAAGAACGGTGTACATATTGAGACGGGTCCGGATTTGGAATCGTCCGCGGACTCCAGC	TTG	36	650	0.00194269	L	87
F1	18	ACA	T	18	800	ATGCGAGGCTTGACACCTAAGAACGGTGTACATATTGAGACGGGTCCGGATTTTGAATCGTCCGCGGACTCCAGC	TTT	37	518	0.00154818	F	37
F1	19	GAA	E	19	800	ATGCGAGGCTTGACACCTAAGAACGGTGTACATATTGAGACGGGTCCGGATACAAAGTCGTCCGCGGACTCCAGC	AAG	16	229	0.000684426	K	16
F1	19	GAA	E	19	800	ATGCGAGGCTTGACACCTAAGAACGGTGTACATATTGAGACGGGTCCGGATACAAATTCGTCCGCGGACTCCAGC	AAT	20	427	0.0012762	N	20
F1	19	GAA	E	19	800	ATGCGAGGCTTGACACCTAAGAACGGTGTACATATTGAGACGGGTCCGGATACAACGTCGTCCGCGGACTCCAGC	ACG	18	378	0.00112975	T	33
F1	19	GAA	E	19	800	ATGCGAGGCTTGACACCTAAGAACGGTGTACATATTGAGACGGGTCCGGATACAACTTCGTCCGCGGACTCCAGC	ACT	15	205	0.000612696	T	33
F1	19	GAA	E	19	800	ATGCGAGGCTTGACACCTAAGAACGGTGTACATATTGAGACGGGTCCGGATACAAGGTCGTCCGCGGACTCCAGC	AGG	19	413	0.00123436	R	58
F1	19	GAA	E	19	800	ATGCGAGGCTTGACACCTAAGAACGGTGTACATATTGAGACGGGTCCGGATACAAGTTCGTCCGCGGACTCCAGC	AGT	15	355	0.00106101	S	53
F1	19	GAA	E	19	800	ATGCGAGGCTTGACACCTAAGAACGGTGTACATATTGAGACGGGTCCGGATACAATGTCGTCCGCGGACTCCAGC	ATG	19	410	0.00122539	M	19
F1	19	GAA	E	19	800	ATGCGAGGCTTGACACCTAAGAACGGTGTACATATTGAGACGGGTCCGGATACAATTTCGTCCGCGGACTCCAGC	ATT	39	499	0.00149139	I	39
F1	19	GAA	E	19	800	ATGCGAGGCTTGACACCTAAGAACGGTGTACATATTGAGACGGGTCCGGATACACAGTCGTCCGCGGACTCCAGC	CAG	10	181	0.000540965	Q	10
F1	19	GAA	E	19	800	ATGCGAGGCTTGACACCTAAGAACGGTGTACATATTGAGACGGGTCCGGATACACATTCGTCCGCGGACTCCAGC	CAT	14	356	0.001064	H	14
F1	19	GAA	E	19	800	ATGCGAGGCTTGACACCTAAGAACGGTGTACATATTGAGACGGGTCCGGATACACCGTCGTCCGCGGACTCCAGC	CCG	18	326	0.000974336	P	29
F1	19	GAA	E	19	800	ATGCGAGGCTTGACACCTAAGAACGGTGTACATATTGAGACGGGTCCGGATACACCTTCGTCCGCGGACTCCAGC	CCT	11	237	0.000708336	P	29
F1	19	GAA	E	19	800	ATGCGAGGCTTGACACCTAAGAACGGTGTACATATTGAGACGGGTCCGGATACACGGTCGTCCGCGGACTCCAGC	CGG	20	430	0.00128517	R	58
F1	19	GAA	E	19	800	ATGCGAGGCTTGACACCTAAGAACGGTGTACATATTGAGACGGGTCCGGATACACGTTCGTCCGCGGACTCCAGC	CGT	19	277	0.000827886	R	58
F1	19	GAA	E	19	800	ATGCGAGGCTTGACACCTAAGAACGGTGTACATATTGAGACGGGTCCGGATACACTGTCGTCCGCGGACTCCAGC	CTG	15	204	0.000609707	L	77
F1	19	GAA	E	19	800	ATGCGAGGCTTGACACCTAAGAACGGTGTACATATTGAGACGGGTCCGGATACACTTTCGTCCGCGGACTCCAGC	CTT	24	400	0.0011955	L	77
F1	19	GAA	E	19	800	ATGCGAGGCTTGACACCTAAGAACGGTGTACATATTGAGACGGGTCCGGATACAGAGTCGTCCGCGGACTCCAGC	GAG	24	278	0.000830875	E	24
F1	19	GAA	E	19	800	ATGCGAGGCTTGACACCTAAGAACGGTGTACATATTGAGACGGGTCCGGATACAGATTCGTCCGCGGACTCCAGC	GAT	20	304	0.000908583	D	20
F1	19	GAA	E	19	800	ATGCGAGGCTTGACACCTAAGAACGGTGTACATATTGAGACGGGTCCGGATACAGCGTCGTCCGCGGACTCCAGC	GCG	17	285	0.000851796	A	28
F1	19	GAA	E	19	800	ATGCGAGGCTTGACACCTAAGAACGGTGTACATATTGAGACGGGTCCGGATACAGCTTCGTCCGCGGACTCCAGC	GCT	11	193	0.000576831	A	28
F1	19	GAA	E	19	800	ATGCGAGGCTTGACACCTAAGAACGGTGTACATATTGAGACGGGTCCGGATACAGGGTCGTCCGCGGACTCCAGC	GGG	31	489	0.0014615	G	62
F1	19	GAA	E	19	800	ATGCGAGGCTTGACACCTAAGAACGGTGTACATATTGAGACGGGTCCGGATACAGGTTCGTCCGCGGACTCCAGC	GGT	31	696	0.00208018	G	62
F1	19	GAA	E	19	800	ATGCGAGGCTTGACACCTAAGAACGGTGTACATATTGAGACGGGTCCGGATACAGTGTCGTCCGCGGACTCCAGC	GTG	25	435	0.00130011	V	47
F1	19	GAA	E	19	800	ATGCGAGGCTTGACACCTAAGAACGGTGTACATATTGAGACGGGTCCGGATACAGTTTCGTCCGCGGACTCCAGC	GTT	22	412	0.00123137	V	47
F1	19	GAA	E	19	800	ATGCGAGGCTTGACACCTAAGAACGGTGTACATATTGAGACGGGTCCGGATACATAGTCGTCCGCGGACTCCAGC	TAG	28	508	0.00151829	*	28
F1	19	GAA	E	19	800	ATGCGAGGCTTGACACCTAAGAACGGTGTACATATTGAGACGGGTCCGGATACATATTCGTCCGCGGACTCCAGC	TAT	31	659	0.00196959	Y	31
F1	19	GAA	E	19	800	ATGCGAGGCTTGACACCTAAGAACGGTGTACATATTGAGACGGGTCCGGATACATCGTCGTCCGCGGACTCCAGC	TCG	21	327	0.000977324	S	53
F1	19	GAA	E	19	800	ATGCGAGGCTTGACACCTAAGAACGGTGTACATATTGAGACGGGTCCGGATACATCTTCGTCCGCGGACTCCAGC	TCT	17	295	0.000881684	S	53
F1	19	GAA	E	19	800	ATGCGAGGCTTGACACCTAAGAACGGTGTACATATTGAGACGGGTCCGGATACATGGTCGTCCGCGGACTCCAGC	TGG	38	607	0.00181418	W	38
F1	19	GAA	E	19	800	ATGCGAGGCTTGACACCTAAGAACGGTGTACATATTGAGACGGGTCCGGATACATGTTCGTCCGCGGACTCCAGC	TGT	27	567	0.00169463	C	27
F1	19	GAA	E	19	800	ATGCGAGGCTTGACACCTAAGAACGGTGTACATATTGAGACGGGTCCGGATACATTGTCGTCCGCGGACTCCAGC	TTG	38	674	0.00201442	L	77
F1	19	GAA	E	19	800	ATGCGAGGCTTGACACCTAAGAACGGTGTACATATTGAGACGGGTCCGGATACATTTTCGTCCGCGGACTCCAGC	TTT	32	544	0.00162589	F	32
F1	20	TCG	S	20	800	ATGCGAGGCTTGACACCTAAGAACGGTGTACATATTGAGACGGGTCCGGATACAGAAAAGTCCGCGGACTCCAGC	AAG	36	661	0.00197557	K	36
F1	20	TCG	S	20	800	ATGCGAGGCTTGACACCTAAGAACGGTGTACATATTGAGACGGGTCCGGATACAGAAAATTCCGCGGACTCCAGC	AAT	27	456	0.00136287	N	27
F1	20	TCG	S	20	800	ATGCGAGGCTTGACACCTAAGAACGGTGTACATATTGAGACGGGTCCGGATACAGAAACGTCCGCGGACTCCAGC	ACG	16	271	0.000809954	T	38
F1	20	TCG	S	20	800	ATGCGAGGCTTGACACCTAAGAACGGTGTACATATTGAGACGGGTCCGGATACAGAAACTTCCGCGGACTCCAGC	ACT	22	463	0.0013838	T	38
F1	20	TCG	S	20	800	ATGCGAGGCTTGACACCTAAGAACGGTGTACATATTGAGACGGGTCCGGATACAGAAAGGTCCGCGGACTCCAGC	AGG	32	535	0.00159899	R	110
F1	20	TCG	S	20	800	ATGCGAGGCTTGACACCTAAGAACGGTGTACATATTGAGACGGGTCCGGATACAGAAAGTTCCGCGGACTCCAGC	AGT	35	648	0.00193672	S	68
F1	20	TCG	S	20	800	ATGCGAGGCTTGACACCTAAGAACGGTGTACATATTGAGACGGGTCCGGATACAGAAATGTCCGCGGACTCCAGC	ATG	22	577	0.00172451	M	22
F1	20	TCG	S	20	800	ATGCGAGGCTTGACACCTAAGAACGGTGTACATATTGAGACGGGTCCGGATACAGAAATTTCCGCGGACTCCAGC	ATT	44	751	0.00224456	I	44
F1	20	TCG	S	20	800	ATGCGAGGCTTGACACCTAAGAACGGTGTACATATTGAGACGGGTCCGGATACAGAACAGTCCGCGGACTCCAGC	CAG	20	295	0.000881684	Q	20
F1	20	TCG	S	20	800	ATGCGAGGCTTGACACCTAAGAACGGTGTACATATTGAGACGGGTCCGGATACAGAACATTCCGCGGACTCCAGC	CAT	20	207	0.000618673	H	20
F1	20	TCG	S	20	800	ATGCGAGGCTTGACACCTAAGAACGGTGTACATATTGAGACGGGTCCGGATACAGAACCGTCCGCGGACTCCAGC	CCG	19	257	0.000768111	P	41
F1	20	TCG	S	20	800	ATGCGAGGCTTGACACCTAAGAACGGTGTACATATTGAGACGGGTCCGGATACAGAACCTTCCGCGGACTCCAGC	CCT	22	315	0.000941459	P	41
F1	20	TCG	S	20	800	ATGCGAGGCTTGACACCTAAGAACGGTGTACATATTGAGACGGGTCCGGATACAGAACGGTCCGCGGACTCCAGC	CGG	36	644	0.00192476	R	110
F1	20	TCG	S	20	800	ATGCGAGGCTTGACACCTAAGAACGGTGTACATATTGAGACGGGTCCGGATACAGAACGTTCCGCGGACTCCAGC	CGT	42	519	0.00155117	R	110
F1	20	TCG	S	20	800	ATGCGAGGCTTGACACCTAAGAACGGTGTACATATTGAGACGGGTCCGGATACAGAACTGTCCGCGGACTCCAGC	CTG	29	451	0.00134793	L	105
F1	20	TCG	S	20	800	ATGCGAGGCTTGACACCTAAGAACGGTGTACATATTGAGACGGGTCCGGATACAGAACTTTCCGCGGACTCCAGC	CTT	27	410	0.00122539	L	105
F1	20	TCG	S	20	800	ATGCGAGGCTTGACACCTAAGAACGGTGTACATATTGAGACGGGTCCGGATACAGAAGAGTCCGCGGACTCCAGC	GAG	39	663	0.00198155	E	39
F1	20	TCG	S	20	800	ATGCGAGGCTTGACACCTAAGAACGGTGTACATATTGAGACGGGTCCGGATACAGAAGATTCCGCGGACTCCAGC	GAT	18	249	0.000744201	D	18
F1	20	TCG	S	20	800	ATGCGAGGCTTGACACCTAAGAACGGTGTACATATTGAGACGGGTCCGGATACAGAAGCGTCCGCGGACTCCAGC	GCG	25	440	0.00131505	A	49
F1	20	TCG	S	20	800	ATGCGAGGCTTGACACCTAAGAACGGTGTACATATTGAGACGGGTCCGGATACAGAAGCTTCCGCGGACTCCAGC	GCT	24	488	0.00145851	A	49
F1	20	TCG	S	20	800	ATGCGAGGCTTGACACCTAAGAACGGTGTACATATTGAGACGGGTCCGGATACAGAAGGGTCCGCGGACTCCAGC	GGG	53	874	0.00261218	G	103
F1	20	TCG	S	20	800	ATGCGAGGCTTGACACCTAAGAACGGTGTACATATTGAGACGGGTCCGGATACAGAAGGTTCCGCGGACTCCAGC	GGT	50	742	0.00221766	G	103
F1	20	TCG	S	20	800	ATGCGAGGCTTGACACCTAAGAACGGTGTACATATTGAGACGGGTCCGGATACAGAAGTGTCCGCGGACTCCAGC	GTG	42	780	0.00233123	V	91
F1	20	TCG	S	20	800	ATGCGAGGCTTGACACCTAAGAACGGTGTACATATTGAGACGGGTCCGGATACAGAAGTTTCCGCGGACTCCAGC	GTT	49	821	0.00245377	V	91
F1	20	TCG	S	20	800	ATGCGAGGCTTGACACCTAAGAACGGTGTACATATTGAGACGGGTCCGGATACAGAATAGTCCGCGGACTCCAGC	TAG	41	777	0.00232227	*	41
F1	20	TCG	S	20	800	ATGCGAGGCTTGACACCTAAGAACGGTGTACATATTGAGACGGGTCCGGATACAGAATATTCCGCGGACTCCAGC	TAT	43	510	0.00152427	Y	43
F1	20	TCG	S	20	800	ATGCGAGGCTTGACACCTAAGAACGGTGTACATATTGAGACGGGTCCGGATACAGAATCTTCCGCGGACTCCAGC	TCT	33	624	0.00186499	S	68
F1	20	TCG	S	20	800	ATGCGAGGCTTGACACCTAAGAACGGTGTACATATTGAGACGGGTCCGGATACAGAATGGTCCGCGGACTCCAGC	TGG	46	839	0.00250757	W	46
F1	20	TCG	S	20	800	ATGCGAGGCTTGACACCTAAGAACGGTGTACATATTGAGACGGGTCCGGATACAGAATGTTCCGCGGACTCCAGC	TGT	47	691	0.00206523	C	47
F1	20	TCG	S	20	800	ATGCGAGGCTTGACACCTAAGAACGGTGTACATATTGAGACGGGTCCGGATACAGAATTGTCCGCGGACTCCAGC	TTG	49	745	0.00222663	L	105
F1	20	TCG	S	20	800	ATGCGAGGCTTGACACCTAAGAACGGTGTACATATTGAGACGGGTCCGGATACAGAATTTTCCGCGGACTCCAGC	TTT	44	856	0.00255838	F	44
F1	21	TCC	S	21	800	ATGCGAGGCTTGACACCTAAGAACGGTGTACATATTGAGACGGGTCCGGATACAGAATCGAAGGCGGACTCCAGC	AAG	40	509	0.00152128	K	40
F1	21	TCC	S	21	800	ATGCGAGGCTTGACACCTAAGAACGGTGTACATATTGAGACGGGTCCGGATACAGAATCGAATGCGGACTCCAGC	AAT	30	386	0.00115366	N	30
F1	21	TCC	S	21	800	ATGCGAGGCTTGACACCTAAGAACGGTGTACATATTGAGACGGGTCCGGATACAGAATCGACGGCGGACTCCAGC	ACG	22	416	0.00124332	T	41
F1	21	TCC	S	21	800	ATGCGAGGCTTGACACCTAAGAACGGTGTACATATTGAGACGGGTCCGGATACAGAATCGACTGCGGACTCCAGC	ACT	19	266	0.00079501	T	41
F1	21	TCC	S	21	800	ATGCGAGGCTTGACACCTAAGAACGGTGTACATATTGAGACGGGTCCGGATACAGAATCGAGGGCGGACTCCAGC	AGG	34	583	0.00174245	R	93
F1	21	TCC	S	21	800	ATGCGAGGCTTGACACCTAAGAACGGTGTACATATTGAGACGGGTCCGGATACAGAATCGAGTGCGGACTCCAGC	AGT	36	583	0.00174245	S	88
F1	21	TCC	S	21	800	ATGCGAGGCTTGACACCTAAGAACGGTGTACATATTGAGACGGGTCCGGATACAGAATCGATGGCGGACTCCAGC	ATG	28	314	0.00093847	M	28
F1	21	TCC	S	21	800	ATGCGAGGCTTGACACCTAAGAACGGTGTACATATTGAGACGGGTCCGGATACAGAATCGATTGCGGACTCCAGC	ATT	32	428	0.00127919	I	32
F1	21	TCC	S	21	800	ATGCGAGGCTTGACACCTAAGAACGGTGTACATATTGAGACGGGTCCGGATACAGAATCGCAGGCGGACTCCAGC	CAG	25	492	0.00147047	Q	25
F1	21	TCC	S	21	800	ATGCGAGGCTTGACACCTAAGAACGGTGTACATATTGAGACGGGTCCGGATACAGAATCGCATGCGGACTCCAGC	CAT	17	284	0.000848808	H	17
F1	21	TCC	S	21	800	ATGCGAGGCTTGACACCTAAGAACGGTGTACATATTGAGACGGGTCCGGATACAGAATCGCCGGCGGACTCCAGC	CCG	34	498	0.0014884	P	54
F1	21	TCC	S	21	800	ATGCGAGGCTTGACACCTAAGAACGGTGTACATATTGAGACGGGTCCGGATACAGAATCGCCTGCGGACTCCAGC	CCT	20	242	0.00072328	P	54
F1	21	TCC	S	21	800	ATGCGAGGCTTGACACCTAAGAACGGTGTACATATTGAGACGGGTCCGGATACAGAATCGCGGGCGGACTCCAGC	CGG	32	656	0.00196063	R	93
F1	21	TCC	S	21	800	ATGCGAGGCTTGACACCTAAGAACGGTGTACATATTGAGACGGGTCCGGATACAGAATCGCGTGCGGACTCCAGC	CGT	27	350	0.00104607	R	93
F1	21	TCC	S	21	800	ATGCGAGGCTTGACACCTAAGAACGGTGTACATATTGAGACGGGTCCGGATACAGAATCGCTGGCGGACTCCAGC	CTG	27	447	0.00133598	L	90
F1	21	TCC	S	21	800	ATGCGAGGCTTGACACCTAAGAACGGTGTACATATTGAGACGGGTCCGGATACAGAATCGCTTGCGGACTCCAGC	CTT	23	335	0.00100123	L	90
F1	21	TCC	S	21	800	ATGCGAGGCTTGACACCTAAGAACGGTGTACATATTGAGACGGGTCCGGATACAGAATCGGAGGCGGACTCCAGC	GAG	26	416	0.00124332	E	26
F1	21	TCC	S	21	800	ATGCGAGGCTTGACACCTAAGAACGGTGTACATATTGAGACGGGTCCGGATACAGAATCGGATGCGGACTCCAGC	GAT	23	408	0.00121941	D	23
F1	21	TCC	S	21	800	ATGCGAGGCTTGACACCTAAGAACGGTGTACATATTGAGACGGGTCCGGATACAGAATCGGCGGCGGACTCCAGC	GCG	30	453	0.00135391	A	59
F1	21	TCC	S	21	800	ATGCGAGGCTTGACACCTAAGAACGGTGTACATATTGAGACGGGTCCGGATACAGAATCGGCTGCGGACTCCAGC	GCT	29	497	0.00148541	A	59
F1	21	TCC	S	21	800	ATGCGAGGCTTGACACCTAAGAACGGTGTACATATTGAGACGGGTCCGGATACAGAATCGGGGGCGGACTCCAGC	GGG	45	708	0.00211604	G	83
F1	21	TCC	S	21	800	ATGCGAGGCTTGACACCTAAGAACGGTGTACATATTGAGACGGGTCCGGATACAGAATCGGGTGCGGACTCCAGC	GGT	38	677	0.00202339	G	83
F1	21	TCC	S	21	800	ATGCGAGGCTTGACACCTAAGAACGGTGTACATATTGAGACGGGTCCGGATACAGAATCGGTGGCGGACTCCAGC	GTG	47	898	0.00268391	V	89
F1	21	TCC	S	21	800	ATGCGAGGCTTGACACCTAAGAACGGTGTACATATTGAGACGGGTCCGGATACAGAATCGGTTGCGGACTCCAGC	GTT	42	732	0.00218777	V	89
F1	21	TCC	S	21	800	ATGCGAGGCTTGACACCTAAGAACGGTGTACATATTGAGACGGGTCCGGATACAGAATCGTAGGCGGACTCCAGC	TAG	40	684	0.00204431	*	40
F1	21	TCC	S	21	800	ATGCGAGGCTTGACACCTAAGAACGGTGTACATATTGAGACGGGTCCGGATACAGAATCGTATGCGGACTCCAGC	TAT	36	693	0.00207121	Y	36
F1	21	TCC	S	21	800	ATGCGAGGCTTGACACCTAAGAACGGTGTACATATTGAGACGGGTCCGGATACAGAATCGTCGGCGGACTCCAGC	TCG	23	376	0.00112377	S	88
F1	21	TCC	S	21	800	ATGCGAGGCTTGACACCTAAGAACGGTGTACATATTGAGACGGGTCCGGATACAGAATCGTCTGCGGACTCCAGC	TCT	29	503	0.00150335	S	88
F1	21	TCC	S	21	800	ATGCGAGGCTTGACACCTAAGAACGGTGTACATATTGAGACGGGTCCGGATACAGAATCGTGGGCGGACTCCAGC	TGG	51	966	0.00288714	W	51
F1	21	TCC	S	21	800	ATGCGAGGCTTGACACCTAAGAACGGTGTACATATTGAGACGGGTCCGGATACAGAATCGTGTGCGGACTCCAGC	TGT	45	737	0.00220272	C	45
F1	21	TCC	S	21	800	ATGCGAGGCTTGACACCTAAGAACGGTGTACATATTGAGACGGGTCCGGATACAGAATCGTTGGCGGACTCCAGC	TTG	40	597	0.00178429	L	90
F1	21	TCC	S	21	800	ATGCGAGGCTTGACACCTAAGAACGGTGTACATATTGAGACGGGTCCGGATACAGAATCGTTTGCGGACTCCAGC	TTT	31	344	0.00102813	F	31
F1	22	GCG	A	22	800	ATGCGAGGCTTGACACCTAAGAACGGTGTACATATTGAGACGGGTCCGGATACAGAATCGTCCAAGGACTCCAGC	AAG	34	678	0.00202638	K	34
F1	22	GCG	A	22	800	ATGCGAGGCTTGACACCTAAGAACGGTGTACATATTGAGACGGGTCCGGATACAGAATCGTCCAATGACTCCAGC	AAT	28	447	0.00133598	N	28
F1	22	GCG	A	22	800	ATGCGAGGCTTGACACCTAAGAACGGTGTACATATTGAGACGGGTCCGGATACAGAATCGTCCACGGACTCCAGC	ACG	27	389	0.00116263	T	46
F1	22	GCG	A	22	800	ATGCGAGGCTTGACACCTAAGAACGGTGTACATATTGAGACGGGTCCGGATACAGAATCGTCCACTGACTCCAGC	ACT	19	422	0.00126126	T	46
F1	22	GCG	A	22	800	ATGCGAGGCTTGACACCTAAGAACGGTGTACATATTGAGACGGGTCCGGATACAGAATCGTCCAGGGACTCCAGC	AGG	36	716	0.00213995	R	94
F1	22	GCG	A	22	800	ATGCGAGGCTTGACACCTAAGAACGGTGTACATATTGAGACGGGTCCGGATACAGAATCGTCCAGTGACTCCAGC	AGT	43	862	0.00257631	S	119
F1	22	GCG	A	22	800	ATGCGAGGCTTGACACCTAAGAACGGTGTACATATTGAGACGGGTCCGGATACAGAATCGTCCATGGACTCCAGC	ATG	41	858	0.00256436	M	41
F1	22	GCG	A	22	800	ATGCGAGGCTTGACACCTAAGAACGGTGTACATATTGAGACGGGTCCGGATACAGAATCGTCCATTGACTCCAGC	ATT	35	689	0.00205926	I	35
F1	22	GCG	A	22	800	ATGCGAGGCTTGACACCTAAGAACGGTGTACATATTGAGACGGGTCCGGATACAGAATCGTCCCAGGACTCCAGC	CAG	34	604	0.00180521	Q	34
F1	22	GCG	A	22	800	ATGCGAGGCTTGACACCTAAGAACGGTGTACATATTGAGACGGGTCCGGATACAGAATCGTCCCATGACTCCAGC	CAT	36	648	0.00193672	H	36
F1	22	GCG	A	22	800	ATGCGAGGCTTGACACCTAAGAACGGTGTACATATTGAGACGGGTCCGGATACAGAATCGTCCCCGGACTCCAGC	CCG	17	207	0.000618673	P	33
F1	22	GCG	A	22	800	ATGCGAGGCTTGACACCTAAGAACGGTGTACATATTGAGACGGGTCCGGATACAGAATCGTCCCCTGACTCCAGC	CCT	16	196	0.000585797	P	33
F1	22	GCG	A	22	800	ATGCGAGGCTTGACACCTAAGAACGGTGTACATATTGAGACGGGTCCGGATACAGAATCGTCCCGGGACTCCAGC	CGG	28	668	0.00199649	R	94
F1	22	GCG	A	22	800	ATGCGAGGCTTGACACCTAAGAACGGTGTACATATTGAGACGGGTCCGGATACAGAATCGTCCCGTGACTCCAGC	CGT	30	360	0.00107595	R	94
F1	22	GCG	A	22	800	ATGCGAGGCTTGACACCTAAGAACGGTGTACATATTGAGACGGGTCCGGATACAGAATCGTCCCTGGACTCCAGC	CTG	44	740	0.00221168	L	143
F1	22	GCG	A	22	800	ATGCGAGGCTTGACACCTAAGAACGGTGTACATATTGAGACGGGTCCGGATACAGAATCGTCCCTTGACTCCAGC	CTT	34	582	0.00173946	L	143
F1	22	GCG	A	22	800	ATGCGAGGCTTGACACCTAAGAACGGTGTACATATTGAGACGGGTCCGGATACAGAATCGTCCGAGGACTCCAGC	GAG	47	866	0.00258827	E	47
F1	22	GCG	A	22	800	ATGCGAGGCTTGACACCTAAGAACGGTGTACATATTGAGACGGGTCCGGATACAGAATCGTCCGATGACTCCAGC	GAT	37	572	0.00170957	D	37
F1	22	GCG	A	22	800	ATGCGAGGCTTGACACCTAAGAACGGTGTACATATTGAGACGGGTCCGGATACAGAATCGTCCGCTGACTCCAGC	GCT	30	454	0.0013569	A	30
F1	22	GCG	A	22	800	ATGCGAGGCTTGACACCTAAGAACGGTGTACATATTGAGACGGGTCCGGATACAGAATCGTCCGGGGACTCCAGC	GGG	47	700	0.00209213	G	83
F1	22	GCG	A	22	800	ATGCGAGGCTTGACACCTAAGAACGGTGTACATATTGAGACGGGTCCGGATACAGAATCGTCCGGTGACTCCAGC	GGT	36	540	0.00161393	G	83
F1	22	GCG	A	22	800	ATGCGAGGCTTGACACCTAAGAACGGTGTACATATTGAGACGGGTCCGGATACAGAATCGTCCGTGGACTCCAGC	GTG	38	605	0.0018082	V	91
F1	22	GCG	A	22	800	ATGCGAGGCTTGACACCTAAGAACGGTGTACATATTGAGACGGGTCCGGATACAGAATCGTCCGTTGACTCCAGC	GTT	53	762	0.00227743	V	91
F1	22	GCG	A	22	800	ATGCGAGGCTTGACACCTAAGAACGGTGTACATATTGAGACGGGTCCGGATACAGAATCGTCCTAGGACTCCAGC	TAG	46	813	0.00242986	*	46
F1	22	GCG	A	22	800	ATGCGAGGCTTGACACCTAAGAACGGTGTACATATTGAGACGGGTCCGGATACAGAATCGTCCTATGACTCCAGC	TAT	56	949	0.00283633	Y	56
F1	22	GCG	A	22	800	ATGCGAGGCTTGACACCTAAGAACGGTGTACATATTGAGACGGGTCCGGATACAGAATCGTCCTCGGACTCCAGC	TCG	36	678	0.00202638	S	119
F1	22	GCG	A	22	800	ATGCGAGGCTTGACACCTAAGAACGGTGTACATATTGAGACGGGTCCGGATACAGAATCGTCCTCTGACTCCAGC	TCT	40	795	0.00237606	S	119
F1	22	GCG	A	22	800	ATGCGAGGCTTGACACCTAAGAACGGTGTACATATTGAGACGGGTCCGGATACAGAATCGTCCTGGGACTCCAGC	TGG	66	1050	0.0031382	W	66
F1	22	GCG	A	22	800	ATGCGAGGCTTGACACCTAAGAACGGTGTACATATTGAGACGGGTCCGGATACAGAATCGTCCTGTGACTCCAGC	TGT	46	746	0.00222961	C	46
F1	22	GCG	A	22	800	ATGCGAGGCTTGACACCTAAGAACGGTGTACATATTGAGACGGGTCCGGATACAGAATCGTCCTTGGACTCCAGC	TTG	65	1199	0.00358352	L	143
F1	22	GCG	A	22	800	ATGCGAGGCTTGACACCTAAGAACGGTGTACATATTGAGACGGGTCCGGATACAGAATCGTCCTTTGACTCCAGC	TTT	75	1301	0.00388838	F	75
F1	23	GAC	D	23	800	ATGCGAGGCTTGACACCTAAGAACGGTGTACATATTGAGACGGGTCCGGATACAGAATCGTCCGCGAAGTCCAGC	AAG	40	645	0.00192775	K	40
F1	23	GAC	D	23	800	ATGCGAGGCTTGACACCTAAGAACGGTGTACATATTGAGACGGGTCCGGATACAGAATCGTCCGCGAATTCCAGC	AAT	33	753	0.00225054	N	33
F1	23	GAC	D	23	800	ATGCGAGGCTTGACACCTAAGAACGGTGTACATATTGAGACGGGTCCGGATACAGAATCGTCCGCGACGTCCAGC	ACG	31	464	0.00138678	T	55
F1	23	GAC	D	23	800	ATGCGAGGCTTGACACCTAAGAACGGTGTACATATTGAGACGGGTCCGGATACAGAATCGTCCGCGACTTCCAGC	ACT	24	461	0.00137782	T	55
F1	23	GAC	D	23	800	ATGCGAGGCTTGACACCTAAGAACGGTGTACATATTGAGACGGGTCCGGATACAGAATCGTCCGCGAGGTCCAGC	AGG	48	820	0.00245078	R	129
F1	23	GAC	D	23	800	ATGCGAGGCTTGACACCTAAGAACGGTGTACATATTGAGACGGGTCCGGATACAGAATCGTCCGCGAGTTCCAGC	AGT	34	701	0.00209512	S	98
F1	23	GAC	D	23	800	ATGCGAGGCTTGACACCTAAGAACGGTGTACATATTGAGACGGGTCCGGATACAGAATCGTCCGCGATGTCCAGC	ATG	34	561	0.00167669	M	34
F1	23	GAC	D	23	800	ATGCGAGGCTTGACACCTAAGAACGGTGTACATATTGAGACGGGTCCGGATACAGAATCGTCCGCGATTTCCAGC	ATT	51	915	0.00273471	I	51
F1	23	GAC	D	23	800	ATGCGAGGCTTGACACCTAAGAACGGTGTACATATTGAGACGGGTCCGGATACAGAATCGTCCGCGCAGTCCAGC	CAG	23	317	0.000947437	Q	23
F1	23	GAC	D	23	800	ATGCGAGGCTTGACACCTAAGAACGGTGTACATATTGAGACGGGTCCGGATACAGAATCGTCCGCGCATTCCAGC	CAT	29	518	0.00154818	H	29
F1	23	GAC	D	23	800	ATGCGAGGCTTGACACCTAAGAACGGTGTACATATTGAGACGGGTCCGGATACAGAATCGTCCGCGCCGTCCAGC	CCG	23	384	0.00114768	P	49
F1	23	GAC	D	23	800	ATGCGAGGCTTGACACCTAAGAACGGTGTACATATTGAGACGGGTCCGGATACAGAATCGTCCGCGCCTTCCAGC	CCT	26	482	0.00144058	P	49
F1	23	GAC	D	23	800	ATGCGAGGCTTGACACCTAAGAACGGTGTACATATTGAGACGGGTCCGGATACAGAATCGTCCGCGCGGTCCAGC	CGG	41	735	0.00219674	R	129
F1	23	GAC	D	23	800	ATGCGAGGCTTGACACCTAAGAACGGTGTACATATTGAGACGGGTCCGGATACAGAATCGTCCGCGCGTTCCAGC	CGT	40	645	0.00192775	R	129
F1	23	GAC	D	23	800	ATGCGAGGCTTGACACCTAAGAACGGTGTACATATTGAGACGGGTCCGGATACAGAATCGTCCGCGCTGTCCAGC	CTG	44	863	0.0025793	L	153
F1	23	GAC	D	23	800	ATGCGAGGCTTGACACCTAAGAACGGTGTACATATTGAGACGGGTCCGGATACAGAATCGTCCGCGCTTTCCAGC	CTT	48	810	0.0024209	L	153
F1	23	GAC	D	23	800	ATGCGAGGCTTGACACCTAAGAACGGTGTACATATTGAGACGGGTCCGGATACAGAATCGTCCGCGGAGTCCAGC	GAG	33	594	0.00177532	E	33
F1	23	GAC	D	23	800	ATGCGAGGCTTGACACCTAAGAACGGTGTACATATTGAGACGGGTCCGGATACAGAATCGTCCGCGGATTCCAGC	GAT	33	592	0.00176935	D	33
F1	23	GAC	D	23	800	ATGCGAGGCTTGACACCTAAGAACGGTGTACATATTGAGACGGGTCCGGATACAGAATCGTCCGCGGCGTCCAGC	GCG	29	447	0.00133598	A	55
F1	23	GAC	D	23	800	ATGCGAGGCTTGACACCTAAGAACGGTGTACATATTGAGACGGGTCCGGATACAGAATCGTCCGCGGCTTCCAGC	GCT	26	522	0.00156013	A	55
F1	23	GAC	D	23	800	ATGCGAGGCTTGACACCTAAGAACGGTGTACATATTGAGACGGGTCCGGATACAGAATCGTCCGCGGGGTCCAGC	GGG	47	838	0.00250458	G	99
F1	23	GAC	D	23	800	ATGCGAGGCTTGACACCTAAGAACGGTGTACATATTGAGACGGGTCCGGATACAGAATCGTCCGCGGGTTCCAGC	GGT	52	844	0.00252251	G	99
F1	23	GAC	D	23	800	ATGCGAGGCTTGACACCTAAGAACGGTGTACATATTGAGACGGGTCCGGATACAGAATCGTCCGCGGTGTCCAGC	GTG	52	1056	0.00315613	V	102
F1	23	GAC	D	23	800	ATGCGAGGCTTGACACCTAAGAACGGTGTACATATTGAGACGGGTCCGGATACAGAATCGTCCGCGGTTTCCAGC	GTT	50	722	0.00215788	V	102
F1	23	GAC	D	23	800	ATGCGAGGCTTGACACCTAAGAACGGTGTACATATTGAGACGGGTCCGGATACAGAATCGTCCGCGTAGTCCAGC	TAG	45	831	0.00248366	*	45
F1	23	GAC	D	23	800	ATGCGAGGCTTGACACCTAAGAACGGTGTACATATTGAGACGGGTCCGGATACAGAATCGTCCGCGTATTCCAGC	TAT	53	977	0.00292002	Y	53
F1	23	GAC	D	23	800	ATGCGAGGCTTGACACCTAAGAACGGTGTACATATTGAGACGGGTCCGGATACAGAATCGTCCGCGTCGTCCAGC	TCG	33	520	0.00155415	S	98
F1	23	GAC	D	23	800	ATGCGAGGCTTGACACCTAAGAACGGTGTACATATTGAGACGGGTCCGGATACAGAATCGTCCGCGTCTTCCAGC	TCT	31	562	0.00167968	S	98
F1	23	GAC	D	23	800	ATGCGAGGCTTGACACCTAAGAACGGTGTACATATTGAGACGGGTCCGGATACAGAATCGTCCGCGTGGTCCAGC	TGG	48	839	0.00250757	W	48
F1	23	GAC	D	23	800	ATGCGAGGCTTGACACCTAAGAACGGTGTACATATTGAGACGGGTCCGGATACAGAATCGTCCGCGTGTTCCAGC	TGT	56	875	0.00261516	C	56
F1	23	GAC	D	23	800	ATGCGAGGCTTGACACCTAAGAACGGTGTACATATTGAGACGGGTCCGGATACAGAATCGTCCGCGTTGTCCAGC	TTG	61	1028	0.00307244	L	153
F1	23	GAC	D	23	800	ATGCGAGGCTTGACACCTAAGAACGGTGTACATATTGAGACGGGTCCGGATACAGAATCGTCCGCGTTTTCCAGC	TTT	65	1049	0.00313521	F	65
F1	24	TCC	S	24	800	ATGCGAGGCTTGACACCTAAGAACGGTGTACATATTGAGACGGGTCCGGATACAGAATCGTCCGCGGACAAGAGC	AAG	22	356	0.001064	K	22
F1	24	TCC	S	24	800	ATGCGAGGCTTGACACCTAAGAACGGTGTACATATTGAGACGGGTCCGGATACAGAATCGTCCGCGGACAATAGC	AAT	38	527	0.00157508	N	38
F1	24	TCC	S	24	800	ATGCGAGGCTTGACACCTAAGAACGGTGTACATATTGAGACGGGTCCGGATACAGAATCGTCCGCGGACACGAGC	ACG	23	346	0.00103411	T	45
F1	24	TCC	S	24	800	ATGCGAGGCTTGACACCTAAGAACGGTGTACATATTGAGACGGGTCCGGATACAGAATCGTCCGCGGACACTAGC	ACT	22	487	0.00145553	T	45
F1	24	TCC	S	24	800	ATGCGAGGCTTGACACCTAAGAACGGTGTACATATTGAGACGGGTCCGGATACAGAATCGTCCGCGGACAGGAGC	AGG	38	721	0.0021549	R	105
F1	24	TCC	S	24	800	ATGCGAGGCTTGACACCTAAGAACGGTGTACATATTGAGACGGGTCCGGATACAGAATCGTCCGCGGACAGTAGC	AGT	26	399	0.00119251	S	82
F1	24	TCC	S	24	800	ATGCGAGGCTTGACACCTAAGAACGGTGTACATATTGAGACGGGTCCGGATACAGAATCGTCCGCGGACATGAGC	ATG	27	439	0.00131207	M	27
F1	24	TCC	S	24	800	ATGCGAGGCTTGACACCTAAGAACGGTGTACATATTGAGACGGGTCCGGATACAGAATCGTCCGCGGACATTAGC	ATT	40	702	0.00209811	I	40
F1	24	TCC	S	24	800	ATGCGAGGCTTGACACCTAAGAACGGTGTACATATTGAGACGGGTCCGGATACAGAATCGTCCGCGGACCAGAGC	CAG	33	555	0.00165876	Q	33
F1	24	TCC	S	24	800	ATGCGAGGCTTGACACCTAAGAACGGTGTACATATTGAGACGGGTCCGGATACAGAATCGTCCGCGGACCATAGC	CAT	30	684	0.00204431	H	30
F1	24	TCC	S	24	800	ATGCGAGGCTTGACACCTAAGAACGGTGTACATATTGAGACGGGTCCGGATACAGAATCGTCCGCGGACCCGAGC	CCG	16	161	0.00048119	P	32
F1	24	TCC	S	24	800	ATGCGAGGCTTGACACCTAAGAACGGTGTACATATTGAGACGGGTCCGGATACAGAATCGTCCGCGGACCCTAGC	CCT	16	245	0.000732246	P	32
F1	24	TCC	S	24	800	ATGCGAGGCTTGACACCTAAGAACGGTGTACATATTGAGACGGGTCCGGATACAGAATCGTCCGCGGACCGGAGC	CGG	29	597	0.00178429	R	105
F1	24	TCC	S	24	800	ATGCGAGGCTTGACACCTAAGAACGGTGTACATATTGAGACGGGTCCGGATACAGAATCGTCCGCGGACCGTAGC	CGT	38	662	0.00197856	R	105
F1	24	TCC	S	24	800	ATGCGAGGCTTGACACCTAAGAACGGTGTACATATTGAGACGGGTCCGGATACAGAATCGTCCGCGGACCTGAGC	CTG	30	390	0.00116562	L	107
F1	24	TCC	S	24	800	ATGCGAGGCTTGACACCTAAGAACGGTGTACATATTGAGACGGGTCCGGATACAGAATCGTCCGCGGACCTTAGC	CTT	31	509	0.00152128	L	107
F1	24	TCC	S	24	800	ATGCGAGGCTTGACACCTAAGAACGGTGTACATATTGAGACGGGTCCGGATACAGAATCGTCCGCGGACGAGAGC	GAG	35	486	0.00145254	E	35
F1	24	TCC	S	24	800	ATGCGAGGCTTGACACCTAAGAACGGTGTACATATTGAGACGGGTCCGGATACAGAATCGTCCGCGGACGATAGC	GAT	27	166	0.000496134	D	27
F1	24	TCC	S	24	800	ATGCGAGGCTTGACACCTAAGAACGGTGTACATATTGAGACGGGTCCGGATACAGAATCGTCCGCGGACGCGAGC	GCG	31	563	0.00168267	A	65
F1	24	TCC	S	24	800	ATGCGAGGCTTGACACCTAAGAACGGTGTACATATTGAGACGGGTCCGGATACAGAATCGTCCGCGGACGCTAGC	GCT	34	443	0.00132402	A	65
F1	24	TCC	S	24	800	ATGCGAGGCTTGACACCTAAGAACGGTGTACATATTGAGACGGGTCCGGATACAGAATCGTCCGCGGACGGGAGC	GGG	40	958	0.00286323	G	101
F1	24	TCC	S	24	800	ATGCGAGGCTTGACACCTAAGAACGGTGTACATATTGAGACGGGTCCGGATACAGAATCGTCCGCGGACGGTAGC	GGT	61	1167	0.00348788	G	101
F1	24	TCC	S	24	800	ATGCGAGGCTTGACACCTAAGAACGGTGTACATATTGAGACGGGTCCGGATACAGAATCGTCCGCGGACGTGAGC	GTG	36	622	0.00185901	V	84
F1	24	TCC	S	24	800	ATGCGAGGCTTGACACCTAAGAACGGTGTACATATTGAGACGGGTCCGGATACAGAATCGTCCGCGGACGTTAGC	GTT	48	773	0.00231031	V	84
F1	24	TCC	S	24	800	ATGCGAGGCTTGACACCTAAGAACGGTGTACATATTGAGACGGGTCCGGATACAGAATCGTCCGCGGACTAGAGC	TAG	29	608	0.00181717	*	29
F1	24	TCC	S	24	800	ATGCGAGGCTTGACACCTAAGAACGGTGTACATATTGAGACGGGTCCGGATACAGAATCGTCCGCGGACTATAGC	TAT	43	612	0.00182912	Y	43
F1	24	TCC	S	24	800	ATGCGAGGCTTGACACCTAAGAACGGTGTACATATTGAGACGGGTCCGGATACAGAATCGTCCGCGGACTCGAGC	TCG	30	560	0.00167371	S	82
F1	24	TCC	S	24	800	ATGCGAGGCTTGACACCTAAGAACGGTGTACATATTGAGACGGGTCCGGATACAGAATCGTCCGCGGACTCTAGC	TCT	26	312	0.000932493	S	82
F1	24	TCC	S	24	800	ATGCGAGGCTTGACACCTAAGAACGGTGTACATATTGAGACGGGTCCGGATACAGAATCGTCCGCGGACTGGAGC	TGG	42	610	0.00182314	W	42
F1	24	TCC	S	24	800	ATGCGAGGCTTGACACCTAAGAACGGTGTACATATTGAGACGGGTCCGGATACAGAATCGTCCGCGGACTGTAGC	TGT	50	807	0.00241193	C	50
F1	24	TCC	S	24	800	ATGCGAGGCTTGACACCTAAGAACGGTGTACATATTGAGACGGGTCCGGATACAGAATCGTCCGCGGACTTGAGC	TTG	46	639	0.00190982	L	107
F1	24	TCC	S	24	800	ATGCGAGGCTTGACACCTAAGAACGGTGTACATATTGAGACGGGTCCGGATACAGAATCGTCCGCGGACTTTAGC	TTT	52	965	0.00288415	F	52
F1	25	AGC	S	25	800	ATGCGAGGCTTGACACCTAAGAACGGTGTACATATTGAGACGGGTCCGGATACAGAATCGTCCGCGGACTCCAAG	AAG	7	111	0.000331752	K	7
F1	25	AGC	S	25	800	ATGCGAGGCTTGACACCTAAGAACGGTGTACATATTGAGACGGGTCCGGATACAGAATCGTCCGCGGACTCCAAT	AAT	13	248	0.000741212	N	13
F1	25	AGC	S	25	800	ATGCGAGGCTTGACACCTAAGAACGGTGTACATATTGAGACGGGTCCGGATACAGAATCGTCCGCGGACTCCACG	ACG	10	216	0.000645572	T	23
F1	25	AGC	S	25	800	ATGCGAGGCTTGACACCTAAGAACGGTGTACATATTGAGACGGGTCCGGATACAGAATCGTCCGCGGACTCCACT	ACT	13	187	0.000558898	T	23
F1	25	AGC	S	25	800	ATGCGAGGCTTGACACCTAAGAACGGTGTACATATTGAGACGGGTCCGGATACAGAATCGTCCGCGGACTCCAGG	AGG	10	184	0.000549932	R	39
F1	25	AGC	S	25	800	ATGCGAGGCTTGACACCTAAGAACGGTGTACATATTGAGACGGGTCCGGATACAGAATCGTCCGCGGACTCCAGT	AGT	17	234	0.00069937	S	48
F1	25	AGC	S	25	800	ATGCGAGGCTTGACACCTAAGAACGGTGTACATATTGAGACGGGTCCGGATACAGAATCGTCCGCGGACTCCATG	ATG	17	310	0.000926515	M	17
F1	25	AGC	S	25	800	ATGCGAGGCTTGACACCTAAGAACGGTGTACATATTGAGACGGGTCCGGATACAGAATCGTCCGCGGACTCCATT	ATT	14	292	0.000872718	I	14
F1	25	AGC	S	25	800	ATGCGAGGCTTGACACCTAAGAACGGTGTACATATTGAGACGGGTCCGGATACAGAATCGTCCGCGGACTCCCAG	CAG	10	189	0.000564876	Q	10
F1	25	AGC	S	25	800	ATGCGAGGCTTGACACCTAAGAACGGTGTACATATTGAGACGGGTCCGGATACAGAATCGTCCGCGGACTCCCAT	CAT	9	107	0.000319797	H	9
F1	25	AGC	S	25	800	ATGCGAGGCTTGACACCTAAGAACGGTGTACATATTGAGACGGGTCCGGATACAGAATCGTCCGCGGACTCCCCG	CCG	11	171	0.000511078	P	16
F1	25	AGC	S	25	800	ATGCGAGGCTTGACACCTAAGAACGGTGTACATATTGAGACGGGTCCGGATACAGAATCGTCCGCGGACTCCCCT	CCT	5	90	0.000268988	P	16
F1	25	AGC	S	25	800	ATGCGAGGCTTGACACCTAAGAACGGTGTACATATTGAGACGGGTCCGGATACAGAATCGTCCGCGGACTCCCGG	CGG	12	185	0.00055292	R	39
F1	25	AGC	S	25	800	ATGCGAGGCTTGACACCTAAGAACGGTGTACATATTGAGACGGGTCCGGATACAGAATCGTCCGCGGACTCCCGT	CGT	17	208	0.000621662	R	39
F1	25	AGC	S	25	800	ATGCGAGGCTTGACACCTAAGAACGGTGTACATATTGAGACGGGTCCGGATACAGAATCGTCCGCGGACTCCCTG	CTG	11	303	0.000905594	L	51
F1	25	AGC	S	25	800	ATGCGAGGCTTGACACCTAAGAACGGTGTACATATTGAGACGGGTCCGGATACAGAATCGTCCGCGGACTCCCTT	CTT	19	257	0.000768111	L	51
F1	25	AGC	S	25	800	ATGCGAGGCTTGACACCTAAGAACGGTGTACATATTGAGACGGGTCCGGATACAGAATCGTCCGCGGACTCCGAG	GAG	21	286	0.000854785	E	21
F1	25	AGC	S	25	800	ATGCGAGGCTTGACACCTAAGAACGGTGTACATATTGAGACGGGTCCGGATACAGAATCGTCCGCGGACTCCGAT	GAT	8	178	0.000531999	D	8
F1	25	AGC	S	25	800	ATGCGAGGCTTGACACCTAAGAACGGTGTACATATTGAGACGGGTCCGGATACAGAATCGTCCGCGGACTCCGCG	GCG	10	160	0.000478201	A	22
F1	25	AGC	S	25	800	ATGCGAGGCTTGACACCTAAGAACGGTGTACATATTGAGACGGGTCCGGATACAGAATCGTCCGCGGACTCCGCT	GCT	12	182	0.000543954	A	22
F1	25	AGC	S	25	800	ATGCGAGGCTTGACACCTAAGAACGGTGTACATATTGAGACGGGTCCGGATACAGAATCGTCCGCGGACTCCGGG	GGG	15	276	0.000824898	G	39
F1	25	AGC	S	25	800	ATGCGAGGCTTGACACCTAAGAACGGTGTACATATTGAGACGGGTCCGGATACAGAATCGTCCGCGGACTCCGGT	GGT	24	426	0.00127321	G	39
F1	25	AGC	S	25	800	ATGCGAGGCTTGACACCTAAGAACGGTGTACATATTGAGACGGGTCCGGATACAGAATCGTCCGCGGACTCCGTG	GTG	23	460	0.00137483	V	38
F1	25	AGC	S	25	800	ATGCGAGGCTTGACACCTAAGAACGGTGTACATATTGAGACGGGTCCGGATACAGAATCGTCCGCGGACTCCGTT	GTT	15	236	0.000705347	V	38
F1	25	AGC	S	25	800	ATGCGAGGCTTGACACCTAAGAACGGTGTACATATTGAGACGGGTCCGGATACAGAATCGTCCGCGGACTCCTAG	TAG	17	269	0.000803976	*	17
F1	25	AGC	S	25	800	ATGCGAGGCTTGACACCTAAGAACGGTGTACATATTGAGACGGGTCCGGATACAGAATCGTCCGCGGACTCCTAT	TAT	24	352	0.00105204	Y	24
F1	25	AGC	S	25	800	ATGCGAGGCTTGACACCTAAGAACGGTGTACATATTGAGACGGGTCCGGATACAGAATCGTCCGCGGACTCCTCG	TCG	13	252	0.000753167	S	48
F1	25	AGC	S	25	800	ATGCGAGGCTTGACACCTAAGAACGGTGTACATATTGAGACGGGTCCGGATACAGAATCGTCCGCGGACTCCTCT	TCT	18	357	0.00106699	S	48
F1	25	AGC	S	25	800	ATGCGAGGCTTGACACCTAAGAACGGTGTACATATTGAGACGGGTCCGGATACAGAATCGTCCGCGGACTCCTGG	TGG	22	351	0.00104905	W	22
F1	25	AGC	S	25	800	ATGCGAGGCTTGACACCTAAGAACGGTGTACATATTGAGACGGGTCCGGATACAGAATCGTCCGCGGACTCCTGT	TGT	17	334	0.000998246	C	17
F1	25	AGC	S	25	800	ATGCGAGGCTTGACACCTAAGAACGGTGTACATATTGAGACGGGTCCGGATACAGAATCGTCCGCGGACTCCTTG	TTG	21	263	0.000786044	L	51
F1	25	AGC	S	25	800	ATGCGAGGCTTGACACCTAAGAACGGTGTACATATTGAGACGGGTCCGGATACAGAATCGTCCGCGGACTCCTTT	TTT	16	338	0.0010102	F	16
F2	1	AAC	N	26	800	AAGTTTTCTACAGGTTTCAGCGGCAAGATTCGTAAGCCAAGGTCGAAAGTAAGTAAAGCGTGCGATAACTGTAGA	AAG	4	28	0.000334928	K	4
F2	1	AAC	N	26	800	AATTTTTCTACAGGTTTCAGCGGCAAGATTCGTAAGCCAAGGTCGAAAGTAAGTAAAGCGTGCGATAACTGTAGA	AAT	7	60	0.000717703	N	7
F2	1	AAC	N	26	800	ACGTTTTCTACAGGTTTCAGCGGCAAGATTCGTAAGCCAAGGTCGAAAGTAAGTAAAGCGTGCGATAACTGTAGA	ACG	8	73	0.000873206	T	13
F2	1	AAC	N	26	800	ACTTTTTCTACAGGTTTCAGCGGCAAGATTCGTAAGCCAAGGTCGAAAGTAAGTAAAGCGTGCGATAACTGTAGA	ACT	5	44	0.000526316	T	13
F2	1	AAC	N	26	800	AGGTTTTCTACAGGTTTCAGCGGCAAGATTCGTAAGCCAAGGTCGAAAGTAAGTAAAGCGTGCGATAACTGTAGA	AGG	1	8	9.56938e-05	R	7
F2	1	AAC	N	26	800	ATGTTTTCTACAGGTTTCAGCGGCAAGATTCGTAAGCCAAGGTCGAAAGTAAGTAAAGCGTGCGATAACTGTAGA	ATG	3	13	0.000155502	M	3
F2	1	AAC	N	26	800	ATTTTTTCTACAGGTTTCAGCGGCAAGATTCGTAAGCCAAGGTCGAAAGTAAGTAAAGCGTGCGATAACTGTAGA	ATT	4	29	0.00034689	I	4
F2	1	AAC	N	26	800	CATTTTTCTACAGGTTTCAGCGGCAAGATTCGTAAGCCAAGGTCGAAAGTAAGTAAAGCGTGCGATAACTGTAGA	CAT	3	23	0.00027512	H	3
F2	1	AAC	N	26	800	CCGTTTTCTACAGGTTTCAGCGGCAAGATTCGTAAGCCAAGGTCGAAAGTAAGTAAAGCGTGCGATAACTGTAGA	CCG	2	35	0.00041866	P	4
F2	1	AAC	N	26	800	CCTTTTTCTACAGGTTTCAGCGGCAAGATTCGTAAGCCAAGGTCGAAAGTAAGTAAAGCGTGCGATAACTGTAGA	CCT	2	3	3.58852e-05	P	4
F2	1	AAC	N	26	800	CGGTTTTCTACAGGTTTCAGCGGCAAGATTCGTAAGCCAAGGTCGAAAGTAAGTAAAGCGTGCGATAACTGTAGA	CGG	1	15	0.000179426	R	7
F2	1	AAC	N	26	800	CGTTTTTCTACAGGTTTCAGCGGCAAGATTCGTAAGCCAAGGTCGAAAGTAAGTAAAGCGTGCGATAACTGTAGA	CGT	5	41	0.000490431	R	7
F2	1	AAC	N	26	800	CTGTTTTCTACAGGTTTCAGCGGCAAGATTCGTAAGCCAAGGTCGAAAGTAAGTAAAGCGTGCGATAACTGTAGA	CTG	5	50	0.000598086	L	13
F2	1	AAC	N	26	800	CTTTTTTCTACAGGTTTCAGCGGCAAGATTCGTAAGCCAAGGTCGAAAGTAAGTAAAGCGTGCGATAACTGTAGA	CTT	1	10	0.000119617	L	13
F2	1	AAC	N	26	800	GAGTTTTCTACAGGTTTCAGCGGCAAGATTCGTAAGCCAAGGTCGAAAGTAAGTAAAGCGTGCGATAACTGTAGA	GAG	5	46	0.000550239	E	5
F2	1	AAC	N	26	800	GATTTTTCTACAGGTTTCAGCGGCAAGATTCGTAAGCCAAGGTCGAAAGTAAGTAAAGCGTGCGATAACTGTAGA	GAT	1	11	0.000131579	D	1
F2	1	AAC	N	26	800	GCGTTTTCTACAGGTTTCAGCGGCAAGATTCGTAAGCCAAGGTCGAAAGTAAGTAAAGCGTGCGATAACTGTAGA	GCG	5	32	0.000382775	A	8
F2	1	AAC	N	26	800	GCTTTTTCTACAGGTTTCAGCGGCAAGATTCGTAAGCCAAGGTCGAAAGTAAGTAAAGCGTGCGATAACTGTAGA	GCT	3	28	0.000334928	A	8
F2	1	AAC	N	26	800	GGGTTTTCTACAGGTTTCAGCGGCAAGATTCGTAAGCCAAGGTCGAAAGTAAGTAAAGCGTGCGATAACTGTAGA	GGG	7	52	0.00062201	G	9
F2	1	AAC	N	26	800	GGTTTTTCTACAGGTTTCAGCGGCAAGATTCGTAAGCCAAGGTCGAAAGTAAGTAAAGCGTGCGATAACTGTAGA	GGT	2	32	0.000382775	G	9
F2	1	AAC	N	26	800	GTGTTTTCTACAGGTTTCAGCGGCAAGATTCGTAAGCCAAGGTCGAAAGTAAGTAAAGCGTGCGATAACTGTAGA	GTG	10	70	0.000837321	V	11
F2	1	AAC	N	26	800	GTTTTTTCTACAGGTTTCAGCGGCAAGATTCGTAAGCCAAGGTCGAAAGTAAGTAAAGCGTGCGATAACTGTAGA	GTT	1	3	3.58852e-05	V	11
F2	1	AAC	N	26	800	TAGTTTTCTACAGGTTTCAGCGGCAAGATTCGTAAGCCAAGGTCGAAAGTAAGTAAAGCGTGCGATAACTGTAGA	TAG	5	36	0.000430622	*	5
F2	1	AAC	N	26	800	TATTTTTCTACAGGTTTCAGCGGCAAGATTCGTAAGCCAAGGTCGAAAGTAAGTAAAGCGTGCGATAACTGTAGA	TAT	2	22	0.000263158	Y	2
F2	1	AAC	N	26	800	TCGTTTTCTACAGGTTTCAGCGGCAAGATTCGTAAGCCAAGGTCGAAAGTAAGTAAAGCGTGCGATAACTGTAGA	TCG	12	73	0.000873206	S	16
F2	1	AAC	N	26	800	TCTTTTTCTACAGGTTTCAGCGGCAAGATTCGTAAGCCAAGGTCGAAAGTAAGTAAAGCGTGCGATAACTGTAGA	TCT	4	17	0.000203349	S	16
F2	1	AAC	N	26	800	TGGTTTTCTACAGGTTTCAGCGGCAAGATTCGTAAGCCAAGGTCGAAAGTAAGTAAAGCGTGCGATAACTGTAGA	TGG	10	58	0.00069378	W	10
F2	1	AAC	N	26	800	TGTTTTTCTACAGGTTTCAGCGGCAAGATTCGTAAGCCAAGGTCGAAAGTAAGTAAAGCGTGCGATAACTGTAGA	TGT	9	60	0.000717703	C	9
F2	1	AAC	N	26	800	TTGTTTTCTACAGGTTTCAGCGGCAAGATTCGTAAGCCAAGGTCGAAAGTAAGTAAAGCGTGCGATAACTGTAGA	TTG	7	52	0.00062201	L	13
F2	1	AAC	N	26	800	TTTTTTTCTACAGGTTTCAGCGGCAAGATTCGTAAGCCAAGGTCGAAAGTAAGTAAAGCGTGCGATAACTGTAGA	TTT	3	38	0.000454545	F	3
F2	2	TTT	F	27	800	AACAAGTCTACAGGTTTCAGCGGCAAGATTCGTAAGCCAAGGTCGAAAGTAAGTAAAGCGTGCGATAACTGTAGA	AAG	15	145	0.00173445	K	15
F2	2	TTT	F	27	800	AACAATTCTACAGGTTTCAGCGGCAAGATTCGTAAGCCAAGGTCGAAAGTAAGTAAAGCGTGCGATAACTGTAGA	AAT	11	67	0.000801435	N	11
F2	2	TTT	F	27	800	AACACGTCTACAGGTTTCAGCGGCAAGATTCGTAAGCCAAGGTCGAAAGTAAGTAAAGCGTGCGATAACTGTAGA	ACG	10	72	0.000861244	T	20
F2	2	TTT	F	27	800	AACACTTCTACAGGTTTCAGCGGCAAGATTCGTAAGCCAAGGTCGAAAGTAAGTAAAGCGTGCGATAACTGTAGA	ACT	10	81	0.0009689	T	20
F2	2	TTT	F	27	800	AACAGGTCTACAGGTTTCAGCGGCAAGATTCGTAAGCCAAGGTCGAAAGTAAGTAAAGCGTGCGATAACTGTAGA	AGG	16	135	0.00161483	R	63
F2	2	TTT	F	27	800	AACAGTTCTACAGGTTTCAGCGGCAAGATTCGTAAGCCAAGGTCGAAAGTAAGTAAAGCGTGCGATAACTGTAGA	AGT	9	89	0.00106459	S	50
F2	2	TTT	F	27	800	AACATGTCTACAGGTTTCAGCGGCAAGATTCGTAAGCCAAGGTCGAAAGTAAGTAAAGCGTGCGATAACTGTAGA	ATG	25	167	0.00199761	M	25
F2	2	TTT	F	27	800	AACATTTCTACAGGTTTCAGCGGCAAGATTCGTAAGCCAAGGTCGAAAGTAAGTAAAGCGTGCGATAACTGTAGA	ATT	20	244	0.00291866	I	20
F2	2	TTT	F	27	800	AACCAGTCTACAGGTTTCAGCGGCAAGATTCGTAAGCCAAGGTCGAAAGTAAGTAAAGCGTGCGATAACTGTAGA	CAG	14	89	0.00106459	Q	14
F2	2	TTT	F	27	800	AACCATTCTACAGGTTTCAGCGGCAAGATTCGTAAGCCAAGGTCGAAAGTAAGTAAAGCGTGCGATAACTGTAGA	CAT	14	113	0.00135167	H	14
F2	2	TTT	F	27	800	AACCCGTCTACAGGTTTCAGCGGCAAGATTCGTAAGCCAAGGTCGAAAGTAAGTAAAGCGTGCGATAACTGTAGA	CCG	14	146	0.00174641	P	23
F2	2	TTT	F	27	800	AACCCTTCTACAGGTTTCAGCGGCAAGATTCGTAAGCCAAGGTCGAAAGTAAGTAAAGCGTGCGATAACTGTAGA	CCT	9	40	0.000478469	P	23
F2	2	TTT	F	27	800	AACCGGTCTACAGGTTTCAGCGGCAAGATTCGTAAGCCAAGGTCGAAAGTAAGTAAAGCGTGCGATAACTGTAGA	CGG	25	210	0.00251196	R	63
F2	2	TTT	F	27	800	AACCGTTCTACAGGTTTCAGCGGCAAGATTCGTAAGCCAAGGTCGAAAGTAAGTAAAGCGTGCGATAACTGTAGA	CGT	22	177	0.00211722	R	63
F2	2	TTT	F	27	800	AACCTGTCTACAGGTTTCAGCGGCAAGATTCGTAAGCCAAGGTCGAAAGTAAGTAAAGCGTGCGATAACTGTAGA	CTG	8	88	0.00105263	L	38
F2	2	TTT	F	27	800	AACCTTTCTACAGGTTTCAGCGGCAAGATTCGTAAGCCAAGGTCGAAAGTAAGTAAAGCGTGCGATAACTGTAGA	CTT	11	92	0.00110048	L	38
F2	2	TTT	F	27	800	AACGAGTCTACAGGTTTCAGCGGCAAGATTCGTAAGCCAAGGTCGAAAGTAAGTAAAGCGTGCGATAACTGTAGA	GAG	16	148	0.00177033	E	16
F2	2	TTT	F	27	800	AACGATTCTACAGGTTTCAGCGGCAAGATTCGTAAGCCAAGGTCGAAAGTAAGTAAAGCGTGCGATAACTGTAGA	GAT	17	105	0.00125598	D	17
F2	2	TTT	F	27	800	AACGCGTCTACAGGTTTCAGCGGCAAGATTCGTAAGCCAAGGTCGAAAGTAAGTAAAGCGTGCGATAACTGTAGA	GCG	9	81	0.0009689	A	20
F2	2	TTT	F	27	800	AACGCTTCTACAGGTTTCAGCGGCAAGATTCGTAAGCCAAGGTCGAAAGTAAGTAAAGCGTGCGATAACTGTAGA	GCT	11	69	0.000825359	A	20
F2	2	TTT	F	27	800	AACGGGTCTACAGGTTTCAGCGGCAAGATTCGTAAGCCAAGGTCGAAAGTAAGTAAAGCGTGCGATAACTGTAGA	GGG	19	127	0.00151914	G	42
F2	2	TTT	F	27	800	AACGGTTCTACAGGTTTCAGCGGCAAGATTCGTAAGCCAAGGTCGAAAGTAAGTAAAGCGTGCGATAACTGTAGA	GGT	23	155	0.00185407	G	42
F2	2	TTT	F	27	800	AACGTGTCTACAGGTTTCAGCGGCAAGATTCGTAAGCCAAGGTCGAAAGTAAGTAAAGCGTGCGATAACTGTAGA	GTG	27	239	0.00285885	V	45
F2	2	TTT	F	27	800	AACGTTTCTACAGGTTTCAGCGGCAAGATTCGTAAGCCAAGGTCGAAAGTAAGTAAAGCGTGCGATAACTGTAGA	GTT	18	159	0.00190191	V	45
F2	2	TTT	F	27	800	AACTAGTCTACAGGTTTCAGCGGCAAGATTCGTAAGCCAAGGTCGAAAGTAAGTAAAGCGTGCGATAACTGTAGA	TAG	15	102	0.0012201	*	15
F2	2	TTT	F	27	800	AACTATTCTACAGGTTTCAGCGGCAAGATTCGTAAGCCAAGGTCGAAAGTAAGTAAAGCGTGCGATAACTGTAGA	TAT	21	166	0.00198565	Y	21
F2	2	TTT	F	27	800	AACTCGTCTACAGGTTTCAGCGGCAAGATTCGTAAGCCAAGGTCGAAAGTAAGTAAAGCGTGCGATAACTGTAGA	TCG	23	230	0.0027512	S	50
F2	2	TTT	F	27	800	AACTCTTCTACAGGTTTCAGCGGCAAGATTCGTAAGCCAAGGTCGAAAGTAAGTAAAGCGTGCGATAACTGTAGA	TCT	18	190	0.00227273	S	50
F2	2	TTT	F	27	800	AACTGGTCTACAGGTTTCAGCGGCAAGATTCGTAAGCCAAGGTCGAAAGTAAGTAAAGCGTGCGATAACTGTAGA	TGG	37	304	0.00363636	W	37
F2	2	TTT	F	27	800	AACTGTTCTACAGGTTTCAGCGGCAAGATTCGTAAGCCAAGGTCGAAAGTAAGTAAAGCGTGCGATAACTGTAGA	TGT	35	342	0.00409091	C	35
F2	2	TTT	F	27	800	AACTTGTCTACAGGTTTCAGCGGCAAGATTCGTAAGCCAAGGTCGAAAGTAAGTAAAGCGTGCGATAACTGTAGA	TTG	19	202	0.00241627	L	38
F2	3	TCT	S	28	800	AACTTTAAGACAGGTTTCAGCGGCAAGATTCGTAAGCCAAGGTCGAAAGTAAGTAAAGCGTGCGATAACTGTAGA	AAG	12	80	0.000956938	K	12
F2	3	TCT	S	28	800	AACTTTAATACAGGTTTCAGCGGCAAGATTCGTAAGCCAAGGTCGAAAGTAAGTAAAGCGTGCGATAACTGTAGA	AAT	2	7	8.37321e-05	N	2
F2	3	TCT	S	28	800	AACTTTACGACAGGTTTCAGCGGCAAGATTCGTAAGCCAAGGTCGAAAGTAAGTAAAGCGTGCGATAACTGTAGA	ACG	10	129	0.00154306	T	18
F2	3	TCT	S	28	800	AACTTTACTACAGGTTTCAGCGGCAAGATTCGTAAGCCAAGGTCGAAAGTAAGTAAAGCGTGCGATAACTGTAGA	ACT	8	88	0.00105263	T	18
F2	3	TCT	S	28	800	AACTTTAGGACAGGTTTCAGCGGCAAGATTCGTAAGCCAAGGTCGAAAGTAAGTAAAGCGTGCGATAACTGTAGA	AGG	12	129	0.00154306	R	40
F2	3	TCT	S	28	800	AACTTTAGTACAGGTTTCAGCGGCAAGATTCGTAAGCCAAGGTCGAAAGTAAGTAAAGCGTGCGATAACTGTAGA	AGT	9	98	0.00117225	S	31
F2	3	TCT	S	28	800	AACTTTATGACAGGTTTCAGCGGCAAGATTCGTAAGCCAAGGTCGAAAGTAAGTAAAGCGTGCGATAACTGTAGA	ATG	13	128	0.0015311	M	13
F2	3	TCT	S	28	800	AACTTTATTACAGGTTTCAGCGGCAAGATTCGTAAGCCAAGGTCGAAAGTAAGTAAAGCGTGCGATAACTGTAGA	ATT	10	70	0.000837321	I	10
F2	3	TCT	S	28	800	AACTTTCAGACAGGTTTCAGCGGCAAGATTCGTAAGCCAAGGTCGAAAGTAAGTAAAGCGTGCGATAACTGTAGA	CAG	7	58	0.00069378	Q	7
F2	3	TCT	S	28	800	AACTTTCATACAGGTTTCAGCGGCAAGATTCGTAAGCCAAGGTCGAAAGTAAGTAAAGCGTGCGATAACTGTAGA	CAT	16	155	0.00185407	H	16
F2	3	TCT	S	28	800	AACTTTCCGACAGGTTTCAGCGGCAAGATTCGTAAGCCAAGGTCGAAAGTAAGTAAAGCGTGCGATAACTGTAGA	CCG	6	47	0.000562201	P	15
F2	3	TCT	S	28	800	AACTTTCCTACAGGTTTCAGCGGCAAGATTCGTAAGCCAAGGTCGAAAGTAAGTAAAGCGTGCGATAACTGTAGA	CCT	9	89	0.00106459	P	15
F2	3	TCT	S	28	800	AACTTTCGGACAGGTTTCAGCGGCAAGATTCGTAAGCCAAGGTCGAAAGTAAGTAAAGCGTGCGATAACTGTAGA	CGG	11	84	0.00100478	R	40
F2	3	TCT	S	28	800	AACTTTCGTACAGGTTTCAGCGGCAAGATTCGTAAGCCAAGGTCGAAAGTAAGTAAAGCGTGCGATAACTGTAGA	CGT	17	97	0.00116029	R	40
F2	3	TCT	S	28	800	AACTTTCTGACAGGTTTCAGCGGCAAGATTCGTAAGCCAAGGTCGAAAGTAAGTAAAGCGTGCGATAACTGTAGA	CTG	13	120	0.00143541	L	41
F2	3	TCT	S	28	800	AACTTTCTTACAGGTTTCAGCGGCAAGATTCGTAAGCCAAGGTCGAAAGTAAGTAAAGCGTGCGATAACTGTAGA	CTT	7	34	0.000406699	L	41
F2	3	TCT	S	28	800	AACTTTGAGACAGGTTTCAGCGGCAAGATTCGTAAGCCAAGGTCGAAAGTAAGTAAAGCGTGCGATAACTGTAGA	GAG	11	125	0.00149522	E	11
F2	3	TCT	S	28	800	AACTTTGATACAGGTTTCAGCGGCAAGATTCGTAAGCCAAGGTCGAAAGTAAGTAAAGCGTGCGATAACTGTAGA	GAT	11	86	0.00102871	D	11
F2	3	TCT	S	28	800	AACTTTGCGACAGGTTTCAGCGGCAAGATTCGTAAGCCAAGGTCGAAAGTAAGTAAAGCGTGCGATAACTGTAGA	GCG	3	22	0.000263158	A	11
F2	3	TCT	S	28	800	AACTTTGCTACAGGTTTCAGCGGCAAGATTCGTAAGCCAAGGTCGAAAGTAAGTAAAGCGTGCGATAACTGTAGA	GCT	8	72	0.000861244	A	11
F2	3	TCT	S	28	800	AACTTTGGGACAGGTTTCAGCGGCAAGATTCGTAAGCCAAGGTCGAAAGTAAGTAAAGCGTGCGATAACTGTAGA	GGG	14	102	0.0012201	G	39
F2	3	TCT	S	28	800	AACTTTGGTACAGGTTTCAGCGGCAAGATTCGTAAGCCAAGGTCGAAAGTAAGTAAAGCGTGCGATAACTGTAGA	GGT	25	285	0.00340909	G	39
F2	3	TCT	S	28	800	AACTTTGTGACAGGTTTCAGCGGCAAGATTCGTAAGCCAAGGTCGAAAGTAAGTAAAGCGTGCGATAACTGTAGA	GTG	20	238	0.00284689	V	36
F2	3	TCT	S	28	800	AACTTTGTTACAGGTTTCAGCGGCAAGATTCGTAAGCCAAGGTCGAAAGTAAGTAAAGCGTGCGATAACTGTAGA	GTT	16	126	0.00150718	V	36
F2	3	TCT	S	28	800	AACTTTTAGACAGGTTTCAGCGGCAAGATTCGTAAGCCAAGGTCGAAAGTAAGTAAAGCGTGCGATAACTGTAGA	TAG	15	124	0.00148325	*	15
F2	3	TCT	S	28	800	AACTTTTATACAGGTTTCAGCGGCAAGATTCGTAAGCCAAGGTCGAAAGTAAGTAAAGCGTGCGATAACTGTAGA	TAT	15	113	0.00135167	Y	15
F2	3	TCT	S	28	800	AACTTTTCGACAGGTTTCAGCGGCAAGATTCGTAAGCCAAGGTCGAAAGTAAGTAAAGCGTGCGATAACTGTAGA	TCG	22	141	0.0016866	S	31
F2	3	TCT	S	28	800	AACTTTTGGACAGGTTTCAGCGGCAAGATTCGTAAGCCAAGGTCGAAAGTAAGTAAAGCGTGCGATAACTGTAGA	TGG	19	189	0.00226077	W	19
F2	3	TCT	S	28	800	AACTTTTGTACAGGTTTCAGCGGCAAGATTCGTAAGCCAAGGTCGAAAGTAAGTAAAGCGTGCGATAACTGTAGA	TGT	16	137	0.00163876	C	16
F2	3	TCT	S	28	800	AACTTTTTGACAGGTTTCAGCGGCAAGATTCGTAAGCCAAGGTCGAAAGTAAGTAAAGCGTGCGATAACTGTAGA	TTG	21	214	0.00255981	L	41
F2	3	TCT	S	28	800	AACTTTTTTACAGGTTTCAGCGGCAAGATTCGTAAGCCAAGGTCGAAAGTAAGTAAAGCGTGCGATAACTGTAGA	TTT	16	161	0.00192584	F	16
F2	4	ACA	T	29	800	AACTTTTCTAAGGGTTTCAGCGGCAAGATTCGTAAGCCAAGGTCGAAAGTAAGTAAAGCGTGCGATAACTGTAGA	AAG	15	118	0.00141148	K	15
F2	4	ACA	T	29	800	AACTTTTCTAATGGTTTCAGCGGCAAGATTCGTAAGCCAAGGTCGAAAGTAAGTAAAGCGTGCGATAACTGTAGA	AAT	17	178	0.00212919	N	17
F2	4	ACA	T	29	800	AACTTTTCTACGGGTTTCAGCGGCAAGATTCGTAAGCCAAGGTCGAAAGTAAGTAAAGCGTGCGATAACTGTAGA	ACG	11	52	0.00062201	T	21
F2	4	ACA	T	29	800	AACTTTTCTACTGGTTTCAGCGGCAAGATTCGTAAGCCAAGGTCGAAAGTAAGTAAAGCGTGCGATAACTGTAGA	ACT	10	62	0.000741627	T	21
F2	4	ACA	T	29	800	AACTTTTCTAGGGGTTTCAGCGGCAAGATTCGTAAGCCAAGGTCGAAAGTAAGTAAAGCGTGCGATAACTGTAGA	AGG	16	85	0.00101675	R	45
F2	4	ACA	T	29	800	AACTTTTCTAGTGGTTTCAGCGGCAAGATTCGTAAGCCAAGGTCGAAAGTAAGTAAAGCGTGCGATAACTGTAGA	AGT	18	204	0.00244019	S	70
F2	4	ACA	T	29	800	AACTTTTCTATGGGTTTCAGCGGCAAGATTCGTAAGCCAAGGTCGAAAGTAAGTAAAGCGTGCGATAACTGTAGA	ATG	23	156	0.00186603	M	23
F2	4	ACA	T	29	800	AACTTTTCTATTGGTTTCAGCGGCAAGATTCGTAAGCCAAGGTCGAAAGTAAGTAAAGCGTGCGATAACTGTAGA	ATT	24	194	0.00232057	I	24
F2	4	ACA	T	29	800	AACTTTTCTCAGGGTTTCAGCGGCAAGATTCGTAAGCCAAGGTCGAAAGTAAGTAAAGCGTGCGATAACTGTAGA	CAG	17	117	0.00139952	Q	17
F2	4	ACA	T	29	800	AACTTTTCTCATGGTTTCAGCGGCAAGATTCGTAAGCCAAGGTCGAAAGTAAGTAAAGCGTGCGATAACTGTAGA	CAT	8	76	0.000909091	H	8
F2	4	ACA	T	29	800	AACTTTTCTCCGGGTTTCAGCGGCAAGATTCGTAAGCCAAGGTCGAAAGTAAGTAAAGCGTGCGATAACTGTAGA	CCG	12	114	0.00136364	P	37
F2	4	ACA	T	29	800	AACTTTTCTCCTGGTTTCAGCGGCAAGATTCGTAAGCCAAGGTCGAAAGTAAGTAAAGCGTGCGATAACTGTAGA	CCT	25	177	0.00211722	P	37
F2	4	ACA	T	29	800	AACTTTTCTCGGGGTTTCAGCGGCAAGATTCGTAAGCCAAGGTCGAAAGTAAGTAAAGCGTGCGATAACTGTAGA	CGG	17	141	0.0016866	R	45
F2	4	ACA	T	29	800	AACTTTTCTCGTGGTTTCAGCGGCAAGATTCGTAAGCCAAGGTCGAAAGTAAGTAAAGCGTGCGATAACTGTAGA	CGT	12	119	0.00142344	R	45
F2	4	ACA	T	29	800	AACTTTTCTCTGGGTTTCAGCGGCAAGATTCGTAAGCCAAGGTCGAAAGTAAGTAAAGCGTGCGATAACTGTAGA	CTG	13	70	0.000837321	L	47
F2	4	ACA	T	29	800	AACTTTTCTCTTGGTTTCAGCGGCAAGATTCGTAAGCCAAGGTCGAAAGTAAGTAAAGCGTGCGATAACTGTAGA	CTT	10	69	0.000825359	L	47
F2	4	ACA	T	29	800	AACTTTTCTGAGGGTTTCAGCGGCAAGATTCGTAAGCCAAGGTCGAAAGTAAGTAAAGCGTGCGATAACTGTAGA	GAG	16	157	0.00187799	E	16
F2	4	ACA	T	29	800	AACTTTTCTGATGGTTTCAGCGGCAAGATTCGTAAGCCAAGGTCGAAAGTAAGTAAAGCGTGCGATAACTGTAGA	GAT	16	129	0.00154306	D	16
F2	4	ACA	T	29	800	AACTTTTCTGCGGGTTTCAGCGGCAAGATTCGTAAGCCAAGGTCGAAAGTAAGTAAAGCGTGCGATAACTGTAGA	GCG	18	109	0.00130383	A	31
F2	4	ACA	T	29	800	AACTTTTCTGCTGGTTTCAGCGGCAAGATTCGTAAGCCAAGGTCGAAAGTAAGTAAAGCGTGCGATAACTGTAGA	GCT	13	119	0.00142344	A	31
F2	4	ACA	T	29	800	AACTTTTCTGGGGGTTTCAGCGGCAAGATTCGTAAGCCAAGGTCGAAAGTAAGTAAAGCGTGCGATAACTGTAGA	GGG	31	296	0.00354067	G	63
F2	4	ACA	T	29	800	AACTTTTCTGGTGGTTTCAGCGGCAAGATTCGTAAGCCAAGGTCGAAAGTAAGTAAAGCGTGCGATAACTGTAGA	GGT	32	274	0.00327751	G	63
F2	4	ACA	T	29	800	AACTTTTCTGTGGGTTTCAGCGGCAAGATTCGTAAGCCAAGGTCGAAAGTAAGTAAAGCGTGCGATAACTGTAGA	GTG	22	209	0.0025	V	44
F2	4	ACA	T	29	800	AACTTTTCTGTTGGTTTCAGCGGCAAGATTCGTAAGCCAAGGTCGAAAGTAAGTAAAGCGTGCGATAACTGTAGA	GTT	22	204	0.00244019	V	44
F2	4	ACA	T	29	800	AACTTTTCTTAGGGTTTCAGCGGCAAGATTCGTAAGCCAAGGTCGAAAGTAAGTAAAGCGTGCGATAACTGTAGA	TAG	21	133	0.00159091	*	21
F2	4	ACA	T	29	800	AACTTTTCTTATGGTTTCAGCGGCAAGATTCGTAAGCCAAGGTCGAAAGTAAGTAAAGCGTGCGATAACTGTAGA	TAT	21	163	0.00194976	Y	21
F2	4	ACA	T	29	800	AACTTTTCTTCGGGTTTCAGCGGCAAGATTCGTAAGCCAAGGTCGAAAGTAAGTAAAGCGTGCGATAACTGTAGA	TCG	30	233	0.00278708	S	70
F2	4	ACA	T	29	800	AACTTTTCTTCTGGTTTCAGCGGCAAGATTCGTAAGCCAAGGTCGAAAGTAAGTAAAGCGTGCGATAACTGTAGA	TCT	22	132	0.00157895	S	70
F2	4	ACA	T	29	800	AACTTTTCTTGGGGTTTCAGCGGCAAGATTCGTAAGCCAAGGTCGAAAGTAAGTAAAGCGTGCGATAACTGTAGA	TGG	18	120	0.00143541	W	18
F2	4	ACA	T	29	800	AACTTTTCTTGTGGTTTCAGCGGCAAGATTCGTAAGCCAAGGTCGAAAGTAAGTAAAGCGTGCGATAACTGTAGA	TGT	24	182	0.00217703	C	24
F2	4	ACA	T	29	800	AACTTTTCTTTGGGTTTCAGCGGCAAGATTCGTAAGCCAAGGTCGAAAGTAAGTAAAGCGTGCGATAACTGTAGA	TTG	24	204	0.00244019	L	47
F2	4	ACA	T	29	800	AACTTTTCTTTTGGTTTCAGCGGCAAGATTCGTAAGCCAAGGTCGAAAGTAAGTAAAGCGTGCGATAACTGTAGA	TTT	18	167	0.00199761	F	18
F2	5	GGT	G	30	800	AACTTTTCTACAAAGTTCAGCGGCAAGATTCGTAAGCCAAGGTCGAAAGTAAGTAAAGCGTGCGATAACTGTAGA	AAG	7	57	0.000681818	K	7
F2	5	GGT	G	30	800	AACTTTTCTACAAATTTCAGCGGCAAGATTCGTAAGCCAAGGTCGAAAGTAAGTAAAGCGTGCGATAACTGTAGA	AAT	9	105	0.00125598	N	9
F2	5	GGT	G	30	800	AACTTTTCTACAACGTTCAGCGGCAAGATTCGTAAGCCAAGGTCGAAAGTAAGTAAAGCGTGCGATAACTGTAGA	ACG	6	67	0.000801435	T	15
F2	5	GGT	G	30	800	AACTTTTCTACAACTTTCAGCGGCAAGATTCGTAAGCCAAGGTCGAAAGTAAGTAAAGCGTGCGATAACTGTAGA	ACT	9	98	0.00117225	T	15
F2	5	GGT	G	30	800	AACTTTTCTACAAGGTTCAGCGGCAAGATTCGTAAGCCAAGGTCGAAAGTAAGTAAAGCGTGCGATAACTGTAGA	AGG	14	174	0.00208134	R	28
F2	5	GGT	G	30	800	AACTTTTCTACAAGTTTCAGCGGCAAGATTCGTAAGCCAAGGTCGAAAGTAAGTAAAGCGTGCGATAACTGTAGA	AGT	17	166	0.00198565	S	43
F2	5	GGT	G	30	800	AACTTTTCTACAATGTTCAGCGGCAAGATTCGTAAGCCAAGGTCGAAAGTAAGTAAAGCGTGCGATAACTGTAGA	ATG	9	73	0.000873206	M	9
F2	5	GGT	G	30	800	AACTTTTCTACAATTTTCAGCGGCAAGATTCGTAAGCCAAGGTCGAAAGTAAGTAAAGCGTGCGATAACTGTAGA	ATT	6	33	0.000394737	I	6
F2	5	GGT	G	30	800	AACTTTTCTACACAGTTCAGCGGCAAGATTCGTAAGCCAAGGTCGAAAGTAAGTAAAGCGTGCGATAACTGTAGA	CAG	11	127	0.00151914	Q	11
F2	5	GGT	G	30	800	AACTTTTCTACACATTTCAGCGGCAAGATTCGTAAGCCAAGGTCGAAAGTAAGTAAAGCGTGCGATAACTGTAGA	CAT	4	37	0.000442584	H	4
F2	5	GGT	G	30	800	AACTTTTCTACACCGTTCAGCGGCAAGATTCGTAAGCCAAGGTCGAAAGTAAGTAAAGCGTGCGATAACTGTAGA	CCG	3	13	0.000155502	P	9
F2	5	GGT	G	30	800	AACTTTTCTACACCTTTCAGCGGCAAGATTCGTAAGCCAAGGTCGAAAGTAAGTAAAGCGTGCGATAACTGTAGA	CCT	6	55	0.000657895	P	9
F2	5	GGT	G	30	800	AACTTTTCTACACGGTTCAGCGGCAAGATTCGTAAGCCAAGGTCGAAAGTAAGTAAAGCGTGCGATAACTGTAGA	CGG	8	62	0.000741627	R	28
F2	5	GGT	G	30	800	AACTTTTCTACACGTTTCAGCGGCAAGATTCGTAAGCCAAGGTCGAAAGTAAGTAAAGCGTGCGATAACTGTAGA	CGT	6	39	0.000466507	R	28
F2	5	GGT	G	30	800	AACTTTTCTACACTGTTCAGCGGCAAGATTCGTAAGCCAAGGTCGAAAGTAAGTAAAGCGTGCGATAACTGTAGA	CTG	13	147	0.00175837	L	33
F2	5	GGT	G	30	800	AACTTTTCTACACTTTTCAGCGGCAAGATTCGTAAGCCAAGGTCGAAAGTAAGTAAAGCGTGCGATAACTGTAGA	CTT	5	62	0.000741627	L	33
F2	5	GGT	G	30	800	AACTTTTCTACAGAGTTCAGCGGCAAGATTCGTAAGCCAAGGTCGAAAGTAAGTAAAGCGTGCGATAACTGTAGA	GAG	14	152	0.00181818	E	14
F2	5	GGT	G	30	800	AACTTTTCTACAGATTTCAGCGGCAAGATTCGTAAGCCAAGGTCGAAAGTAAGTAAAGCGTGCGATAACTGTAGA	GAT	13	89	0.00106459	D	13
F2	5	GGT	G	30	800	AACTTTTCTACAGCGTTCAGCGGCAAGATTCGTAAGCCAAGGTCGAAAGTAAGTAAAGCGTGCGATAACTGTAGA	GCG	13	112	0.00133971	A	22
F2	5	GGT	G	30	800	AACTTTTCTACAGCTTTCAGCGGCAAGATTCGTAAGCCAAGGTCGAAAGTAAGTAAAGCGTGCGATAACTGTAGA	GCT	9	54	0.000645933	A	22
F2	5	GGT	G	30	800	AACTTTTCTACAGGGTTCAGCGGCAAGATTCGTAAGCCAAGGTCGAAAGTAAGTAAAGCGTGCGATAACTGTAGA	GGG	9	142	0.00169856	G	9
F2	5	GGT	G	30	800	AACTTTTCTACAGTGTTCAGCGGCAAGATTCGTAAGCCAAGGTCGAAAGTAAGTAAAGCGTGCGATAACTGTAGA	GTG	13	129	0.00154306	V	26
F2	5	GGT	G	30	800	AACTTTTCTACAGTTTTCAGCGGCAAGATTCGTAAGCCAAGGTCGAAAGTAAGTAAAGCGTGCGATAACTGTAGA	GTT	13	125	0.00149522	V	26
F2	5	GGT	G	30	800	AACTTTTCTACATAGTTCAGCGGCAAGATTCGTAAGCCAAGGTCGAAAGTAAGTAAAGCGTGCGATAACTGTAGA	TAG	16	198	0.00236842	*	16
F2	5	GGT	G	30	800	AACTTTTCTACATATTTCAGCGGCAAGATTCGTAAGCCAAGGTCGAAAGTAAGTAAAGCGTGCGATAACTGTAGA	TAT	12	95	0.00113636	Y	12
F2	5	GGT	G	30	800	AACTTTTCTACATCGTTCAGCGGCAAGATTCGTAAGCCAAGGTCGAAAGTAAGTAAAGCGTGCGATAACTGTAGA	TCG	12	104	0.00124402	S	43
F2	5	GGT	G	30	800	AACTTTTCTACATCTTTCAGCGGCAAGATTCGTAAGCCAAGGTCGAAAGTAAGTAAAGCGTGCGATAACTGTAGA	TCT	14	156	0.00186603	S	43
F2	5	GGT	G	30	800	AACTTTTCTACATGGTTCAGCGGCAAGATTCGTAAGCCAAGGTCGAAAGTAAGTAAAGCGTGCGATAACTGTAGA	TGG	16	122	0.00145933	W	16
F2	5	GGT	G	30	800	AACTTTTCTACATGTTTCAGCGGCAAGATTCGTAAGCCAAGGTCGAAAGTAAGTAAAGCGTGCGATAACTGTAGA	TGT	19	191	0.00228469	C	19
F2	5	GGT	G	30	800	AACTTTTCTACATTGTTCAGCGGCAAGATTCGTAAGCCAAGGTCGAAAGTAAGTAAAGCGTGCGATAACTGTAGA	TTG	15	190	0.00227273	L	33
F2	5	GGT	G	30	800	AACTTTTCTACATTTTTCAGCGGCAAGATTCGTAAGCCAAGGTCGAAAGTAAGTAAAGCGTGCGATAACTGTAGA	TTT	24	257	0.00307416	F	24
F2	6	TTC	F	31	800	AACTTTTCTACAGGTAAGAGCGGCAAGATTCGTAAGCCAAGGTCGAAAGTAAGTAAAGCGTGCGATAACTGTAGA	AAG	9	113	0.00135167	K	9
F2	6	TTC	F	31	800	AACTTTTCTACAGGTAATAGCGGCAAGATTCGTAAGCCAAGGTCGAAAGTAAGTAAAGCGTGCGATAACTGTAGA	AAT	8	95	0.00113636	N	8
F2	6	TTC	F	31	800	AACTTTTCTACAGGTACGAGCGGCAAGATTCGTAAGCCAAGGTCGAAAGTAAGTAAAGCGTGCGATAACTGTAGA	ACG	5	53	0.000633971	T	12
F2	6	TTC	F	31	800	AACTTTTCTACAGGTACTAGCGGCAAGATTCGTAAGCCAAGGTCGAAAGTAAGTAAAGCGTGCGATAACTGTAGA	ACT	7	51	0.000610048	T	12
F2	6	TTC	F	31	800	AACTTTTCTACAGGTAGGAGCGGCAAGATTCGTAAGCCAAGGTCGAAAGTAAGTAAAGCGTGCGATAACTGTAGA	AGG	6	35	0.00041866	R	16
F2	6	TTC	F	31	800	AACTTTTCTACAGGTAGTAGCGGCAAGATTCGTAAGCCAAGGTCGAAAGTAAGTAAAGCGTGCGATAACTGTAGA	AGT	8	63	0.000753589	S	30
F2	6	TTC	F	31	800	AACTTTTCTACAGGTATGAGCGGCAAGATTCGTAAGCCAAGGTCGAAAGTAAGTAAAGCGTGCGATAACTGTAGA	ATG	6	49	0.000586124	M	6
F2	6	TTC	F	31	800	AACTTTTCTACAGGTATTAGCGGCAAGATTCGTAAGCCAAGGTCGAAAGTAAGTAAAGCGTGCGATAACTGTAGA	ATT	12	52	0.00062201	I	12
F2	6	TTC	F	31	800	AACTTTTCTACAGGTCAGAGCGGCAAGATTCGTAAGCCAAGGTCGAAAGTAAGTAAAGCGTGCGATAACTGTAGA	CAG	8	62	0.000741627	Q	8
F2	6	TTC	F	31	800	AACTTTTCTACAGGTCATAGCGGCAAGATTCGTAAGCCAAGGTCGAAAGTAAGTAAAGCGTGCGATAACTGTAGA	CAT	10	65	0.000777512	H	10
F2	6	TTC	F	31	800	AACTTTTCTACAGGTCCGAGCGGCAAGATTCGTAAGCCAAGGTCGAAAGTAAGTAAAGCGTGCGATAACTGTAGA	CCG	4	36	0.000430622	P	13
F2	6	TTC	F	31	800	AACTTTTCTACAGGTCCTAGCGGCAAGATTCGTAAGCCAAGGTCGAAAGTAAGTAAAGCGTGCGATAACTGTAGA	CCT	9	53	0.000633971	P	13
F2	6	TTC	F	31	800	AACTTTTCTACAGGTCGGAGCGGCAAGATTCGTAAGCCAAGGTCGAAAGTAAGTAAAGCGTGCGATAACTGTAGA	CGG	4	29	0.00034689	R	16
F2	6	TTC	F	31	800	AACTTTTCTACAGGTCGTAGCGGCAAGATTCGTAAGCCAAGGTCGAAAGTAAGTAAAGCGTGCGATAACTGTAGA	CGT	6	27	0.000322967	R	16
F2	6	TTC	F	31	800	AACTTTTCTACAGGTCTGAGCGGCAAGATTCGTAAGCCAAGGTCGAAAGTAAGTAAAGCGTGCGATAACTGTAGA	CTG	3	33	0.000394737	L	21
F2	6	TTC	F	31	800	AACTTTTCTACAGGTCTTAGCGGCAAGATTCGTAAGCCAAGGTCGAAAGTAAGTAAAGCGTGCGATAACTGTAGA	CTT	7	100	0.00119617	L	21
F2	6	TTC	F	31	800	AACTTTTCTACAGGTGAGAGCGGCAAGATTCGTAAGCCAAGGTCGAAAGTAAGTAAAGCGTGCGATAACTGTAGA	GAG	11	72	0.000861244	E	11
F2	6	TTC	F	31	800	AACTTTTCTACAGGTGATAGCGGCAAGATTCGTAAGCCAAGGTCGAAAGTAAGTAAAGCGTGCGATAACTGTAGA	GAT	2	16	0.000191388	D	2
F2	6	TTC	F	31	800	AACTTTTCTACAGGTGCGAGCGGCAAGATTCGTAAGCCAAGGTCGAAAGTAAGTAAAGCGTGCGATAACTGTAGA	GCG	11	87	0.00104067	A	18
F2	6	TTC	F	31	800	AACTTTTCTACAGGTGCTAGCGGCAAGATTCGTAAGCCAAGGTCGAAAGTAAGTAAAGCGTGCGATAACTGTAGA	GCT	7	27	0.000322967	A	18
F2	6	TTC	F	31	800	AACTTTTCTACAGGTGGGAGCGGCAAGATTCGTAAGCCAAGGTCGAAAGTAAGTAAAGCGTGCGATAACTGTAGA	GGG	8	57	0.000681818	G	21
F2	6	TTC	F	31	800	AACTTTTCTACAGGTGGTAGCGGCAAGATTCGTAAGCCAAGGTCGAAAGTAAGTAAAGCGTGCGATAACTGTAGA	GGT	13	78	0.000933014	G	21
F2	6	TTC	F	31	800	AACTTTTCTACAGGTGTGAGCGGCAAGATTCGTAAGCCAAGGTCGAAAGTAAGTAAAGCGTGCGATAACTGTAGA	GTG	3	24	0.000287081	V	8
F2	6	TTC	F	31	800	AACTTTTCTACAGGTGTTAGCGGCAAGATTCGTAAGCCAAGGTCGAAAGTAAGTAAAGCGTGCGATAACTGTAGA	GTT	5	39	0.000466507	V	8
F2	6	TTC	F	31	800	AACTTTTCTACAGGTTAGAGCGGCAAGATTCGTAAGCCAAGGTCGAAAGTAAGTAAAGCGTGCGATAACTGTAGA	TAG	11	92	0.00110048	*	11
F2	6	TTC	F	31	800	AACTTTTCTACAGGTTATAGCGGCAAGATTCGTAAGCCAAGGTCGAAAGTAAGTAAAGCGTGCGATAACTGTAGA	TAT	8	73	0.000873206	Y	8
F2	6	TTC	F	31	800	AACTTTTCTACAGGTTCGAGCGGCAAGATTCGTAAGCCAAGGTCGAAAGTAAGTAAAGCGTGCGATAACTGTAGA	TCG	10	102	0.0012201	S	30
F2	6	TTC	F	31	800	AACTTTTCTACAGGTTCTAGCGGCAAGATTCGTAAGCCAAGGTCGAAAGTAAGTAAAGCGTGCGATAACTGTAGA	TCT	12	65	0.000777512	S	30
F2	6	TTC	F	31	800	AACTTTTCTACAGGTTGGAGCGGCAAGATTCGTAAGCCAAGGTCGAAAGTAAGTAAAGCGTGCGATAACTGTAGA	TGG	9	91	0.00108852	W	9
F2	6	TTC	F	31	800	AACTTTTCTACAGGTTGTAGCGGCAAGATTCGTAAGCCAAGGTCGAAAGTAAGTAAAGCGTGCGATAACTGTAGA	TGT	10	54	0.000645933	C	10
F2	6	TTC	F	31	800	AACTTTTCTACAGGTTTGAGCGGCAAGATTCGTAAGCCAAGGTCGAAAGTAAGTAAAGCGTGCGATAACTGTAGA	TTG	11	72	0.000861244	L	21
F2	6	TTC	F	31	800	AACTTTTCTACAGGTTTTAGCGGCAAGATTCGTAAGCCAAGGTCGAAAGTAAGTAAAGCGTGCGATAACTGTAGA	TTT	8	68	0.000813397	F	8
F2	7	AGC	S	32	800	AACTTTTCTACAGGTTTCAAGGGCAAGATTCGTAAGCCAAGGTCGAAAGTAAGTAAAGCGTGCGATAACTGTAGA	AAG	8	56	0.000669856	K	8
F2	7	AGC	S	32	800	AACTTTTCTACAGGTTTCAATGGCAAGATTCGTAAGCCAAGGTCGAAAGTAAGTAAAGCGTGCGATAACTGTAGA	AAT	9	122	0.00145933	N	9
F2	7	AGC	S	32	800	AACTTTTCTACAGGTTTCACGGGCAAGATTCGTAAGCCAAGGTCGAAAGTAAGTAAAGCGTGCGATAACTGTAGA	ACG	11	61	0.000729665	T	18
F2	7	AGC	S	32	800	AACTTTTCTACAGGTTTCACTGGCAAGATTCGTAAGCCAAGGTCGAAAGTAAGTAAAGCGTGCGATAACTGTAGA	ACT	7	59	0.000705742	T	18
F2	7	AGC	S	32	800	AACTTTTCTACAGGTTTCAGGGGCAAGATTCGTAAGCCAAGGTCGAAAGTAAGTAAAGCGTGCGATAACTGTAGA	AGG	14	90	0.00107656	R	23
F2	7	AGC	S	32	800	AACTTTTCTACAGGTTTCAGTGGCAAGATTCGTAAGCCAAGGTCGAAAGTAAGTAAAGCGTGCGATAACTGTAGA	AGT	7	47	0.000562201	S	30
F2	7	AGC	S	32	800	AACTTTTCTACAGGTTTCATGGGCAAGATTCGTAAGCCAAGGTCGAAAGTAAGTAAAGCGTGCGATAACTGTAGA	ATG	15	95	0.00113636	M	15
F2	7	AGC	S	32	800	AACTTTTCTACAGGTTTCATTGGCAAGATTCGTAAGCCAAGGTCGAAAGTAAGTAAAGCGTGCGATAACTGTAGA	ATT	18	134	0.00160287	I	18
F2	7	AGC	S	32	800	AACTTTTCTACAGGTTTCCAGGGCAAGATTCGTAAGCCAAGGTCGAAAGTAAGTAAAGCGTGCGATAACTGTAGA	CAG	9	55	0.000657895	Q	9
F2	7	AGC	S	32	800	AACTTTTCTACAGGTTTCCATGGCAAGATTCGTAAGCCAAGGTCGAAAGTAAGTAAAGCGTGCGATAACTGTAGA	CAT	7	53	0.000633971	H	7
F2	7	AGC	S	32	800	AACTTTTCTACAGGTTTCCCGGGCAAGATTCGTAAGCCAAGGTCGAAAGTAAGTAAAGCGTGCGATAACTGTAGA	CCG	11	73	0.000873206	P	15
F2	7	AGC	S	32	800	AACTTTTCTACAGGTTTCCCTGGCAAGATTCGTAAGCCAAGGTCGAAAGTAAGTAAAGCGTGCGATAACTGTAGA	CCT	4	38	0.000454545	P	15
F2	7	AGC	S	32	800	AACTTTTCTACAGGTTTCCGGGGCAAGATTCGTAAGCCAAGGTCGAAAGTAAGTAAAGCGTGCGATAACTGTAGA	CGG	4	32	0.000382775	R	23
F2	7	AGC	S	32	800	AACTTTTCTACAGGTTTCCGTGGCAAGATTCGTAAGCCAAGGTCGAAAGTAAGTAAAGCGTGCGATAACTGTAGA	CGT	5	46	0.000550239	R	23
F2	7	AGC	S	32	800	AACTTTTCTACAGGTTTCCTGGGCAAGATTCGTAAGCCAAGGTCGAAAGTAAGTAAAGCGTGCGATAACTGTAGA	CTG	9	86	0.00102871	L	31
F2	7	AGC	S	32	800	AACTTTTCTACAGGTTTCCTTGGCAAGATTCGTAAGCCAAGGTCGAAAGTAAGTAAAGCGTGCGATAACTGTAGA	CTT	4	27	0.000322967	L	31
F2	7	AGC	S	32	800	AACTTTTCTACAGGTTTCGAGGGCAAGATTCGTAAGCCAAGGTCGAAAGTAAGTAAAGCGTGCGATAACTGTAGA	GAG	4	26	0.000311005	E	4
F2	7	AGC	S	32	800	AACTTTTCTACAGGTTTCGATGGCAAGATTCGTAAGCCAAGGTCGAAAGTAAGTAAAGCGTGCGATAACTGTAGA	GAT	8	73	0.000873206	D	8
F2	7	AGC	S	32	800	AACTTTTCTACAGGTTTCGCGGGCAAGATTCGTAAGCCAAGGTCGAAAGTAAGTAAAGCGTGCGATAACTGTAGA	GCG	9	43	0.000514354	A	18
F2	7	AGC	S	32	800	AACTTTTCTACAGGTTTCGCTGGCAAGATTCGTAAGCCAAGGTCGAAAGTAAGTAAAGCGTGCGATAACTGTAGA	GCT	9	94	0.0011244	A	18
F2	7	AGC	S	32	800	AACTTTTCTACAGGTTTCGGGGGCAAGATTCGTAAGCCAAGGTCGAAAGTAAGTAAAGCGTGCGATAACTGTAGA	GGG	25	180	0.00215311	G	36
F2	7	AGC	S	32	800	AACTTTTCTACAGGTTTCGGTGGCAAGATTCGTAAGCCAAGGTCGAAAGTAAGTAAAGCGTGCGATAACTGTAGA	GGT	11	95	0.00113636	G	36
F2	7	AGC	S	32	800	AACTTTTCTACAGGTTTCGTGGGCAAGATTCGTAAGCCAAGGTCGAAAGTAAGTAAAGCGTGCGATAACTGTAGA	GTG	8	77	0.000921053	V	20
F2	7	AGC	S	32	800	AACTTTTCTACAGGTTTCGTTGGCAAGATTCGTAAGCCAAGGTCGAAAGTAAGTAAAGCGTGCGATAACTGTAGA	GTT	12	92	0.00110048	V	20
F2	7	AGC	S	32	800	AACTTTTCTACAGGTTTCTAGGGCAAGATTCGTAAGCCAAGGTCGAAAGTAAGTAAAGCGTGCGATAACTGTAGA	TAG	21	184	0.00220096	*	21
F2	7	AGC	S	32	800	AACTTTTCTACAGGTTTCTATGGCAAGATTCGTAAGCCAAGGTCGAAAGTAAGTAAAGCGTGCGATAACTGTAGA	TAT	8	65	0.000777512	Y	8
F2	7	AGC	S	32	800	AACTTTTCTACAGGTTTCTCGGGCAAGATTCGTAAGCCAAGGTCGAAAGTAAGTAAAGCGTGCGATAACTGTAGA	TCG	12	77	0.000921053	S	30
F2	7	AGC	S	32	800	AACTTTTCTACAGGTTTCTCTGGCAAGATTCGTAAGCCAAGGTCGAAAGTAAGTAAAGCGTGCGATAACTGTAGA	TCT	11	110	0.00131579	S	30
F2	7	AGC	S	32	800	AACTTTTCTACAGGTTTCTGGGGCAAGATTCGTAAGCCAAGGTCGAAAGTAAGTAAAGCGTGCGATAACTGTAGA	TGG	9	84	0.00100478	W	9
F2	7	AGC	S	32	800	AACTTTTCTACAGGTTTCTGTGGCAAGATTCGTAAGCCAAGGTCGAAAGTAAGTAAAGCGTGCGATAACTGTAGA	TGT	8	81	0.0009689	C	8
F2	7	AGC	S	32	800	AACTTTTCTACAGGTTTCTTGGGCAAGATTCGTAAGCCAAGGTCGAAAGTAAGTAAAGCGTGCGATAACTGTAGA	TTG	18	142	0.00169856	L	31
F2	7	AGC	S	32	800	AACTTTTCTACAGGTTTCTTTGGCAAGATTCGTAAGCCAAGGTCGAAAGTAAGTAAAGCGTGCGATAACTGTAGA	TTT	13	127	0.00151914	F	13
F2	8	GGC	G	33	800	AACTTTTCTACAGGTTTCAGCAAGAAGATTCGTAAGCCAAGGTCGAAAGTAAGTAAAGCGTGCGATAACTGTAGA	AAG	8	64	0.00076555	K	8
F2	8	GGC	G	33	800	AACTTTTCTACAGGTTTCAGCAATAAGATTCGTAAGCCAAGGTCGAAAGTAAGTAAAGCGTGCGATAACTGTAGA	AAT	11	68	0.000813397	N	11
F2	8	GGC	G	33	800	AACTTTTCTACAGGTTTCAGCACGAAGATTCGTAAGCCAAGGTCGAAAGTAAGTAAAGCGTGCGATAACTGTAGA	ACG	10	111	0.00132775	T	17
F2	8	GGC	G	33	800	AACTTTTCTACAGGTTTCAGCACTAAGATTCGTAAGCCAAGGTCGAAAGTAAGTAAAGCGTGCGATAACTGTAGA	ACT	7	40	0.000478469	T	17
F2	8	GGC	G	33	800	AACTTTTCTACAGGTTTCAGCAGGAAGATTCGTAAGCCAAGGTCGAAAGTAAGTAAAGCGTGCGATAACTGTAGA	AGG	13	130	0.00155502	R	38
F2	8	GGC	G	33	800	AACTTTTCTACAGGTTTCAGCAGTAAGATTCGTAAGCCAAGGTCGAAAGTAAGTAAAGCGTGCGATAACTGTAGA	AGT	22	165	0.00197368	S	41
F2	8	GGC	G	33	800	AACTTTTCTACAGGTTTCAGCATGAAGATTCGTAAGCCAAGGTCGAAAGTAAGTAAAGCGTGCGATAACTGTAGA	ATG	3	25	0.000299043	M	3
F2	8	GGC	G	33	800	AACTTTTCTACAGGTTTCAGCATTAAGATTCGTAAGCCAAGGTCGAAAGTAAGTAAAGCGTGCGATAACTGTAGA	ATT	11	79	0.000944976	I	11
F2	8	GGC	G	33	800	AACTTTTCTACAGGTTTCAGCCAGAAGATTCGTAAGCCAAGGTCGAAAGTAAGTAAAGCGTGCGATAACTGTAGA	CAG	11	64	0.00076555	Q	11
F2	8	GGC	G	33	800	AACTTTTCTACAGGTTTCAGCCATAAGATTCGTAAGCCAAGGTCGAAAGTAAGTAAAGCGTGCGATAACTGTAGA	CAT	13	118	0.00141148	H	13
F2	8	GGC	G	33	800	AACTTTTCTACAGGTTTCAGCCCGAAGATTCGTAAGCCAAGGTCGAAAGTAAGTAAAGCGTGCGATAACTGTAGA	CCG	10	60	0.000717703	P	13
F2	8	GGC	G	33	800	AACTTTTCTACAGGTTTCAGCCCTAAGATTCGTAAGCCAAGGTCGAAAGTAAGTAAAGCGTGCGATAACTGTAGA	CCT	3	22	0.000263158	P	13
F2	8	GGC	G	33	800	AACTTTTCTACAGGTTTCAGCCGGAAGATTCGTAAGCCAAGGTCGAAAGTAAGTAAAGCGTGCGATAACTGTAGA	CGG	9	57	0.000681818	R	38
F2	8	GGC	G	33	800	AACTTTTCTACAGGTTTCAGCCGTAAGATTCGTAAGCCAAGGTCGAAAGTAAGTAAAGCGTGCGATAACTGTAGA	CGT	16	138	0.00165072	R	38
F2	8	GGC	G	33	800	AACTTTTCTACAGGTTTCAGCCTGAAGATTCGTAAGCCAAGGTCGAAAGTAAGTAAAGCGTGCGATAACTGTAGA	CTG	12	102	0.0012201	L	41
F2	8	GGC	G	33	800	AACTTTTCTACAGGTTTCAGCCTTAAGATTCGTAAGCCAAGGTCGAAAGTAAGTAAAGCGTGCGATAACTGTAGA	CTT	10	111	0.00132775	L	41
F2	8	GGC	G	33	800	AACTTTTCTACAGGTTTCAGCGAGAAGATTCGTAAGCCAAGGTCGAAAGTAAGTAAAGCGTGCGATAACTGTAGA	GAG	6	92	0.00110048	E	6
F2	8	GGC	G	33	800	AACTTTTCTACAGGTTTCAGCGATAAGATTCGTAAGCCAAGGTCGAAAGTAAGTAAAGCGTGCGATAACTGTAGA	GAT	13	127	0.00151914	D	13
F2	8	GGC	G	33	800	AACTTTTCTACAGGTTTCAGCGCGAAGATTCGTAAGCCAAGGTCGAAAGTAAGTAAAGCGTGCGATAACTGTAGA	GCG	9	60	0.000717703	A	21
F2	8	GGC	G	33	800	AACTTTTCTACAGGTTTCAGCGCTAAGATTCGTAAGCCAAGGTCGAAAGTAAGTAAAGCGTGCGATAACTGTAGA	GCT	12	101	0.00120813	A	21
F2	8	GGC	G	33	800	AACTTTTCTACAGGTTTCAGCGGGAAGATTCGTAAGCCAAGGTCGAAAGTAAGTAAAGCGTGCGATAACTGTAGA	GGG	20	136	0.00162679	G	40
F2	8	GGC	G	33	800	AACTTTTCTACAGGTTTCAGCGGTAAGATTCGTAAGCCAAGGTCGAAAGTAAGTAAAGCGTGCGATAACTGTAGA	GGT	20	179	0.00214115	G	40
F2	8	GGC	G	33	800	AACTTTTCTACAGGTTTCAGCGTGAAGATTCGTAAGCCAAGGTCGAAAGTAAGTAAAGCGTGCGATAACTGTAGA	GTG	15	91	0.00108852	V	37
F2	8	GGC	G	33	800	AACTTTTCTACAGGTTTCAGCGTTAAGATTCGTAAGCCAAGGTCGAAAGTAAGTAAAGCGTGCGATAACTGTAGA	GTT	22	155	0.00185407	V	37
F2	8	GGC	G	33	800	AACTTTTCTACAGGTTTCAGCTAGAAGATTCGTAAGCCAAGGTCGAAAGTAAGTAAAGCGTGCGATAACTGTAGA	TAG	11	104	0.00124402	*	11
F2	8	GGC	G	33	800	AACTTTTCTACAGGTTTCAGCTATAAGATTCGTAAGCCAAGGTCGAAAGTAAGTAAAGCGTGCGATAACTGTAGA	TAT	24	228	0.00272727	Y	24
F2	8	GGC	G	33	800	AACTTTTCTACAGGTTTCAGCTCGAAGATTCGTAAGCCAAGGTCGAAAGTAAGTAAAGCGTGCGATAACTGTAGA	TCG	8	71	0.000849282	S	41
F2	8	GGC	G	33	800	AACTTTTCTACAGGTTTCAGCTCTAAGATTCGTAAGCCAAGGTCGAAAGTAAGTAAAGCGTGCGATAACTGTAGA	TCT	11	86	0.00102871	S	41
F2	8	GGC	G	33	800	AACTTTTCTACAGGTTTCAGCTGGAAGATTCGTAAGCCAAGGTCGAAAGTAAGTAAAGCGTGCGATAACTGTAGA	TGG	28	226	0.00270335	W	28
F2	8	GGC	G	33	800	AACTTTTCTACAGGTTTCAGCTGTAAGATTCGTAAGCCAAGGTCGAAAGTAAGTAAAGCGTGCGATAACTGTAGA	TGT	15	148	0.00177033	C	15
F2	8	GGC	G	33	800	AACTTTTCTACAGGTTTCAGCTTGAAGATTCGTAAGCCAAGGTCGAAAGTAAGTAAAGCGTGCGATAACTGTAGA	TTG	19	154	0.00184211	L	41
F2	8	GGC	G	33	800	AACTTTTCTACAGGTTTCAGCTTTAAGATTCGTAAGCCAAGGTCGAAAGTAAGTAAAGCGTGCGATAACTGTAGA	TTT	22	192	0.00229665	F	22
F2	9	AAG	K	34	800	AACTTTTCTACAGGTTTCAGCGGCAATATTCGTAAGCCAAGGTCGAAAGTAAGTAAAGCGTGCGATAACTGTAGA	AAT	6	38	0.000454545	N	6
F2	9	AAG	K	34	800	AACTTTTCTACAGGTTTCAGCGGCACGATTCGTAAGCCAAGGTCGAAAGTAAGTAAAGCGTGCGATAACTGTAGA	ACG	12	67	0.000801435	T	21
F2	9	AAG	K	34	800	AACTTTTCTACAGGTTTCAGCGGCACTATTCGTAAGCCAAGGTCGAAAGTAAGTAAAGCGTGCGATAACTGTAGA	ACT	9	56	0.000669856	T	21
F2	9	AAG	K	34	800	AACTTTTCTACAGGTTTCAGCGGCAGGATTCGTAAGCCAAGGTCGAAAGTAAGTAAAGCGTGCGATAACTGTAGA	AGG	13	113	0.00135167	R	47
F2	9	AAG	K	34	800	AACTTTTCTACAGGTTTCAGCGGCAGTATTCGTAAGCCAAGGTCGAAAGTAAGTAAAGCGTGCGATAACTGTAGA	AGT	13	149	0.0017823	S	34
F2	9	AAG	K	34	800	AACTTTTCTACAGGTTTCAGCGGCATGATTCGTAAGCCAAGGTCGAAAGTAAGTAAAGCGTGCGATAACTGTAGA	ATG	9	97	0.00116029	M	9
F2	9	AAG	K	34	800	AACTTTTCTACAGGTTTCAGCGGCATTATTCGTAAGCCAAGGTCGAAAGTAAGTAAAGCGTGCGATAACTGTAGA	ATT	19	180	0.00215311	I	19
F2	9	AAG	K	34	800	AACTTTTCTACAGGTTTCAGCGGCCAGATTCGTAAGCCAAGGTCGAAAGTAAGTAAAGCGTGCGATAACTGTAGA	CAG	4	46	0.000550239	Q	4
F2	9	AAG	K	34	800	AACTTTTCTACAGGTTTCAGCGGCCATATTCGTAAGCCAAGGTCGAAAGTAAGTAAAGCGTGCGATAACTGTAGA	CAT	9	52	0.00062201	H	9
F2	9	AAG	K	34	800	AACTTTTCTACAGGTTTCAGCGGCCCGATTCGTAAGCCAAGGTCGAAAGTAAGTAAAGCGTGCGATAACTGTAGA	CCG	8	72	0.000861244	P	13
F2	9	AAG	K	34	800	AACTTTTCTACAGGTTTCAGCGGCCCTATTCGTAAGCCAAGGTCGAAAGTAAGTAAAGCGTGCGATAACTGTAGA	CCT	5	58	0.00069378	P	13
F2	9	AAG	K	34	800	AACTTTTCTACAGGTTTCAGCGGCCGGATTCGTAAGCCAAGGTCGAAAGTAAGTAAAGCGTGCGATAACTGTAGA	CGG	9	72	0.000861244	R	47
F2	9	AAG	K	34	800	AACTTTTCTACAGGTTTCAGCGGCCGTATTCGTAAGCCAAGGTCGAAAGTAAGTAAAGCGTGCGATAACTGTAGA	CGT	25	203	0.00242823	R	47
F2	9	AAG	K	34	800	AACTTTTCTACAGGTTTCAGCGGCCTGATTCGTAAGCCAAGGTCGAAAGTAAGTAAAGCGTGCGATAACTGTAGA	CTG	11	94	0.0011244	L	37
F2	9	AAG	K	34	800	AACTTTTCTACAGGTTTCAGCGGCCTTATTCGTAAGCCAAGGTCGAAAGTAAGTAAAGCGTGCGATAACTGTAGA	CTT	6	30	0.000358852	L	37
F2	9	AAG	K	34	800	AACTTTTCTACAGGTTTCAGCGGCGAGATTCGTAAGCCAAGGTCGAAAGTAAGTAAAGCGTGCGATAACTGTAGA	GAG	6	52	0.00062201	E	6
F2	9	AAG	K	34	800	AACTTTTCTACAGGTTTCAGCGGCGATATTCGTAAGCCAAGGTCGAAAGTAAGTAAAGCGTGCGATAACTGTAGA	GAT	18	129	0.00154306	D	18
F2	9	AAG	K	34	800	AACTTTTCTACAGGTTTCAGCGGCGCGATTCGTAAGCCAAGGTCGAAAGTAAGTAAAGCGTGCGATAACTGTAGA	GCG	9	53	0.000633971	A	12
F2	9	AAG	K	34	800	AACTTTTCTACAGGTTTCAGCGGCGCTATTCGTAAGCCAAGGTCGAAAGTAAGTAAAGCGTGCGATAACTGTAGA	GCT	3	14	0.000167464	A	12
F2	9	AAG	K	34	800	AACTTTTCTACAGGTTTCAGCGGCGGGATTCGTAAGCCAAGGTCGAAAGTAAGTAAAGCGTGCGATAACTGTAGA	GGG	13	82	0.000980861	G	30
F2	9	AAG	K	34	800	AACTTTTCTACAGGTTTCAGCGGCGGTATTCGTAAGCCAAGGTCGAAAGTAAGTAAAGCGTGCGATAACTGTAGA	GGT	17	189	0.00226077	G	30
F2	9	AAG	K	34	800	AACTTTTCTACAGGTTTCAGCGGCGTGATTCGTAAGCCAAGGTCGAAAGTAAGTAAAGCGTGCGATAACTGTAGA	GTG	19	168	0.00200957	V	34
F2	9	AAG	K	34	800	AACTTTTCTACAGGTTTCAGCGGCGTTATTCGTAAGCCAAGGTCGAAAGTAAGTAAAGCGTGCGATAACTGTAGA	GTT	15	112	0.00133971	V	34
F2	9	AAG	K	34	800	AACTTTTCTACAGGTTTCAGCGGCTAGATTCGTAAGCCAAGGTCGAAAGTAAGTAAAGCGTGCGATAACTGTAGA	TAG	8	67	0.000801435	*	8
F2	9	AAG	K	34	800	AACTTTTCTACAGGTTTCAGCGGCTATATTCGTAAGCCAAGGTCGAAAGTAAGTAAAGCGTGCGATAACTGTAGA	TAT	8	77	0.000921053	Y	8
F2	9	AAG	K	34	800	AACTTTTCTACAGGTTTCAGCGGCTCGATTCGTAAGCCAAGGTCGAAAGTAAGTAAAGCGTGCGATAACTGTAGA	TCG	11	76	0.000909091	S	34
F2	9	AAG	K	34	800	AACTTTTCTACAGGTTTCAGCGGCTCTATTCGTAAGCCAAGGTCGAAAGTAAGTAAAGCGTGCGATAACTGTAGA	TCT	10	93	0.00111244	S	34
F2	9	AAG	K	34	800	AACTTTTCTACAGGTTTCAGCGGCTGGATTCGTAAGCCAAGGTCGAAAGTAAGTAAAGCGTGCGATAACTGTAGA	TGG	19	170	0.00203349	W	19
F2	9	AAG	K	34	800	AACTTTTCTACAGGTTTCAGCGGCTGTATTCGTAAGCCAAGGTCGAAAGTAAGTAAAGCGTGCGATAACTGTAGA	TGT	11	65	0.000777512	C	11
F2	9	AAG	K	34	800	AACTTTTCTACAGGTTTCAGCGGCTTGATTCGTAAGCCAAGGTCGAAAGTAAGTAAAGCGTGCGATAACTGTAGA	TTG	20	143	0.00171053	L	37
F2	9	AAG	K	34	800	AACTTTTCTACAGGTTTCAGCGGCTTTATTCGTAAGCCAAGGTCGAAAGTAAGTAAAGCGTGCGATAACTGTAGA	TTT	13	108	0.00129187	F	13
F2	10	ATT	I	35	800	AACTTTTCTACAGGTTTCAGCGGCAAGAAGCGTAAGCCAAGGTCGAAAGTAAGTAAAGCGTGCGATAACTGTAGA	AAG	17	131	0.00156699	K	17
F2	10	ATT	I	35	800	AACTTTTCTACAGGTTTCAGCGGCAAGAATCGTAAGCCAAGGTCGAAAGTAAGTAAAGCGTGCGATAACTGTAGA	AAT	3	25	0.000299043	N	3
F2	10	ATT	I	35	800	AACTTTTCTACAGGTTTCAGCGGCAAGACGCGTAAGCCAAGGTCGAAAGTAAGTAAAGCGTGCGATAACTGTAGA	ACG	6	54	0.000645933	T	13
F2	10	ATT	I	35	800	AACTTTTCTACAGGTTTCAGCGGCAAGACTCGTAAGCCAAGGTCGAAAGTAAGTAAAGCGTGCGATAACTGTAGA	ACT	7	30	0.000358852	T	13
F2	10	ATT	I	35	800	AACTTTTCTACAGGTTTCAGCGGCAAGAGGCGTAAGCCAAGGTCGAAAGTAAGTAAAGCGTGCGATAACTGTAGA	AGG	12	113	0.00135167	R	37
F2	10	ATT	I	35	800	AACTTTTCTACAGGTTTCAGCGGCAAGAGTCGTAAGCCAAGGTCGAAAGTAAGTAAAGCGTGCGATAACTGTAGA	AGT	12	94	0.0011244	S	30
F2	10	ATT	I	35	800	AACTTTTCTACAGGTTTCAGCGGCAAGATGCGTAAGCCAAGGTCGAAAGTAAGTAAAGCGTGCGATAACTGTAGA	ATG	7	32	0.000382775	M	7
F2	10	ATT	I	35	800	AACTTTTCTACAGGTTTCAGCGGCAAGCAGCGTAAGCCAAGGTCGAAAGTAAGTAAAGCGTGCGATAACTGTAGA	CAG	11	114	0.00136364	Q	11
F2	10	ATT	I	35	800	AACTTTTCTACAGGTTTCAGCGGCAAGCATCGTAAGCCAAGGTCGAAAGTAAGTAAAGCGTGCGATAACTGTAGA	CAT	16	144	0.00172249	H	16
F2	10	ATT	I	35	800	AACTTTTCTACAGGTTTCAGCGGCAAGCCGCGTAAGCCAAGGTCGAAAGTAAGTAAAGCGTGCGATAACTGTAGA	CCG	9	68	0.000813397	P	14
F2	10	ATT	I	35	800	AACTTTTCTACAGGTTTCAGCGGCAAGCCTCGTAAGCCAAGGTCGAAAGTAAGTAAAGCGTGCGATAACTGTAGA	CCT	5	55	0.000657895	P	14
F2	10	ATT	I	35	800	AACTTTTCTACAGGTTTCAGCGGCAAGCGGCGTAAGCCAAGGTCGAAAGTAAGTAAAGCGTGCGATAACTGTAGA	CGG	13	90	0.00107656	R	37
F2	10	ATT	I	35	800	AACTTTTCTACAGGTTTCAGCGGCAAGCGTCGTAAGCCAAGGTCGAAAGTAAGTAAAGCGTGCGATAACTGTAGA	CGT	12	63	0.000753589	R	37
F2	10	ATT	I	35	800	AACTTTTCTACAGGTTTCAGCGGCAAGCTGCGTAAGCCAAGGTCGAAAGTAAGTAAAGCGTGCGATAACTGTAGA	CTG	13	81	0.0009689	L	31
F2	10	ATT	I	35	800	AACTTTTCTACAGGTTTCAGCGGCAAGCTTCGTAAGCCAAGGTCGAAAGTAAGTAAAGCGTGCGATAACTGTAGA	CTT	6	64	0.00076555	L	31
F2	10	ATT	I	35	800	AACTTTTCTACAGGTTTCAGCGGCAAGGAGCGTAAGCCAAGGTCGAAAGTAAGTAAAGCGTGCGATAACTGTAGA	GAG	8	29	0.00034689	E	8
F2	10	ATT	I	35	800	AACTTTTCTACAGGTTTCAGCGGCAAGGATCGTAAGCCAAGGTCGAAAGTAAGTAAAGCGTGCGATAACTGTAGA	GAT	12	112	0.00133971	D	12
F2	10	ATT	I	35	800	AACTTTTCTACAGGTTTCAGCGGCAAGGCGCGTAAGCCAAGGTCGAAAGTAAGTAAAGCGTGCGATAACTGTAGA	GCG	9	63	0.000753589	A	15
F2	10	ATT	I	35	800	AACTTTTCTACAGGTTTCAGCGGCAAGGCTCGTAAGCCAAGGTCGAAAGTAAGTAAAGCGTGCGATAACTGTAGA	GCT	6	67	0.000801435	A	15
F2	10	ATT	I	35	800	AACTTTTCTACAGGTTTCAGCGGCAAGGGGCGTAAGCCAAGGTCGAAAGTAAGTAAAGCGTGCGATAACTGTAGA	GGG	10	78	0.000933014	G	34
F2	10	ATT	I	35	800	AACTTTTCTACAGGTTTCAGCGGCAAGGGTCGTAAGCCAAGGTCGAAAGTAAGTAAAGCGTGCGATAACTGTAGA	GGT	24	203	0.00242823	G	34
F2	10	ATT	I	35	800	AACTTTTCTACAGGTTTCAGCGGCAAGGTGCGTAAGCCAAGGTCGAAAGTAAGTAAAGCGTGCGATAACTGTAGA	GTG	13	131	0.00156699	V	26
F2	10	ATT	I	35	800	AACTTTTCTACAGGTTTCAGCGGCAAGGTTCGTAAGCCAAGGTCGAAAGTAAGTAAAGCGTGCGATAACTGTAGA	GTT	13	81	0.0009689	V	26
F2	10	ATT	I	35	800	AACTTTTCTACAGGTTTCAGCGGCAAGTAGCGTAAGCCAAGGTCGAAAGTAAGTAAAGCGTGCGATAACTGTAGA	TAG	11	108	0.00129187	*	11
F2	10	ATT	I	35	800	AACTTTTCTACAGGTTTCAGCGGCAAGTATCGTAAGCCAAGGTCGAAAGTAAGTAAAGCGTGCGATAACTGTAGA	TAT	9	76	0.000909091	Y	9
F2	10	ATT	I	35	800	AACTTTTCTACAGGTTTCAGCGGCAAGTCGCGTAAGCCAAGGTCGAAAGTAAGTAAAGCGTGCGATAACTGTAGA	TCG	5	27	0.000322967	S	30
F2	10	ATT	I	35	800	AACTTTTCTACAGGTTTCAGCGGCAAGTCTCGTAAGCCAAGGTCGAAAGTAAGTAAAGCGTGCGATAACTGTAGA	TCT	13	79	0.000944976	S	30
F2	10	ATT	I	35	800	AACTTTTCTACAGGTTTCAGCGGCAAGTGGCGTAAGCCAAGGTCGAAAGTAAGTAAAGCGTGCGATAACTGTAGA	TGG	13	101	0.00120813	W	13
F2	10	ATT	I	35	800	AACTTTTCTACAGGTTTCAGCGGCAAGTGTCGTAAGCCAAGGTCGAAAGTAAGTAAAGCGTGCGATAACTGTAGA	TGT	11	60	0.000717703	C	11
F2	10	ATT	I	35	800	AACTTTTCTACAGGTTTCAGCGGCAAGTTGCGTAAGCCAAGGTCGAAAGTAAGTAAAGCGTGCGATAACTGTAGA	TTG	12	138	0.00165072	L	31
F2	10	ATT	I	35	800	AACTTTTCTACAGGTTTCAGCGGCAAGTTTCGTAAGCCAAGGTCGAAAGTAAGTAAAGCGTGCGATAACTGTAGA	TTT	17	120	0.00143541	F	17
F2	11	CGT	R	36	800	AACTTTTCTACAGGTTTCAGCGGCAAGATTAAGAAGCCAAGGTCGAAAGTAAGTAAAGCGTGCGATAACTGTAGA	AAG	9	136	0.00162679	K	9
F2	11	CGT	R	36	800	AACTTTTCTACAGGTTTCAGCGGCAAGATTAATAAGCCAAGGTCGAAAGTAAGTAAAGCGTGCGATAACTGTAGA	AAT	3	20	0.000239234	N	3
F2	11	CGT	R	36	800	AACTTTTCTACAGGTTTCAGCGGCAAGATTACGAAGCCAAGGTCGAAAGTAAGTAAAGCGTGCGATAACTGTAGA	ACG	8	68	0.000813397	T	14
F2	11	CGT	R	36	800	AACTTTTCTACAGGTTTCAGCGGCAAGATTACTAAGCCAAGGTCGAAAGTAAGTAAAGCGTGCGATAACTGTAGA	ACT	6	54	0.000645933	T	14
F2	11	CGT	R	36	800	AACTTTTCTACAGGTTTCAGCGGCAAGATTAGGAAGCCAAGGTCGAAAGTAAGTAAAGCGTGCGATAACTGTAGA	AGG	12	75	0.000897129	R	26
F2	11	CGT	R	36	800	AACTTTTCTACAGGTTTCAGCGGCAAGATTAGTAAGCCAAGGTCGAAAGTAAGTAAAGCGTGCGATAACTGTAGA	AGT	6	70	0.000837321	S	18
F2	11	CGT	R	36	800	AACTTTTCTACAGGTTTCAGCGGCAAGATTATGAAGCCAAGGTCGAAAGTAAGTAAAGCGTGCGATAACTGTAGA	ATG	15	111	0.00132775	M	15
F2	11	CGT	R	36	800	AACTTTTCTACAGGTTTCAGCGGCAAGATTATTAAGCCAAGGTCGAAAGTAAGTAAAGCGTGCGATAACTGTAGA	ATT	9	60	0.000717703	I	9
F2	11	CGT	R	36	800	AACTTTTCTACAGGTTTCAGCGGCAAGATTCAGAAGCCAAGGTCGAAAGTAAGTAAAGCGTGCGATAACTGTAGA	CAG	10	70	0.000837321	Q	10
F2	11	CGT	R	36	800	AACTTTTCTACAGGTTTCAGCGGCAAGATTCATAAGCCAAGGTCGAAAGTAAGTAAAGCGTGCGATAACTGTAGA	CAT	3	19	0.000227273	H	3
F2	11	CGT	R	36	800	AACTTTTCTACAGGTTTCAGCGGCAAGATTCCGAAGCCAAGGTCGAAAGTAAGTAAAGCGTGCGATAACTGTAGA	CCG	2	20	0.000239234	P	4
F2	11	CGT	R	36	800	AACTTTTCTACAGGTTTCAGCGGCAAGATTCCTAAGCCAAGGTCGAAAGTAAGTAAAGCGTGCGATAACTGTAGA	CCT	2	17	0.000203349	P	4
F2	11	CGT	R	36	800	AACTTTTCTACAGGTTTCAGCGGCAAGATTCGGAAGCCAAGGTCGAAAGTAAGTAAAGCGTGCGATAACTGTAGA	CGG	14	89	0.00106459	R	26
F2	11	CGT	R	36	800	AACTTTTCTACAGGTTTCAGCGGCAAGATTCTGAAGCCAAGGTCGAAAGTAAGTAAAGCGTGCGATAACTGTAGA	CTG	1	8	9.56938e-05	L	24
F2	11	CGT	R	36	800	AACTTTTCTACAGGTTTCAGCGGCAAGATTCTTAAGCCAAGGTCGAAAGTAAGTAAAGCGTGCGATAACTGTAGA	CTT	7	54	0.000645933	L	24
F2	11	CGT	R	36	800	AACTTTTCTACAGGTTTCAGCGGCAAGATTGAGAAGCCAAGGTCGAAAGTAAGTAAAGCGTGCGATAACTGTAGA	GAG	6	45	0.000538278	E	6
F2	11	CGT	R	36	800	AACTTTTCTACAGGTTTCAGCGGCAAGATTGATAAGCCAAGGTCGAAAGTAAGTAAAGCGTGCGATAACTGTAGA	GAT	8	61	0.000729665	D	8
F2	11	CGT	R	36	800	AACTTTTCTACAGGTTTCAGCGGCAAGATTGCGAAGCCAAGGTCGAAAGTAAGTAAAGCGTGCGATAACTGTAGA	GCG	3	28	0.000334928	A	6
F2	11	CGT	R	36	800	AACTTTTCTACAGGTTTCAGCGGCAAGATTGCTAAGCCAAGGTCGAAAGTAAGTAAAGCGTGCGATAACTGTAGA	GCT	3	23	0.00027512	A	6
F2	11	CGT	R	36	800	AACTTTTCTACAGGTTTCAGCGGCAAGATTGGGAAGCCAAGGTCGAAAGTAAGTAAAGCGTGCGATAACTGTAGA	GGG	9	67	0.000801435	G	21
F2	11	CGT	R	36	800	AACTTTTCTACAGGTTTCAGCGGCAAGATTGGTAAGCCAAGGTCGAAAGTAAGTAAAGCGTGCGATAACTGTAGA	GGT	12	91	0.00108852	G	21
F2	11	CGT	R	36	800	AACTTTTCTACAGGTTTCAGCGGCAAGATTGTGAAGCCAAGGTCGAAAGTAAGTAAAGCGTGCGATAACTGTAGA	GTG	7	52	0.00062201	V	15
F2	11	CGT	R	36	800	AACTTTTCTACAGGTTTCAGCGGCAAGATTGTTAAGCCAAGGTCGAAAGTAAGTAAAGCGTGCGATAACTGTAGA	GTT	8	100	0.00119617	V	15
F2	11	CGT	R	36	800	AACTTTTCTACAGGTTTCAGCGGCAAGATTTAGAAGCCAAGGTCGAAAGTAAGTAAAGCGTGCGATAACTGTAGA	TAG	9	61	0.000729665	*	9
F2	11	CGT	R	36	800	AACTTTTCTACAGGTTTCAGCGGCAAGATTTATAAGCCAAGGTCGAAAGTAAGTAAAGCGTGCGATAACTGTAGA	TAT	3	20	0.000239234	Y	3
F2	11	CGT	R	36	800	AACTTTTCTACAGGTTTCAGCGGCAAGATTTCGAAGCCAAGGTCGAAAGTAAGTAAAGCGTGCGATAACTGTAGA	TCG	6	58	0.00069378	S	18
F2	11	CGT	R	36	800	AACTTTTCTACAGGTTTCAGCGGCAAGATTTCTAAGCCAAGGTCGAAAGTAAGTAAAGCGTGCGATAACTGTAGA	TCT	6	63	0.000753589	S	18
F2	11	CGT	R	36	800	AACTTTTCTACAGGTTTCAGCGGCAAGATTTGGAAGCCAAGGTCGAAAGTAAGTAAAGCGTGCGATAACTGTAGA	TGG	7	39	0.000466507	W	7
F2	11	CGT	R	36	800	AACTTTTCTACAGGTTTCAGCGGCAAGATTTGTAAGCCAAGGTCGAAAGTAAGTAAAGCGTGCGATAACTGTAGA	TGT	10	102	0.0012201	C	10
F2	11	CGT	R	36	800	AACTTTTCTACAGGTTTCAGCGGCAAGATTTTGAAGCCAAGGTCGAAAGTAAGTAAAGCGTGCGATAACTGTAGA	TTG	16	119	0.00142344	L	24
F2	11	CGT	R	36	800	AACTTTTCTACAGGTTTCAGCGGCAAGATTTTTAAGCCAAGGTCGAAAGTAAGTAAAGCGTGCGATAACTGTAGA	TTT	6	38	0.000454545	F	6
F2	12	AAG	K	37	800	AACTTTTCTACAGGTTTCAGCGGCAAGATTCGTAATCCAAGGTCGAAAGTAAGTAAAGCGTGCGATAACTGTAGA	AAT	2	11	0.000131579	N	2
F2	12	AAG	K	37	800	AACTTTTCTACAGGTTTCAGCGGCAAGATTCGTACGCCAAGGTCGAAAGTAAGTAAAGCGTGCGATAACTGTAGA	ACG	7	72	0.000861244	T	11
F2	12	AAG	K	37	800	AACTTTTCTACAGGTTTCAGCGGCAAGATTCGTACTCCAAGGTCGAAAGTAAGTAAAGCGTGCGATAACTGTAGA	ACT	4	13	0.000155502	T	11
F2	12	AAG	K	37	800	AACTTTTCTACAGGTTTCAGCGGCAAGATTCGTAGGCCAAGGTCGAAAGTAAGTAAAGCGTGCGATAACTGTAGA	AGG	4	20	0.000239234	R	20
F2	12	AAG	K	37	800	AACTTTTCTACAGGTTTCAGCGGCAAGATTCGTAGTCCAAGGTCGAAAGTAAGTAAAGCGTGCGATAACTGTAGA	AGT	5	34	0.000406699	S	25
F2	12	AAG	K	37	800	AACTTTTCTACAGGTTTCAGCGGCAAGATTCGTATGCCAAGGTCGAAAGTAAGTAAAGCGTGCGATAACTGTAGA	ATG	7	108	0.00129187	M	7
F2	12	AAG	K	37	800	AACTTTTCTACAGGTTTCAGCGGCAAGATTCGTATTCCAAGGTCGAAAGTAAGTAAAGCGTGCGATAACTGTAGA	ATT	6	43	0.000514354	I	6
F2	12	AAG	K	37	800	AACTTTTCTACAGGTTTCAGCGGCAAGATTCGTCAGCCAAGGTCGAAAGTAAGTAAAGCGTGCGATAACTGTAGA	CAG	3	32	0.000382775	Q	3
F2	12	AAG	K	37	800	AACTTTTCTACAGGTTTCAGCGGCAAGATTCGTCATCCAAGGTCGAAAGTAAGTAAAGCGTGCGATAACTGTAGA	CAT	12	105	0.00125598	H	12
F2	12	AAG	K	37	800	AACTTTTCTACAGGTTTCAGCGGCAAGATTCGTCCGCCAAGGTCGAAAGTAAGTAAAGCGTGCGATAACTGTAGA	CCG	3	42	0.000502392	P	7
F2	12	AAG	K	37	800	AACTTTTCTACAGGTTTCAGCGGCAAGATTCGTCCTCCAAGGTCGAAAGTAAGTAAAGCGTGCGATAACTGTAGA	CCT	4	17	0.000203349	P	7
F2	12	AAG	K	37	800	AACTTTTCTACAGGTTTCAGCGGCAAGATTCGTCGGCCAAGGTCGAAAGTAAGTAAAGCGTGCGATAACTGTAGA	CGG	13	96	0.00114833	R	20
F2	12	AAG	K	37	800	AACTTTTCTACAGGTTTCAGCGGCAAGATTCGTCGTCCAAGGTCGAAAGTAAGTAAAGCGTGCGATAACTGTAGA	CGT	3	35	0.00041866	R	20
F2	12	AAG	K	37	800	AACTTTTCTACAGGTTTCAGCGGCAAGATTCGTCTGCCAAGGTCGAAAGTAAGTAAAGCGTGCGATAACTGTAGA	CTG	2	29	0.00034689	L	15
F2	12	AAG	K	37	800	AACTTTTCTACAGGTTTCAGCGGCAAGATTCGTCTTCCAAGGTCGAAAGTAAGTAAAGCGTGCGATAACTGTAGA	CTT	4	24	0.000287081	L	15
F2	12	AAG	K	37	800	AACTTTTCTACAGGTTTCAGCGGCAAGATTCGTGAGCCAAGGTCGAAAGTAAGTAAAGCGTGCGATAACTGTAGA	GAG	4	38	0.000454545	E	4
F2	12	AAG	K	37	800	AACTTTTCTACAGGTTTCAGCGGCAAGATTCGTGATCCAAGGTCGAAAGTAAGTAAAGCGTGCGATAACTGTAGA	GAT	9	66	0.000789474	D	9
F2	12	AAG	K	37	800	AACTTTTCTACAGGTTTCAGCGGCAAGATTCGTGCGCCAAGGTCGAAAGTAAGTAAAGCGTGCGATAACTGTAGA	GCG	3	42	0.000502392	A	11
F2	12	AAG	K	37	800	AACTTTTCTACAGGTTTCAGCGGCAAGATTCGTGCTCCAAGGTCGAAAGTAAGTAAAGCGTGCGATAACTGTAGA	GCT	8	51	0.000610048	A	11
F2	12	AAG	K	37	800	AACTTTTCTACAGGTTTCAGCGGCAAGATTCGTGGGCCAAGGTCGAAAGTAAGTAAAGCGTGCGATAACTGTAGA	GGG	4	48	0.000574163	G	14
F2	12	AAG	K	37	800	AACTTTTCTACAGGTTTCAGCGGCAAGATTCGTGGTCCAAGGTCGAAAGTAAGTAAAGCGTGCGATAACTGTAGA	GGT	10	97	0.00116029	G	14
F2	12	AAG	K	37	800	AACTTTTCTACAGGTTTCAGCGGCAAGATTCGTGTGCCAAGGTCGAAAGTAAGTAAAGCGTGCGATAACTGTAGA	GTG	9	79	0.000944976	V	15
F2	12	AAG	K	37	800	AACTTTTCTACAGGTTTCAGCGGCAAGATTCGTGTTCCAAGGTCGAAAGTAAGTAAAGCGTGCGATAACTGTAGA	GTT	6	81	0.0009689	V	15
F2	12	AAG	K	37	800	AACTTTTCTACAGGTTTCAGCGGCAAGATTCGTTAGCCAAGGTCGAAAGTAAGTAAAGCGTGCGATAACTGTAGA	TAG	5	63	0.000753589	*	5
F2	12	AAG	K	37	800	AACTTTTCTACAGGTTTCAGCGGCAAGATTCGTTATCCAAGGTCGAAAGTAAGTAAAGCGTGCGATAACTGTAGA	TAT	6	47	0.000562201	Y	6
F2	12	AAG	K	37	800	AACTTTTCTACAGGTTTCAGCGGCAAGATTCGTTCGCCAAGGTCGAAAGTAAGTAAAGCGTGCGATAACTGTAGA	TCG	9	61	0.000729665	S	25
F2	12	AAG	K	37	800	AACTTTTCTACAGGTTTCAGCGGCAAGATTCGTTCTCCAAGGTCGAAAGTAAGTAAAGCGTGCGATAACTGTAGA	TCT	11	107	0.0012799	S	25
F2	12	AAG	K	37	800	AACTTTTCTACAGGTTTCAGCGGCAAGATTCGTTGGCCAAGGTCGAAAGTAAGTAAAGCGTGCGATAACTGTAGA	TGG	10	81	0.0009689	W	10
F2	12	AAG	K	37	800	AACTTTTCTACAGGTTTCAGCGGCAAGATTCGTTGTCCAAGGTCGAAAGTAAGTAAAGCGTGCGATAACTGTAGA	TGT	13	111	0.00132775	C	13
F2	12	AAG	K	37	800	AACTTTTCTACAGGTTTCAGCGGCAAGATTCGTTTGCCAAGGTCGAAAGTAAGTAAAGCGTGCGATAACTGTAGA	TTG	9	81	0.0009689	L	15
F2	12	AAG	K	37	800	AACTTTTCTACAGGTTTCAGCGGCAAGATTCGTTTTCCAAGGTCGAAAGTAAGTAAAGCGTGCGATAACTGTAGA	TTT	14	120	0.00143541	F	14
F2	13	CCA	P	38	800	AACTTTTCTACAGGTTTCAGCGGCAAGATTCGTAAGAAGAGGTCGAAAGTAAGTAAAGCGTGCGATAACTGTAGA	AAG	5	24	0.000287081	K	5
F2	13	CCA	P	38	800	AACTTTTCTACAGGTTTCAGCGGCAAGATTCGTAAGAATAGGTCGAAAGTAAGTAAAGCGTGCGATAACTGTAGA	AAT	8	57	0.000681818	N	8
F2	13	CCA	P	38	800	AACTTTTCTACAGGTTTCAGCGGCAAGATTCGTAAGACGAGGTCGAAAGTAAGTAAAGCGTGCGATAACTGTAGA	ACG	4	53	0.000633971	T	9
F2	13	CCA	P	38	800	AACTTTTCTACAGGTTTCAGCGGCAAGATTCGTAAGACTAGGTCGAAAGTAAGTAAAGCGTGCGATAACTGTAGA	ACT	5	33	0.000394737	T	9
F2	13	CCA	P	38	800	AACTTTTCTACAGGTTTCAGCGGCAAGATTCGTAAGAGGAGGTCGAAAGTAAGTAAAGCGTGCGATAACTGTAGA	AGG	6	42	0.000502392	R	19
F2	13	CCA	P	38	800	AACTTTTCTACAGGTTTCAGCGGCAAGATTCGTAAGAGTAGGTCGAAAGTAAGTAAAGCGTGCGATAACTGTAGA	AGT	3	23	0.00027512	S	13
F2	13	CCA	P	38	800	AACTTTTCTACAGGTTTCAGCGGCAAGATTCGTAAGATGAGGTCGAAAGTAAGTAAAGCGTGCGATAACTGTAGA	ATG	4	17	0.000203349	M	4
F2	13	CCA	P	38	800	AACTTTTCTACAGGTTTCAGCGGCAAGATTCGTAAGATTAGGTCGAAAGTAAGTAAAGCGTGCGATAACTGTAGA	ATT	13	120	0.00143541	I	13
F2	13	CCA	P	38	800	AACTTTTCTACAGGTTTCAGCGGCAAGATTCGTAAGCAGAGGTCGAAAGTAAGTAAAGCGTGCGATAACTGTAGA	CAG	2	6	7.17703e-05	Q	2
F2	13	CCA	P	38	800	AACTTTTCTACAGGTTTCAGCGGCAAGATTCGTAAGCATAGGTCGAAAGTAAGTAAAGCGTGCGATAACTGTAGA	CAT	8	46	0.000550239	H	8
F2	13	CCA	P	38	800	AACTTTTCTACAGGTTTCAGCGGCAAGATTCGTAAGCCGAGGTCGAAAGTAAGTAAAGCGTGCGATAACTGTAGA	CCG	1	4	4.78469e-05	P	6
F2	13	CCA	P	38	800	AACTTTTCTACAGGTTTCAGCGGCAAGATTCGTAAGCCTAGGTCGAAAGTAAGTAAAGCGTGCGATAACTGTAGA	CCT	5	40	0.000478469	P	6
F2	13	CCA	P	38	800	AACTTTTCTACAGGTTTCAGCGGCAAGATTCGTAAGCGGAGGTCGAAAGTAAGTAAAGCGTGCGATAACTGTAGA	CGG	7	42	0.000502392	R	19
F2	13	CCA	P	38	800	AACTTTTCTACAGGTTTCAGCGGCAAGATTCGTAAGCGTAGGTCGAAAGTAAGTAAAGCGTGCGATAACTGTAGA	CGT	6	76	0.000909091	R	19
F2	13	CCA	P	38	800	AACTTTTCTACAGGTTTCAGCGGCAAGATTCGTAAGCTGAGGTCGAAAGTAAGTAAAGCGTGCGATAACTGTAGA	CTG	3	23	0.00027512	L	8
F2	13	CCA	P	38	800	AACTTTTCTACAGGTTTCAGCGGCAAGATTCGTAAGCTTAGGTCGAAAGTAAGTAAAGCGTGCGATAACTGTAGA	CTT	2	12	0.000143541	L	8
F2	13	CCA	P	38	800	AACTTTTCTACAGGTTTCAGCGGCAAGATTCGTAAGGAGAGGTCGAAAGTAAGTAAAGCGTGCGATAACTGTAGA	GAG	2	26	0.000311005	E	2
F2	13	CCA	P	38	800	AACTTTTCTACAGGTTTCAGCGGCAAGATTCGTAAGGATAGGTCGAAAGTAAGTAAAGCGTGCGATAACTGTAGA	GAT	6	51	0.000610048	D	6
F2	13	CCA	P	38	800	AACTTTTCTACAGGTTTCAGCGGCAAGATTCGTAAGGCGAGGTCGAAAGTAAGTAAAGCGTGCGATAACTGTAGA	GCG	3	33	0.000394737	A	12
F2	13	CCA	P	38	800	AACTTTTCTACAGGTTTCAGCGGCAAGATTCGTAAGGCTAGGTCGAAAGTAAGTAAAGCGTGCGATAACTGTAGA	GCT	9	74	0.000885167	A	12
F2	13	CCA	P	38	800	AACTTTTCTACAGGTTTCAGCGGCAAGATTCGTAAGGGGAGGTCGAAAGTAAGTAAAGCGTGCGATAACTGTAGA	GGG	7	40	0.000478469	G	17
F2	13	CCA	P	38	800	AACTTTTCTACAGGTTTCAGCGGCAAGATTCGTAAGGGTAGGTCGAAAGTAAGTAAAGCGTGCGATAACTGTAGA	GGT	10	84	0.00100478	G	17
F2	13	CCA	P	38	800	AACTTTTCTACAGGTTTCAGCGGCAAGATTCGTAAGGTGAGGTCGAAAGTAAGTAAAGCGTGCGATAACTGTAGA	GTG	13	98	0.00117225	V	20
F2	13	CCA	P	38	800	AACTTTTCTACAGGTTTCAGCGGCAAGATTCGTAAGGTTAGGTCGAAAGTAAGTAAAGCGTGCGATAACTGTAGA	GTT	7	49	0.000586124	V	20
F2	13	CCA	P	38	800	AACTTTTCTACAGGTTTCAGCGGCAAGATTCGTAAGTAGAGGTCGAAAGTAAGTAAAGCGTGCGATAACTGTAGA	TAG	4	34	0.000406699	*	4
F2	13	CCA	P	38	800	AACTTTTCTACAGGTTTCAGCGGCAAGATTCGTAAGTATAGGTCGAAAGTAAGTAAAGCGTGCGATAACTGTAGA	TAT	3	29	0.00034689	Y	3
F2	13	CCA	P	38	800	AACTTTTCTACAGGTTTCAGCGGCAAGATTCGTAAGTCGAGGTCGAAAGTAAGTAAAGCGTGCGATAACTGTAGA	TCG	3	30	0.000358852	S	13
F2	13	CCA	P	38	800	AACTTTTCTACAGGTTTCAGCGGCAAGATTCGTAAGTCTAGGTCGAAAGTAAGTAAAGCGTGCGATAACTGTAGA	TCT	7	69	0.000825359	S	13
F2	13	CCA	P	38	800	AACTTTTCTACAGGTTTCAGCGGCAAGATTCGTAAGTGGAGGTCGAAAGTAAGTAAAGCGTGCGATAACTGTAGA	TGG	2	19	0.000227273	W	2
F2	13	CCA	P	38	800	AACTTTTCTACAGGTTTCAGCGGCAAGATTCGTAAGTGTAGGTCGAAAGTAAGTAAAGCGTGCGATAACTGTAGA	TGT	4	36	0.000430622	C	4
F2	13	CCA	P	38	800	AACTTTTCTACAGGTTTCAGCGGCAAGATTCGTAAGTTGAGGTCGAAAGTAAGTAAAGCGTGCGATAACTGTAGA	TTG	3	22	0.000263158	L	8
F2	13	CCA	P	38	800	AACTTTTCTACAGGTTTCAGCGGCAAGATTCGTAAGTTTAGGTCGAAAGTAAGTAAAGCGTGCGATAACTGTAGA	TTT	7	59	0.000705742	F	7
F2	14	AGG	R	39	800	AACTTTTCTACAGGTTTCAGCGGCAAGATTCGTAAGCCAAAGTCGAAAGTAAGTAAAGCGTGCGATAACTGTAGA	AAG	10	99	0.00118421	K	10
F2	14	AGG	R	39	800	AACTTTTCTACAGGTTTCAGCGGCAAGATTCGTAAGCCAAATTCGAAAGTAAGTAAAGCGTGCGATAACTGTAGA	AAT	10	61	0.000729665	N	10
F2	14	AGG	R	39	800	AACTTTTCTACAGGTTTCAGCGGCAAGATTCGTAAGCCAACGTCGAAAGTAAGTAAAGCGTGCGATAACTGTAGA	ACG	7	69	0.000825359	T	17
F2	14	AGG	R	39	800	AACTTTTCTACAGGTTTCAGCGGCAAGATTCGTAAGCCAACTTCGAAAGTAAGTAAAGCGTGCGATAACTGTAGA	ACT	10	78	0.000933014	T	17
F2	14	AGG	R	39	800	AACTTTTCTACAGGTTTCAGCGGCAAGATTCGTAAGCCAAGTTCGAAAGTAAGTAAAGCGTGCGATAACTGTAGA	AGT	10	68	0.000813397	S	34
F2	14	AGG	R	39	800	AACTTTTCTACAGGTTTCAGCGGCAAGATTCGTAAGCCAATGTCGAAAGTAAGTAAAGCGTGCGATAACTGTAGA	ATG	18	114	0.00136364	M	18
F2	14	AGG	R	39	800	AACTTTTCTACAGGTTTCAGCGGCAAGATTCGTAAGCCAATTTCGAAAGTAAGTAAAGCGTGCGATAACTGTAGA	ATT	9	86	0.00102871	I	9
F2	14	AGG	R	39	800	AACTTTTCTACAGGTTTCAGCGGCAAGATTCGTAAGCCACAGTCGAAAGTAAGTAAAGCGTGCGATAACTGTAGA	CAG	11	101	0.00120813	Q	11
F2	14	AGG	R	39	800	AACTTTTCTACAGGTTTCAGCGGCAAGATTCGTAAGCCACATTCGAAAGTAAGTAAAGCGTGCGATAACTGTAGA	CAT	10	38	0.000454545	H	10
F2	14	AGG	R	39	800	AACTTTTCTACAGGTTTCAGCGGCAAGATTCGTAAGCCACCGTCGAAAGTAAGTAAAGCGTGCGATAACTGTAGA	CCG	4	26	0.000311005	P	11
F2	14	AGG	R	39	800	AACTTTTCTACAGGTTTCAGCGGCAAGATTCGTAAGCCACCTTCGAAAGTAAGTAAAGCGTGCGATAACTGTAGA	CCT	7	34	0.000406699	P	11
F2	14	AGG	R	39	800	AACTTTTCTACAGGTTTCAGCGGCAAGATTCGTAAGCCACGGTCGAAAGTAAGTAAAGCGTGCGATAACTGTAGA	CGG	15	83	0.000992823	R	23
F2	14	AGG	R	39	800	AACTTTTCTACAGGTTTCAGCGGCAAGATTCGTAAGCCACGTTCGAAAGTAAGTAAAGCGTGCGATAACTGTAGA	CGT	8	78	0.000933014	R	23
F2	14	AGG	R	39	800	AACTTTTCTACAGGTTTCAGCGGCAAGATTCGTAAGCCACTGTCGAAAGTAAGTAAAGCGTGCGATAACTGTAGA	CTG	18	152	0.00181818	L	48
F2	14	AGG	R	39	800	AACTTTTCTACAGGTTTCAGCGGCAAGATTCGTAAGCCACTTTCGAAAGTAAGTAAAGCGTGCGATAACTGTAGA	CTT	17	118	0.00141148	L	48
F2	14	AGG	R	39	800	AACTTTTCTACAGGTTTCAGCGGCAAGATTCGTAAGCCAGAGTCGAAAGTAAGTAAAGCGTGCGATAACTGTAGA	GAG	8	63	0.000753589	E	8
F2	14	AGG	R	39	800	AACTTTTCTACAGGTTTCAGCGGCAAGATTCGTAAGCCAGATTCGAAAGTAAGTAAAGCGTGCGATAACTGTAGA	GAT	21	162	0.0019378	D	21
F2	14	AGG	R	39	800	AACTTTTCTACAGGTTTCAGCGGCAAGATTCGTAAGCCAGCGTCGAAAGTAAGTAAAGCGTGCGATAACTGTAGA	GCG	11	74	0.000885167	A	32
F2	14	AGG	R	39	800	AACTTTTCTACAGGTTTCAGCGGCAAGATTCGTAAGCCAGCTTCGAAAGTAAGTAAAGCGTGCGATAACTGTAGA	GCT	21	193	0.00230861	A	32
F2	14	AGG	R	39	800	AACTTTTCTACAGGTTTCAGCGGCAAGATTCGTAAGCCAGGGTCGAAAGTAAGTAAAGCGTGCGATAACTGTAGA	GGG	18	144	0.00172249	G	34
F2	14	AGG	R	39	800	AACTTTTCTACAGGTTTCAGCGGCAAGATTCGTAAGCCAGGTTCGAAAGTAAGTAAAGCGTGCGATAACTGTAGA	GGT	16	90	0.00107656	G	34
F2	14	AGG	R	39	800	AACTTTTCTACAGGTTTCAGCGGCAAGATTCGTAAGCCAGTGTCGAAAGTAAGTAAAGCGTGCGATAACTGTAGA	GTG	12	129	0.00154306	V	27
F2	14	AGG	R	39	800	AACTTTTCTACAGGTTTCAGCGGCAAGATTCGTAAGCCAGTTTCGAAAGTAAGTAAAGCGTGCGATAACTGTAGA	GTT	15	114	0.00136364	V	27
F2	14	AGG	R	39	800	AACTTTTCTACAGGTTTCAGCGGCAAGATTCGTAAGCCATAGTCGAAAGTAAGTAAAGCGTGCGATAACTGTAGA	TAG	13	84	0.00100478	*	13
F2	14	AGG	R	39	800	AACTTTTCTACAGGTTTCAGCGGCAAGATTCGTAAGCCATATTCGAAAGTAAGTAAAGCGTGCGATAACTGTAGA	TAT	10	61	0.000729665	Y	10
F2	14	AGG	R	39	800	AACTTTTCTACAGGTTTCAGCGGCAAGATTCGTAAGCCATCGTCGAAAGTAAGTAAAGCGTGCGATAACTGTAGA	TCG	14	143	0.00171053	S	34
F2	14	AGG	R	39	800	AACTTTTCTACAGGTTTCAGCGGCAAGATTCGTAAGCCATCTTCGAAAGTAAGTAAAGCGTGCGATAACTGTAGA	TCT	10	75	0.000897129	S	34
F2	14	AGG	R	39	800	AACTTTTCTACAGGTTTCAGCGGCAAGATTCGTAAGCCATGGTCGAAAGTAAGTAAAGCGTGCGATAACTGTAGA	TGG	10	89	0.00106459	W	10
F2	14	AGG	R	39	800	AACTTTTCTACAGGTTTCAGCGGCAAGATTCGTAAGCCATGTTCGAAAGTAAGTAAAGCGTGCGATAACTGTAGA	TGT	5	34	0.000406699	C	5
F2	14	AGG	R	39	800	AACTTTTCTACAGGTTTCAGCGGCAAGATTCGTAAGCCATTGTCGAAAGTAAGTAAAGCGTGCGATAACTGTAGA	TTG	13	141	0.0016866	L	48
F2	14	AGG	R	39	800	AACTTTTCTACAGGTTTCAGCGGCAAGATTCGTAAGCCATTTTCGAAAGTAAGTAAAGCGTGCGATAACTGTAGA	TTT	11	117	0.00139952	F	11
F2	15	TCG	S	40	800	AACTTTTCTACAGGTTTCAGCGGCAAGATTCGTAAGCCAAGGAAGAAAGTAAGTAAAGCGTGCGATAACTGTAGA	AAG	5	29	0.00034689	K	5
F2	15	TCG	S	40	800	AACTTTTCTACAGGTTTCAGCGGCAAGATTCGTAAGCCAAGGAATAAAGTAAGTAAAGCGTGCGATAACTGTAGA	AAT	1	12	0.000143541	N	1
F2	15	TCG	S	40	800	AACTTTTCTACAGGTTTCAGCGGCAAGATTCGTAAGCCAAGGACGAAAGTAAGTAAAGCGTGCGATAACTGTAGA	ACG	6	41	0.000490431	T	12
F2	15	TCG	S	40	800	AACTTTTCTACAGGTTTCAGCGGCAAGATTCGTAAGCCAAGGACTAAAGTAAGTAAAGCGTGCGATAACTGTAGA	ACT	6	61	0.000729665	T	12
F2	15	TCG	S	40	800	AACTTTTCTACAGGTTTCAGCGGCAAGATTCGTAAGCCAAGGAGGAAAGTAAGTAAAGCGTGCGATAACTGTAGA	AGG	12	108	0.00129187	R	36
F2	15	TCG	S	40	800	AACTTTTCTACAGGTTTCAGCGGCAAGATTCGTAAGCCAAGGAGTAAAGTAAGTAAAGCGTGCGATAACTGTAGA	AGT	6	34	0.000406699	S	19
F2	15	TCG	S	40	800	AACTTTTCTACAGGTTTCAGCGGCAAGATTCGTAAGCCAAGGATGAAAGTAAGTAAAGCGTGCGATAACTGTAGA	ATG	5	45	0.000538278	M	5
F2	15	TCG	S	40	800	AACTTTTCTACAGGTTTCAGCGGCAAGATTCGTAAGCCAAGGATTAAAGTAAGTAAAGCGTGCGATAACTGTAGA	ATT	9	95	0.00113636	I	9
F2	15	TCG	S	40	800	AACTTTTCTACAGGTTTCAGCGGCAAGATTCGTAAGCCAAGGCAGAAAGTAAGTAAAGCGTGCGATAACTGTAGA	CAG	10	62	0.000741627	Q	10
F2	15	TCG	S	40	800	AACTTTTCTACAGGTTTCAGCGGCAAGATTCGTAAGCCAAGGCATAAAGTAAGTAAAGCGTGCGATAACTGTAGA	CAT	7	49	0.000586124	H	7
F2	15	TCG	S	40	800	AACTTTTCTACAGGTTTCAGCGGCAAGATTCGTAAGCCAAGGCCGAAAGTAAGTAAAGCGTGCGATAACTGTAGA	CCG	5	57	0.000681818	P	7
F2	15	TCG	S	40	800	AACTTTTCTACAGGTTTCAGCGGCAAGATTCGTAAGCCAAGGCCTAAAGTAAGTAAAGCGTGCGATAACTGTAGA	CCT	2	9	0.000107656	P	7
F2	15	TCG	S	40	800	AACTTTTCTACAGGTTTCAGCGGCAAGATTCGTAAGCCAAGGCGGAAAGTAAGTAAAGCGTGCGATAACTGTAGA	CGG	10	114	0.00136364	R	36
F2	15	TCG	S	40	800	AACTTTTCTACAGGTTTCAGCGGCAAGATTCGTAAGCCAAGGCGTAAAGTAAGTAAAGCGTGCGATAACTGTAGA	CGT	14	108	0.00129187	R	36
F2	15	TCG	S	40	800	AACTTTTCTACAGGTTTCAGCGGCAAGATTCGTAAGCCAAGGCTGAAAGTAAGTAAAGCGTGCGATAACTGTAGA	CTG	16	151	0.00180622	L	33
F2	15	TCG	S	40	800	AACTTTTCTACAGGTTTCAGCGGCAAGATTCGTAAGCCAAGGCTTAAAGTAAGTAAAGCGTGCGATAACTGTAGA	CTT	8	111	0.00132775	L	33
F2	15	TCG	S	40	800	AACTTTTCTACAGGTTTCAGCGGCAAGATTCGTAAGCCAAGGGAGAAAGTAAGTAAAGCGTGCGATAACTGTAGA	GAG	16	126	0.00150718	E	16
F2	15	TCG	S	40	800	AACTTTTCTACAGGTTTCAGCGGCAAGATTCGTAAGCCAAGGGATAAAGTAAGTAAAGCGTGCGATAACTGTAGA	GAT	15	131	0.00156699	D	15
F2	15	TCG	S	40	800	AACTTTTCTACAGGTTTCAGCGGCAAGATTCGTAAGCCAAGGGCGAAAGTAAGTAAAGCGTGCGATAACTGTAGA	GCG	9	86	0.00102871	A	24
F2	15	TCG	S	40	800	AACTTTTCTACAGGTTTCAGCGGCAAGATTCGTAAGCCAAGGGCTAAAGTAAGTAAAGCGTGCGATAACTGTAGA	GCT	15	136	0.00162679	A	24
F2	15	TCG	S	40	800	AACTTTTCTACAGGTTTCAGCGGCAAGATTCGTAAGCCAAGGGGGAAAGTAAGTAAAGCGTGCGATAACTGTAGA	GGG	11	101	0.00120813	G	28
F2	15	TCG	S	40	800	AACTTTTCTACAGGTTTCAGCGGCAAGATTCGTAAGCCAAGGGGTAAAGTAAGTAAAGCGTGCGATAACTGTAGA	GGT	17	153	0.00183014	G	28
F2	15	TCG	S	40	800	AACTTTTCTACAGGTTTCAGCGGCAAGATTCGTAAGCCAAGGGTGAAAGTAAGTAAAGCGTGCGATAACTGTAGA	GTG	11	124	0.00148325	V	27
F2	15	TCG	S	40	800	AACTTTTCTACAGGTTTCAGCGGCAAGATTCGTAAGCCAAGGGTTAAAGTAAGTAAAGCGTGCGATAACTGTAGA	GTT	16	130	0.00155502	V	27
F2	15	TCG	S	40	800	AACTTTTCTACAGGTTTCAGCGGCAAGATTCGTAAGCCAAGGTAGAAAGTAAGTAAAGCGTGCGATAACTGTAGA	TAG	10	50	0.000598086	*	10
F2	15	TCG	S	40	800	AACTTTTCTACAGGTTTCAGCGGCAAGATTCGTAAGCCAAGGTATAAAGTAAGTAAAGCGTGCGATAACTGTAGA	TAT	9	61	0.000729665	Y	9
F2	15	TCG	S	40	800	AACTTTTCTACAGGTTTCAGCGGCAAGATTCGTAAGCCAAGGTCTAAAGTAAGTAAAGCGTGCGATAACTGTAGA	TCT	13	119	0.00142344	S	19
F2	15	TCG	S	40	800	AACTTTTCTACAGGTTTCAGCGGCAAGATTCGTAAGCCAAGGTGGAAAGTAAGTAAAGCGTGCGATAACTGTAGA	TGG	8	58	0.00069378	W	8
F2	15	TCG	S	40	800	AACTTTTCTACAGGTTTCAGCGGCAAGATTCGTAAGCCAAGGTGTAAAGTAAGTAAAGCGTGCGATAACTGTAGA	TGT	12	130	0.00155502	C	12
F2	15	TCG	S	40	800	AACTTTTCTACAGGTTTCAGCGGCAAGATTCGTAAGCCAAGGTTGAAAGTAAGTAAAGCGTGCGATAACTGTAGA	TTG	9	74	0.000885167	L	33
F2	15	TCG	S	40	800	AACTTTTCTACAGGTTTCAGCGGCAAGATTCGTAAGCCAAGGTTTAAAGTAAGTAAAGCGTGCGATAACTGTAGA	TTT	25	220	0.00263158	F	25
F2	16	AAA	K	41	800	AACTTTTCTACAGGTTTCAGCGGCAAGATTCGTAAGCCAAGGTCGAAGGTAAGTAAAGCGTGCGATAACTGTAGA	AAG	6	52	0.00062201	K	6
F2	16	AAA	K	41	800	AACTTTTCTACAGGTTTCAGCGGCAAGATTCGTAAGCCAAGGTCGAATGTAAGTAAAGCGTGCGATAACTGTAGA	AAT	10	92	0.00110048	N	10
F2	16	AAA	K	41	800	AACTTTTCTACAGGTTTCAGCGGCAAGATTCGTAAGCCAAGGTCGACGGTAAGTAAAGCGTGCGATAACTGTAGA	ACG	2	7	8.37321e-05	T	6
F2	16	AAA	K	41	800	AACTTTTCTACAGGTTTCAGCGGCAAGATTCGTAAGCCAAGGTCGACTGTAAGTAAAGCGTGCGATAACTGTAGA	ACT	4	65	0.000777512	T	6
F2	16	AAA	K	41	800	AACTTTTCTACAGGTTTCAGCGGCAAGATTCGTAAGCCAAGGTCGAGGGTAAGTAAAGCGTGCGATAACTGTAGA	AGG	8	68	0.000813397	R	25
F2	16	AAA	K	41	800	AACTTTTCTACAGGTTTCAGCGGCAAGATTCGTAAGCCAAGGTCGAGTGTAAGTAAAGCGTGCGATAACTGTAGA	AGT	11	102	0.0012201	S	24
F2	16	AAA	K	41	800	AACTTTTCTACAGGTTTCAGCGGCAAGATTCGTAAGCCAAGGTCGATGGTAAGTAAAGCGTGCGATAACTGTAGA	ATG	2	32	0.000382775	M	2
F2	16	AAA	K	41	800	AACTTTTCTACAGGTTTCAGCGGCAAGATTCGTAAGCCAAGGTCGATTGTAAGTAAAGCGTGCGATAACTGTAGA	ATT	3	38	0.000454545	I	3
F2	16	AAA	K	41	800	AACTTTTCTACAGGTTTCAGCGGCAAGATTCGTAAGCCAAGGTCGCAGGTAAGTAAAGCGTGCGATAACTGTAGA	CAG	7	75	0.000897129	Q	7
F2	16	AAA	K	41	800	AACTTTTCTACAGGTTTCAGCGGCAAGATTCGTAAGCCAAGGTCGCATGTAAGTAAAGCGTGCGATAACTGTAGA	CAT	2	11	0.000131579	H	2
F2	16	AAA	K	41	800	AACTTTTCTACAGGTTTCAGCGGCAAGATTCGTAAGCCAAGGTCGCCGGTAAGTAAAGCGTGCGATAACTGTAGA	CCG	4	40	0.000478469	P	9
F2	16	AAA	K	41	800	AACTTTTCTACAGGTTTCAGCGGCAAGATTCGTAAGCCAAGGTCGCCTGTAAGTAAAGCGTGCGATAACTGTAGA	CCT	5	29	0.00034689	P	9
F2	16	AAA	K	41	800	AACTTTTCTACAGGTTTCAGCGGCAAGATTCGTAAGCCAAGGTCGCGGGTAAGTAAAGCGTGCGATAACTGTAGA	CGG	12	56	0.000669856	R	25
F2	16	AAA	K	41	800	AACTTTTCTACAGGTTTCAGCGGCAAGATTCGTAAGCCAAGGTCGCGTGTAAGTAAAGCGTGCGATAACTGTAGA	CGT	5	34	0.000406699	R	25
F2	16	AAA	K	41	800	AACTTTTCTACAGGTTTCAGCGGCAAGATTCGTAAGCCAAGGTCGCTGGTAAGTAAAGCGTGCGATAACTGTAGA	CTG	5	49	0.000586124	L	15
F2	16	AAA	K	41	800	AACTTTTCTACAGGTTTCAGCGGCAAGATTCGTAAGCCAAGGTCGCTTGTAAGTAAAGCGTGCGATAACTGTAGA	CTT	7	55	0.000657895	L	15
F2	16	AAA	K	41	800	AACTTTTCTACAGGTTTCAGCGGCAAGATTCGTAAGCCAAGGTCGGAGGTAAGTAAAGCGTGCGATAACTGTAGA	GAG	3	14	0.000167464	E	3
F2	16	AAA	K	41	800	AACTTTTCTACAGGTTTCAGCGGCAAGATTCGTAAGCCAAGGTCGGATGTAAGTAAAGCGTGCGATAACTGTAGA	GAT	6	34	0.000406699	D	6
F2	16	AAA	K	41	800	AACTTTTCTACAGGTTTCAGCGGCAAGATTCGTAAGCCAAGGTCGGCGGTAAGTAAAGCGTGCGATAACTGTAGA	GCG	7	45	0.000538278	A	24
F2	16	AAA	K	41	800	AACTTTTCTACAGGTTTCAGCGGCAAGATTCGTAAGCCAAGGTCGGCTGTAAGTAAAGCGTGCGATAACTGTAGA	GCT	17	110	0.00131579	A	24
F2	16	AAA	K	41	800	AACTTTTCTACAGGTTTCAGCGGCAAGATTCGTAAGCCAAGGTCGGGGGTAAGTAAAGCGTGCGATAACTGTAGA	GGG	9	74	0.000885167	G	16
F2	16	AAA	K	41	800	AACTTTTCTACAGGTTTCAGCGGCAAGATTCGTAAGCCAAGGTCGGGTGTAAGTAAAGCGTGCGATAACTGTAGA	GGT	7	56	0.000669856	G	16
F2	16	AAA	K	41	800	AACTTTTCTACAGGTTTCAGCGGCAAGATTCGTAAGCCAAGGTCGGTGGTAAGTAAAGCGTGCGATAACTGTAGA	GTG	8	49	0.000586124	V	16
F2	16	AAA	K	41	800	AACTTTTCTACAGGTTTCAGCGGCAAGATTCGTAAGCCAAGGTCGGTTGTAAGTAAAGCGTGCGATAACTGTAGA	GTT	8	62	0.000741627	V	16
F2	16	AAA	K	41	800	AACTTTTCTACAGGTTTCAGCGGCAAGATTCGTAAGCCAAGGTCGTAGGTAAGTAAAGCGTGCGATAACTGTAGA	TAG	5	33	0.000394737	*	5
F2	16	AAA	K	41	800	AACTTTTCTACAGGTTTCAGCGGCAAGATTCGTAAGCCAAGGTCGTATGTAAGTAAAGCGTGCGATAACTGTAGA	TAT	10	97	0.00116029	Y	10
F2	16	AAA	K	41	800	AACTTTTCTACAGGTTTCAGCGGCAAGATTCGTAAGCCAAGGTCGTCGGTAAGTAAAGCGTGCGATAACTGTAGA	TCG	6	60	0.000717703	S	24
F2	16	AAA	K	41	800	AACTTTTCTACAGGTTTCAGCGGCAAGATTCGTAAGCCAAGGTCGTCTGTAAGTAAAGCGTGCGATAACTGTAGA	TCT	7	46	0.000550239	S	24
F2	16	AAA	K	41	800	AACTTTTCTACAGGTTTCAGCGGCAAGATTCGTAAGCCAAGGTCGTGGGTAAGTAAAGCGTGCGATAACTGTAGA	TGG	9	48	0.000574163	W	9
F2	16	AAA	K	41	800	AACTTTTCTACAGGTTTCAGCGGCAAGATTCGTAAGCCAAGGTCGTGTGTAAGTAAAGCGTGCGATAACTGTAGA	TGT	13	81	0.0009689	C	13
F2	16	AAA	K	41	800	AACTTTTCTACAGGTTTCAGCGGCAAGATTCGTAAGCCAAGGTCGTTGGTAAGTAAAGCGTGCGATAACTGTAGA	TTG	3	13	0.000155502	L	15
F2	16	AAA	K	41	800	AACTTTTCTACAGGTTTCAGCGGCAAGATTCGTAAGCCAAGGTCGTTTGTAAGTAAAGCGTGCGATAACTGTAGA	TTT	15	83	0.000992823	F	15
F2	17	GTA	V	42	800	AACTTTTCTACAGGTTTCAGCGGCAAGATTCGTAAGCCAAGGTCGAAAAAGAGTAAAGCGTGCGATAACTGTAGA	AAG	10	102	0.0012201	K	10
F2	17	GTA	V	42	800	AACTTTTCTACAGGTTTCAGCGGCAAGATTCGTAAGCCAAGGTCGAAAAATAGTAAAGCGTGCGATAACTGTAGA	AAT	10	81	0.0009689	N	10
F2	17	GTA	V	42	800	AACTTTTCTACAGGTTTCAGCGGCAAGATTCGTAAGCCAAGGTCGAAAACGAGTAAAGCGTGCGATAACTGTAGA	ACG	23	211	0.00252392	T	38
F2	17	GTA	V	42	800	AACTTTTCTACAGGTTTCAGCGGCAAGATTCGTAAGCCAAGGTCGAAAACTAGTAAAGCGTGCGATAACTGTAGA	ACT	15	146	0.00174641	T	38
F2	17	GTA	V	42	800	AACTTTTCTACAGGTTTCAGCGGCAAGATTCGTAAGCCAAGGTCGAAAAGGAGTAAAGCGTGCGATAACTGTAGA	AGG	15	135	0.00161483	R	63
F2	17	GTA	V	42	800	AACTTTTCTACAGGTTTCAGCGGCAAGATTCGTAAGCCAAGGTCGAAAAGTAGTAAAGCGTGCGATAACTGTAGA	AGT	29	274	0.00327751	S	64
F2	17	GTA	V	42	800	AACTTTTCTACAGGTTTCAGCGGCAAGATTCGTAAGCCAAGGTCGAAAATGAGTAAAGCGTGCGATAACTGTAGA	ATG	24	238	0.00284689	M	24
F2	17	GTA	V	42	800	AACTTTTCTACAGGTTTCAGCGGCAAGATTCGTAAGCCAAGGTCGAAAATTAGTAAAGCGTGCGATAACTGTAGA	ATT	16	150	0.00179426	I	16
F2	17	GTA	V	42	800	AACTTTTCTACAGGTTTCAGCGGCAAGATTCGTAAGCCAAGGTCGAAACAGAGTAAAGCGTGCGATAACTGTAGA	CAG	22	194	0.00232057	Q	22
F2	17	GTA	V	42	800	AACTTTTCTACAGGTTTCAGCGGCAAGATTCGTAAGCCAAGGTCGAAACATAGTAAAGCGTGCGATAACTGTAGA	CAT	26	196	0.0023445	H	26
F2	17	GTA	V	42	800	AACTTTTCTACAGGTTTCAGCGGCAAGATTCGTAAGCCAAGGTCGAAACCGAGTAAAGCGTGCGATAACTGTAGA	CCG	16	109	0.00130383	P	33
F2	17	GTA	V	42	800	AACTTTTCTACAGGTTTCAGCGGCAAGATTCGTAAGCCAAGGTCGAAACCTAGTAAAGCGTGCGATAACTGTAGA	CCT	17	167	0.00199761	P	33
F2	17	GTA	V	42	800	AACTTTTCTACAGGTTTCAGCGGCAAGATTCGTAAGCCAAGGTCGAAACGGAGTAAAGCGTGCGATAACTGTAGA	CGG	26	194	0.00232057	R	63
F2	17	GTA	V	42	800	AACTTTTCTACAGGTTTCAGCGGCAAGATTCGTAAGCCAAGGTCGAAACGTAGTAAAGCGTGCGATAACTGTAGA	CGT	22	187	0.00223684	R	63
F2	17	GTA	V	42	800	AACTTTTCTACAGGTTTCAGCGGCAAGATTCGTAAGCCAAGGTCGAAACTGAGTAAAGCGTGCGATAACTGTAGA	CTG	26	222	0.0026555	L	78
F2	17	GTA	V	42	800	AACTTTTCTACAGGTTTCAGCGGCAAGATTCGTAAGCCAAGGTCGAAACTTAGTAAAGCGTGCGATAACTGTAGA	CTT	25	191	0.00228469	L	78
F2	17	GTA	V	42	800	AACTTTTCTACAGGTTTCAGCGGCAAGATTCGTAAGCCAAGGTCGAAAGAGAGTAAAGCGTGCGATAACTGTAGA	GAG	26	227	0.00271531	E	26
F2	17	GTA	V	42	800	AACTTTTCTACAGGTTTCAGCGGCAAGATTCGTAAGCCAAGGTCGAAAGATAGTAAAGCGTGCGATAACTGTAGA	GAT	26	177	0.00211722	D	26
F2	17	GTA	V	42	800	AACTTTTCTACAGGTTTCAGCGGCAAGATTCGTAAGCCAAGGTCGAAAGCGAGTAAAGCGTGCGATAACTGTAGA	GCG	18	119	0.00142344	A	53
F2	17	GTA	V	42	800	AACTTTTCTACAGGTTTCAGCGGCAAGATTCGTAAGCCAAGGTCGAAAGCTAGTAAAGCGTGCGATAACTGTAGA	GCT	35	324	0.0038756	A	53
F2	17	GTA	V	42	800	AACTTTTCTACAGGTTTCAGCGGCAAGATTCGTAAGCCAAGGTCGAAAGGGAGTAAAGCGTGCGATAACTGTAGA	GGG	26	216	0.00258373	G	53
F2	17	GTA	V	42	800	AACTTTTCTACAGGTTTCAGCGGCAAGATTCGTAAGCCAAGGTCGAAAGGTAGTAAAGCGTGCGATAACTGTAGA	GGT	27	224	0.00267943	G	53
F2	17	GTA	V	42	800	AACTTTTCTACAGGTTTCAGCGGCAAGATTCGTAAGCCAAGGTCGAAAGTGAGTAAAGCGTGCGATAACTGTAGA	GTG	24	202	0.00241627	V	47
F2	17	GTA	V	42	800	AACTTTTCTACAGGTTTCAGCGGCAAGATTCGTAAGCCAAGGTCGAAAGTTAGTAAAGCGTGCGATAACTGTAGA	GTT	23	178	0.00212919	V	47
F2	17	GTA	V	42	800	AACTTTTCTACAGGTTTCAGCGGCAAGATTCGTAAGCCAAGGTCGAAATAGAGTAAAGCGTGCGATAACTGTAGA	TAG	30	218	0.00260766	*	30
F2	17	GTA	V	42	800	AACTTTTCTACAGGTTTCAGCGGCAAGATTCGTAAGCCAAGGTCGAAATATAGTAAAGCGTGCGATAACTGTAGA	TAT	24	280	0.00334928	Y	24
F2	17	GTA	V	42	800	AACTTTTCTACAGGTTTCAGCGGCAAGATTCGTAAGCCAAGGTCGAAATCGAGTAAAGCGTGCGATAACTGTAGA	TCG	17	146	0.00174641	S	64
F2	17	GTA	V	42	800	AACTTTTCTACAGGTTTCAGCGGCAAGATTCGTAAGCCAAGGTCGAAATCTAGTAAAGCGTGCGATAACTGTAGA	TCT	18	120	0.00143541	S	64
F2	17	GTA	V	42	800	AACTTTTCTACAGGTTTCAGCGGCAAGATTCGTAAGCCAAGGTCGAAATGGAGTAAAGCGTGCGATAACTGTAGA	TGG	39	374	0.00447368	W	39
F2	17	GTA	V	42	800	AACTTTTCTACAGGTTTCAGCGGCAAGATTCGTAAGCCAAGGTCGAAATGTAGTAAAGCGTGCGATAACTGTAGA	TGT	34	335	0.00400718	C	34
F2	17	GTA	V	42	800	AACTTTTCTACAGGTTTCAGCGGCAAGATTCGTAAGCCAAGGTCGAAATTGAGTAAAGCGTGCGATAACTGTAGA	TTG	27	257	0.00307416	L	78
F2	17	GTA	V	42	800	AACTTTTCTACAGGTTTCAGCGGCAAGATTCGTAAGCCAAGGTCGAAATTTAGTAAAGCGTGCGATAACTGTAGA	TTT	26	218	0.00260766	F	26
F2	18	AGT	S	43	800	AACTTTTCTACAGGTTTCAGCGGCAAGATTCGTAAGCCAAGGTCGAAAGTAAAGAAAGCGTGCGATAACTGTAGA	AAG	1	1	1.19617e-05	K	1
F2	18	AGT	S	43	800	AACTTTTCTACAGGTTTCAGCGGCAAGATTCGTAAGCCAAGGTCGAAAGTAAATAAAGCGTGCGATAACTGTAGA	AAT	7	83	0.000992823	N	7
F2	18	AGT	S	43	800	AACTTTTCTACAGGTTTCAGCGGCAAGATTCGTAAGCCAAGGTCGAAAGTAACGAAAGCGTGCGATAACTGTAGA	ACG	5	43	0.000514354	T	7
F2	18	AGT	S	43	800	AACTTTTCTACAGGTTTCAGCGGCAAGATTCGTAAGCCAAGGTCGAAAGTAACTAAAGCGTGCGATAACTGTAGA	ACT	2	10	0.000119617	T	7
F2	18	AGT	S	43	800	AACTTTTCTACAGGTTTCAGCGGCAAGATTCGTAAGCCAAGGTCGAAAGTAAGGAAAGCGTGCGATAACTGTAGA	AGG	6	45	0.000538278	R	25
F2	18	AGT	S	43	800	AACTTTTCTACAGGTTTCAGCGGCAAGATTCGTAAGCCAAGGTCGAAAGTAATGAAAGCGTGCGATAACTGTAGA	ATG	9	82	0.000980861	M	9
F2	18	AGT	S	43	800	AACTTTTCTACAGGTTTCAGCGGCAAGATTCGTAAGCCAAGGTCGAAAGTAATTAAAGCGTGCGATAACTGTAGA	ATT	3	27	0.000322967	I	3
F2	18	AGT	S	43	800	AACTTTTCTACAGGTTTCAGCGGCAAGATTCGTAAGCCAAGGTCGAAAGTACAGAAAGCGTGCGATAACTGTAGA	CAG	1	5	5.98086e-05	Q	1
F2	18	AGT	S	43	800	AACTTTTCTACAGGTTTCAGCGGCAAGATTCGTAAGCCAAGGTCGAAAGTACATAAAGCGTGCGATAACTGTAGA	CAT	4	40	0.000478469	H	4
F2	18	AGT	S	43	800	AACTTTTCTACAGGTTTCAGCGGCAAGATTCGTAAGCCAAGGTCGAAAGTACCGAAAGCGTGCGATAACTGTAGA	CCG	3	8	9.56938e-05	P	7
F2	18	AGT	S	43	800	AACTTTTCTACAGGTTTCAGCGGCAAGATTCGTAAGCCAAGGTCGAAAGTACCTAAAGCGTGCGATAACTGTAGA	CCT	4	31	0.000370813	P	7
F2	18	AGT	S	43	800	AACTTTTCTACAGGTTTCAGCGGCAAGATTCGTAAGCCAAGGTCGAAAGTACGGAAAGCGTGCGATAACTGTAGA	CGG	10	76	0.000909091	R	25
F2	18	AGT	S	43	800	AACTTTTCTACAGGTTTCAGCGGCAAGATTCGTAAGCCAAGGTCGAAAGTACGTAAAGCGTGCGATAACTGTAGA	CGT	9	53	0.000633971	R	25
F2	18	AGT	S	43	800	AACTTTTCTACAGGTTTCAGCGGCAAGATTCGTAAGCCAAGGTCGAAAGTACTGAAAGCGTGCGATAACTGTAGA	CTG	2	14	0.000167464	L	20
F2	18	AGT	S	43	800	AACTTTTCTACAGGTTTCAGCGGCAAGATTCGTAAGCCAAGGTCGAAAGTACTTAAAGCGTGCGATAACTGTAGA	CTT	9	95	0.00113636	L	20
F2	18	AGT	S	43	800	AACTTTTCTACAGGTTTCAGCGGCAAGATTCGTAAGCCAAGGTCGAAAGTAGAGAAAGCGTGCGATAACTGTAGA	GAG	2	17	0.000203349	E	2
F2	18	AGT	S	43	800	AACTTTTCTACAGGTTTCAGCGGCAAGATTCGTAAGCCAAGGTCGAAAGTAGATAAAGCGTGCGATAACTGTAGA	GAT	7	49	0.000586124	D	7
F2	18	AGT	S	43	800	AACTTTTCTACAGGTTTCAGCGGCAAGATTCGTAAGCCAAGGTCGAAAGTAGCGAAAGCGTGCGATAACTGTAGA	GCG	4	27	0.000322967	A	15
F2	18	AGT	S	43	800	AACTTTTCTACAGGTTTCAGCGGCAAGATTCGTAAGCCAAGGTCGAAAGTAGCTAAAGCGTGCGATAACTGTAGA	GCT	11	71	0.000849282	A	15
F2	18	AGT	S	43	800	AACTTTTCTACAGGTTTCAGCGGCAAGATTCGTAAGCCAAGGTCGAAAGTAGGGAAAGCGTGCGATAACTGTAGA	GGG	7	48	0.000574163	G	13
F2	18	AGT	S	43	800	AACTTTTCTACAGGTTTCAGCGGCAAGATTCGTAAGCCAAGGTCGAAAGTAGGTAAAGCGTGCGATAACTGTAGA	GGT	6	46	0.000550239	G	13
F2	18	AGT	S	43	800	AACTTTTCTACAGGTTTCAGCGGCAAGATTCGTAAGCCAAGGTCGAAAGTAGTGAAAGCGTGCGATAACTGTAGA	GTG	6	63	0.000753589	V	12
F2	18	AGT	S	43	800	AACTTTTCTACAGGTTTCAGCGGCAAGATTCGTAAGCCAAGGTCGAAAGTAGTTAAAGCGTGCGATAACTGTAGA	GTT	6	58	0.00069378	V	12
F2	18	AGT	S	43	800	AACTTTTCTACAGGTTTCAGCGGCAAGATTCGTAAGCCAAGGTCGAAAGTATAGAAAGCGTGCGATAACTGTAGA	TAG	3	34	0.000406699	*	3
F2	18	AGT	S	43	800	AACTTTTCTACAGGTTTCAGCGGCAAGATTCGTAAGCCAAGGTCGAAAGTATATAAAGCGTGCGATAACTGTAGA	TAT	9	68	0.000813397	Y	9
F2	18	AGT	S	43	800	AACTTTTCTACAGGTTTCAGCGGCAAGATTCGTAAGCCAAGGTCGAAAGTATCGAAAGCGTGCGATAACTGTAGA	TCG	9	70	0.000837321	S	15
F2	18	AGT	S	43	800	AACTTTTCTACAGGTTTCAGCGGCAAGATTCGTAAGCCAAGGTCGAAAGTATCTAAAGCGTGCGATAACTGTAGA	TCT	6	26	0.000311005	S	15
F2	18	AGT	S	43	800	AACTTTTCTACAGGTTTCAGCGGCAAGATTCGTAAGCCAAGGTCGAAAGTATGGAAAGCGTGCGATAACTGTAGA	TGG	5	41	0.000490431	W	5
F2	18	AGT	S	43	800	AACTTTTCTACAGGTTTCAGCGGCAAGATTCGTAAGCCAAGGTCGAAAGTATGTAAAGCGTGCGATAACTGTAGA	TGT	5	24	0.000287081	C	5
F2	18	AGT	S	43	800	AACTTTTCTACAGGTTTCAGCGGCAAGATTCGTAAGCCAAGGTCGAAAGTATTGAAAGCGTGCGATAACTGTAGA	TTG	9	103	0.00123206	L	20
F2	18	AGT	S	43	800	AACTTTTCTACAGGTTTCAGCGGCAAGATTCGTAAGCCAAGGTCGAAAGTATTTAAAGCGTGCGATAACTGTAGA	TTT	13	95	0.00113636	F	13
F2	19	AAA	K	44	800	AACTTTTCTACAGGTTTCAGCGGCAAGATTCGTAAGCCAAGGTCGAAAGTAAGTAAGGCGTGCGATAACTGTAGA	AAG	10	116	0.00138756	K	10
F2	19	AAA	K	44	800	AACTTTTCTACAGGTTTCAGCGGCAAGATTCGTAAGCCAAGGTCGAAAGTAAGTAATGCGTGCGATAACTGTAGA	AAT	17	171	0.00204545	N	17
F2	19	AAA	K	44	800	AACTTTTCTACAGGTTTCAGCGGCAAGATTCGTAAGCCAAGGTCGAAAGTAAGTACGGCGTGCGATAACTGTAGA	ACG	6	74	0.000885167	T	16
F2	19	AAA	K	44	800	AACTTTTCTACAGGTTTCAGCGGCAAGATTCGTAAGCCAAGGTCGAAAGTAAGTACTGCGTGCGATAACTGTAGA	ACT	10	100	0.00119617	T	16
F2	19	AAA	K	44	800	AACTTTTCTACAGGTTTCAGCGGCAAGATTCGTAAGCCAAGGTCGAAAGTAAGTAGGGCGTGCGATAACTGTAGA	AGG	16	90	0.00107656	R	30
F2	19	AAA	K	44	800	AACTTTTCTACAGGTTTCAGCGGCAAGATTCGTAAGCCAAGGTCGAAAGTAAGTAGTGCGTGCGATAACTGTAGA	AGT	22	173	0.00206938	S	56
F2	19	AAA	K	44	800	AACTTTTCTACAGGTTTCAGCGGCAAGATTCGTAAGCCAAGGTCGAAAGTAAGTATGGCGTGCGATAACTGTAGA	ATG	13	103	0.00123206	M	13
F2	19	AAA	K	44	800	AACTTTTCTACAGGTTTCAGCGGCAAGATTCGTAAGCCAAGGTCGAAAGTAAGTATTGCGTGCGATAACTGTAGA	ATT	10	104	0.00124402	I	10
F2	19	AAA	K	44	800	AACTTTTCTACAGGTTTCAGCGGCAAGATTCGTAAGCCAAGGTCGAAAGTAAGTCAGGCGTGCGATAACTGTAGA	CAG	5	38	0.000454545	Q	5
F2	19	AAA	K	44	800	AACTTTTCTACAGGTTTCAGCGGCAAGATTCGTAAGCCAAGGTCGAAAGTAAGTCATGCGTGCGATAACTGTAGA	CAT	9	58	0.00069378	H	9
F2	19	AAA	K	44	800	AACTTTTCTACAGGTTTCAGCGGCAAGATTCGTAAGCCAAGGTCGAAAGTAAGTCCGGCGTGCGATAACTGTAGA	CCG	6	36	0.000430622	P	14
F2	19	AAA	K	44	800	AACTTTTCTACAGGTTTCAGCGGCAAGATTCGTAAGCCAAGGTCGAAAGTAAGTCCTGCGTGCGATAACTGTAGA	CCT	8	87	0.00104067	P	14
F2	19	AAA	K	44	800	AACTTTTCTACAGGTTTCAGCGGCAAGATTCGTAAGCCAAGGTCGAAAGTAAGTCGGGCGTGCGATAACTGTAGA	CGG	5	46	0.000550239	R	30
F2	19	AAA	K	44	800	AACTTTTCTACAGGTTTCAGCGGCAAGATTCGTAAGCCAAGGTCGAAAGTAAGTCGTGCGTGCGATAACTGTAGA	CGT	9	81	0.0009689	R	30
F2	19	AAA	K	44	800	AACTTTTCTACAGGTTTCAGCGGCAAGATTCGTAAGCCAAGGTCGAAAGTAAGTCTGGCGTGCGATAACTGTAGA	CTG	11	112	0.00133971	L	38
F2	19	AAA	K	44	800	AACTTTTCTACAGGTTTCAGCGGCAAGATTCGTAAGCCAAGGTCGAAAGTAAGTCTTGCGTGCGATAACTGTAGA	CTT	7	61	0.000729665	L	38
F2	19	AAA	K	44	800	AACTTTTCTACAGGTTTCAGCGGCAAGATTCGTAAGCCAAGGTCGAAAGTAAGTGAGGCGTGCGATAACTGTAGA	GAG	16	124	0.00148325	E	16
F2	19	AAA	K	44	800	AACTTTTCTACAGGTTTCAGCGGCAAGATTCGTAAGCCAAGGTCGAAAGTAAGTGATGCGTGCGATAACTGTAGA	GAT	7	62	0.000741627	D	7
F2	19	AAA	K	44	800	AACTTTTCTACAGGTTTCAGCGGCAAGATTCGTAAGCCAAGGTCGAAAGTAAGTGCGGCGTGCGATAACTGTAGA	GCG	9	103	0.00123206	A	17
F2	19	AAA	K	44	800	AACTTTTCTACAGGTTTCAGCGGCAAGATTCGTAAGCCAAGGTCGAAAGTAAGTGCTGCGTGCGATAACTGTAGA	GCT	8	75	0.000897129	A	17
F2	19	AAA	K	44	800	AACTTTTCTACAGGTTTCAGCGGCAAGATTCGTAAGCCAAGGTCGAAAGTAAGTGGGGCGTGCGATAACTGTAGA	GGG	13	101	0.00120813	G	24
F2	19	AAA	K	44	800	AACTTTTCTACAGGTTTCAGCGGCAAGATTCGTAAGCCAAGGTCGAAAGTAAGTGGTGCGTGCGATAACTGTAGA	GGT	11	101	0.00120813	G	24
F2	19	AAA	K	44	800	AACTTTTCTACAGGTTTCAGCGGCAAGATTCGTAAGCCAAGGTCGAAAGTAAGTGTGGCGTGCGATAACTGTAGA	GTG	15	124	0.00148325	V	37
F2	19	AAA	K	44	800	AACTTTTCTACAGGTTTCAGCGGCAAGATTCGTAAGCCAAGGTCGAAAGTAAGTGTTGCGTGCGATAACTGTAGA	GTT	22	201	0.00240431	V	37
F2	19	AAA	K	44	800	AACTTTTCTACAGGTTTCAGCGGCAAGATTCGTAAGCCAAGGTCGAAAGTAAGTTAGGCGTGCGATAACTGTAGA	TAG	16	131	0.00156699	*	16
F2	19	AAA	K	44	800	AACTTTTCTACAGGTTTCAGCGGCAAGATTCGTAAGCCAAGGTCGAAAGTAAGTTATGCGTGCGATAACTGTAGA	TAT	11	96	0.00114833	Y	11
F2	19	AAA	K	44	800	AACTTTTCTACAGGTTTCAGCGGCAAGATTCGTAAGCCAAGGTCGAAAGTAAGTTCGGCGTGCGATAACTGTAGA	TCG	16	120	0.00143541	S	56
F2	19	AAA	K	44	800	AACTTTTCTACAGGTTTCAGCGGCAAGATTCGTAAGCCAAGGTCGAAAGTAAGTTCTGCGTGCGATAACTGTAGA	TCT	18	206	0.00246411	S	56
F2	19	AAA	K	44	800	AACTTTTCTACAGGTTTCAGCGGCAAGATTCGTAAGCCAAGGTCGAAAGTAAGTTGGGCGTGCGATAACTGTAGA	TGG	15	107	0.0012799	W	15
F2	19	AAA	K	44	800	AACTTTTCTACAGGTTTCAGCGGCAAGATTCGTAAGCCAAGGTCGAAAGTAAGTTGTGCGTGCGATAACTGTAGA	TGT	23	231	0.00276316	C	23
F2	19	AAA	K	44	800	AACTTTTCTACAGGTTTCAGCGGCAAGATTCGTAAGCCAAGGTCGAAAGTAAGTTTGGCGTGCGATAACTGTAGA	TTG	20	202	0.00241627	L	38
F2	19	AAA	K	44	800	AACTTTTCTACAGGTTTCAGCGGCAAGATTCGTAAGCCAAGGTCGAAAGTAAGTTTTGCGTGCGATAACTGTAGA	TTT	20	144	0.00172249	F	20
F2	20	GCG	A	45	800	AACTTTTCTACAGGTTTCAGCGGCAAGATTCGTAAGCCAAGGTCGAAAGTAAGTAAAAAGTGCGATAACTGTAGA	AAG	9	115	0.0013756	K	9
F2	20	GCG	A	45	800	AACTTTTCTACAGGTTTCAGCGGCAAGATTCGTAAGCCAAGGTCGAAAGTAAGTAAAAATTGCGATAACTGTAGA	AAT	13	87	0.00104067	N	13
F2	20	GCG	A	45	800	AACTTTTCTACAGGTTTCAGCGGCAAGATTCGTAAGCCAAGGTCGAAAGTAAGTAAAACGTGCGATAACTGTAGA	ACG	4	56	0.000669856	T	9
F2	20	GCG	A	45	800	AACTTTTCTACAGGTTTCAGCGGCAAGATTCGTAAGCCAAGGTCGAAAGTAAGTAAAACTTGCGATAACTGTAGA	ACT	5	27	0.000322967	T	9
F2	20	GCG	A	45	800	AACTTTTCTACAGGTTTCAGCGGCAAGATTCGTAAGCCAAGGTCGAAAGTAAGTAAAAGGTGCGATAACTGTAGA	AGG	20	165	0.00197368	R	43
F2	20	GCG	A	45	800	AACTTTTCTACAGGTTTCAGCGGCAAGATTCGTAAGCCAAGGTCGAAAGTAAGTAAAAGTTGCGATAACTGTAGA	AGT	13	128	0.0015311	S	29
F2	20	GCG	A	45	800	AACTTTTCTACAGGTTTCAGCGGCAAGATTCGTAAGCCAAGGTCGAAAGTAAGTAAAATGTGCGATAACTGTAGA	ATG	11	88	0.00105263	M	11
F2	20	GCG	A	45	800	AACTTTTCTACAGGTTTCAGCGGCAAGATTCGTAAGCCAAGGTCGAAAGTAAGTAAAATTTGCGATAACTGTAGA	ATT	14	137	0.00163876	I	14
F2	20	GCG	A	45	800	AACTTTTCTACAGGTTTCAGCGGCAAGATTCGTAAGCCAAGGTCGAAAGTAAGTAAACAGTGCGATAACTGTAGA	CAG	7	52	0.00062201	Q	7
F2	20	GCG	A	45	800	AACTTTTCTACAGGTTTCAGCGGCAAGATTCGTAAGCCAAGGTCGAAAGTAAGTAAACATTGCGATAACTGTAGA	CAT	12	122	0.00145933	H	12
F2	20	GCG	A	45	800	AACTTTTCTACAGGTTTCAGCGGCAAGATTCGTAAGCCAAGGTCGAAAGTAAGTAAACCGTGCGATAACTGTAGA	CCG	5	47	0.000562201	P	16
F2	20	GCG	A	45	800	AACTTTTCTACAGGTTTCAGCGGCAAGATTCGTAAGCCAAGGTCGAAAGTAAGTAAACCTTGCGATAACTGTAGA	CCT	11	60	0.000717703	P	16
F2	20	GCG	A	45	800	AACTTTTCTACAGGTTTCAGCGGCAAGATTCGTAAGCCAAGGTCGAAAGTAAGTAAACGGTGCGATAACTGTAGA	CGG	19	152	0.00181818	R	43
F2	20	GCG	A	45	800	AACTTTTCTACAGGTTTCAGCGGCAAGATTCGTAAGCCAAGGTCGAAAGTAAGTAAACGTTGCGATAACTGTAGA	CGT	4	37	0.000442584	R	43
F2	20	GCG	A	45	800	AACTTTTCTACAGGTTTCAGCGGCAAGATTCGTAAGCCAAGGTCGAAAGTAAGTAAACTGTGCGATAACTGTAGA	CTG	15	127	0.00151914	L	43
F2	20	GCG	A	45	800	AACTTTTCTACAGGTTTCAGCGGCAAGATTCGTAAGCCAAGGTCGAAAGTAAGTAAACTTTGCGATAACTGTAGA	CTT	5	35	0.00041866	L	43
F2	20	GCG	A	45	800	AACTTTTCTACAGGTTTCAGCGGCAAGATTCGTAAGCCAAGGTCGAAAGTAAGTAAAGAGTGCGATAACTGTAGA	GAG	15	101	0.00120813	E	15
F2	20	GCG	A	45	800	AACTTTTCTACAGGTTTCAGCGGCAAGATTCGTAAGCCAAGGTCGAAAGTAAGTAAAGATTGCGATAACTGTAGA	GAT	18	178	0.00212919	D	18
F2	20	GCG	A	45	800	AACTTTTCTACAGGTTTCAGCGGCAAGATTCGTAAGCCAAGGTCGAAAGTAAGTAAAGCTTGCGATAACTGTAGA	GCT	7	65	0.000777512	A	7
F2	20	GCG	A	45	800	AACTTTTCTACAGGTTTCAGCGGCAAGATTCGTAAGCCAAGGTCGAAAGTAAGTAAAGGGTGCGATAACTGTAGA	GGG	26	260	0.00311005	G	44
F2	20	GCG	A	45	800	AACTTTTCTACAGGTTTCAGCGGCAAGATTCGTAAGCCAAGGTCGAAAGTAAGTAAAGGTTGCGATAACTGTAGA	GGT	18	174	0.00208134	G	44
F2	20	GCG	A	45	800	AACTTTTCTACAGGTTTCAGCGGCAAGATTCGTAAGCCAAGGTCGAAAGTAAGTAAAGTGTGCGATAACTGTAGA	GTG	21	184	0.00220096	V	39
F2	20	GCG	A	45	800	AACTTTTCTACAGGTTTCAGCGGCAAGATTCGTAAGCCAAGGTCGAAAGTAAGTAAAGTTTGCGATAACTGTAGA	GTT	18	194	0.00232057	V	39
F2	20	GCG	A	45	800	AACTTTTCTACAGGTTTCAGCGGCAAGATTCGTAAGCCAAGGTCGAAAGTAAGTAAATAGTGCGATAACTGTAGA	TAG	13	113	0.00135167	*	13
F2	20	GCG	A	45	800	AACTTTTCTACAGGTTTCAGCGGCAAGATTCGTAAGCCAAGGTCGAAAGTAAGTAAATATTGCGATAACTGTAGA	TAT	7	77	0.000921053	Y	7
F2	20	GCG	A	45	800	AACTTTTCTACAGGTTTCAGCGGCAAGATTCGTAAGCCAAGGTCGAAAGTAAGTAAATCGTGCGATAACTGTAGA	TCG	8	66	0.000789474	S	29
F2	20	GCG	A	45	800	AACTTTTCTACAGGTTTCAGCGGCAAGATTCGTAAGCCAAGGTCGAAAGTAAGTAAATCTTGCGATAACTGTAGA	TCT	8	79	0.000944976	S	29
F2	20	GCG	A	45	800	AACTTTTCTACAGGTTTCAGCGGCAAGATTCGTAAGCCAAGGTCGAAAGTAAGTAAATGGTGCGATAACTGTAGA	TGG	21	143	0.00171053	W	21
F2	20	GCG	A	45	800	AACTTTTCTACAGGTTTCAGCGGCAAGATTCGTAAGCCAAGGTCGAAAGTAAGTAAATGTTGCGATAACTGTAGA	TGT	15	88	0.00105263	C	15
F2	20	GCG	A	45	800	AACTTTTCTACAGGTTTCAGCGGCAAGATTCGTAAGCCAAGGTCGAAAGTAAGTAAATTGTGCGATAACTGTAGA	TTG	23	197	0.00235646	L	43
F2	20	GCG	A	45	800	AACTTTTCTACAGGTTTCAGCGGCAAGATTCGTAAGCCAAGGTCGAAAGTAAGTAAATTTTGCGATAACTGTAGA	TTT	12	77	0.000921053	F	12
F2	21	TGC	C	46	800	AACTTTTCTACAGGTTTCAGCGGCAAGATTCGTAAGCCAAGGTCGAAAGTAAGTAAAGCGAAGGATAACTGTAGA	AAG	11	83	0.000992823	K	11
F2	21	TGC	C	46	800	AACTTTTCTACAGGTTTCAGCGGCAAGATTCGTAAGCCAAGGTCGAAAGTAAGTAAAGCGAATGATAACTGTAGA	AAT	10	118	0.00141148	N	10
F2	21	TGC	C	46	800	AACTTTTCTACAGGTTTCAGCGGCAAGATTCGTAAGCCAAGGTCGAAAGTAAGTAAAGCGACGGATAACTGTAGA	ACG	5	38	0.000454545	T	14
F2	21	TGC	C	46	800	AACTTTTCTACAGGTTTCAGCGGCAAGATTCGTAAGCCAAGGTCGAAAGTAAGTAAAGCGACTGATAACTGTAGA	ACT	9	63	0.000753589	T	14
F2	21	TGC	C	46	800	AACTTTTCTACAGGTTTCAGCGGCAAGATTCGTAAGCCAAGGTCGAAAGTAAGTAAAGCGAGGGATAACTGTAGA	AGG	4	57	0.000681818	R	27
F2	21	TGC	C	46	800	AACTTTTCTACAGGTTTCAGCGGCAAGATTCGTAAGCCAAGGTCGAAAGTAAGTAAAGCGAGTGATAACTGTAGA	AGT	12	116	0.00138756	S	25
F2	21	TGC	C	46	800	AACTTTTCTACAGGTTTCAGCGGCAAGATTCGTAAGCCAAGGTCGAAAGTAAGTAAAGCGATGGATAACTGTAGA	ATG	8	47	0.000562201	M	8
F2	21	TGC	C	46	800	AACTTTTCTACAGGTTTCAGCGGCAAGATTCGTAAGCCAAGGTCGAAAGTAAGTAAAGCGATTGATAACTGTAGA	ATT	7	39	0.000466507	I	7
F2	21	TGC	C	46	800	AACTTTTCTACAGGTTTCAGCGGCAAGATTCGTAAGCCAAGGTCGAAAGTAAGTAAAGCGCAGGATAACTGTAGA	CAG	7	82	0.000980861	Q	7
F2	21	TGC	C	46	800	AACTTTTCTACAGGTTTCAGCGGCAAGATTCGTAAGCCAAGGTCGAAAGTAAGTAAAGCGCATGATAACTGTAGA	CAT	7	54	0.000645933	H	7
F2	21	TGC	C	46	800	AACTTTTCTACAGGTTTCAGCGGCAAGATTCGTAAGCCAAGGTCGAAAGTAAGTAAAGCGCCGGATAACTGTAGA	CCG	7	59	0.000705742	P	15
F2	21	TGC	C	46	800	AACTTTTCTACAGGTTTCAGCGGCAAGATTCGTAAGCCAAGGTCGAAAGTAAGTAAAGCGCCTGATAACTGTAGA	CCT	8	54	0.000645933	P	15
F2	21	TGC	C	46	800	AACTTTTCTACAGGTTTCAGCGGCAAGATTCGTAAGCCAAGGTCGAAAGTAAGTAAAGCGCGGGATAACTGTAGA	CGG	10	73	0.000873206	R	27
F2	21	TGC	C	46	800	AACTTTTCTACAGGTTTCAGCGGCAAGATTCGTAAGCCAAGGTCGAAAGTAAGTAAAGCGCGTGATAACTGTAGA	CGT	13	103	0.00123206	R	27
F2	21	TGC	C	46	800	AACTTTTCTACAGGTTTCAGCGGCAAGATTCGTAAGCCAAGGTCGAAAGTAAGTAAAGCGCTGGATAACTGTAGA	CTG	13	116	0.00138756	L	34
F2	21	TGC	C	46	800	AACTTTTCTACAGGTTTCAGCGGCAAGATTCGTAAGCCAAGGTCGAAAGTAAGTAAAGCGCTTGATAACTGTAGA	CTT	8	54	0.000645933	L	34
F2	21	TGC	C	46	800	AACTTTTCTACAGGTTTCAGCGGCAAGATTCGTAAGCCAAGGTCGAAAGTAAGTAAAGCGGAGGATAACTGTAGA	GAG	8	42	0.000502392	E	8
F2	21	TGC	C	46	800	AACTTTTCTACAGGTTTCAGCGGCAAGATTCGTAAGCCAAGGTCGAAAGTAAGTAAAGCGGATGATAACTGTAGA	GAT	8	66	0.000789474	D	8
F2	21	TGC	C	46	800	AACTTTTCTACAGGTTTCAGCGGCAAGATTCGTAAGCCAAGGTCGAAAGTAAGTAAAGCGGCGGATAACTGTAGA	GCG	6	66	0.000789474	A	14
F2	21	TGC	C	46	800	AACTTTTCTACAGGTTTCAGCGGCAAGATTCGTAAGCCAAGGTCGAAAGTAAGTAAAGCGGCTGATAACTGTAGA	GCT	8	51	0.000610048	A	14
F2	21	TGC	C	46	800	AACTTTTCTACAGGTTTCAGCGGCAAGATTCGTAAGCCAAGGTCGAAAGTAAGTAAAGCGGGGGATAACTGTAGA	GGG	14	112	0.00133971	G	23
F2	21	TGC	C	46	800	AACTTTTCTACAGGTTTCAGCGGCAAGATTCGTAAGCCAAGGTCGAAAGTAAGTAAAGCGGGTGATAACTGTAGA	GGT	9	77	0.000921053	G	23
F2	21	TGC	C	46	800	AACTTTTCTACAGGTTTCAGCGGCAAGATTCGTAAGCCAAGGTCGAAAGTAAGTAAAGCGGTGGATAACTGTAGA	GTG	20	194	0.00232057	V	34
F2	21	TGC	C	46	800	AACTTTTCTACAGGTTTCAGCGGCAAGATTCGTAAGCCAAGGTCGAAAGTAAGTAAAGCGGTTGATAACTGTAGA	GTT	14	124	0.00148325	V	34
F2	21	TGC	C	46	800	AACTTTTCTACAGGTTTCAGCGGCAAGATTCGTAAGCCAAGGTCGAAAGTAAGTAAAGCGTAGGATAACTGTAGA	TAG	12	108	0.00129187	*	12
F2	21	TGC	C	46	800	AACTTTTCTACAGGTTTCAGCGGCAAGATTCGTAAGCCAAGGTCGAAAGTAAGTAAAGCGTATGATAACTGTAGA	TAT	23	163	0.00194976	Y	23
F2	21	TGC	C	46	800	AACTTTTCTACAGGTTTCAGCGGCAAGATTCGTAAGCCAAGGTCGAAAGTAAGTAAAGCGTCGGATAACTGTAGA	TCG	8	80	0.000956938	S	25
F2	21	TGC	C	46	800	AACTTTTCTACAGGTTTCAGCGGCAAGATTCGTAAGCCAAGGTCGAAAGTAAGTAAAGCGTCTGATAACTGTAGA	TCT	5	44	0.000526316	S	25
F2	21	TGC	C	46	800	AACTTTTCTACAGGTTTCAGCGGCAAGATTCGTAAGCCAAGGTCGAAAGTAAGTAAAGCGTGGGATAACTGTAGA	TGG	16	122	0.00145933	W	16
F2	21	TGC	C	46	800	AACTTTTCTACAGGTTTCAGCGGCAAGATTCGTAAGCCAAGGTCGAAAGTAAGTAAAGCGTGTGATAACTGTAGA	TGT	15	99	0.00118421	C	15
F2	21	TGC	C	46	800	AACTTTTCTACAGGTTTCAGCGGCAAGATTCGTAAGCCAAGGTCGAAAGTAAGTAAAGCGTTGGATAACTGTAGA	TTG	13	129	0.00154306	L	34
F2	21	TGC	C	46	800	AACTTTTCTACAGGTTTCAGCGGCAAGATTCGTAAGCCAAGGTCGAAAGTAAGTAAAGCGTTTGATAACTGTAGA	TTT	11	96	0.00114833	F	11
F2	22	GAT	D	47	800	AACTTTTCTACAGGTTTCAGCGGCAAGATTCGTAAGCCAAGGTCGAAAGTAAGTAAAGCGTGCAAGAACTGTAGA	AAG	7	59	0.000705742	K	7
F2	22	GAT	D	47	800	AACTTTTCTACAGGTTTCAGCGGCAAGATTCGTAAGCCAAGGTCGAAAGTAAGTAAAGCGTGCAATAACTGTAGA	AAT	25	241	0.00288278	N	25
F2	22	GAT	D	47	800	AACTTTTCTACAGGTTTCAGCGGCAAGATTCGTAAGCCAAGGTCGAAAGTAAGTAAAGCGTGCACGAACTGTAGA	ACG	8	68	0.000813397	T	20
F2	22	GAT	D	47	800	AACTTTTCTACAGGTTTCAGCGGCAAGATTCGTAAGCCAAGGTCGAAAGTAAGTAAAGCGTGCACTAACTGTAGA	ACT	12	100	0.00119617	T	20
F2	22	GAT	D	47	800	AACTTTTCTACAGGTTTCAGCGGCAAGATTCGTAAGCCAAGGTCGAAAGTAAGTAAAGCGTGCAGGAACTGTAGA	AGG	17	150	0.00179426	R	56
F2	22	GAT	D	47	800	AACTTTTCTACAGGTTTCAGCGGCAAGATTCGTAAGCCAAGGTCGAAAGTAAGTAAAGCGTGCAGTAACTGTAGA	AGT	16	162	0.0019378	S	40
F2	22	GAT	D	47	800	AACTTTTCTACAGGTTTCAGCGGCAAGATTCGTAAGCCAAGGTCGAAAGTAAGTAAAGCGTGCATGAACTGTAGA	ATG	20	184	0.00220096	M	20
F2	22	GAT	D	47	800	AACTTTTCTACAGGTTTCAGCGGCAAGATTCGTAAGCCAAGGTCGAAAGTAAGTAAAGCGTGCATTAACTGTAGA	ATT	10	96	0.00114833	I	10
F2	22	GAT	D	47	800	AACTTTTCTACAGGTTTCAGCGGCAAGATTCGTAAGCCAAGGTCGAAAGTAAGTAAAGCGTGCCAGAACTGTAGA	CAG	12	73	0.000873206	Q	12
F2	22	GAT	D	47	800	AACTTTTCTACAGGTTTCAGCGGCAAGATTCGTAAGCCAAGGTCGAAAGTAAGTAAAGCGTGCCATAACTGTAGA	CAT	14	105	0.00125598	H	14
F2	22	GAT	D	47	800	AACTTTTCTACAGGTTTCAGCGGCAAGATTCGTAAGCCAAGGTCGAAAGTAAGTAAAGCGTGCCCGAACTGTAGA	CCG	17	138	0.00165072	P	34
F2	22	GAT	D	47	800	AACTTTTCTACAGGTTTCAGCGGCAAGATTCGTAAGCCAAGGTCGAAAGTAAGTAAAGCGTGCCCTAACTGTAGA	CCT	17	98	0.00117225	P	34
F2	22	GAT	D	47	800	AACTTTTCTACAGGTTTCAGCGGCAAGATTCGTAAGCCAAGGTCGAAAGTAAGTAAAGCGTGCCGGAACTGTAGA	CGG	14	116	0.00138756	R	56
F2	22	GAT	D	47	800	AACTTTTCTACAGGTTTCAGCGGCAAGATTCGTAAGCCAAGGTCGAAAGTAAGTAAAGCGTGCCGTAACTGTAGA	CGT	25	227	0.00271531	R	56
F2	22	GAT	D	47	800	AACTTTTCTACAGGTTTCAGCGGCAAGATTCGTAAGCCAAGGTCGAAAGTAAGTAAAGCGTGCCTGAACTGTAGA	CTG	12	96	0.00114833	L	43
F2	22	GAT	D	47	800	AACTTTTCTACAGGTTTCAGCGGCAAGATTCGTAAGCCAAGGTCGAAAGTAAGTAAAGCGTGCCTTAACTGTAGA	CTT	17	155	0.00185407	L	43
F2	22	GAT	D	47	800	AACTTTTCTACAGGTTTCAGCGGCAAGATTCGTAAGCCAAGGTCGAAAGTAAGTAAAGCGTGCGAGAACTGTAGA	GAG	12	138	0.00165072	E	12
F2	22	GAT	D	47	800	AACTTTTCTACAGGTTTCAGCGGCAAGATTCGTAAGCCAAGGTCGAAAGTAAGTAAAGCGTGCGCGAACTGTAGA	GCG	6	52	0.00062201	A	18
F2	22	GAT	D	47	800	AACTTTTCTACAGGTTTCAGCGGCAAGATTCGTAAGCCAAGGTCGAAAGTAAGTAAAGCGTGCGCTAACTGTAGA	GCT	12	100	0.00119617	A	18
F2	22	GAT	D	47	800	AACTTTTCTACAGGTTTCAGCGGCAAGATTCGTAAGCCAAGGTCGAAAGTAAGTAAAGCGTGCGGGAACTGTAGA	GGG	22	166	0.00198565	G	41
F2	22	GAT	D	47	800	AACTTTTCTACAGGTTTCAGCGGCAAGATTCGTAAGCCAAGGTCGAAAGTAAGTAAAGCGTGCGGTAACTGTAGA	GGT	19	130	0.00155502	G	41
F2	22	GAT	D	47	800	AACTTTTCTACAGGTTTCAGCGGCAAGATTCGTAAGCCAAGGTCGAAAGTAAGTAAAGCGTGCGTGAACTGTAGA	GTG	14	130	0.00155502	V	38
F2	22	GAT	D	47	800	AACTTTTCTACAGGTTTCAGCGGCAAGATTCGTAAGCCAAGGTCGAAAGTAAGTAAAGCGTGCGTTAACTGTAGA	GTT	24	257	0.00307416	V	38
F2	22	GAT	D	47	800	AACTTTTCTACAGGTTTCAGCGGCAAGATTCGTAAGCCAAGGTCGAAAGTAAGTAAAGCGTGCTAGAACTGTAGA	TAG	12	102	0.0012201	*	12
F2	22	GAT	D	47	800	AACTTTTCTACAGGTTTCAGCGGCAAGATTCGTAAGCCAAGGTCGAAAGTAAGTAAAGCGTGCTATAACTGTAGA	TAT	11	61	0.000729665	Y	11
F2	22	GAT	D	47	800	AACTTTTCTACAGGTTTCAGCGGCAAGATTCGTAAGCCAAGGTCGAAAGTAAGTAAAGCGTGCTCGAACTGTAGA	TCG	8	88	0.00105263	S	40
F2	22	GAT	D	47	800	AACTTTTCTACAGGTTTCAGCGGCAAGATTCGTAAGCCAAGGTCGAAAGTAAGTAAAGCGTGCTCTAACTGTAGA	TCT	16	64	0.00076555	S	40
F2	22	GAT	D	47	800	AACTTTTCTACAGGTTTCAGCGGCAAGATTCGTAAGCCAAGGTCGAAAGTAAGTAAAGCGTGCTGGAACTGTAGA	TGG	23	210	0.00251196	W	23
F2	22	GAT	D	47	800	AACTTTTCTACAGGTTTCAGCGGCAAGATTCGTAAGCCAAGGTCGAAAGTAAGTAAAGCGTGCTGTAACTGTAGA	TGT	13	100	0.00119617	C	13
F2	22	GAT	D	47	800	AACTTTTCTACAGGTTTCAGCGGCAAGATTCGTAAGCCAAGGTCGAAAGTAAGTAAAGCGTGCTTGAACTGTAGA	TTG	14	127	0.00151914	L	43
F2	22	GAT	D	47	800	AACTTTTCTACAGGTTTCAGCGGCAAGATTCGTAAGCCAAGGTCGAAAGTAAGTAAAGCGTGCTTTAACTGTAGA	TTT	22	178	0.00212919	F	22
F2	23	AAC	N	48	800	AACTTTTCTACAGGTTTCAGCGGCAAGATTCGTAAGCCAAGGTCGAAAGTAAGTAAAGCGTGCGATAAGTGTAGA	AAG	16	115	0.0013756	K	16
F2	23	AAC	N	48	800	AACTTTTCTACAGGTTTCAGCGGCAAGATTCGTAAGCCAAGGTCGAAAGTAAGTAAAGCGTGCGATAATTGTAGA	AAT	23	244	0.00291866	N	23
F2	23	AAC	N	48	800	AACTTTTCTACAGGTTTCAGCGGCAAGATTCGTAAGCCAAGGTCGAAAGTAAGTAAAGCGTGCGATACGTGTAGA	ACG	14	104	0.00124402	T	30
F2	23	AAC	N	48	800	AACTTTTCTACAGGTTTCAGCGGCAAGATTCGTAAGCCAAGGTCGAAAGTAAGTAAAGCGTGCGATACTTGTAGA	ACT	16	144	0.00172249	T	30
F2	23	AAC	N	48	800	AACTTTTCTACAGGTTTCAGCGGCAAGATTCGTAAGCCAAGGTCGAAAGTAAGTAAAGCGTGCGATAGGTGTAGA	AGG	12	109	0.00130383	R	51
F2	23	AAC	N	48	800	AACTTTTCTACAGGTTTCAGCGGCAAGATTCGTAAGCCAAGGTCGAAAGTAAGTAAAGCGTGCGATAGTTGTAGA	AGT	28	209	0.0025	S	71
F2	23	AAC	N	48	800	AACTTTTCTACAGGTTTCAGCGGCAAGATTCGTAAGCCAAGGTCGAAAGTAAGTAAAGCGTGCGATATGTGTAGA	ATG	15	140	0.00167464	M	15
F2	23	AAC	N	48	800	AACTTTTCTACAGGTTTCAGCGGCAAGATTCGTAAGCCAAGGTCGAAAGTAAGTAAAGCGTGCGATATTTGTAGA	ATT	20	139	0.00166268	I	20
F2	23	AAC	N	48	800	AACTTTTCTACAGGTTTCAGCGGCAAGATTCGTAAGCCAAGGTCGAAAGTAAGTAAAGCGTGCGATCAGTGTAGA	CAG	14	119	0.00142344	Q	14
F2	23	AAC	N	48	800	AACTTTTCTACAGGTTTCAGCGGCAAGATTCGTAAGCCAAGGTCGAAAGTAAGTAAAGCGTGCGATCATTGTAGA	CAT	18	144	0.00172249	H	18
F2	23	AAC	N	48	800	AACTTTTCTACAGGTTTCAGCGGCAAGATTCGTAAGCCAAGGTCGAAAGTAAGTAAAGCGTGCGATCCGTGTAGA	CCG	17	149	0.0017823	P	28
F2	23	AAC	N	48	800	AACTTTTCTACAGGTTTCAGCGGCAAGATTCGTAAGCCAAGGTCGAAAGTAAGTAAAGCGTGCGATCCTTGTAGA	CCT	11	69	0.000825359	P	28
F2	23	AAC	N	48	800	AACTTTTCTACAGGTTTCAGCGGCAAGATTCGTAAGCCAAGGTCGAAAGTAAGTAAAGCGTGCGATCGGTGTAGA	CGG	21	180	0.00215311	R	51
F2	23	AAC	N	48	800	AACTTTTCTACAGGTTTCAGCGGCAAGATTCGTAAGCCAAGGTCGAAAGTAAGTAAAGCGTGCGATCGTTGTAGA	CGT	18	130	0.00155502	R	51
F2	23	AAC	N	48	800	AACTTTTCTACAGGTTTCAGCGGCAAGATTCGTAAGCCAAGGTCGAAAGTAAGTAAAGCGTGCGATCTGTGTAGA	CTG	24	200	0.00239234	L	64
F2	23	AAC	N	48	800	AACTTTTCTACAGGTTTCAGCGGCAAGATTCGTAAGCCAAGGTCGAAAGTAAGTAAAGCGTGCGATCTTTGTAGA	CTT	16	159	0.00190191	L	64
F2	23	AAC	N	48	800	AACTTTTCTACAGGTTTCAGCGGCAAGATTCGTAAGCCAAGGTCGAAAGTAAGTAAAGCGTGCGATGAGTGTAGA	GAG	11	113	0.00135167	E	11
F2	23	AAC	N	48	800	AACTTTTCTACAGGTTTCAGCGGCAAGATTCGTAAGCCAAGGTCGAAAGTAAGTAAAGCGTGCGATGATTGTAGA	GAT	19	193	0.00230861	D	19
F2	23	AAC	N	48	800	AACTTTTCTACAGGTTTCAGCGGCAAGATTCGTAAGCCAAGGTCGAAAGTAAGTAAAGCGTGCGATGCGTGTAGA	GCG	16	150	0.00179426	A	36
F2	23	AAC	N	48	800	AACTTTTCTACAGGTTTCAGCGGCAAGATTCGTAAGCCAAGGTCGAAAGTAAGTAAAGCGTGCGATGCTTGTAGA	GCT	20	156	0.00186603	A	36
F2	23	AAC	N	48	800	AACTTTTCTACAGGTTTCAGCGGCAAGATTCGTAAGCCAAGGTCGAAAGTAAGTAAAGCGTGCGATGGGTGTAGA	GGG	27	218	0.00260766	G	58
F2	23	AAC	N	48	800	AACTTTTCTACAGGTTTCAGCGGCAAGATTCGTAAGCCAAGGTCGAAAGTAAGTAAAGCGTGCGATGGTTGTAGA	GGT	31	226	0.00270335	G	58
F2	23	AAC	N	48	800	AACTTTTCTACAGGTTTCAGCGGCAAGATTCGTAAGCCAAGGTCGAAAGTAAGTAAAGCGTGCGATGTGTGTAGA	GTG	19	209	0.0025	V	56
F2	23	AAC	N	48	800	AACTTTTCTACAGGTTTCAGCGGCAAGATTCGTAAGCCAAGGTCGAAAGTAAGTAAAGCGTGCGATGTTTGTAGA	GTT	37	322	0.00385167	V	56
F2	23	AAC	N	48	800	AACTTTTCTACAGGTTTCAGCGGCAAGATTCGTAAGCCAAGGTCGAAAGTAAGTAAAGCGTGCGATTAGTGTAGA	TAG	15	138	0.00165072	*	15
F2	23	AAC	N	48	800	AACTTTTCTACAGGTTTCAGCGGCAAGATTCGTAAGCCAAGGTCGAAAGTAAGTAAAGCGTGCGATTATTGTAGA	TAT	15	117	0.00139952	Y	15
F2	23	AAC	N	48	800	AACTTTTCTACAGGTTTCAGCGGCAAGATTCGTAAGCCAAGGTCGAAAGTAAGTAAAGCGTGCGATTCGTGTAGA	TCG	23	186	0.00222488	S	71
F2	23	AAC	N	48	800	AACTTTTCTACAGGTTTCAGCGGCAAGATTCGTAAGCCAAGGTCGAAAGTAAGTAAAGCGTGCGATTCTTGTAGA	TCT	20	137	0.00163876	S	71
F2	23	AAC	N	48	800	AACTTTTCTACAGGTTTCAGCGGCAAGATTCGTAAGCCAAGGTCGAAAGTAAGTAAAGCGTGCGATTGGTGTAGA	TGG	23	156	0.00186603	W	23
F2	23	AAC	N	48	800	AACTTTTCTACAGGTTTCAGCGGCAAGATTCGTAAGCCAAGGTCGAAAGTAAGTAAAGCGTGCGATTGTTGTAGA	TGT	23	170	0.00203349	C	23
F2	23	AAC	N	48	800	AACTTTTCTACAGGTTTCAGCGGCAAGATTCGTAAGCCAAGGTCGAAAGTAAGTAAAGCGTGCGATTTGTGTAGA	TTG	24	206	0.00246411	L	64
F2	23	AAC	N	48	800	AACTTTTCTACAGGTTTCAGCGGCAAGATTCGTAAGCCAAGGTCGAAAGTAAGTAAAGCGTGCGATTTTTGTAGA	TTT	14	169	0.00202153	F	14
F2	24	TGT	C	49	800	AACTTTTCTACAGGTTTCAGCGGCAAGATTCGTAAGCCAAGGTCGAAAGTAAGTAAAGCGTGCGATAACAAGAGA	AAG	22	224	0.00267943	K	22
F2	24	TGT	C	49	800	AACTTTTCTACAGGTTTCAGCGGCAAGATTCGTAAGCCAAGGTCGAAAGTAAGTAAAGCGTGCGATAACAATAGA	AAT	14	146	0.00174641	N	14
F2	24	TGT	C	49	800	AACTTTTCTACAGGTTTCAGCGGCAAGATTCGTAAGCCAAGGTCGAAAGTAAGTAAAGCGTGCGATAACACGAGA	ACG	19	158	0.00188995	T	29
F2	24	TGT	C	49	800	AACTTTTCTACAGGTTTCAGCGGCAAGATTCGTAAGCCAAGGTCGAAAGTAAGTAAAGCGTGCGATAACACTAGA	ACT	10	96	0.00114833	T	29
F2	24	TGT	C	49	800	AACTTTTCTACAGGTTTCAGCGGCAAGATTCGTAAGCCAAGGTCGAAAGTAAGTAAAGCGTGCGATAACAGGAGA	AGG	21	189	0.00226077	R	60
F2	24	TGT	C	49	800	AACTTTTCTACAGGTTTCAGCGGCAAGATTCGTAAGCCAAGGTCGAAAGTAAGTAAAGCGTGCGATAACAGTAGA	AGT	19	200	0.00239234	S	55
F2	24	TGT	C	49	800	AACTTTTCTACAGGTTTCAGCGGCAAGATTCGTAAGCCAAGGTCGAAAGTAAGTAAAGCGTGCGATAACATGAGA	ATG	18	146	0.00174641	M	18
F2	24	TGT	C	49	800	AACTTTTCTACAGGTTTCAGCGGCAAGATTCGTAAGCCAAGGTCGAAAGTAAGTAAAGCGTGCGATAACATTAGA	ATT	31	224	0.00267943	I	31
F2	24	TGT	C	49	800	AACTTTTCTACAGGTTTCAGCGGCAAGATTCGTAAGCCAAGGTCGAAAGTAAGTAAAGCGTGCGATAACCAGAGA	CAG	16	163	0.00194976	Q	16
F2	24	TGT	C	49	800	AACTTTTCTACAGGTTTCAGCGGCAAGATTCGTAAGCCAAGGTCGAAAGTAAGTAAAGCGTGCGATAACCATAGA	CAT	22	162	0.0019378	H	22
F2	24	TGT	C	49	800	AACTTTTCTACAGGTTTCAGCGGCAAGATTCGTAAGCCAAGGTCGAAAGTAAGTAAAGCGTGCGATAACCCGAGA	CCG	15	188	0.0022488	P	23
F2	24	TGT	C	49	800	AACTTTTCTACAGGTTTCAGCGGCAAGATTCGTAAGCCAAGGTCGAAAGTAAGTAAAGCGTGCGATAACCCTAGA	CCT	8	41	0.000490431	P	23
F2	24	TGT	C	49	800	AACTTTTCTACAGGTTTCAGCGGCAAGATTCGTAAGCCAAGGTCGAAAGTAAGTAAAGCGTGCGATAACCGGAGA	CGG	22	185	0.00221292	R	60
F2	24	TGT	C	49	800	AACTTTTCTACAGGTTTCAGCGGCAAGATTCGTAAGCCAAGGTCGAAAGTAAGTAAAGCGTGCGATAACCGTAGA	CGT	17	171	0.00204545	R	60
F2	24	TGT	C	49	800	AACTTTTCTACAGGTTTCAGCGGCAAGATTCGTAAGCCAAGGTCGAAAGTAAGTAAAGCGTGCGATAACCTGAGA	CTG	16	143	0.00171053	L	52
F2	24	TGT	C	49	800	AACTTTTCTACAGGTTTCAGCGGCAAGATTCGTAAGCCAAGGTCGAAAGTAAGTAAAGCGTGCGATAACCTTAGA	CTT	11	71	0.000849282	L	52
F2	24	TGT	C	49	800	AACTTTTCTACAGGTTTCAGCGGCAAGATTCGTAAGCCAAGGTCGAAAGTAAGTAAAGCGTGCGATAACGAGAGA	GAG	17	136	0.00162679	E	17
F2	24	TGT	C	49	800	AACTTTTCTACAGGTTTCAGCGGCAAGATTCGTAAGCCAAGGTCGAAAGTAAGTAAAGCGTGCGATAACGATAGA	GAT	14	104	0.00124402	D	14
F2	24	TGT	C	49	800	AACTTTTCTACAGGTTTCAGCGGCAAGATTCGTAAGCCAAGGTCGAAAGTAAGTAAAGCGTGCGATAACGCGAGA	GCG	10	53	0.000633971	A	31
F2	24	TGT	C	49	800	AACTTTTCTACAGGTTTCAGCGGCAAGATTCGTAAGCCAAGGTCGAAAGTAAGTAAAGCGTGCGATAACGCTAGA	GCT	21	214	0.00255981	A	31
F2	24	TGT	C	49	800	AACTTTTCTACAGGTTTCAGCGGCAAGATTCGTAAGCCAAGGTCGAAAGTAAGTAAAGCGTGCGATAACGGGAGA	GGG	34	302	0.00361244	G	59
F2	24	TGT	C	49	800	AACTTTTCTACAGGTTTCAGCGGCAAGATTCGTAAGCCAAGGTCGAAAGTAAGTAAAGCGTGCGATAACGGTAGA	GGT	25	237	0.00283493	G	59
F2	24	TGT	C	49	800	AACTTTTCTACAGGTTTCAGCGGCAAGATTCGTAAGCCAAGGTCGAAAGTAAGTAAAGCGTGCGATAACGTGAGA	GTG	23	191	0.00228469	V	38
F2	24	TGT	C	49	800	AACTTTTCTACAGGTTTCAGCGGCAAGATTCGTAAGCCAAGGTCGAAAGTAAGTAAAGCGTGCGATAACGTTAGA	GTT	15	145	0.00173445	V	38
F2	24	TGT	C	49	800	AACTTTTCTACAGGTTTCAGCGGCAAGATTCGTAAGCCAAGGTCGAAAGTAAGTAAAGCGTGCGATAACTAGAGA	TAG	24	227	0.00271531	*	24
F2	24	TGT	C	49	800	AACTTTTCTACAGGTTTCAGCGGCAAGATTCGTAAGCCAAGGTCGAAAGTAAGTAAAGCGTGCGATAACTATAGA	TAT	17	152	0.00181818	Y	17
F2	24	TGT	C	49	800	AACTTTTCTACAGGTTTCAGCGGCAAGATTCGTAAGCCAAGGTCGAAAGTAAGTAAAGCGTGCGATAACTCGAGA	TCG	24	185	0.00221292	S	55
F2	24	TGT	C	49	800	AACTTTTCTACAGGTTTCAGCGGCAAGATTCGTAAGCCAAGGTCGAAAGTAAGTAAAGCGTGCGATAACTCTAGA	TCT	12	93	0.00111244	S	55
F2	24	TGT	C	49	800	AACTTTTCTACAGGTTTCAGCGGCAAGATTCGTAAGCCAAGGTCGAAAGTAAGTAAAGCGTGCGATAACTGGAGA	TGG	21	141	0.0016866	W	21
F2	24	TGT	C	49	800	AACTTTTCTACAGGTTTCAGCGGCAAGATTCGTAAGCCAAGGTCGAAAGTAAGTAAAGCGTGCGATAACTTGAGA	TTG	25	157	0.00187799	L	52
F2	24	TGT	C	49	800	AACTTTTCTACAGGTTTCAGCGGCAAGATTCGTAAGCCAAGGTCGAAAGTAAGTAAAGCGTGCGATAACTTTAGA	TTT	26	228	0.00272727	F	26
F2	25	AGA	R	50	800	AACTTTTCTACAGGTTTCAGCGGCAAGATTCGTAAGCCAAGGTCGAAAGTAAGTAAAGCGTGCGATAACTGTAAG	AAG	29	250	0.00299043	K	29
F2	25	AGA	R	50	800	AACTTTTCTACAGGTTTCAGCGGCAAGATTCGTAAGCCAAGGTCGAAAGTAAGTAAAGCGTGCGATAACTGTAAT	AAT	27	218	0.00260766	N	27
F2	25	AGA	R	50	800	AACTTTTCTACAGGTTTCAGCGGCAAGATTCGTAAGCCAAGGTCGAAAGTAAGTAAAGCGTGCGATAACTGTACG	ACG	20	145	0.00173445	T	42
F2	25	AGA	R	50	800	AACTTTTCTACAGGTTTCAGCGGCAAGATTCGTAAGCCAAGGTCGAAAGTAAGTAAAGCGTGCGATAACTGTACT	ACT	22	168	0.00200957	T	42
F2	25	AGA	R	50	800	AACTTTTCTACAGGTTTCAGCGGCAAGATTCGTAAGCCAAGGTCGAAAGTAAGTAAAGCGTGCGATAACTGTAGG	AGG	29	282	0.00337321	R	78
F2	25	AGA	R	50	800	AACTTTTCTACAGGTTTCAGCGGCAAGATTCGTAAGCCAAGGTCGAAAGTAAGTAAAGCGTGCGATAACTGTAGT	AGT	44	391	0.00467703	S	90
F2	25	AGA	R	50	800	AACTTTTCTACAGGTTTCAGCGGCAAGATTCGTAAGCCAAGGTCGAAAGTAAGTAAAGCGTGCGATAACTGTATG	ATG	34	288	0.00344498	M	34
F2	25	AGA	R	50	800	AACTTTTCTACAGGTTTCAGCGGCAAGATTCGTAAGCCAAGGTCGAAAGTAAGTAAAGCGTGCGATAACTGTATT	ATT	35	342	0.00409091	I	35
F2	25	AGA	R	50	800	AACTTTTCTACAGGTTTCAGCGGCAAGATTCGTAAGCCAAGGTCGAAAGTAAGTAAAGCGTGCGATAACTGTCAG	CAG	15	114	0.00136364	Q	15
F2	25	AGA	R	50	800	AACTTTTCTACAGGTTTCAGCGGCAAGATTCGTAAGCCAAGGTCGAAAGTAAGTAAAGCGTGCGATAACTGTCAT	CAT	26	265	0.00316986	H	26
F2	25	AGA	R	50	800	AACTTTTCTACAGGTTTCAGCGGCAAGATTCGTAAGCCAAGGTCGAAAGTAAGTAAAGCGTGCGATAACTGTCCG	CCG	19	161	0.00192584	P	34
F2	25	AGA	R	50	800	AACTTTTCTACAGGTTTCAGCGGCAAGATTCGTAAGCCAAGGTCGAAAGTAAGTAAAGCGTGCGATAACTGTCCT	CCT	15	175	0.0020933	P	34
F2	25	AGA	R	50	800	AACTTTTCTACAGGTTTCAGCGGCAAGATTCGTAAGCCAAGGTCGAAAGTAAGTAAAGCGTGCGATAACTGTCGG	CGG	21	133	0.00159091	R	78
F2	25	AGA	R	50	800	AACTTTTCTACAGGTTTCAGCGGCAAGATTCGTAAGCCAAGGTCGAAAGTAAGTAAAGCGTGCGATAACTGTCGT	CGT	28	293	0.00350478	R	78
F2	25	AGA	R	50	800	AACTTTTCTACAGGTTTCAGCGGCAAGATTCGTAAGCCAAGGTCGAAAGTAAGTAAAGCGTGCGATAACTGTCTG	CTG	28	209	0.0025	L	88
F2	25	AGA	R	50	800	AACTTTTCTACAGGTTTCAGCGGCAAGATTCGTAAGCCAAGGTCGAAAGTAAGTAAAGCGTGCGATAACTGTCTT	CTT	17	198	0.00236842	L	88
F2	25	AGA	R	50	800	AACTTTTCTACAGGTTTCAGCGGCAAGATTCGTAAGCCAAGGTCGAAAGTAAGTAAAGCGTGCGATAACTGTGAG	GAG	41	342	0.00409091	E	41
F2	25	AGA	R	50	800	AACTTTTCTACAGGTTTCAGCGGCAAGATTCGTAAGCCAAGGTCGAAAGTAAGTAAAGCGTGCGATAACTGTGAT	GAT	17	108	0.00129187	D	17
F2	25	AGA	R	50	800	AACTTTTCTACAGGTTTCAGCGGCAAGATTCGTAAGCCAAGGTCGAAAGTAAGTAAAGCGTGCGATAACTGTGCG	GCG	19	130	0.00155502	A	40
F2	25	AGA	R	50	800	AACTTTTCTACAGGTTTCAGCGGCAAGATTCGTAAGCCAAGGTCGAAAGTAAGTAAAGCGTGCGATAACTGTGCT	GCT	21	126	0.00150718	A	40
F2	25	AGA	R	50	800	AACTTTTCTACAGGTTTCAGCGGCAAGATTCGTAAGCCAAGGTCGAAAGTAAGTAAAGCGTGCGATAACTGTGGG	GGG	52	373	0.00446172	G	94
F2	25	AGA	R	50	800	AACTTTTCTACAGGTTTCAGCGGCAAGATTCGTAAGCCAAGGTCGAAAGTAAGTAAAGCGTGCGATAACTGTGGT	GGT	42	377	0.00450957	G	94
F2	25	AGA	R	50	800	AACTTTTCTACAGGTTTCAGCGGCAAGATTCGTAAGCCAAGGTCGAAAGTAAGTAAAGCGTGCGATAACTGTGTG	GTG	63	514	0.00614833	V	103
F2	25	AGA	R	50	800	AACTTTTCTACAGGTTTCAGCGGCAAGATTCGTAAGCCAAGGTCGAAAGTAAGTAAAGCGTGCGATAACTGTGTT	GTT	40	286	0.00342105	V	103
F2	25	AGA	R	50	800	AACTTTTCTACAGGTTTCAGCGGCAAGATTCGTAAGCCAAGGTCGAAAGTAAGTAAAGCGTGCGATAACTGTTAG	TAG	28	227	0.00271531	*	28
F2	25	AGA	R	50	800	AACTTTTCTACAGGTTTCAGCGGCAAGATTCGTAAGCCAAGGTCGAAAGTAAGTAAAGCGTGCGATAACTGTTAT	TAT	23	186	0.00222488	Y	23
F2	25	AGA	R	50	800	AACTTTTCTACAGGTTTCAGCGGCAAGATTCGTAAGCCAAGGTCGAAAGTAAGTAAAGCGTGCGATAACTGTTCG	TCG	23	209	0.0025	S	90
F2	25	AGA	R	50	800	AACTTTTCTACAGGTTTCAGCGGCAAGATTCGTAAGCCAAGGTCGAAAGTAAGTAAAGCGTGCGATAACTGTTCT	TCT	23	195	0.00233254	S	90
F2	25	AGA	R	50	800	AACTTTTCTACAGGTTTCAGCGGCAAGATTCGTAAGCCAAGGTCGAAAGTAAGTAAAGCGTGCGATAACTGTTGG	TGG	59	440	0.00526316	W	59
F2	25	AGA	R	50	800	AACTTTTCTACAGGTTTCAGCGGCAAGATTCGTAAGCCAAGGTCGAAAGTAAGTAAAGCGTGCGATAACTGTTGT	TGT	37	316	0.0037799	C	37
F2	25	AGA	R	50	800	AACTTTTCTACAGGTTTCAGCGGCAAGATTCGTAAGCCAAGGTCGAAAGTAAGTAAAGCGTGCGATAACTGTTTG	TTG	43	366	0.00437799	L	88
F2	25	AGA	R	50	800	AACTTTTCTACAGGTTTCAGCGGCAAGATTCGTAAGCCAAGGTCGAAAGTAAGTAAAGCGTGCGATAACTGTTTT	TTT	44	436	0.00521531	F	44
F3	1	AAA	K	51	800	AAGAGAAAGATAAAATGTAATGGGAAGTTTCCCTGCGCAAGCTGTGAGATATATTCATGTGAGTGCACGTTCAGC	AAG	20	51	0.00109454	K	20
F3	1	AAA	K	51	800	AATAGAAAGATAAAATGTAATGGGAAGTTTCCCTGCGCAAGCTGTGAGATATATTCATGTGAGTGCACGTTCAGC	AAT	13	54	0.00115892	N	13
F3	1	AAA	K	51	800	ACGAGAAAGATAAAATGTAATGGGAAGTTTCCCTGCGCAAGCTGTGAGATATATTCATGTGAGTGCACGTTCAGC	ACG	24	71	0.00152377	T	37
F3	1	AAA	K	51	800	ACTAGAAAGATAAAATGTAATGGGAAGTTTCCCTGCGCAAGCTGTGAGATATATTCATGTGAGTGCACGTTCAGC	ACT	13	30	0.000643846	T	37
F3	1	AAA	K	51	800	AGGAGAAAGATAAAATGTAATGGGAAGTTTCCCTGCGCAAGCTGTGAGATATATTCATGTGAGTGCACGTTCAGC	AGG	22	48	0.00103015	R	53
F3	1	AAA	K	51	800	AGTAGAAAGATAAAATGTAATGGGAAGTTTCCCTGCGCAAGCTGTGAGATATATTCATGTGAGTGCACGTTCAGC	AGT	19	37	0.000794077	S	54
F3	1	AAA	K	51	800	ATGAGAAAGATAAAATGTAATGGGAAGTTTCCCTGCGCAAGCTGTGAGATATATTCATGTGAGTGCACGTTCAGC	ATG	18	48	0.00103015	M	18
F3	1	AAA	K	51	800	ATTAGAAAGATAAAATGTAATGGGAAGTTTCCCTGCGCAAGCTGTGAGATATATTCATGTGAGTGCACGTTCAGC	ATT	23	55	0.00118038	I	23
F3	1	AAA	K	51	800	CAGAGAAAGATAAAATGTAATGGGAAGTTTCCCTGCGCAAGCTGTGAGATATATTCATGTGAGTGCACGTTCAGC	CAG	10	20	0.000429231	Q	10
F3	1	AAA	K	51	800	CATAGAAAGATAAAATGTAATGGGAAGTTTCCCTGCGCAAGCTGTGAGATATATTCATGTGAGTGCACGTTCAGC	CAT	5	15	0.000321923	H	5
F3	1	AAA	K	51	800	CCGAGAAAGATAAAATGTAATGGGAAGTTTCCCTGCGCAAGCTGTGAGATATATTCATGTGAGTGCACGTTCAGC	CCG	12	31	0.000665307	P	23
F3	1	AAA	K	51	800	CCTAGAAAGATAAAATGTAATGGGAAGTTTCCCTGCGCAAGCTGTGAGATATATTCATGTGAGTGCACGTTCAGC	CCT	11	35	0.000751154	P	23
F3	1	AAA	K	51	800	CGGAGAAAGATAAAATGTAATGGGAAGTTTCCCTGCGCAAGCTGTGAGATATATTCATGTGAGTGCACGTTCAGC	CGG	15	56	0.00120185	R	53
F3	1	AAA	K	51	800	CGTAGAAAGATAAAATGTAATGGGAAGTTTCCCTGCGCAAGCTGTGAGATATATTCATGTGAGTGCACGTTCAGC	CGT	16	28	0.000600923	R	53
F3	1	AAA	K	51	800	CTGAGAAAGATAAAATGTAATGGGAAGTTTCCCTGCGCAAGCTGTGAGATATATTCATGTGAGTGCACGTTCAGC	CTG	26	70	0.00150231	L	66
F3	1	AAA	K	51	800	CTTAGAAAGATAAAATGTAATGGGAAGTTTCCCTGCGCAAGCTGTGAGATATATTCATGTGAGTGCACGTTCAGC	CTT	16	55	0.00118038	L	66
F3	1	AAA	K	51	800	GAGAGAAAGATAAAATGTAATGGGAAGTTTCCCTGCGCAAGCTGTGAGATATATTCATGTGAGTGCACGTTCAGC	GAG	18	34	0.000729692	E	18
F3	1	AAA	K	51	800	GATAGAAAGATAAAATGTAATGGGAAGTTTCCCTGCGCAAGCTGTGAGATATATTCATGTGAGTGCACGTTCAGC	GAT	25	48	0.00103015	D	25
F3	1	AAA	K	51	800	GCGAGAAAGATAAAATGTAATGGGAAGTTTCCCTGCGCAAGCTGTGAGATATATTCATGTGAGTGCACGTTCAGC	GCG	25	176	0.00377723	A	45
F3	1	AAA	K	51	800	GCTAGAAAGATAAAATGTAATGGGAAGTTTCCCTGCGCAAGCTGTGAGATATATTCATGTGAGTGCACGTTCAGC	GCT	20	66	0.00141646	A	45
F3	1	AAA	K	51	800	GGGAGAAAGATAAAATGTAATGGGAAGTTTCCCTGCGCAAGCTGTGAGATATATTCATGTGAGTGCACGTTCAGC	GGG	34	66	0.00141646	G	67
F3	1	AAA	K	51	800	GGTAGAAAGATAAAATGTAATGGGAAGTTTCCCTGCGCAAGCTGTGAGATATATTCATGTGAGTGCACGTTCAGC	GGT	33	85	0.00182423	G	67
F3	1	AAA	K	51	800	GTGAGAAAGATAAAATGTAATGGGAAGTTTCCCTGCGCAAGCTGTGAGATATATTCATGTGAGTGCACGTTCAGC	GTG	25	65	0.001395	V	51
F3	1	AAA	K	51	800	GTTAGAAAGATAAAATGTAATGGGAAGTTTCCCTGCGCAAGCTGTGAGATATATTCATGTGAGTGCACGTTCAGC	GTT	26	61	0.00130915	V	51
F3	1	AAA	K	51	800	TAGAGAAAGATAAAATGTAATGGGAAGTTTCCCTGCGCAAGCTGTGAGATATATTCATGTGAGTGCACGTTCAGC	TAG	24	63	0.00135208	*	24
F3	1	AAA	K	51	800	TATAGAAAGATAAAATGTAATGGGAAGTTTCCCTGCGCAAGCTGTGAGATATATTCATGTGAGTGCACGTTCAGC	TAT	25	63	0.00135208	Y	25
F3	1	AAA	K	51	800	TCGAGAAAGATAAAATGTAATGGGAAGTTTCCCTGCGCAAGCTGTGAGATATATTCATGTGAGTGCACGTTCAGC	TCG	16	45	0.000965769	S	54
F3	1	AAA	K	51	800	TCTAGAAAGATAAAATGTAATGGGAAGTTTCCCTGCGCAAGCTGTGAGATATATTCATGTGAGTGCACGTTCAGC	TCT	19	38	0.000815538	S	54
F3	1	AAA	K	51	800	TGGAGAAAGATAAAATGTAATGGGAAGTTTCCCTGCGCAAGCTGTGAGATATATTCATGTGAGTGCACGTTCAGC	TGG	32	66	0.00141646	W	32
F3	1	AAA	K	51	800	TGTAGAAAGATAAAATGTAATGGGAAGTTTCCCTGCGCAAGCTGTGAGATATATTCATGTGAGTGCACGTTCAGC	TGT	33	85	0.00182423	C	33
F3	1	AAA	K	51	800	TTGAGAAAGATAAAATGTAATGGGAAGTTTCCCTGCGCAAGCTGTGAGATATATTCATGTGAGTGCACGTTCAGC	TTG	24	105	0.00225346	L	66
F3	1	AAA	K	51	800	TTTAGAAAGATAAAATGTAATGGGAAGTTTCCCTGCGCAAGCTGTGAGATATATTCATGTGAGTGCACGTTCAGC	TTT	33	85	0.00182423	F	33
F3	2	AGA	R	52	800	AAAAAGAAGATAAAATGTAATGGGAAGTTTCCCTGCGCAAGCTGTGAGATATATTCATGTGAGTGCACGTTCAGC	AAG	13	26	0.000558	K	13
F3	2	AGA	R	52	800	AAAAATAAGATAAAATGTAATGGGAAGTTTCCCTGCGCAAGCTGTGAGATATATTCATGTGAGTGCACGTTCAGC	AAT	18	40	0.000858461	N	18
F3	2	AGA	R	52	800	AAAACGAAGATAAAATGTAATGGGAAGTTTCCCTGCGCAAGCTGTGAGATATATTCATGTGAGTGCACGTTCAGC	ACG	12	78	0.001674	T	25
F3	2	AGA	R	52	800	AAAACTAAGATAAAATGTAATGGGAAGTTTCCCTGCGCAAGCTGTGAGATATATTCATGTGAGTGCACGTTCAGC	ACT	13	38	0.000815538	T	25
F3	2	AGA	R	52	800	AAAAGGAAGATAAAATGTAATGGGAAGTTTCCCTGCGCAAGCTGTGAGATATATTCATGTGAGTGCACGTTCAGC	AGG	27	49	0.00105161	R	54
F3	2	AGA	R	52	800	AAAAGTAAGATAAAATGTAATGGGAAGTTTCCCTGCGCAAGCTGTGAGATATATTCATGTGAGTGCACGTTCAGC	AGT	25	53	0.00113746	S	70
F3	2	AGA	R	52	800	AAAATGAAGATAAAATGTAATGGGAAGTTTCCCTGCGCAAGCTGTGAGATATATTCATGTGAGTGCACGTTCAGC	ATG	27	54	0.00115892	M	27
F3	2	AGA	R	52	800	AAAATTAAGATAAAATGTAATGGGAAGTTTCCCTGCGCAAGCTGTGAGATATATTCATGTGAGTGCACGTTCAGC	ATT	23	50	0.00107308	I	23
F3	2	AGA	R	52	800	AAACAGAAGATAAAATGTAATGGGAAGTTTCCCTGCGCAAGCTGTGAGATATATTCATGTGAGTGCACGTTCAGC	CAG	6	19	0.000407769	Q	6
F3	2	AGA	R	52	800	AAACATAAGATAAAATGTAATGGGAAGTTTCCCTGCGCAAGCTGTGAGATATATTCATGTGAGTGCACGTTCAGC	CAT	17	37	0.000794077	H	17
F3	2	AGA	R	52	800	AAACCGAAGATAAAATGTAATGGGAAGTTTCCCTGCGCAAGCTGTGAGATATATTCATGTGAGTGCACGTTCAGC	CCG	11	29	0.000622384	P	20
F3	2	AGA	R	52	800	AAACCTAAGATAAAATGTAATGGGAAGTTTCCCTGCGCAAGCTGTGAGATATATTCATGTGAGTGCACGTTCAGC	CCT	9	22	0.000472154	P	20
F3	2	AGA	R	52	800	AAACGGAAGATAAAATGTAATGGGAAGTTTCCCTGCGCAAGCTGTGAGATATATTCATGTGAGTGCACGTTCAGC	CGG	14	52	0.001116	R	54
F3	2	AGA	R	52	800	AAACGTAAGATAAAATGTAATGGGAAGTTTCCCTGCGCAAGCTGTGAGATATATTCATGTGAGTGCACGTTCAGC	CGT	13	24	0.000515077	R	54
F3	2	AGA	R	52	800	AAACTGAAGATAAAATGTAATGGGAAGTTTCCCTGCGCAAGCTGTGAGATATATTCATGTGAGTGCACGTTCAGC	CTG	14	31	0.000665307	L	53
F3	2	AGA	R	52	800	AAACTTAAGATAAAATGTAATGGGAAGTTTCCCTGCGCAAGCTGTGAGATATATTCATGTGAGTGCACGTTCAGC	CTT	15	60	0.00128769	L	53
F3	2	AGA	R	52	800	AAAGAGAAGATAAAATGTAATGGGAAGTTTCCCTGCGCAAGCTGTGAGATATATTCATGTGAGTGCACGTTCAGC	GAG	27	68	0.00145938	E	27
F3	2	AGA	R	52	800	AAAGATAAGATAAAATGTAATGGGAAGTTTCCCTGCGCAAGCTGTGAGATATATTCATGTGAGTGCACGTTCAGC	GAT	34	63	0.00135208	D	34
F3	2	AGA	R	52	800	AAAGCGAAGATAAAATGTAATGGGAAGTTTCCCTGCGCAAGCTGTGAGATATATTCATGTGAGTGCACGTTCAGC	GCG	15	34	0.000729692	A	40
F3	2	AGA	R	52	800	AAAGCTAAGATAAAATGTAATGGGAAGTTTCCCTGCGCAAGCTGTGAGATATATTCATGTGAGTGCACGTTCAGC	GCT	25	56	0.00120185	A	40
F3	2	AGA	R	52	800	AAAGGGAAGATAAAATGTAATGGGAAGTTTCCCTGCGCAAGCTGTGAGATATATTCATGTGAGTGCACGTTCAGC	GGG	26	98	0.00210323	G	59
F3	2	AGA	R	52	800	AAAGGTAAGATAAAATGTAATGGGAAGTTTCCCTGCGCAAGCTGTGAGATATATTCATGTGAGTGCACGTTCAGC	GGT	33	113	0.00242515	G	59
F3	2	AGA	R	52	800	AAAGTGAAGATAAAATGTAATGGGAAGTTTCCCTGCGCAAGCTGTGAGATATATTCATGTGAGTGCACGTTCAGC	GTG	36	81	0.00173838	V	64
F3	2	AGA	R	52	800	AAAGTTAAGATAAAATGTAATGGGAAGTTTCCCTGCGCAAGCTGTGAGATATATTCATGTGAGTGCACGTTCAGC	GTT	28	54	0.00115892	V	64
F3	2	AGA	R	52	800	AAATAGAAGATAAAATGTAATGGGAAGTTTCCCTGCGCAAGCTGTGAGATATATTCATGTGAGTGCACGTTCAGC	TAG	29	102	0.00218908	*	29
F3	2	AGA	R	52	800	AAATATAAGATAAAATGTAATGGGAAGTTTCCCTGCGCAAGCTGTGAGATATATTCATGTGAGTGCACGTTCAGC	TAT	31	95	0.00203885	Y	31
F3	2	AGA	R	52	800	AAATCGAAGATAAAATGTAATGGGAAGTTTCCCTGCGCAAGCTGTGAGATATATTCATGTGAGTGCACGTTCAGC	TCG	24	126	0.00270415	S	70
F3	2	AGA	R	52	800	AAATCTAAGATAAAATGTAATGGGAAGTTTCCCTGCGCAAGCTGTGAGATATATTCATGTGAGTGCACGTTCAGC	TCT	21	33	0.00070823	S	70
F3	2	AGA	R	52	800	AAATGGAAGATAAAATGTAATGGGAAGTTTCCCTGCGCAAGCTGTGAGATATATTCATGTGAGTGCACGTTCAGC	TGG	33	79	0.00169546	W	33
F3	2	AGA	R	52	800	AAATGTAAGATAAAATGTAATGGGAAGTTTCCCTGCGCAAGCTGTGAGATATATTCATGTGAGTGCACGTTCAGC	TGT	35	110	0.00236077	C	35
F3	2	AGA	R	52	800	AAATTGAAGATAAAATGTAATGGGAAGTTTCCCTGCGCAAGCTGTGAGATATATTCATGTGAGTGCACGTTCAGC	TTG	24	59	0.00126623	L	53
F3	2	AGA	R	52	800	AAATTTAAGATAAAATGTAATGGGAAGTTTCCCTGCGCAAGCTGTGAGATATATTCATGTGAGTGCACGTTCAGC	TTT	23	59	0.00126623	F	23
F3	3	AAG	K	53	800	AAAAGAAATATAAAATGTAATGGGAAGTTTCCCTGCGCAAGCTGTGAGATATATTCATGTGAGTGCACGTTCAGC	AAT	21	56	0.00120185	N	21
F3	3	AAG	K	53	800	AAAAGAACGATAAAATGTAATGGGAAGTTTCCCTGCGCAAGCTGTGAGATATATTCATGTGAGTGCACGTTCAGC	ACG	15	26	0.000558	T	29
F3	3	AAG	K	53	800	AAAAGAACTATAAAATGTAATGGGAAGTTTCCCTGCGCAAGCTGTGAGATATATTCATGTGAGTGCACGTTCAGC	ACT	14	36	0.000772615	T	29
F3	3	AAG	K	53	800	AAAAGAAGGATAAAATGTAATGGGAAGTTTCCCTGCGCAAGCTGTGAGATATATTCATGTGAGTGCACGTTCAGC	AGG	31	115	0.00246808	R	74
F3	3	AAG	K	53	800	AAAAGAAGTATAAAATGTAATGGGAAGTTTCCCTGCGCAAGCTGTGAGATATATTCATGTGAGTGCACGTTCAGC	AGT	11	26	0.000558	S	39
F3	3	AAG	K	53	800	AAAAGAATGATAAAATGTAATGGGAAGTTTCCCTGCGCAAGCTGTGAGATATATTCATGTGAGTGCACGTTCAGC	ATG	23	69	0.00148085	M	23
F3	3	AAG	K	53	800	AAAAGAATTATAAAATGTAATGGGAAGTTTCCCTGCGCAAGCTGTGAGATATATTCATGTGAGTGCACGTTCAGC	ATT	24	80	0.00171692	I	24
F3	3	AAG	K	53	800	AAAAGACAGATAAAATGTAATGGGAAGTTTCCCTGCGCAAGCTGTGAGATATATTCATGTGAGTGCACGTTCAGC	CAG	9	20	0.000429231	Q	9
F3	3	AAG	K	53	800	AAAAGACATATAAAATGTAATGGGAAGTTTCCCTGCGCAAGCTGTGAGATATATTCATGTGAGTGCACGTTCAGC	CAT	12	27	0.000579461	H	12
F3	3	AAG	K	53	800	AAAAGACCGATAAAATGTAATGGGAAGTTTCCCTGCGCAAGCTGTGAGATATATTCATGTGAGTGCACGTTCAGC	CCG	9	22	0.000472154	P	17
F3	3	AAG	K	53	800	AAAAGACCTATAAAATGTAATGGGAAGTTTCCCTGCGCAAGCTGTGAGATATATTCATGTGAGTGCACGTTCAGC	CCT	8	28	0.000600923	P	17
F3	3	AAG	K	53	800	AAAAGACGGATAAAATGTAATGGGAAGTTTCCCTGCGCAAGCTGTGAGATATATTCATGTGAGTGCACGTTCAGC	CGG	18	36	0.000772615	R	74
F3	3	AAG	K	53	800	AAAAGACGTATAAAATGTAATGGGAAGTTTCCCTGCGCAAGCTGTGAGATATATTCATGTGAGTGCACGTTCAGC	CGT	25	58	0.00124477	R	74
F3	3	AAG	K	53	800	AAAAGACTGATAAAATGTAATGGGAAGTTTCCCTGCGCAAGCTGTGAGATATATTCATGTGAGTGCACGTTCAGC	CTG	17	106	0.00227492	L	50
F3	3	AAG	K	53	800	AAAAGACTTATAAAATGTAATGGGAAGTTTCCCTGCGCAAGCTGTGAGATATATTCATGTGAGTGCACGTTCAGC	CTT	15	26	0.000558	L	50
F3	3	AAG	K	53	800	AAAAGAGAGATAAAATGTAATGGGAAGTTTCCCTGCGCAAGCTGTGAGATATATTCATGTGAGTGCACGTTCAGC	GAG	29	55	0.00118038	E	29
F3	3	AAG	K	53	800	AAAAGAGATATAAAATGTAATGGGAAGTTTCCCTGCGCAAGCTGTGAGATATATTCATGTGAGTGCACGTTCAGC	GAT	31	102	0.00218908	D	31
F3	3	AAG	K	53	800	AAAAGAGCGATAAAATGTAATGGGAAGTTTCCCTGCGCAAGCTGTGAGATATATTCATGTGAGTGCACGTTCAGC	GCG	9	17	0.000364846	A	24
F3	3	AAG	K	53	800	AAAAGAGCTATAAAATGTAATGGGAAGTTTCCCTGCGCAAGCTGTGAGATATATTCATGTGAGTGCACGTTCAGC	GCT	15	40	0.000858461	A	24
F3	3	AAG	K	53	800	AAAAGAGGGATAAAATGTAATGGGAAGTTTCCCTGCGCAAGCTGTGAGATATATTCATGTGAGTGCACGTTCAGC	GGG	35	112	0.00240369	G	59
F3	3	AAG	K	53	800	AAAAGAGGTATAAAATGTAATGGGAAGTTTCCCTGCGCAAGCTGTGAGATATATTCATGTGAGTGCACGTTCAGC	GGT	24	53	0.00113746	G	59
F3	3	AAG	K	53	800	AAAAGAGTGATAAAATGTAATGGGAAGTTTCCCTGCGCAAGCTGTGAGATATATTCATGTGAGTGCACGTTCAGC	GTG	24	50	0.00107308	V	60
F3	3	AAG	K	53	800	AAAAGAGTTATAAAATGTAATGGGAAGTTTCCCTGCGCAAGCTGTGAGATATATTCATGTGAGTGCACGTTCAGC	GTT	36	83	0.00178131	V	60
F3	3	AAG	K	53	800	AAAAGATAGATAAAATGTAATGGGAAGTTTCCCTGCGCAAGCTGTGAGATATATTCATGTGAGTGCACGTTCAGC	TAG	15	26	0.000558	*	15
F3	3	AAG	K	53	800	AAAAGATATATAAAATGTAATGGGAAGTTTCCCTGCGCAAGCTGTGAGATATATTCATGTGAGTGCACGTTCAGC	TAT	30	82	0.00175985	Y	30
F3	3	AAG	K	53	800	AAAAGATCGATAAAATGTAATGGGAAGTTTCCCTGCGCAAGCTGTGAGATATATTCATGTGAGTGCACGTTCAGC	TCG	17	38	0.000815538	S	39
F3	3	AAG	K	53	800	AAAAGATCTATAAAATGTAATGGGAAGTTTCCCTGCGCAAGCTGTGAGATATATTCATGTGAGTGCACGTTCAGC	TCT	11	23	0.000493615	S	39
F3	3	AAG	K	53	800	AAAAGATGGATAAAATGTAATGGGAAGTTTCCCTGCGCAAGCTGTGAGATATATTCATGTGAGTGCACGTTCAGC	TGG	29	163	0.00349823	W	29
F3	3	AAG	K	53	800	AAAAGATGTATAAAATGTAATGGGAAGTTTCCCTGCGCAAGCTGTGAGATATATTCATGTGAGTGCACGTTCAGC	TGT	31	68	0.00145938	C	31
F3	3	AAG	K	53	800	AAAAGATTGATAAAATGTAATGGGAAGTTTCCCTGCGCAAGCTGTGAGATATATTCATGTGAGTGCACGTTCAGC	TTG	18	79	0.00169546	L	50
F3	3	AAG	K	53	800	AAAAGATTTATAAAATGTAATGGGAAGTTTCCCTGCGCAAGCTGTGAGATATATTCATGTGAGTGCACGTTCAGC	TTT	29	56	0.00120185	F	29
F3	4	ATA	I	54	800	AAAAGAAAGAAGAAATGTAATGGGAAGTTTCCCTGCGCAAGCTGTGAGATATATTCATGTGAGTGCACGTTCAGC	AAG	22	29	0.000622384	K	22
F3	4	ATA	I	54	800	AAAAGAAAGAATAAATGTAATGGGAAGTTTCCCTGCGCAAGCTGTGAGATATATTCATGTGAGTGCACGTTCAGC	AAT	28	62	0.00133061	N	28
F3	4	ATA	I	54	800	AAAAGAAAGACGAAATGTAATGGGAAGTTTCCCTGCGCAAGCTGTGAGATATATTCATGTGAGTGCACGTTCAGC	ACG	15	28	0.000600923	T	29
F3	4	ATA	I	54	800	AAAAGAAAGACTAAATGTAATGGGAAGTTTCCCTGCGCAAGCTGTGAGATATATTCATGTGAGTGCACGTTCAGC	ACT	14	27	0.000579461	T	29
F3	4	ATA	I	54	800	AAAAGAAAGAGGAAATGTAATGGGAAGTTTCCCTGCGCAAGCTGTGAGATATATTCATGTGAGTGCACGTTCAGC	AGG	35	81	0.00173838	R	79
F3	4	ATA	I	54	800	AAAAGAAAGAGTAAATGTAATGGGAAGTTTCCCTGCGCAAGCTGTGAGATATATTCATGTGAGTGCACGTTCAGC	AGT	24	64	0.00137354	S	68
F3	4	ATA	I	54	800	AAAAGAAAGATGAAATGTAATGGGAAGTTTCCCTGCGCAAGCTGTGAGATATATTCATGTGAGTGCACGTTCAGC	ATG	27	101	0.00216761	M	27
F3	4	ATA	I	54	800	AAAAGAAAGATTAAATGTAATGGGAAGTTTCCCTGCGCAAGCTGTGAGATATATTCATGTGAGTGCACGTTCAGC	ATT	23	53	0.00113746	I	23
F3	4	ATA	I	54	800	AAAAGAAAGCAGAAATGTAATGGGAAGTTTCCCTGCGCAAGCTGTGAGATATATTCATGTGAGTGCACGTTCAGC	CAG	13	24	0.000515077	Q	13
F3	4	ATA	I	54	800	AAAAGAAAGCATAAATGTAATGGGAAGTTTCCCTGCGCAAGCTGTGAGATATATTCATGTGAGTGCACGTTCAGC	CAT	15	42	0.000901384	H	15
F3	4	ATA	I	54	800	AAAAGAAAGCCGAAATGTAATGGGAAGTTTCCCTGCGCAAGCTGTGAGATATATTCATGTGAGTGCACGTTCAGC	CCG	8	20	0.000429231	P	17
F3	4	ATA	I	54	800	AAAAGAAAGCCTAAATGTAATGGGAAGTTTCCCTGCGCAAGCTGTGAGATATATTCATGTGAGTGCACGTTCAGC	CCT	9	23	0.000493615	P	17
F3	4	ATA	I	54	800	AAAAGAAAGCGGAAATGTAATGGGAAGTTTCCCTGCGCAAGCTGTGAGATATATTCATGTGAGTGCACGTTCAGC	CGG	22	62	0.00133061	R	79
F3	4	ATA	I	54	800	AAAAGAAAGCGTAAATGTAATGGGAAGTTTCCCTGCGCAAGCTGTGAGATATATTCATGTGAGTGCACGTTCAGC	CGT	22	60	0.00128769	R	79
F3	4	ATA	I	54	800	AAAAGAAAGCTGAAATGTAATGGGAAGTTTCCCTGCGCAAGCTGTGAGATATATTCATGTGAGTGCACGTTCAGC	CTG	19	39	0.000837	L	72
F3	4	ATA	I	54	800	AAAAGAAAGCTTAAATGTAATGGGAAGTTTCCCTGCGCAAGCTGTGAGATATATTCATGTGAGTGCACGTTCAGC	CTT	19	26	0.000558	L	72
F3	4	ATA	I	54	800	AAAAGAAAGGAGAAATGTAATGGGAAGTTTCCCTGCGCAAGCTGTGAGATATATTCATGTGAGTGCACGTTCAGC	GAG	34	75	0.00160961	E	34
F3	4	ATA	I	54	800	AAAAGAAAGGATAAATGTAATGGGAAGTTTCCCTGCGCAAGCTGTGAGATATATTCATGTGAGTGCACGTTCAGC	GAT	37	89	0.00191008	D	37
F3	4	ATA	I	54	800	AAAAGAAAGGCGAAATGTAATGGGAAGTTTCCCTGCGCAAGCTGTGAGATATATTCATGTGAGTGCACGTTCAGC	GCG	20	56	0.00120185	A	41
F3	4	ATA	I	54	800	AAAAGAAAGGCTAAATGTAATGGGAAGTTTCCCTGCGCAAGCTGTGAGATATATTCATGTGAGTGCACGTTCAGC	GCT	21	41	0.000879923	A	41
F3	4	ATA	I	54	800	AAAAGAAAGGGGAAATGTAATGGGAAGTTTCCCTGCGCAAGCTGTGAGATATATTCATGTGAGTGCACGTTCAGC	GGG	53	176	0.00377723	G	95
F3	4	ATA	I	54	800	AAAAGAAAGGGTAAATGTAATGGGAAGTTTCCCTGCGCAAGCTGTGAGATATATTCATGTGAGTGCACGTTCAGC	GGT	42	96	0.00206031	G	95
F3	4	ATA	I	54	800	AAAAGAAAGGTGAAATGTAATGGGAAGTTTCCCTGCGCAAGCTGTGAGATATATTCATGTGAGTGCACGTTCAGC	GTG	32	150	0.00321923	V	72
F3	4	ATA	I	54	800	AAAAGAAAGGTTAAATGTAATGGGAAGTTTCCCTGCGCAAGCTGTGAGATATATTCATGTGAGTGCACGTTCAGC	GTT	40	114	0.00244661	V	72
F3	4	ATA	I	54	800	AAAAGAAAGTAGAAATGTAATGGGAAGTTTCCCTGCGCAAGCTGTGAGATATATTCATGTGAGTGCACGTTCAGC	TAG	24	50	0.00107308	*	24
F3	4	ATA	I	54	800	AAAAGAAAGTATAAATGTAATGGGAAGTTTCCCTGCGCAAGCTGTGAGATATATTCATGTGAGTGCACGTTCAGC	TAT	21	74	0.00158815	Y	21
F3	4	ATA	I	54	800	AAAAGAAAGTCGAAATGTAATGGGAAGTTTCCCTGCGCAAGCTGTGAGATATATTCATGTGAGTGCACGTTCAGC	TCG	26	104	0.002232	S	68
F3	4	ATA	I	54	800	AAAAGAAAGTCTAAATGTAATGGGAAGTTTCCCTGCGCAAGCTGTGAGATATATTCATGTGAGTGCACGTTCAGC	TCT	18	42	0.000901384	S	68
F3	4	ATA	I	54	800	AAAAGAAAGTGGAAATGTAATGGGAAGTTTCCCTGCGCAAGCTGTGAGATATATTCATGTGAGTGCACGTTCAGC	TGG	34	73	0.00156669	W	34
F3	4	ATA	I	54	800	AAAAGAAAGTGTAAATGTAATGGGAAGTTTCCCTGCGCAAGCTGTGAGATATATTCATGTGAGTGCACGTTCAGC	TGT	23	87	0.00186715	C	23
F3	4	ATA	I	54	800	AAAAGAAAGTTGAAATGTAATGGGAAGTTTCCCTGCGCAAGCTGTGAGATATATTCATGTGAGTGCACGTTCAGC	TTG	34	75	0.00160961	L	72
F3	4	ATA	I	54	800	AAAAGAAAGTTTAAATGTAATGGGAAGTTTCCCTGCGCAAGCTGTGAGATATATTCATGTGAGTGCACGTTCAGC	TTT	32	67	0.00143792	F	32
F3	5	AAA	K	55	800	AAAAGAAAGATAAAGTGTAATGGGAAGTTTCCCTGCGCAAGCTGTGAGATATATTCATGTGAGTGCACGTTCAGC	AAG	17	74	0.00158815	K	17
F3	5	AAA	K	55	800	AAAAGAAAGATAAATTGTAATGGGAAGTTTCCCTGCGCAAGCTGTGAGATATATTCATGTGAGTGCACGTTCAGC	AAT	24	59	0.00126623	N	24
F3	5	AAA	K	55	800	AAAAGAAAGATAACGTGTAATGGGAAGTTTCCCTGCGCAAGCTGTGAGATATATTCATGTGAGTGCACGTTCAGC	ACG	10	37	0.000794077	T	17
F3	5	AAA	K	55	800	AAAAGAAAGATAACTTGTAATGGGAAGTTTCCCTGCGCAAGCTGTGAGATATATTCATGTGAGTGCACGTTCAGC	ACT	7	16	0.000343384	T	17
F3	5	AAA	K	55	800	AAAAGAAAGATAAGGTGTAATGGGAAGTTTCCCTGCGCAAGCTGTGAGATATATTCATGTGAGTGCACGTTCAGC	AGG	16	108	0.00231785	R	41
F3	5	AAA	K	55	800	AAAAGAAAGATAAGTTGTAATGGGAAGTTTCCCTGCGCAAGCTGTGAGATATATTCATGTGAGTGCACGTTCAGC	AGT	13	31	0.000665307	S	35
F3	5	AAA	K	55	800	AAAAGAAAGATAATGTGTAATGGGAAGTTTCCCTGCGCAAGCTGTGAGATATATTCATGTGAGTGCACGTTCAGC	ATG	19	92	0.00197446	M	19
F3	5	AAA	K	55	800	AAAAGAAAGATAATTTGTAATGGGAAGTTTCCCTGCGCAAGCTGTGAGATATATTCATGTGAGTGCACGTTCAGC	ATT	16	45	0.000965769	I	16
F3	5	AAA	K	55	800	AAAAGAAAGATACAGTGTAATGGGAAGTTTCCCTGCGCAAGCTGTGAGATATATTCATGTGAGTGCACGTTCAGC	CAG	12	96	0.00206031	Q	12
F3	5	AAA	K	55	800	AAAAGAAAGATACATTGTAATGGGAAGTTTCCCTGCGCAAGCTGTGAGATATATTCATGTGAGTGCACGTTCAGC	CAT	7	10	0.000214615	H	7
F3	5	AAA	K	55	800	AAAAGAAAGATACCGTGTAATGGGAAGTTTCCCTGCGCAAGCTGTGAGATATATTCATGTGAGTGCACGTTCAGC	CCG	14	32	0.000686769	P	22
F3	5	AAA	K	55	800	AAAAGAAAGATACCTTGTAATGGGAAGTTTCCCTGCGCAAGCTGTGAGATATATTCATGTGAGTGCACGTTCAGC	CCT	8	17	0.000364846	P	22
F3	5	AAA	K	55	800	AAAAGAAAGATACGGTGTAATGGGAAGTTTCCCTGCGCAAGCTGTGAGATATATTCATGTGAGTGCACGTTCAGC	CGG	15	31	0.000665307	R	41
F3	5	AAA	K	55	800	AAAAGAAAGATACGTTGTAATGGGAAGTTTCCCTGCGCAAGCTGTGAGATATATTCATGTGAGTGCACGTTCAGC	CGT	10	21	0.000450692	R	41
F3	5	AAA	K	55	800	AAAAGAAAGATACTGTGTAATGGGAAGTTTCCCTGCGCAAGCTGTGAGATATATTCATGTGAGTGCACGTTCAGC	CTG	10	17	0.000364846	L	35
F3	5	AAA	K	55	800	AAAAGAAAGATACTTTGTAATGGGAAGTTTCCCTGCGCAAGCTGTGAGATATATTCATGTGAGTGCACGTTCAGC	CTT	7	21	0.000450692	L	35
F3	5	AAA	K	55	800	AAAAGAAAGATAGAGTGTAATGGGAAGTTTCCCTGCGCAAGCTGTGAGATATATTCATGTGAGTGCACGTTCAGC	GAG	15	26	0.000558	E	15
F3	5	AAA	K	55	800	AAAAGAAAGATAGATTGTAATGGGAAGTTTCCCTGCGCAAGCTGTGAGATATATTCATGTGAGTGCACGTTCAGC	GAT	16	33	0.00070823	D	16
F3	5	AAA	K	55	800	AAAAGAAAGATAGCGTGTAATGGGAAGTTTCCCTGCGCAAGCTGTGAGATATATTCATGTGAGTGCACGTTCAGC	GCG	9	25	0.000536538	A	20
F3	5	AAA	K	55	800	AAAAGAAAGATAGCTTGTAATGGGAAGTTTCCCTGCGCAAGCTGTGAGATATATTCATGTGAGTGCACGTTCAGC	GCT	11	29	0.000622384	A	20
F3	5	AAA	K	55	800	AAAAGAAAGATAGGGTGTAATGGGAAGTTTCCCTGCGCAAGCTGTGAGATATATTCATGTGAGTGCACGTTCAGC	GGG	29	94	0.00201738	G	42
F3	5	AAA	K	55	800	AAAAGAAAGATAGGTTGTAATGGGAAGTTTCCCTGCGCAAGCTGTGAGATATATTCATGTGAGTGCACGTTCAGC	GGT	13	40	0.000858461	G	42
F3	5	AAA	K	55	800	AAAAGAAAGATAGTGTGTAATGGGAAGTTTCCCTGCGCAAGCTGTGAGATATATTCATGTGAGTGCACGTTCAGC	GTG	21	84	0.00180277	V	41
F3	5	AAA	K	55	800	AAAAGAAAGATAGTTTGTAATGGGAAGTTTCCCTGCGCAAGCTGTGAGATATATTCATGTGAGTGCACGTTCAGC	GTT	20	102	0.00218908	V	41
F3	5	AAA	K	55	800	AAAAGAAAGATATAGTGTAATGGGAAGTTTCCCTGCGCAAGCTGTGAGATATATTCATGTGAGTGCACGTTCAGC	TAG	16	23	0.000493615	*	16
F3	5	AAA	K	55	800	AAAAGAAAGATATATTGTAATGGGAAGTTTCCCTGCGCAAGCTGTGAGATATATTCATGTGAGTGCACGTTCAGC	TAT	20	34	0.000729692	Y	20
F3	5	AAA	K	55	800	AAAAGAAAGATATCGTGTAATGGGAAGTTTCCCTGCGCAAGCTGTGAGATATATTCATGTGAGTGCACGTTCAGC	TCG	14	36	0.000772615	S	35
F3	5	AAA	K	55	800	AAAAGAAAGATATCTTGTAATGGGAAGTTTCCCTGCGCAAGCTGTGAGATATATTCATGTGAGTGCACGTTCAGC	TCT	8	11	0.000236077	S	35
F3	5	AAA	K	55	800	AAAAGAAAGATATGGTGTAATGGGAAGTTTCCCTGCGCAAGCTGTGAGATATATTCATGTGAGTGCACGTTCAGC	TGG	29	85	0.00182423	W	29
F3	5	AAA	K	55	800	AAAAGAAAGATATGTTGTAATGGGAAGTTTCCCTGCGCAAGCTGTGAGATATATTCATGTGAGTGCACGTTCAGC	TGT	19	47	0.00100869	C	19
F3	5	AAA	K	55	800	AAAAGAAAGATATTGTGTAATGGGAAGTTTCCCTGCGCAAGCTGTGAGATATATTCATGTGAGTGCACGTTCAGC	TTG	18	51	0.00109454	L	35
F3	5	AAA	K	55	800	AAAAGAAAGATATTTTGTAATGGGAAGTTTCCCTGCGCAAGCTGTGAGATATATTCATGTGAGTGCACGTTCAGC	TTT	17	29	0.000622384	F	17
F3	6	TGT	C	56	800	AAAAGAAAGATAAAAAAGAATGGGAAGTTTCCCTGCGCAAGCTGTGAGATATATTCATGTGAGTGCACGTTCAGC	AAG	25	98	0.00210323	K	25
F3	6	TGT	C	56	800	AAAAGAAAGATAAAAAATAATGGGAAGTTTCCCTGCGCAAGCTGTGAGATATATTCATGTGAGTGCACGTTCAGC	AAT	15	40	0.000858461	N	15
F3	6	TGT	C	56	800	AAAAGAAAGATAAAAACGAATGGGAAGTTTCCCTGCGCAAGCTGTGAGATATATTCATGTGAGTGCACGTTCAGC	ACG	15	57	0.00122331	T	25
F3	6	TGT	C	56	800	AAAAGAAAGATAAAAACTAATGGGAAGTTTCCCTGCGCAAGCTGTGAGATATATTCATGTGAGTGCACGTTCAGC	ACT	10	24	0.000515077	T	25
F3	6	TGT	C	56	800	AAAAGAAAGATAAAAAGGAATGGGAAGTTTCCCTGCGCAAGCTGTGAGATATATTCATGTGAGTGCACGTTCAGC	AGG	25	63	0.00135208	R	64
F3	6	TGT	C	56	800	AAAAGAAAGATAAAAAGTAATGGGAAGTTTCCCTGCGCAAGCTGTGAGATATATTCATGTGAGTGCACGTTCAGC	AGT	20	36	0.000772615	S	50
F3	6	TGT	C	56	800	AAAAGAAAGATAAAAATGAATGGGAAGTTTCCCTGCGCAAGCTGTGAGATATATTCATGTGAGTGCACGTTCAGC	ATG	20	36	0.000772615	M	20
F3	6	TGT	C	56	800	AAAAGAAAGATAAAAATTAATGGGAAGTTTCCCTGCGCAAGCTGTGAGATATATTCATGTGAGTGCACGTTCAGC	ATT	18	36	0.000772615	I	18
F3	6	TGT	C	56	800	AAAAGAAAGATAAAACAGAATGGGAAGTTTCCCTGCGCAAGCTGTGAGATATATTCATGTGAGTGCACGTTCAGC	CAG	9	16	0.000343384	Q	9
F3	6	TGT	C	56	800	AAAAGAAAGATAAAACATAATGGGAAGTTTCCCTGCGCAAGCTGTGAGATATATTCATGTGAGTGCACGTTCAGC	CAT	15	32	0.000686769	H	15
F3	6	TGT	C	56	800	AAAAGAAAGATAAAACCGAATGGGAAGTTTCCCTGCGCAAGCTGTGAGATATATTCATGTGAGTGCACGTTCAGC	CCG	7	14	0.000300461	P	16
F3	6	TGT	C	56	800	AAAAGAAAGATAAAACCTAATGGGAAGTTTCCCTGCGCAAGCTGTGAGATATATTCATGTGAGTGCACGTTCAGC	CCT	9	56	0.00120185	P	16
F3	6	TGT	C	56	800	AAAAGAAAGATAAAACGGAATGGGAAGTTTCCCTGCGCAAGCTGTGAGATATATTCATGTGAGTGCACGTTCAGC	CGG	24	49	0.00105161	R	64
F3	6	TGT	C	56	800	AAAAGAAAGATAAAACGTAATGGGAAGTTTCCCTGCGCAAGCTGTGAGATATATTCATGTGAGTGCACGTTCAGC	CGT	15	29	0.000622384	R	64
F3	6	TGT	C	56	800	AAAAGAAAGATAAAACTGAATGGGAAGTTTCCCTGCGCAAGCTGTGAGATATATTCATGTGAGTGCACGTTCAGC	CTG	13	42	0.000901384	L	52
F3	6	TGT	C	56	800	AAAAGAAAGATAAAACTTAATGGGAAGTTTCCCTGCGCAAGCTGTGAGATATATTCATGTGAGTGCACGTTCAGC	CTT	10	25	0.000536538	L	52
F3	6	TGT	C	56	800	AAAAGAAAGATAAAAGAGAATGGGAAGTTTCCCTGCGCAAGCTGTGAGATATATTCATGTGAGTGCACGTTCAGC	GAG	16	31	0.000665307	E	16
F3	6	TGT	C	56	800	AAAAGAAAGATAAAAGATAATGGGAAGTTTCCCTGCGCAAGCTGTGAGATATATTCATGTGAGTGCACGTTCAGC	GAT	20	54	0.00115892	D	20
F3	6	TGT	C	56	800	AAAAGAAAGATAAAAGCGAATGGGAAGTTTCCCTGCGCAAGCTGTGAGATATATTCATGTGAGTGCACGTTCAGC	GCG	20	63	0.00135208	A	32
F3	6	TGT	C	56	800	AAAAGAAAGATAAAAGCTAATGGGAAGTTTCCCTGCGCAAGCTGTGAGATATATTCATGTGAGTGCACGTTCAGC	GCT	12	46	0.00098723	A	32
F3	6	TGT	C	56	800	AAAAGAAAGATAAAAGGGAATGGGAAGTTTCCCTGCGCAAGCTGTGAGATATATTCATGTGAGTGCACGTTCAGC	GGG	26	91	0.001953	G	59
F3	6	TGT	C	56	800	AAAAGAAAGATAAAAGGTAATGGGAAGTTTCCCTGCGCAAGCTGTGAGATATATTCATGTGAGTGCACGTTCAGC	GGT	33	146	0.00313338	G	59
F3	6	TGT	C	56	800	AAAAGAAAGATAAAAGTGAATGGGAAGTTTCCCTGCGCAAGCTGTGAGATATATTCATGTGAGTGCACGTTCAGC	GTG	22	58	0.00124477	V	48
F3	6	TGT	C	56	800	AAAAGAAAGATAAAAGTTAATGGGAAGTTTCCCTGCGCAAGCTGTGAGATATATTCATGTGAGTGCACGTTCAGC	GTT	26	38	0.000815538	V	48
F3	6	TGT	C	56	800	AAAAGAAAGATAAAATAGAATGGGAAGTTTCCCTGCGCAAGCTGTGAGATATATTCATGTGAGTGCACGTTCAGC	TAG	20	41	0.000879923	*	20
F3	6	TGT	C	56	800	AAAAGAAAGATAAAATATAATGGGAAGTTTCCCTGCGCAAGCTGTGAGATATATTCATGTGAGTGCACGTTCAGC	TAT	21	65	0.001395	Y	21
F3	6	TGT	C	56	800	AAAAGAAAGATAAAATCGAATGGGAAGTTTCCCTGCGCAAGCTGTGAGATATATTCATGTGAGTGCACGTTCAGC	TCG	15	30	0.000643846	S	50
F3	6	TGT	C	56	800	AAAAGAAAGATAAAATCTAATGGGAAGTTTCCCTGCGCAAGCTGTGAGATATATTCATGTGAGTGCACGTTCAGC	TCT	15	58	0.00124477	S	50
F3	6	TGT	C	56	800	AAAAGAAAGATAAAATGGAATGGGAAGTTTCCCTGCGCAAGCTGTGAGATATATTCATGTGAGTGCACGTTCAGC	TGG	35	126	0.00270415	W	35
F3	6	TGT	C	56	800	AAAAGAAAGATAAAATTGAATGGGAAGTTTCCCTGCGCAAGCTGTGAGATATATTCATGTGAGTGCACGTTCAGC	TTG	29	107	0.00229638	L	52
F3	6	TGT	C	56	800	AAAAGAAAGATAAAATTTAATGGGAAGTTTCCCTGCGCAAGCTGTGAGATATATTCATGTGAGTGCACGTTCAGC	TTT	30	191	0.00409915	F	30
F3	7	AAT	N	57	800	AAAAGAAAGATAAAATGTAAGGGGAAGTTTCCCTGCGCAAGCTGTGAGATATATTCATGTGAGTGCACGTTCAGC	AAG	17	83	0.00178131	K	17
F3	7	AAT	N	57	800	AAAAGAAAGATAAAATGTACGGGGAAGTTTCCCTGCGCAAGCTGTGAGATATATTCATGTGAGTGCACGTTCAGC	ACG	21	48	0.00103015	T	25
F3	7	AAT	N	57	800	AAAAGAAAGATAAAATGTACTGGGAAGTTTCCCTGCGCAAGCTGTGAGATATATTCATGTGAGTGCACGTTCAGC	ACT	4	5	0.000107308	T	25
F3	7	AAT	N	57	800	AAAAGAAAGATAAAATGTAGGGGGAAGTTTCCCTGCGCAAGCTGTGAGATATATTCATGTGAGTGCACGTTCAGC	AGG	27	61	0.00130915	R	63
F3	7	AAT	N	57	800	AAAAGAAAGATAAAATGTAGTGGGAAGTTTCCCTGCGCAAGCTGTGAGATATATTCATGTGAGTGCACGTTCAGC	AGT	27	155	0.00332654	S	59
F3	7	AAT	N	57	800	AAAAGAAAGATAAAATGTATGGGGAAGTTTCCCTGCGCAAGCTGTGAGATATATTCATGTGAGTGCACGTTCAGC	ATG	24	46	0.00098723	M	24
F3	7	AAT	N	57	800	AAAAGAAAGATAAAATGTATTGGGAAGTTTCCCTGCGCAAGCTGTGAGATATATTCATGTGAGTGCACGTTCAGC	ATT	15	42	0.000901384	I	15
F3	7	AAT	N	57	800	AAAAGAAAGATAAAATGTCAGGGGAAGTTTCCCTGCGCAAGCTGTGAGATATATTCATGTGAGTGCACGTTCAGC	CAG	16	29	0.000622384	Q	16
F3	7	AAT	N	57	800	AAAAGAAAGATAAAATGTCATGGGAAGTTTCCCTGCGCAAGCTGTGAGATATATTCATGTGAGTGCACGTTCAGC	CAT	21	29	0.000622384	H	21
F3	7	AAT	N	57	800	AAAAGAAAGATAAAATGTCCGGGGAAGTTTCCCTGCGCAAGCTGTGAGATATATTCATGTGAGTGCACGTTCAGC	CCG	11	65	0.001395	P	20
F3	7	AAT	N	57	800	AAAAGAAAGATAAAATGTCCTGGGAAGTTTCCCTGCGCAAGCTGTGAGATATATTCATGTGAGTGCACGTTCAGC	CCT	9	21	0.000450692	P	20
F3	7	AAT	N	57	800	AAAAGAAAGATAAAATGTCGGGGGAAGTTTCCCTGCGCAAGCTGTGAGATATATTCATGTGAGTGCACGTTCAGC	CGG	17	32	0.000686769	R	63
F3	7	AAT	N	57	800	AAAAGAAAGATAAAATGTCGTGGGAAGTTTCCCTGCGCAAGCTGTGAGATATATTCATGTGAGTGCACGTTCAGC	CGT	19	42	0.000901384	R	63
F3	7	AAT	N	57	800	AAAAGAAAGATAAAATGTCTGGGGAAGTTTCCCTGCGCAAGCTGTGAGATATATTCATGTGAGTGCACGTTCAGC	CTG	18	53	0.00113746	L	50
F3	7	AAT	N	57	800	AAAAGAAAGATAAAATGTCTTGGGAAGTTTCCCTGCGCAAGCTGTGAGATATATTCATGTGAGTGCACGTTCAGC	CTT	7	11	0.000236077	L	50
F3	7	AAT	N	57	800	AAAAGAAAGATAAAATGTGAGGGGAAGTTTCCCTGCGCAAGCTGTGAGATATATTCATGTGAGTGCACGTTCAGC	GAG	26	122	0.00261831	E	26
F3	7	AAT	N	57	800	AAAAGAAAGATAAAATGTGATGGGAAGTTTCCCTGCGCAAGCTGTGAGATATATTCATGTGAGTGCACGTTCAGC	GAT	27	115	0.00246808	D	27
F3	7	AAT	N	57	800	AAAAGAAAGATAAAATGTGCGGGGAAGTTTCCCTGCGCAAGCTGTGAGATATATTCATGTGAGTGCACGTTCAGC	GCG	18	77	0.00165254	A	36
F3	7	AAT	N	57	800	AAAAGAAAGATAAAATGTGCTGGGAAGTTTCCCTGCGCAAGCTGTGAGATATATTCATGTGAGTGCACGTTCAGC	GCT	18	38	0.000815538	A	36
F3	7	AAT	N	57	800	AAAAGAAAGATAAAATGTGGGGGGAAGTTTCCCTGCGCAAGCTGTGAGATATATTCATGTGAGTGCACGTTCAGC	GGG	53	155	0.00332654	G	86
F3	7	AAT	N	57	800	AAAAGAAAGATAAAATGTGGTGGGAAGTTTCCCTGCGCAAGCTGTGAGATATATTCATGTGAGTGCACGTTCAGC	GGT	33	156	0.003348	G	86
F3	7	AAT	N	57	800	AAAAGAAAGATAAAATGTGTGGGGAAGTTTCCCTGCGCAAGCTGTGAGATATATTCATGTGAGTGCACGTTCAGC	GTG	38	148	0.00317631	V	67
F3	7	AAT	N	57	800	AAAAGAAAGATAAAATGTGTTGGGAAGTTTCCCTGCGCAAGCTGTGAGATATATTCATGTGAGTGCACGTTCAGC	GTT	29	53	0.00113746	V	67
F3	7	AAT	N	57	800	AAAAGAAAGATAAAATGTTAGGGGAAGTTTCCCTGCGCAAGCTGTGAGATATATTCATGTGAGTGCACGTTCAGC	TAG	33	77	0.00165254	*	33
F3	7	AAT	N	57	800	AAAAGAAAGATAAAATGTTATGGGAAGTTTCCCTGCGCAAGCTGTGAGATATATTCATGTGAGTGCACGTTCAGC	TAT	30	103	0.00221054	Y	30
F3	7	AAT	N	57	800	AAAAGAAAGATAAAATGTTCGGGGAAGTTTCCCTGCGCAAGCTGTGAGATATATTCATGTGAGTGCACGTTCAGC	TCG	16	96	0.00206031	S	59
F3	7	AAT	N	57	800	AAAAGAAAGATAAAATGTTCTGGGAAGTTTCCCTGCGCAAGCTGTGAGATATATTCATGTGAGTGCACGTTCAGC	TCT	16	42	0.000901384	S	59
F3	7	AAT	N	57	800	AAAAGAAAGATAAAATGTTGGGGGAAGTTTCCCTGCGCAAGCTGTGAGATATATTCATGTGAGTGCACGTTCAGC	TGG	30	63	0.00135208	W	30
F3	7	AAT	N	57	800	AAAAGAAAGATAAAATGTTGTGGGAAGTTTCCCTGCGCAAGCTGTGAGATATATTCATGTGAGTGCACGTTCAGC	TGT	23	51	0.00109454	C	23
F3	7	AAT	N	57	800	AAAAGAAAGATAAAATGTTTGGGGAAGTTTCCCTGCGCAAGCTGTGAGATATATTCATGTGAGTGCACGTTCAGC	TTG	25	128	0.00274708	L	50
F3	7	AAT	N	57	800	AAAAGAAAGATAAAATGTTTTGGGAAGTTTCCCTGCGCAAGCTGTGAGATATATTCATGTGAGTGCACGTTCAGC	TTT	24	41	0.000879923	F	24
F3	8	GGG	G	58	800	AAAAGAAAGATAAAATGTAATAAGAAGTTTCCCTGCGCAAGCTGTGAGATATATTCATGTGAGTGCACGTTCAGC	AAG	20	40	0.000858461	K	20
F3	8	GGG	G	58	800	AAAAGAAAGATAAAATGTAATAATAAGTTTCCCTGCGCAAGCTGTGAGATATATTCATGTGAGTGCACGTTCAGC	AAT	16	25	0.000536538	N	16
F3	8	GGG	G	58	800	AAAAGAAAGATAAAATGTAATACGAAGTTTCCCTGCGCAAGCTGTGAGATATATTCATGTGAGTGCACGTTCAGC	ACG	8	23	0.000493615	T	15
F3	8	GGG	G	58	800	AAAAGAAAGATAAAATGTAATACTAAGTTTCCCTGCGCAAGCTGTGAGATATATTCATGTGAGTGCACGTTCAGC	ACT	7	19	0.000407769	T	15
F3	8	GGG	G	58	800	AAAAGAAAGATAAAATGTAATAGGAAGTTTCCCTGCGCAAGCTGTGAGATATATTCATGTGAGTGCACGTTCAGC	AGG	21	103	0.00221054	R	64
F3	8	GGG	G	58	800	AAAAGAAAGATAAAATGTAATAGTAAGTTTCCCTGCGCAAGCTGTGAGATATATTCATGTGAGTGCACGTTCAGC	AGT	22	44	0.000944307	S	40
F3	8	GGG	G	58	800	AAAAGAAAGATAAAATGTAATATGAAGTTTCCCTGCGCAAGCTGTGAGATATATTCATGTGAGTGCACGTTCAGC	ATG	19	33	0.00070823	M	19
F3	8	GGG	G	58	800	AAAAGAAAGATAAAATGTAATATTAAGTTTCCCTGCGCAAGCTGTGAGATATATTCATGTGAGTGCACGTTCAGC	ATT	19	35	0.000751154	I	19
F3	8	GGG	G	58	800	AAAAGAAAGATAAAATGTAATCAGAAGTTTCCCTGCGCAAGCTGTGAGATATATTCATGTGAGTGCACGTTCAGC	CAG	11	28	0.000600923	Q	11
F3	8	GGG	G	58	800	AAAAGAAAGATAAAATGTAATCATAAGTTTCCCTGCGCAAGCTGTGAGATATATTCATGTGAGTGCACGTTCAGC	CAT	20	54	0.00115892	H	20
F3	8	GGG	G	58	800	AAAAGAAAGATAAAATGTAATCCGAAGTTTCCCTGCGCAAGCTGTGAGATATATTCATGTGAGTGCACGTTCAGC	CCG	6	16	0.000343384	P	11
F3	8	GGG	G	58	800	AAAAGAAAGATAAAATGTAATCCTAAGTTTCCCTGCGCAAGCTGTGAGATATATTCATGTGAGTGCACGTTCAGC	CCT	5	10	0.000214615	P	11
F3	8	GGG	G	58	800	AAAAGAAAGATAAAATGTAATCGGAAGTTTCCCTGCGCAAGCTGTGAGATATATTCATGTGAGTGCACGTTCAGC	CGG	23	47	0.00100869	R	64
F3	8	GGG	G	58	800	AAAAGAAAGATAAAATGTAATCGTAAGTTTCCCTGCGCAAGCTGTGAGATATATTCATGTGAGTGCACGTTCAGC	CGT	20	80	0.00171692	R	64
F3	8	GGG	G	58	800	AAAAGAAAGATAAAATGTAATCTGAAGTTTCCCTGCGCAAGCTGTGAGATATATTCATGTGAGTGCACGTTCAGC	CTG	17	36	0.000772615	L	53
F3	8	GGG	G	58	800	AAAAGAAAGATAAAATGTAATCTTAAGTTTCCCTGCGCAAGCTGTGAGATATATTCATGTGAGTGCACGTTCAGC	CTT	19	36	0.000772615	L	53
F3	8	GGG	G	58	800	AAAAGAAAGATAAAATGTAATGAGAAGTTTCCCTGCGCAAGCTGTGAGATATATTCATGTGAGTGCACGTTCAGC	GAG	21	151	0.00324069	E	21
F3	8	GGG	G	58	800	AAAAGAAAGATAAAATGTAATGATAAGTTTCCCTGCGCAAGCTGTGAGATATATTCATGTGAGTGCACGTTCAGC	GAT	15	63	0.00135208	D	15
F3	8	GGG	G	58	800	AAAAGAAAGATAAAATGTAATGCGAAGTTTCCCTGCGCAAGCTGTGAGATATATTCATGTGAGTGCACGTTCAGC	GCG	9	14	0.000300461	A	21
F3	8	GGG	G	58	800	AAAAGAAAGATAAAATGTAATGCTAAGTTTCCCTGCGCAAGCTGTGAGATATATTCATGTGAGTGCACGTTCAGC	GCT	12	60	0.00128769	A	21
F3	8	GGG	G	58	800	AAAAGAAAGATAAAATGTAATGGTAAGTTTCCCTGCGCAAGCTGTGAGATATATTCATGTGAGTGCACGTTCAGC	GGT	20	56	0.00120185	G	20
F3	8	GGG	G	58	800	AAAAGAAAGATAAAATGTAATGTGAAGTTTCCCTGCGCAAGCTGTGAGATATATTCATGTGAGTGCACGTTCAGC	GTG	31	70	0.00150231	V	51
F3	8	GGG	G	58	800	AAAAGAAAGATAAAATGTAATGTTAAGTTTCCCTGCGCAAGCTGTGAGATATATTCATGTGAGTGCACGTTCAGC	GTT	20	40	0.000858461	V	51
F3	8	GGG	G	58	800	AAAAGAAAGATAAAATGTAATTAGAAGTTTCCCTGCGCAAGCTGTGAGATATATTCATGTGAGTGCACGTTCAGC	TAG	23	40	0.000858461	*	23
F3	8	GGG	G	58	800	AAAAGAAAGATAAAATGTAATTATAAGTTTCCCTGCGCAAGCTGTGAGATATATTCATGTGAGTGCACGTTCAGC	TAT	19	42	0.000901384	Y	19
F3	8	GGG	G	58	800	AAAAGAAAGATAAAATGTAATTCGAAGTTTCCCTGCGCAAGCTGTGAGATATATTCATGTGAGTGCACGTTCAGC	TCG	12	85	0.00182423	S	40
F3	8	GGG	G	58	800	AAAAGAAAGATAAAATGTAATTCTAAGTTTCCCTGCGCAAGCTGTGAGATATATTCATGTGAGTGCACGTTCAGC	TCT	6	13	0.000279	S	40
F3	8	GGG	G	58	800	AAAAGAAAGATAAAATGTAATTGGAAGTTTCCCTGCGCAAGCTGTGAGATATATTCATGTGAGTGCACGTTCAGC	TGG	22	34	0.000729692	W	22
F3	8	GGG	G	58	800	AAAAGAAAGATAAAATGTAATTGTAAGTTTCCCTGCGCAAGCTGTGAGATATATTCATGTGAGTGCACGTTCAGC	TGT	20	35	0.000751154	C	20
F3	8	GGG	G	58	800	AAAAGAAAGATAAAATGTAATTTGAAGTTTCCCTGCGCAAGCTGTGAGATATATTCATGTGAGTGCACGTTCAGC	TTG	17	36	0.000772615	L	53
F3	8	GGG	G	58	800	AAAAGAAAGATAAAATGTAATTTTAAGTTTCCCTGCGCAAGCTGTGAGATATATTCATGTGAGTGCACGTTCAGC	TTT	18	74	0.00158815	F	18
F3	9	AAG	K	59	800	AAAAGAAAGATAAAATGTAATGGGAATTTTCCCTGCGCAAGCTGTGAGATATATTCATGTGAGTGCACGTTCAGC	AAT	16	46	0.00098723	N	16
F3	9	AAG	K	59	800	AAAAGAAAGATAAAATGTAATGGGACGTTTCCCTGCGCAAGCTGTGAGATATATTCATGTGAGTGCACGTTCAGC	ACG	10	16	0.000343384	T	16
F3	9	AAG	K	59	800	AAAAGAAAGATAAAATGTAATGGGACTTTTCCCTGCGCAAGCTGTGAGATATATTCATGTGAGTGCACGTTCAGC	ACT	6	17	0.000364846	T	16
F3	9	AAG	K	59	800	AAAAGAAAGATAAAATGTAATGGGAGGTTTCCCTGCGCAAGCTGTGAGATATATTCATGTGAGTGCACGTTCAGC	AGG	21	48	0.00103015	R	52
F3	9	AAG	K	59	800	AAAAGAAAGATAAAATGTAATGGGAGTTTTCCCTGCGCAAGCTGTGAGATATATTCATGTGAGTGCACGTTCAGC	AGT	21	82	0.00175985	S	50
F3	9	AAG	K	59	800	AAAAGAAAGATAAAATGTAATGGGATGTTTCCCTGCGCAAGCTGTGAGATATATTCATGTGAGTGCACGTTCAGC	ATG	10	29	0.000622384	M	10
F3	9	AAG	K	59	800	AAAAGAAAGATAAAATGTAATGGGATTTTTCCCTGCGCAAGCTGTGAGATATATTCATGTGAGTGCACGTTCAGC	ATT	20	40	0.000858461	I	20
F3	9	AAG	K	59	800	AAAAGAAAGATAAAATGTAATGGGCAGTTTCCCTGCGCAAGCTGTGAGATATATTCATGTGAGTGCACGTTCAGC	CAG	13	37	0.000794077	Q	13
F3	9	AAG	K	59	800	AAAAGAAAGATAAAATGTAATGGGCATTTTCCCTGCGCAAGCTGTGAGATATATTCATGTGAGTGCACGTTCAGC	CAT	14	32	0.000686769	H	14
F3	9	AAG	K	59	800	AAAAGAAAGATAAAATGTAATGGGCCGTTTCCCTGCGCAAGCTGTGAGATATATTCATGTGAGTGCACGTTCAGC	CCG	6	7	0.000150231	P	12
F3	9	AAG	K	59	800	AAAAGAAAGATAAAATGTAATGGGCCTTTTCCCTGCGCAAGCTGTGAGATATATTCATGTGAGTGCACGTTCAGC	CCT	6	19	0.000407769	P	12
F3	9	AAG	K	59	800	AAAAGAAAGATAAAATGTAATGGGCGGTTTCCCTGCGCAAGCTGTGAGATATATTCATGTGAGTGCACGTTCAGC	CGG	16	43	0.000922846	R	52
F3	9	AAG	K	59	800	AAAAGAAAGATAAAATGTAATGGGCGTTTTCCCTGCGCAAGCTGTGAGATATATTCATGTGAGTGCACGTTCAGC	CGT	15	74	0.00158815	R	52
F3	9	AAG	K	59	800	AAAAGAAAGATAAAATGTAATGGGCTGTTTCCCTGCGCAAGCTGTGAGATATATTCATGTGAGTGCACGTTCAGC	CTG	17	35	0.000751154	L	54
F3	9	AAG	K	59	800	AAAAGAAAGATAAAATGTAATGGGCTTTTTCCCTGCGCAAGCTGTGAGATATATTCATGTGAGTGCACGTTCAGC	CTT	12	20	0.000429231	L	54
F3	9	AAG	K	59	800	AAAAGAAAGATAAAATGTAATGGGGAGTTTCCCTGCGCAAGCTGTGAGATATATTCATGTGAGTGCACGTTCAGC	GAG	25	92	0.00197446	E	25
F3	9	AAG	K	59	800	AAAAGAAAGATAAAATGTAATGGGGATTTTCCCTGCGCAAGCTGTGAGATATATTCATGTGAGTGCACGTTCAGC	GAT	19	49	0.00105161	D	19
F3	9	AAG	K	59	800	AAAAGAAAGATAAAATGTAATGGGGCGTTTCCCTGCGCAAGCTGTGAGATATATTCATGTGAGTGCACGTTCAGC	GCG	17	49	0.00105161	A	32
F3	9	AAG	K	59	800	AAAAGAAAGATAAAATGTAATGGGGCTTTTCCCTGCGCAAGCTGTGAGATATATTCATGTGAGTGCACGTTCAGC	GCT	15	35	0.000751154	A	32
F3	9	AAG	K	59	800	AAAAGAAAGATAAAATGTAATGGGGGGTTTCCCTGCGCAAGCTGTGAGATATATTCATGTGAGTGCACGTTCAGC	GGG	37	76	0.00163108	G	57
F3	9	AAG	K	59	800	AAAAGAAAGATAAAATGTAATGGGGGTTTTCCCTGCGCAAGCTGTGAGATATATTCATGTGAGTGCACGTTCAGC	GGT	20	37	0.000794077	G	57
F3	9	AAG	K	59	800	AAAAGAAAGATAAAATGTAATGGGGTGTTTCCCTGCGCAAGCTGTGAGATATATTCATGTGAGTGCACGTTCAGC	GTG	18	40	0.000858461	V	40
F3	9	AAG	K	59	800	AAAAGAAAGATAAAATGTAATGGGGTTTTTCCCTGCGCAAGCTGTGAGATATATTCATGTGAGTGCACGTTCAGC	GTT	22	112	0.00240369	V	40
F3	9	AAG	K	59	800	AAAAGAAAGATAAAATGTAATGGGTAGTTTCCCTGCGCAAGCTGTGAGATATATTCATGTGAGTGCACGTTCAGC	TAG	28	117	0.002511	*	28
F3	9	AAG	K	59	800	AAAAGAAAGATAAAATGTAATGGGTATTTTCCCTGCGCAAGCTGTGAGATATATTCATGTGAGTGCACGTTCAGC	TAT	14	26	0.000558	Y	14
F3	9	AAG	K	59	800	AAAAGAAAGATAAAATGTAATGGGTCGTTTCCCTGCGCAAGCTGTGAGATATATTCATGTGAGTGCACGTTCAGC	TCG	14	35	0.000751154	S	50
F3	9	AAG	K	59	800	AAAAGAAAGATAAAATGTAATGGGTCTTTTCCCTGCGCAAGCTGTGAGATATATTCATGTGAGTGCACGTTCAGC	TCT	15	34	0.000729692	S	50
F3	9	AAG	K	59	800	AAAAGAAAGATAAAATGTAATGGGTGGTTTCCCTGCGCAAGCTGTGAGATATATTCATGTGAGTGCACGTTCAGC	TGG	29	119	0.00255392	W	29
F3	9	AAG	K	59	800	AAAAGAAAGATAAAATGTAATGGGTGTTTTCCCTGCGCAAGCTGTGAGATATATTCATGTGAGTGCACGTTCAGC	TGT	25	48	0.00103015	C	25
F3	9	AAG	K	59	800	AAAAGAAAGATAAAATGTAATGGGTTGTTTCCCTGCGCAAGCTGTGAGATATATTCATGTGAGTGCACGTTCAGC	TTG	25	53	0.00113746	L	54
F3	9	AAG	K	59	800	AAAAGAAAGATAAAATGTAATGGGTTTTTTCCCTGCGCAAGCTGTGAGATATATTCATGTGAGTGCACGTTCAGC	TTT	15	28	0.000600923	F	15
F3	10	TTT	F	60	800	AAAAGAAAGATAAAATGTAATGGGAAGAAGCCCTGCGCAAGCTGTGAGATATATTCATGTGAGTGCACGTTCAGC	AAG	9	19	0.000407769	K	9
F3	10	TTT	F	60	800	AAAAGAAAGATAAAATGTAATGGGAAGAATCCCTGCGCAAGCTGTGAGATATATTCATGTGAGTGCACGTTCAGC	AAT	5	9	0.000193154	N	5
F3	10	TTT	F	60	800	AAAAGAAAGATAAAATGTAATGGGAAGACGCCCTGCGCAAGCTGTGAGATATATTCATGTGAGTGCACGTTCAGC	ACG	2	4	8.58461e-05	T	3
F3	10	TTT	F	60	800	AAAAGAAAGATAAAATGTAATGGGAAGACTCCCTGCGCAAGCTGTGAGATATATTCATGTGAGTGCACGTTCAGC	ACT	1	2	4.29231e-05	T	3
F3	10	TTT	F	60	800	AAAAGAAAGATAAAATGTAATGGGAAGAGGCCCTGCGCAAGCTGTGAGATATATTCATGTGAGTGCACGTTCAGC	AGG	5	14	0.000300461	R	12
F3	10	TTT	F	60	800	AAAAGAAAGATAAAATGTAATGGGAAGAGTCCCTGCGCAAGCTGTGAGATATATTCATGTGAGTGCACGTTCAGC	AGT	10	15	0.000321923	S	19
F3	10	TTT	F	60	800	AAAAGAAAGATAAAATGTAATGGGAAGATGCCCTGCGCAAGCTGTGAGATATATTCATGTGAGTGCACGTTCAGC	ATG	3	25	0.000536538	M	3
F3	10	TTT	F	60	800	AAAAGAAAGATAAAATGTAATGGGAAGATTCCCTGCGCAAGCTGTGAGATATATTCATGTGAGTGCACGTTCAGC	ATT	5	13	0.000279	I	5
F3	10	TTT	F	60	800	AAAAGAAAGATAAAATGTAATGGGAAGCAGCCCTGCGCAAGCTGTGAGATATATTCATGTGAGTGCACGTTCAGC	CAG	6	20	0.000429231	Q	6
F3	10	TTT	F	60	800	AAAAGAAAGATAAAATGTAATGGGAAGCATCCCTGCGCAAGCTGTGAGATATATTCATGTGAGTGCACGTTCAGC	CAT	2	4	8.58461e-05	H	2
F3	10	TTT	F	60	800	AAAAGAAAGATAAAATGTAATGGGAAGCCGCCCTGCGCAAGCTGTGAGATATATTCATGTGAGTGCACGTTCAGC	CCG	5	15	0.000321923	P	7
F3	10	TTT	F	60	800	AAAAGAAAGATAAAATGTAATGGGAAGCCTCCCTGCGCAAGCTGTGAGATATATTCATGTGAGTGCACGTTCAGC	CCT	2	6	0.000128769	P	7
F3	10	TTT	F	60	800	AAAAGAAAGATAAAATGTAATGGGAAGCGGCCCTGCGCAAGCTGTGAGATATATTCATGTGAGTGCACGTTCAGC	CGG	5	10	0.000214615	R	12
F3	10	TTT	F	60	800	AAAAGAAAGATAAAATGTAATGGGAAGCGTCCCTGCGCAAGCTGTGAGATATATTCATGTGAGTGCACGTTCAGC	CGT	2	12	0.000257538	R	12
F3	10	TTT	F	60	800	AAAAGAAAGATAAAATGTAATGGGAAGCTGCCCTGCGCAAGCTGTGAGATATATTCATGTGAGTGCACGTTCAGC	CTG	3	4	8.58461e-05	L	16
F3	10	TTT	F	60	800	AAAAGAAAGATAAAATGTAATGGGAAGCTTCCCTGCGCAAGCTGTGAGATATATTCATGTGAGTGCACGTTCAGC	CTT	4	4	8.58461e-05	L	16
F3	10	TTT	F	60	800	AAAAGAAAGATAAAATGTAATGGGAAGGAGCCCTGCGCAAGCTGTGAGATATATTCATGTGAGTGCACGTTCAGC	GAG	4	11	0.000236077	E	4
F3	10	TTT	F	60	800	AAAAGAAAGATAAAATGTAATGGGAAGGATCCCTGCGCAAGCTGTGAGATATATTCATGTGAGTGCACGTTCAGC	GAT	7	9	0.000193154	D	7
F3	10	TTT	F	60	800	AAAAGAAAGATAAAATGTAATGGGAAGGCGCCCTGCGCAAGCTGTGAGATATATTCATGTGAGTGCACGTTCAGC	GCG	5	17	0.000364846	A	8
F3	10	TTT	F	60	800	AAAAGAAAGATAAAATGTAATGGGAAGGCTCCCTGCGCAAGCTGTGAGATATATTCATGTGAGTGCACGTTCAGC	GCT	3	10	0.000214615	A	8
F3	10	TTT	F	60	800	AAAAGAAAGATAAAATGTAATGGGAAGGGGCCCTGCGCAAGCTGTGAGATATATTCATGTGAGTGCACGTTCAGC	GGG	9	17	0.000364846	G	15
F3	10	TTT	F	60	800	AAAAGAAAGATAAAATGTAATGGGAAGGGTCCCTGCGCAAGCTGTGAGATATATTCATGTGAGTGCACGTTCAGC	GGT	6	16	0.000343384	G	15
F3	10	TTT	F	60	800	AAAAGAAAGATAAAATGTAATGGGAAGGTGCCCTGCGCAAGCTGTGAGATATATTCATGTGAGTGCACGTTCAGC	GTG	9	22	0.000472154	V	16
F3	10	TTT	F	60	800	AAAAGAAAGATAAAATGTAATGGGAAGGTTCCCTGCGCAAGCTGTGAGATATATTCATGTGAGTGCACGTTCAGC	GTT	7	19	0.000407769	V	16
F3	10	TTT	F	60	800	AAAAGAAAGATAAAATGTAATGGGAAGTAGCCCTGCGCAAGCTGTGAGATATATTCATGTGAGTGCACGTTCAGC	TAG	3	5	0.000107308	*	3
F3	10	TTT	F	60	800	AAAAGAAAGATAAAATGTAATGGGAAGTATCCCTGCGCAAGCTGTGAGATATATTCATGTGAGTGCACGTTCAGC	TAT	3	3	6.43846e-05	Y	3
F3	10	TTT	F	60	800	AAAAGAAAGATAAAATGTAATGGGAAGTCGCCCTGCGCAAGCTGTGAGATATATTCATGTGAGTGCACGTTCAGC	TCG	5	15	0.000321923	S	19
F3	10	TTT	F	60	800	AAAAGAAAGATAAAATGTAATGGGAAGTCTCCCTGCGCAAGCTGTGAGATATATTCATGTGAGTGCACGTTCAGC	TCT	4	8	0.000171692	S	19
F3	10	TTT	F	60	800	AAAAGAAAGATAAAATGTAATGGGAAGTGGCCCTGCGCAAGCTGTGAGATATATTCATGTGAGTGCACGTTCAGC	TGG	12	40	0.000858461	W	12
F3	10	TTT	F	60	800	AAAAGAAAGATAAAATGTAATGGGAAGTGTCCCTGCGCAAGCTGTGAGATATATTCATGTGAGTGCACGTTCAGC	TGT	5	9	0.000193154	C	5
F3	10	TTT	F	60	800	AAAAGAAAGATAAAATGTAATGGGAAGTTGCCCTGCGCAAGCTGTGAGATATATTCATGTGAGTGCACGTTCAGC	TTG	9	24	0.000515077	L	16
F3	11	CCC	P	61	800	AAAAGAAAGATAAAATGTAATGGGAAGTTTAAGTGCGCAAGCTGTGAGATATATTCATGTGAGTGCACGTTCAGC	AAG	17	37	0.000794077	K	17
F3	11	CCC	P	61	800	AAAAGAAAGATAAAATGTAATGGGAAGTTTAATTGCGCAAGCTGTGAGATATATTCATGTGAGTGCACGTTCAGC	AAT	23	61	0.00130915	N	23
F3	11	CCC	P	61	800	AAAAGAAAGATAAAATGTAATGGGAAGTTTACGTGCGCAAGCTGTGAGATATATTCATGTGAGTGCACGTTCAGC	ACG	11	21	0.000450692	T	19
F3	11	CCC	P	61	800	AAAAGAAAGATAAAATGTAATGGGAAGTTTACTTGCGCAAGCTGTGAGATATATTCATGTGAGTGCACGTTCAGC	ACT	8	27	0.000579461	T	19
F3	11	CCC	P	61	800	AAAAGAAAGATAAAATGTAATGGGAAGTTTAGGTGCGCAAGCTGTGAGATATATTCATGTGAGTGCACGTTCAGC	AGG	26	97	0.00208177	R	54
F3	11	CCC	P	61	800	AAAAGAAAGATAAAATGTAATGGGAAGTTTAGTTGCGCAAGCTGTGAGATATATTCATGTGAGTGCACGTTCAGC	AGT	16	73	0.00156669	S	47
F3	11	CCC	P	61	800	AAAAGAAAGATAAAATGTAATGGGAAGTTTATGTGCGCAAGCTGTGAGATATATTCATGTGAGTGCACGTTCAGC	ATG	23	43	0.000922846	M	23
F3	11	CCC	P	61	800	AAAAGAAAGATAAAATGTAATGGGAAGTTTATTTGCGCAAGCTGTGAGATATATTCATGTGAGTGCACGTTCAGC	ATT	16	38	0.000815538	I	16
F3	11	CCC	P	61	800	AAAAGAAAGATAAAATGTAATGGGAAGTTTCAGTGCGCAAGCTGTGAGATATATTCATGTGAGTGCACGTTCAGC	CAG	15	42	0.000901384	Q	15
F3	11	CCC	P	61	800	AAAAGAAAGATAAAATGTAATGGGAAGTTTCATTGCGCAAGCTGTGAGATATATTCATGTGAGTGCACGTTCAGC	CAT	8	22	0.000472154	H	8
F3	11	CCC	P	61	800	AAAAGAAAGATAAAATGTAATGGGAAGTTTCCGTGCGCAAGCTGTGAGATATATTCATGTGAGTGCACGTTCAGC	CCG	8	16	0.000343384	P	21
F3	11	CCC	P	61	800	AAAAGAAAGATAAAATGTAATGGGAAGTTTCCTTGCGCAAGCTGTGAGATATATTCATGTGAGTGCACGTTCAGC	CCT	13	20	0.000429231	P	21
F3	11	CCC	P	61	800	AAAAGAAAGATAAAATGTAATGGGAAGTTTCGGTGCGCAAGCTGTGAGATATATTCATGTGAGTGCACGTTCAGC	CGG	16	38	0.000815538	R	54
F3	11	CCC	P	61	800	AAAAGAAAGATAAAATGTAATGGGAAGTTTCGTTGCGCAAGCTGTGAGATATATTCATGTGAGTGCACGTTCAGC	CGT	12	26	0.000558	R	54
F3	11	CCC	P	61	800	AAAAGAAAGATAAAATGTAATGGGAAGTTTCTGTGCGCAAGCTGTGAGATATATTCATGTGAGTGCACGTTCAGC	CTG	15	111	0.00238223	L	42
F3	11	CCC	P	61	800	AAAAGAAAGATAAAATGTAATGGGAAGTTTCTTTGCGCAAGCTGTGAGATATATTCATGTGAGTGCACGTTCAGC	CTT	8	10	0.000214615	L	42
F3	11	CCC	P	61	800	AAAAGAAAGATAAAATGTAATGGGAAGTTTGAGTGCGCAAGCTGTGAGATATATTCATGTGAGTGCACGTTCAGC	GAG	21	42	0.000901384	E	21
F3	11	CCC	P	61	800	AAAAGAAAGATAAAATGTAATGGGAAGTTTGATTGCGCAAGCTGTGAGATATATTCATGTGAGTGCACGTTCAGC	GAT	11	21	0.000450692	D	11
F3	11	CCC	P	61	800	AAAAGAAAGATAAAATGTAATGGGAAGTTTGCGTGCGCAAGCTGTGAGATATATTCATGTGAGTGCACGTTCAGC	GCG	12	26	0.000558	A	19
F3	11	CCC	P	61	800	AAAAGAAAGATAAAATGTAATGGGAAGTTTGCTTGCGCAAGCTGTGAGATATATTCATGTGAGTGCACGTTCAGC	GCT	7	12	0.000257538	A	19
F3	11	CCC	P	61	800	AAAAGAAAGATAAAATGTAATGGGAAGTTTGGGTGCGCAAGCTGTGAGATATATTCATGTGAGTGCACGTTCAGC	GGG	29	107	0.00229638	G	56
F3	11	CCC	P	61	800	AAAAGAAAGATAAAATGTAATGGGAAGTTTGGTTGCGCAAGCTGTGAGATATATTCATGTGAGTGCACGTTCAGC	GGT	27	107	0.00229638	G	56
F3	11	CCC	P	61	800	AAAAGAAAGATAAAATGTAATGGGAAGTTTGTGTGCGCAAGCTGTGAGATATATTCATGTGAGTGCACGTTCAGC	GTG	14	37	0.000794077	V	39
F3	11	CCC	P	61	800	AAAAGAAAGATAAAATGTAATGGGAAGTTTGTTTGCGCAAGCTGTGAGATATATTCATGTGAGTGCACGTTCAGC	GTT	25	62	0.00133061	V	39
F3	11	CCC	P	61	800	AAAAGAAAGATAAAATGTAATGGGAAGTTTTAGTGCGCAAGCTGTGAGATATATTCATGTGAGTGCACGTTCAGC	TAG	20	70	0.00150231	*	20
F3	11	CCC	P	61	800	AAAAGAAAGATAAAATGTAATGGGAAGTTTTATTGCGCAAGCTGTGAGATATATTCATGTGAGTGCACGTTCAGC	TAT	20	37	0.000794077	Y	20
F3	11	CCC	P	61	800	AAAAGAAAGATAAAATGTAATGGGAAGTTTTCGTGCGCAAGCTGTGAGATATATTCATGTGAGTGCACGTTCAGC	TCG	15	83	0.00178131	S	47
F3	11	CCC	P	61	800	AAAAGAAAGATAAAATGTAATGGGAAGTTTTCTTGCGCAAGCTGTGAGATATATTCATGTGAGTGCACGTTCAGC	TCT	16	105	0.00225346	S	47
F3	11	CCC	P	61	800	AAAAGAAAGATAAAATGTAATGGGAAGTTTTGGTGCGCAAGCTGTGAGATATATTCATGTGAGTGCACGTTCAGC	TGG	38	140	0.00300461	W	38
F3	11	CCC	P	61	800	AAAAGAAAGATAAAATGTAATGGGAAGTTTTGTTGCGCAAGCTGTGAGATATATTCATGTGAGTGCACGTTCAGC	TGT	33	113	0.00242515	C	33
F3	11	CCC	P	61	800	AAAAGAAAGATAAAATGTAATGGGAAGTTTTTGTGCGCAAGCTGTGAGATATATTCATGTGAGTGCACGTTCAGC	TTG	19	42	0.000901384	L	42
F3	11	CCC	P	61	800	AAAAGAAAGATAAAATGTAATGGGAAGTTTTTTTGCGCAAGCTGTGAGATATATTCATGTGAGTGCACGTTCAGC	TTT	17	39	0.000837	F	17
F3	12	TGC	C	62	800	AAAAGAAAGATAAAATGTAATGGGAAGTTTCCCAAGGCAAGCTGTGAGATATATTCATGTGAGTGCACGTTCAGC	AAG	13	33	0.00070823	K	13
F3	12	TGC	C	62	800	AAAAGAAAGATAAAATGTAATGGGAAGTTTCCCAATGCAAGCTGTGAGATATATTCATGTGAGTGCACGTTCAGC	AAT	11	25	0.000536538	N	11
F3	12	TGC	C	62	800	AAAAGAAAGATAAAATGTAATGGGAAGTTTCCCACGGCAAGCTGTGAGATATATTCATGTGAGTGCACGTTCAGC	ACG	8	42	0.000901384	T	17
F3	12	TGC	C	62	800	AAAAGAAAGATAAAATGTAATGGGAAGTTTCCCACTGCAAGCTGTGAGATATATTCATGTGAGTGCACGTTCAGC	ACT	9	60	0.00128769	T	17
F3	12	TGC	C	62	800	AAAAGAAAGATAAAATGTAATGGGAAGTTTCCCAGGGCAAGCTGTGAGATATATTCATGTGAGTGCACGTTCAGC	AGG	15	43	0.000922846	R	30
F3	12	TGC	C	62	800	AAAAGAAAGATAAAATGTAATGGGAAGTTTCCCAGTGCAAGCTGTGAGATATATTCATGTGAGTGCACGTTCAGC	AGT	15	45	0.000965769	S	27
F3	12	TGC	C	62	800	AAAAGAAAGATAAAATGTAATGGGAAGTTTCCCATGGCAAGCTGTGAGATATATTCATGTGAGTGCACGTTCAGC	ATG	15	29	0.000622384	M	15
F3	12	TGC	C	62	800	AAAAGAAAGATAAAATGTAATGGGAAGTTTCCCATTGCAAGCTGTGAGATATATTCATGTGAGTGCACGTTCAGC	ATT	12	40	0.000858461	I	12
F3	12	TGC	C	62	800	AAAAGAAAGATAAAATGTAATGGGAAGTTTCCCCAGGCAAGCTGTGAGATATATTCATGTGAGTGCACGTTCAGC	CAG	9	19	0.000407769	Q	9
F3	12	TGC	C	62	800	AAAAGAAAGATAAAATGTAATGGGAAGTTTCCCCATGCAAGCTGTGAGATATATTCATGTGAGTGCACGTTCAGC	CAT	6	16	0.000343384	H	6
F3	12	TGC	C	62	800	AAAAGAAAGATAAAATGTAATGGGAAGTTTCCCCCGGCAAGCTGTGAGATATATTCATGTGAGTGCACGTTCAGC	CCG	9	19	0.000407769	P	19
F3	12	TGC	C	62	800	AAAAGAAAGATAAAATGTAATGGGAAGTTTCCCCCTGCAAGCTGTGAGATATATTCATGTGAGTGCACGTTCAGC	CCT	10	14	0.000300461	P	19
F3	12	TGC	C	62	800	AAAAGAAAGATAAAATGTAATGGGAAGTTTCCCCGGGCAAGCTGTGAGATATATTCATGTGAGTGCACGTTCAGC	CGG	10	18	0.000386308	R	30
F3	12	TGC	C	62	800	AAAAGAAAGATAAAATGTAATGGGAAGTTTCCCCGTGCAAGCTGTGAGATATATTCATGTGAGTGCACGTTCAGC	CGT	5	8	0.000171692	R	30
F3	12	TGC	C	62	800	AAAAGAAAGATAAAATGTAATGGGAAGTTTCCCCTGGCAAGCTGTGAGATATATTCATGTGAGTGCACGTTCAGC	CTG	7	12	0.000257538	L	34
F3	12	TGC	C	62	800	AAAAGAAAGATAAAATGTAATGGGAAGTTTCCCCTTGCAAGCTGTGAGATATATTCATGTGAGTGCACGTTCAGC	CTT	7	18	0.000386308	L	34
F3	12	TGC	C	62	800	AAAAGAAAGATAAAATGTAATGGGAAGTTTCCCGAGGCAAGCTGTGAGATATATTCATGTGAGTGCACGTTCAGC	GAG	16	40	0.000858461	E	16
F3	12	TGC	C	62	800	AAAAGAAAGATAAAATGTAATGGGAAGTTTCCCGATGCAAGCTGTGAGATATATTCATGTGAGTGCACGTTCAGC	GAT	15	38	0.000815538	D	15
F3	12	TGC	C	62	800	AAAAGAAAGATAAAATGTAATGGGAAGTTTCCCGCGGCAAGCTGTGAGATATATTCATGTGAGTGCACGTTCAGC	GCG	9	12	0.000257538	A	18
F3	12	TGC	C	62	800	AAAAGAAAGATAAAATGTAATGGGAAGTTTCCCGCTGCAAGCTGTGAGATATATTCATGTGAGTGCACGTTCAGC	GCT	9	68	0.00145938	A	18
F3	12	TGC	C	62	800	AAAAGAAAGATAAAATGTAATGGGAAGTTTCCCGGGGCAAGCTGTGAGATATATTCATGTGAGTGCACGTTCAGC	GGG	32	74	0.00158815	G	62
F3	12	TGC	C	62	800	AAAAGAAAGATAAAATGTAATGGGAAGTTTCCCGGTGCAAGCTGTGAGATATATTCATGTGAGTGCACGTTCAGC	GGT	30	101	0.00216761	G	62
F3	12	TGC	C	62	800	AAAAGAAAGATAAAATGTAATGGGAAGTTTCCCGTGGCAAGCTGTGAGATATATTCATGTGAGTGCACGTTCAGC	GTG	21	57	0.00122331	V	44
F3	12	TGC	C	62	800	AAAAGAAAGATAAAATGTAATGGGAAGTTTCCCGTTGCAAGCTGTGAGATATATTCATGTGAGTGCACGTTCAGC	GTT	23	46	0.00098723	V	44
F3	12	TGC	C	62	800	AAAAGAAAGATAAAATGTAATGGGAAGTTTCCCTAGGCAAGCTGTGAGATATATTCATGTGAGTGCACGTTCAGC	TAG	9	24	0.000515077	*	9
F3	12	TGC	C	62	800	AAAAGAAAGATAAAATGTAATGGGAAGTTTCCCTATGCAAGCTGTGAGATATATTCATGTGAGTGCACGTTCAGC	TAT	16	94	0.00201738	Y	16
F3	12	TGC	C	62	800	AAAAGAAAGATAAAATGTAATGGGAAGTTTCCCTCGGCAAGCTGTGAGATATATTCATGTGAGTGCACGTTCAGC	TCG	4	11	0.000236077	S	27
F3	12	TGC	C	62	800	AAAAGAAAGATAAAATGTAATGGGAAGTTTCCCTCTGCAAGCTGTGAGATATATTCATGTGAGTGCACGTTCAGC	TCT	8	9	0.000193154	S	27
F3	12	TGC	C	62	800	AAAAGAAAGATAAAATGTAATGGGAAGTTTCCCTGGGCAAGCTGTGAGATATATTCATGTGAGTGCACGTTCAGC	TGG	19	61	0.00130915	W	19
F3	12	TGC	C	62	800	AAAAGAAAGATAAAATGTAATGGGAAGTTTCCCTGTGCAAGCTGTGAGATATATTCATGTGAGTGCACGTTCAGC	TGT	23	104	0.002232	C	23
F3	12	TGC	C	62	800	AAAAGAAAGATAAAATGTAATGGGAAGTTTCCCTTGGCAAGCTGTGAGATATATTCATGTGAGTGCACGTTCAGC	TTG	20	81	0.00173838	L	34
F3	12	TGC	C	62	800	AAAAGAAAGATAAAATGTAATGGGAAGTTTCCCTTTGCAAGCTGTGAGATATATTCATGTGAGTGCACGTTCAGC	TTT	16	25	0.000536538	F	16
F3	13	GCA	A	63	800	AAAAGAAAGATAAAATGTAATGGGAAGTTTCCCTGCAAGAGCTGTGAGATATATTCATGTGAGTGCACGTTCAGC	AAG	19	36	0.000772615	K	19
F3	13	GCA	A	63	800	AAAAGAAAGATAAAATGTAATGGGAAGTTTCCCTGCAATAGCTGTGAGATATATTCATGTGAGTGCACGTTCAGC	AAT	26	59	0.00126623	N	26
F3	13	GCA	A	63	800	AAAAGAAAGATAAAATGTAATGGGAAGTTTCCCTGCACGAGCTGTGAGATATATTCATGTGAGTGCACGTTCAGC	ACG	13	73	0.00156669	T	30
F3	13	GCA	A	63	800	AAAAGAAAGATAAAATGTAATGGGAAGTTTCCCTGCACTAGCTGTGAGATATATTCATGTGAGTGCACGTTCAGC	ACT	17	33	0.00070823	T	30
F3	13	GCA	A	63	800	AAAAGAAAGATAAAATGTAATGGGAAGTTTCCCTGCAGGAGCTGTGAGATATATTCATGTGAGTGCACGTTCAGC	AGG	33	127	0.00272561	R	77
F3	13	GCA	A	63	800	AAAAGAAAGATAAAATGTAATGGGAAGTTTCCCTGCAGTAGCTGTGAGATATATTCATGTGAGTGCACGTTCAGC	AGT	30	172	0.00369138	S	66
F3	13	GCA	A	63	800	AAAAGAAAGATAAAATGTAATGGGAAGTTTCCCTGCATGAGCTGTGAGATATATTCATGTGAGTGCACGTTCAGC	ATG	28	63	0.00135208	M	28
F3	13	GCA	A	63	800	AAAAGAAAGATAAAATGTAATGGGAAGTTTCCCTGCATTAGCTGTGAGATATATTCATGTGAGTGCACGTTCAGC	ATT	27	50	0.00107308	I	27
F3	13	GCA	A	63	800	AAAAGAAAGATAAAATGTAATGGGAAGTTTCCCTGCCAGAGCTGTGAGATATATTCATGTGAGTGCACGTTCAGC	CAG	16	46	0.00098723	Q	16
F3	13	GCA	A	63	800	AAAAGAAAGATAAAATGTAATGGGAAGTTTCCCTGCCATAGCTGTGAGATATATTCATGTGAGTGCACGTTCAGC	CAT	13	32	0.000686769	H	13
F3	13	GCA	A	63	800	AAAAGAAAGATAAAATGTAATGGGAAGTTTCCCTGCCCGAGCTGTGAGATATATTCATGTGAGTGCACGTTCAGC	CCG	8	73	0.00156669	P	17
F3	13	GCA	A	63	800	AAAAGAAAGATAAAATGTAATGGGAAGTTTCCCTGCCCTAGCTGTGAGATATATTCATGTGAGTGCACGTTCAGC	CCT	9	18	0.000386308	P	17
F3	13	GCA	A	63	800	AAAAGAAAGATAAAATGTAATGGGAAGTTTCCCTGCCGGAGCTGTGAGATATATTCATGTGAGTGCACGTTCAGC	CGG	21	81	0.00173838	R	77
F3	13	GCA	A	63	800	AAAAGAAAGATAAAATGTAATGGGAAGTTTCCCTGCCGTAGCTGTGAGATATATTCATGTGAGTGCACGTTCAGC	CGT	23	77	0.00165254	R	77
F3	13	GCA	A	63	800	AAAAGAAAGATAAAATGTAATGGGAAGTTTCCCTGCCTGAGCTGTGAGATATATTCATGTGAGTGCACGTTCAGC	CTG	17	49	0.00105161	L	65
F3	13	GCA	A	63	800	AAAAGAAAGATAAAATGTAATGGGAAGTTTCCCTGCCTTAGCTGTGAGATATATTCATGTGAGTGCACGTTCAGC	CTT	24	111	0.00238223	L	65
F3	13	GCA	A	63	800	AAAAGAAAGATAAAATGTAATGGGAAGTTTCCCTGCGAGAGCTGTGAGATATATTCATGTGAGTGCACGTTCAGC	GAG	31	69	0.00148085	E	31
F3	13	GCA	A	63	800	AAAAGAAAGATAAAATGTAATGGGAAGTTTCCCTGCGATAGCTGTGAGATATATTCATGTGAGTGCACGTTCAGC	GAT	20	49	0.00105161	D	20
F3	13	GCA	A	63	800	AAAAGAAAGATAAAATGTAATGGGAAGTTTCCCTGCGCGAGCTGTGAGATATATTCATGTGAGTGCACGTTCAGC	GCG	24	40	0.000858461	A	36
F3	13	GCA	A	63	800	AAAAGAAAGATAAAATGTAATGGGAAGTTTCCCTGCGCTAGCTGTGAGATATATTCATGTGAGTGCACGTTCAGC	GCT	12	22	0.000472154	A	36
F3	13	GCA	A	63	800	AAAAGAAAGATAAAATGTAATGGGAAGTTTCCCTGCGGGAGCTGTGAGATATATTCATGTGAGTGCACGTTCAGC	GGG	40	115	0.00246808	G	70
F3	13	GCA	A	63	800	AAAAGAAAGATAAAATGTAATGGGAAGTTTCCCTGCGGTAGCTGTGAGATATATTCATGTGAGTGCACGTTCAGC	GGT	30	64	0.00137354	G	70
F3	13	GCA	A	63	800	AAAAGAAAGATAAAATGTAATGGGAAGTTTCCCTGCGTGAGCTGTGAGATATATTCATGTGAGTGCACGTTCAGC	GTG	29	126	0.00270415	V	64
F3	13	GCA	A	63	800	AAAAGAAAGATAAAATGTAATGGGAAGTTTCCCTGCGTTAGCTGTGAGATATATTCATGTGAGTGCACGTTCAGC	GTT	35	68	0.00145938	V	64
F3	13	GCA	A	63	800	AAAAGAAAGATAAAATGTAATGGGAAGTTTCCCTGCTAGAGCTGTGAGATATATTCATGTGAGTGCACGTTCAGC	TAG	29	53	0.00113746	*	29
F3	13	GCA	A	63	800	AAAAGAAAGATAAAATGTAATGGGAAGTTTCCCTGCTATAGCTGTGAGATATATTCATGTGAGTGCACGTTCAGC	TAT	33	167	0.00358408	Y	33
F3	13	GCA	A	63	800	AAAAGAAAGATAAAATGTAATGGGAAGTTTCCCTGCTCGAGCTGTGAGATATATTCATGTGAGTGCACGTTCAGC	TCG	22	171	0.00366992	S	66
F3	13	GCA	A	63	800	AAAAGAAAGATAAAATGTAATGGGAAGTTTCCCTGCTCTAGCTGTGAGATATATTCATGTGAGTGCACGTTCAGC	TCT	14	23	0.000493615	S	66
F3	13	GCA	A	63	800	AAAAGAAAGATAAAATGTAATGGGAAGTTTCCCTGCTGGAGCTGTGAGATATATTCATGTGAGTGCACGTTCAGC	TGG	37	115	0.00246808	W	37
F3	13	GCA	A	63	800	AAAAGAAAGATAAAATGTAATGGGAAGTTTCCCTGCTGTAGCTGTGAGATATATTCATGTGAGTGCACGTTCAGC	TGT	24	122	0.00261831	C	24
F3	13	GCA	A	63	800	AAAAGAAAGATAAAATGTAATGGGAAGTTTCCCTGCTTGAGCTGTGAGATATATTCATGTGAGTGCACGTTCAGC	TTG	24	80	0.00171692	L	65
F3	13	GCA	A	63	800	AAAAGAAAGATAAAATGTAATGGGAAGTTTCCCTGCTTTAGCTGTGAGATATATTCATGTGAGTGCACGTTCAGC	TTT	38	132	0.00283292	F	38
F3	14	AGC	S	64	800	AAAAGAAAGATAAAATGTAATGGGAAGTTTCCCTGCGCAAAGTGTGAGATATATTCATGTGAGTGCACGTTCAGC	AAG	22	53	0.00113746	K	22
F3	14	AGC	S	64	800	AAAAGAAAGATAAAATGTAATGGGAAGTTTCCCTGCGCAAATTGTGAGATATATTCATGTGAGTGCACGTTCAGC	AAT	9	50	0.00107308	N	9
F3	14	AGC	S	64	800	AAAAGAAAGATAAAATGTAATGGGAAGTTTCCCTGCGCAACGTGTGAGATATATTCATGTGAGTGCACGTTCAGC	ACG	5	13	0.000279	T	15
F3	14	AGC	S	64	800	AAAAGAAAGATAAAATGTAATGGGAAGTTTCCCTGCGCAACTTGTGAGATATATTCATGTGAGTGCACGTTCAGC	ACT	10	58	0.00124477	T	15
F3	14	AGC	S	64	800	AAAAGAAAGATAAAATGTAATGGGAAGTTTCCCTGCGCAAGGTGTGAGATATATTCATGTGAGTGCACGTTCAGC	AGG	16	33	0.00070823	R	41
F3	14	AGC	S	64	800	AAAAGAAAGATAAAATGTAATGGGAAGTTTCCCTGCGCAAGTTGTGAGATATATTCATGTGAGTGCACGTTCAGC	AGT	22	69	0.00148085	S	39
F3	14	AGC	S	64	800	AAAAGAAAGATAAAATGTAATGGGAAGTTTCCCTGCGCAATGTGTGAGATATATTCATGTGAGTGCACGTTCAGC	ATG	13	40	0.000858461	M	13
F3	14	AGC	S	64	800	AAAAGAAAGATAAAATGTAATGGGAAGTTTCCCTGCGCAATTTGTGAGATATATTCATGTGAGTGCACGTTCAGC	ATT	18	53	0.00113746	I	18
F3	14	AGC	S	64	800	AAAAGAAAGATAAAATGTAATGGGAAGTTTCCCTGCGCACAGTGTGAGATATATTCATGTGAGTGCACGTTCAGC	CAG	12	27	0.000579461	Q	12
F3	14	AGC	S	64	800	AAAAGAAAGATAAAATGTAATGGGAAGTTTCCCTGCGCACATTGTGAGATATATTCATGTGAGTGCACGTTCAGC	CAT	13	41	0.000879923	H	13
F3	14	AGC	S	64	800	AAAAGAAAGATAAAATGTAATGGGAAGTTTCCCTGCGCACCGTGTGAGATATATTCATGTGAGTGCACGTTCAGC	CCG	7	16	0.000343384	P	14
F3	14	AGC	S	64	800	AAAAGAAAGATAAAATGTAATGGGAAGTTTCCCTGCGCACCTTGTGAGATATATTCATGTGAGTGCACGTTCAGC	CCT	7	15	0.000321923	P	14
F3	14	AGC	S	64	800	AAAAGAAAGATAAAATGTAATGGGAAGTTTCCCTGCGCACGGTGTGAGATATATTCATGTGAGTGCACGTTCAGC	CGG	15	27	0.000579461	R	41
F3	14	AGC	S	64	800	AAAAGAAAGATAAAATGTAATGGGAAGTTTCCCTGCGCACGTTGTGAGATATATTCATGTGAGTGCACGTTCAGC	CGT	10	20	0.000429231	R	41
F3	14	AGC	S	64	800	AAAAGAAAGATAAAATGTAATGGGAAGTTTCCCTGCGCACTGTGTGAGATATATTCATGTGAGTGCACGTTCAGC	CTG	12	56	0.00120185	L	47
F3	14	AGC	S	64	800	AAAAGAAAGATAAAATGTAATGGGAAGTTTCCCTGCGCACTTTGTGAGATATATTCATGTGAGTGCACGTTCAGC	CTT	15	62	0.00133061	L	47
F3	14	AGC	S	64	800	AAAAGAAAGATAAAATGTAATGGGAAGTTTCCCTGCGCAGAGTGTGAGATATATTCATGTGAGTGCACGTTCAGC	GAG	16	30	0.000643846	E	16
F3	14	AGC	S	64	800	AAAAGAAAGATAAAATGTAATGGGAAGTTTCCCTGCGCAGATTGTGAGATATATTCATGTGAGTGCACGTTCAGC	GAT	16	78	0.001674	D	16
F3	14	AGC	S	64	800	AAAAGAAAGATAAAATGTAATGGGAAGTTTCCCTGCGCAGCGTGTGAGATATATTCATGTGAGTGCACGTTCAGC	GCG	11	21	0.000450692	A	21
[truncated: 31,129 more rows]
