# Supplementary material for: A cost-effective and scalable barcoded library construction method for deep mutational scanning studies
Source: PLoS Biol. 2026 Feb 11;24(2):e3003645. doi: 10.1371/journal.pbio.3003645 (PMC12923136; doi:10.1371/journal.pbio.3003645)
Supplement: S3 Data — (XLSX) [file pbio.3003645.s027.xlsx]

## Sheet: Sheet1
Fragment	mut_codon	ref_codon	ref_aa	position	mutation	barcode_per_mut	reads	mutation_aa	barcode_per_mut_aa
F1	1	ATG	M	1	AAG	7	1658	K	7
F1	1	ATG	M	1	AAT	5	564	N	5
F1	1	ATG	M	1	ACG	3	739	T	6
F1	1	ATG	M	1	ACT	3	335	T	6
F1	1	ATG	M	1	AGG	7	1378	R	15
F1	1	ATG	M	1	AGT	6	1085	S	14
F1	1	ATG	M	1	ATT	3	1214	I	3
F1	1	ATG	M	1	CAG	2	375	Q	2
F1	1	ATG	M	1	CAT	6	1848	H	6
F1	1	ATG	M	1	CCG	5	1826	P	6
F1	1	ATG	M	1	CCT	1	62	P	6
F1	1	ATG	M	1	CGG	2	488	R	15
F1	1	ATG	M	1	CGT	6	1349	R	15
F1	1	ATG	M	1	CTG	4	1058	L	10
F1	1	ATG	M	1	CTT	1	30	L	10
F1	1	ATG	M	1	GAG	2	380	E	2
F1	1	ATG	M	1	GAT	2	705	D	2
F1	1	ATG	M	1	GCG	4	612	A	7
F1	1	ATG	M	1	GCT	3	387	A	7
F1	1	ATG	M	1	GGG	7	2402	G	9
F1	1	ATG	M	1	GGT	2	798	G	9
F1	1	ATG	M	1	GTG	6	753	V	17
F1	1	ATG	M	1	GTT	11	3252	V	17
F1	1	ATG	M	1	TAG	8	3301	*	8
F1	1	ATG	M	1	TAT	9	3400	Y	9
F1	1	ATG	M	1	TCG	2	207	S	14
F1	1	ATG	M	1	TCT	6	906	S	14
F1	1	ATG	M	1	TGG	8	1151	W	8
F1	1	ATG	M	1	TGT	3	1357	C	3
F1	1	ATG	M	1	TTG	5	634	L	10
F1	1	ATG	M	1	TTT	7	622	F	7
F1	2	CGA	R	2	AAG	2	390	K	2
F1	2	CGA	R	2	AAT	5	950	N	5
F1	2	CGA	R	2	ACG	3	1605	T	9
F1	2	CGA	R	2	ACT	6	1880	T	9
F1	2	CGA	R	2	AGG	14	5771	R	24
F1	2	CGA	R	2	AGT	7	1566	S	15
F1	2	CGA	R	2	ATG	10	4453	M	10
F1	2	CGA	R	2	ATT	9	1575	I	9
F1	2	CGA	R	2	CAG	8	3720	Q	8
F1	2	CGA	R	2	CAT	4	1069	H	4
F1	2	CGA	R	2	CCG	2	1654	P	9
F1	2	CGA	R	2	CCT	7	1305	P	9
F1	2	CGA	R	2	CGG	8	1009	R	24
F1	2	CGA	R	2	CGT	2	209	R	24
F1	2	CGA	R	2	CTG	4	1354	L	19
F1	2	CGA	R	2	CTT	7	2430	L	19
F1	2	CGA	R	2	GAG	10	1150	E	10
F1	2	CGA	R	2	GAT	5	1211	D	5
F1	2	CGA	R	2	GCG	3	782	A	4
F1	2	CGA	R	2	GCT	1	451	A	4
F1	2	CGA	R	2	GGG	14	2355	G	27
F1	2	CGA	R	2	GGT	13	2604	G	27
F1	2	CGA	R	2	GTG	14	3831	V	21
F1	2	CGA	R	2	GTT	7	1777	V	21
F1	2	CGA	R	2	TAG	10	977	*	10
F1	2	CGA	R	2	TAT	6	3143	Y	6
F1	2	CGA	R	2	TCG	5	693	S	15
F1	2	CGA	R	2	TCT	3	778	S	15
F1	2	CGA	R	2	TGG	16	4602	W	16
F1	2	CGA	R	2	TGT	7	1248	C	7
F1	2	CGA	R	2	TTG	8	2500	L	19
F1	2	CGA	R	2	TTT	11	1852	F	11
F1	3	GGC	G	3	AAG	7	1536	K	7
F1	3	GGC	G	3	AAT	17	2682	N	17
F1	3	GGC	G	3	ACG	6	1562	T	12
F1	3	GGC	G	3	ACT	6	2270	T	12
F1	3	GGC	G	3	AGG	12	3845	R	24
F1	3	GGC	G	3	AGT	7	1160	S	22
F1	3	GGC	G	3	ATG	13	3940	M	13
F1	3	GGC	G	3	ATT	9	2385	I	9
F1	3	GGC	G	3	CAG	15	5122	Q	15
F1	3	GGC	G	3	CAT	5	1052	H	5
F1	3	GGC	G	3	CCG	6	1061	P	16
F1	3	GGC	G	3	CCT	10	1683	P	16
F1	3	GGC	G	3	CGG	9	1828	R	24
F1	3	GGC	G	3	CGT	3	1001	R	24
F1	3	GGC	G	3	CTG	6	1821	L	22
F1	3	GGC	G	3	CTT	6	891	L	22
F1	3	GGC	G	3	GAG	13	4465	E	13
F1	3	GGC	G	3	GAT	13	2542	D	13
F1	3	GGC	G	3	GCG	11	3491	A	21
F1	3	GGC	G	3	GCT	10	1618	A	21
F1	3	GGC	G	3	GGG	11	3729	G	26
F1	3	GGC	G	3	GGT	15	4661	G	26
F1	3	GGC	G	3	GTG	8	1171	V	16
F1	3	GGC	G	3	GTT	8	2558	V	16
F1	3	GGC	G	3	TAG	10	1951	*	10
F1	3	GGC	G	3	TAT	14	6074	Y	14
F1	3	GGC	G	3	TCG	9	2206	S	22
F1	3	GGC	G	3	TCT	6	550	S	22
F1	3	GGC	G	3	TGG	15	3932	W	15
F1	3	GGC	G	3	TGT	7	1800	C	7
F1	3	GGC	G	3	TTG	10	3117	L	22
F1	3	GGC	G	3	TTT	19	3929	F	19
F1	4	TTG	L	4	AAG	9	2553	K	9
F1	4	TTG	L	4	AAT	6	1103	N	6
F1	4	TTG	L	4	ACG	10	2012	T	16
F1	4	TTG	L	4	ACT	6	3533	T	16
F1	4	TTG	L	4	AGG	10	2230	R	25
F1	4	TTG	L	4	AGT	8	1744	S	25
F1	4	TTG	L	4	ATG	11	3213	M	11
F1	4	TTG	L	4	ATT	11	2929	I	11
F1	4	TTG	L	4	CAG	10	1036	Q	10
F1	4	TTG	L	4	CAT	5	529	H	5
F1	4	TTG	L	4	CCG	8	2276	P	13
F1	4	TTG	L	4	CCT	5	968	P	13
F1	4	TTG	L	4	CGG	8	3112	R	25
F1	4	TTG	L	4	CGT	7	1858	R	25
F1	4	TTG	L	4	CTG	7	1841	L	22
F1	4	TTG	L	4	CTT	15	2762	L	22
F1	4	TTG	L	4	GAG	8	2345	E	8
F1	4	TTG	L	4	GAT	12	3195	D	12
F1	4	TTG	L	4	GCG	8	3259	A	17
F1	4	TTG	L	4	GCT	9	3403	A	17
F1	4	TTG	L	4	GGG	19	4576	G	30
F1	4	TTG	L	4	GGT	11	4612	G	30
F1	4	TTG	L	4	GTG	10	2151	V	23
F1	4	TTG	L	4	GTT	13	1949	V	23
F1	4	TTG	L	4	TAG	5	2129	*	5
F1	4	TTG	L	4	TAT	9	2092	Y	9
F1	4	TTG	L	4	TCG	8	2088	S	25
F1	4	TTG	L	4	TCT	9	2414	S	25
F1	4	TTG	L	4	TGG	20	7099	W	20
F1	4	TTG	L	4	TGT	13	3616	C	13
F1	4	TTG	L	4	TTT	11	2356	F	11
F1	5	ACA	T	5	AAG	7	1049	K	7
F1	5	ACA	T	5	AAT	5	1099	N	5
F1	5	ACA	T	5	ACG	3	697	T	7
F1	5	ACA	T	5	ACT	4	377	T	7
F1	5	ACA	T	5	AGG	10	2348	R	22
F1	5	ACA	T	5	AGT	8	1464	S	22
F1	5	ACA	T	5	ATG	14	3664	M	14
F1	5	ACA	T	5	ATT	10	2436	I	10
F1	5	ACA	T	5	CAG	4	1380	Q	4
F1	5	ACA	T	5	CAT	2	227	H	2
F1	5	ACA	T	5	CCG	4	712	P	6
F1	5	ACA	T	5	CCT	2	315	P	6
F1	5	ACA	T	5	CGG	8	1990	R	22
F1	5	ACA	T	5	CGT	4	749	R	22
F1	5	ACA	T	5	CTG	6	1349	L	19
F1	5	ACA	T	5	CTT	6	1481	L	19
F1	5	ACA	T	5	GAG	9	2155	E	9
F1	5	ACA	T	5	GAT	5	1374	D	5
F1	5	ACA	T	5	GCG	10	4442	A	16
F1	5	ACA	T	5	GCT	6	1065	A	16
F1	5	ACA	T	5	GGG	15	3480	G	21
F1	5	ACA	T	5	GGT	6	1310	G	21
F1	5	ACA	T	5	GTG	11	1928	V	20
F1	5	ACA	T	5	GTT	9	2431	V	20
F1	5	ACA	T	5	TAG	7	1639	*	7
F1	5	ACA	T	5	TAT	6	1347	Y	6
F1	5	ACA	T	5	TCG	9	2053	S	22
F1	5	ACA	T	5	TCT	5	842	S	22
F1	5	ACA	T	5	TGG	8	2387	W	8
F1	5	ACA	T	5	TGT	8	3188	C	8
F1	5	ACA	T	5	TTG	7	2527	L	19
F1	5	ACA	T	5	TTT	11	2523	F	11
F1	6	CCT	P	6	AAG	13	6837	K	13
F1	6	CCT	P	6	AAT	14	4951	N	14
F1	6	CCT	P	6	ACG	5	698	T	16
F1	6	CCT	P	6	ACT	11	2692	T	16
F1	6	CCT	P	6	AGG	18	6064	R	44
F1	6	CCT	P	6	AGT	13	2961	S	43
F1	6	CCT	P	6	ATG	6	2293	M	6
F1	6	CCT	P	6	ATT	15	3743	I	15
F1	6	CCT	P	6	CAG	9	1652	Q	9
F1	6	CCT	P	6	CAT	8	1273	H	8
F1	6	CCT	P	6	CCG	7	2339	P	7
F1	6	CCT	P	6	CGG	11	2479	R	44
F1	6	CCT	P	6	CGT	15	3767	R	44
F1	6	CCT	P	6	CTG	20	7036	L	47
F1	6	CCT	P	6	CTT	11	3245	L	47
F1	6	CCT	P	6	GAG	15	4084	E	15
F1	6	CCT	P	6	GAT	15	2061	D	15
F1	6	CCT	P	6	GCG	11	3760	A	18
F1	6	CCT	P	6	GCT	7	3626	A	18
F1	6	CCT	P	6	GGG	13	4498	G	31
F1	6	CCT	P	6	GGT	18	4317	G	31
F1	6	CCT	P	6	GTG	24	6071	V	35
F1	6	CCT	P	6	GTT	11	1454	V	35
F1	6	CCT	P	6	TAG	12	2369	*	12
F1	6	CCT	P	6	TAT	11	3314	Y	11
F1	6	CCT	P	6	TCG	17	6702	S	43
F1	6	CCT	P	6	TCT	13	3324	S	43
F1	6	CCT	P	6	TGG	23	6172	W	23
F1	6	CCT	P	6	TGT	21	3887	C	21
F1	6	CCT	P	6	TTG	16	3679	L	47
F1	6	CCT	P	6	TTT	20	6124	F	20
F1	7	AAG	K	7	AAT	14	3731	N	14
F1	7	AAG	K	7	ACG	7	1906	T	13
F1	7	AAG	K	7	ACT	6	2330	T	13
F1	7	AAG	K	7	AGG	18	4173	R	36
F1	7	AAG	K	7	AGT	9	2648	S	25
F1	7	AAG	K	7	ATG	8	2126	M	8
F1	7	AAG	K	7	ATT	15	3866	I	15
F1	7	AAG	K	7	CAG	4	560	Q	4
F1	7	AAG	K	7	CAT	6	1132	H	6
F1	7	AAG	K	7	CCG	4	1869	P	8
F1	7	AAG	K	7	CCT	4	296	P	8
F1	7	AAG	K	7	CGG	8	4098	R	36
F1	7	AAG	K	7	CGT	10	2864	R	36
F1	7	AAG	K	7	CTG	3	550	L	22
F1	7	AAG	K	7	CTT	11	4216	L	22
F1	7	AAG	K	7	GAG	11	1193	E	11
F1	7	AAG	K	7	GAT	9	1076	D	9
F1	7	AAG	K	7	GCG	10	1927	A	23
F1	7	AAG	K	7	GCT	13	5852	A	23
F1	7	AAG	K	7	GGG	13	2500	G	33
F1	7	AAG	K	7	GGT	20	6621	G	33
F1	7	AAG	K	7	GTG	14	3807	V	32
F1	7	AAG	K	7	GTT	18	5082	V	32
F1	7	AAG	K	7	TAG	10	3700	*	10
F1	7	AAG	K	7	TAT	11	3912	Y	11
F1	7	AAG	K	7	TCG	12	3888	S	25
F1	7	AAG	K	7	TCT	4	2879	S	25
F1	7	AAG	K	7	TGG	21	7467	W	21
F1	7	AAG	K	7	TGT	7	3620	C	7
F1	7	AAG	K	7	TTG	8	3265	L	22
F1	7	AAG	K	7	TTT	15	4153	F	15
F1	8	AAC	N	8	AAG	9	1950	K	9
F1	8	AAC	N	8	AAT	10	1881	N	10
F1	8	AAC	N	8	ACG	8	1905	T	13
F1	8	AAC	N	8	ACT	5	1505	T	13
F1	8	AAC	N	8	AGG	9	2438	R	23
F1	8	AAC	N	8	AGT	7	1168	S	29
F1	8	AAC	N	8	ATG	16	4220	M	16
F1	8	AAC	N	8	ATT	11	2859	I	11
F1	8	AAC	N	8	CAG	6	1317	Q	6
F1	8	AAC	N	8	CAT	7	1916	H	7
F1	8	AAC	N	8	CCG	7	2438	P	13
F1	8	AAC	N	8	CCT	6	3668	P	13
F1	8	AAC	N	8	CGG	4	1040	R	23
F1	8	AAC	N	8	CGT	10	2870	R	23
F1	8	AAC	N	8	CTG	4	416	L	26
F1	8	AAC	N	8	CTT	2	702	L	26
F1	8	AAC	N	8	GAG	15	2446	E	15
F1	8	AAC	N	8	GAT	10	3430	D	10
F1	8	AAC	N	8	GCG	8	3559	A	18
F1	8	AAC	N	8	GCT	10	2124	A	18
F1	8	AAC	N	8	GGG	10	3891	G	17
F1	8	AAC	N	8	GGT	7	2173	G	17
F1	8	AAC	N	8	GTG	10	1884	V	23
F1	8	AAC	N	8	GTT	13	1659	V	23
F1	8	AAC	N	8	TAG	8	2890	*	8
F1	8	AAC	N	8	TAT	10	3180	Y	10
F1	8	AAC	N	8	TCG	10	1084	S	29
F1	8	AAC	N	8	TCT	12	3252	S	29
F1	8	AAC	N	8	TGG	11	3757	W	11
F1	8	AAC	N	8	TGT	13	2973	C	13
F1	8	AAC	N	8	TTG	20	4436	L	26
F1	8	AAC	N	8	TTT	13	2636	F	13
F1	9	GGT	G	9	AAG	13	3314	K	13
F1	9	GGT	G	9	AAT	14	5859	N	14
F1	9	GGT	G	9	ACG	12	2498	T	18
F1	9	GGT	G	9	ACT	6	1101	T	18
F1	9	GGT	G	9	AGG	16	5377	R	40
F1	9	GGT	G	9	AGT	25	5021	S	49
F1	9	GGT	G	9	ATG	15	4264	M	15
F1	9	GGT	G	9	ATT	21	6853	I	21
F1	9	GGT	G	9	CAG	11	4200	Q	11
F1	9	GGT	G	9	CAT	7	2681	H	7
F1	9	GGT	G	9	CCG	10	3990	P	12
F1	9	GGT	G	9	CCT	2	420	P	12
F1	9	GGT	G	9	CGG	11	2421	R	40
F1	9	GGT	G	9	CGT	13	3061	R	40
F1	9	GGT	G	9	CTG	8	1876	L	42
F1	9	GGT	G	9	CTT	14	3521	L	42
F1	9	GGT	G	9	GAG	19	7586	E	19
F1	9	GGT	G	9	GAT	15	4583	D	15
F1	9	GGT	G	9	GCG	12	2535	A	20
F1	9	GGT	G	9	GCT	8	2156	A	20
F1	9	GGT	G	9	GGG	19	4189	G	19
F1	9	GGT	G	9	GTG	11	1580	V	36
F1	9	GGT	G	9	GTT	25	4720	V	36
F1	9	GGT	G	9	TAG	19	6447	*	19
F1	9	GGT	G	9	TAT	8	2414	Y	8
F1	9	GGT	G	9	TCG	17	4359	S	49
F1	9	GGT	G	9	TCT	7	2813	S	49
F1	9	GGT	G	9	TGG	16	4094	W	16
F1	9	GGT	G	9	TGT	19	5347	C	19
F1	9	GGT	G	9	TTG	20	2751	L	42
F1	9	GGT	G	9	TTT	18	7306	F	18
F1	10	GTA	V	10	AAG	2	1020	K	2
F1	10	GTA	V	10	AAT	7	2099	N	7
F1	10	GTA	V	10	ACG	8	2540	T	12
F1	10	GTA	V	10	ACT	4	1476	T	12
F1	10	GTA	V	10	AGG	7	1175	R	17
F1	10	GTA	V	10	AGT	12	2547	S	25
F1	10	GTA	V	10	ATG	7	3284	M	7
F1	10	GTA	V	10	ATT	8	2954	I	8
F1	10	GTA	V	10	CAG	9	1897	Q	9
F1	10	GTA	V	10	CAT	2	217	H	2
F1	10	GTA	V	10	CCG	5	1586	P	11
F1	10	GTA	V	10	CCT	6	1464	P	11
F1	10	GTA	V	10	CGG	6	1957	R	17
F1	10	GTA	V	10	CGT	4	1252	R	17
F1	10	GTA	V	10	CTG	10	2206	L	25
F1	10	GTA	V	10	CTT	4	2080	L	25
F1	10	GTA	V	10	GAG	7	1165	E	7
F1	10	GTA	V	10	GAT	4	1338	D	4
F1	10	GTA	V	10	GCG	5	1608	A	13
F1	10	GTA	V	10	GCT	8	3363	A	13
F1	10	GTA	V	10	GGG	14	3538	G	24
F1	10	GTA	V	10	GGT	10	2109	G	24
F1	10	GTA	V	10	GTG	8	1547	V	19
F1	10	GTA	V	10	GTT	11	3231	V	19
F1	10	GTA	V	10	TAG	8	3264	*	8
F1	10	GTA	V	10	TAT	8	913	Y	8
F1	10	GTA	V	10	TCG	7	2724	S	25
F1	10	GTA	V	10	TCT	6	1806	S	25
F1	10	GTA	V	10	TGG	7	3909	W	7
F1	10	GTA	V	10	TGT	9	3268	C	9
F1	10	GTA	V	10	TTG	11	3683	L	25
F1	10	GTA	V	10	TTT	14	3278	F	14
F1	11	CAT	H	11	AAG	10	3050	K	10
F1	11	CAT	H	11	AAT	15	4351	N	15
F1	11	CAT	H	11	ACG	16	5427	T	24
F1	11	CAT	H	11	ACT	8	2071	T	24
F1	11	CAT	H	11	AGG	10	2508	R	24
F1	11	CAT	H	11	AGT	12	2144	S	38
F1	11	CAT	H	11	ATG	16	5195	M	16
F1	11	CAT	H	11	ATT	16	5227	I	16
F1	11	CAT	H	11	CAG	8	4423	Q	8
F1	11	CAT	H	11	CCG	6	1138	P	12
F1	11	CAT	H	11	CCT	6	2017	P	12
F1	11	CAT	H	11	CGG	5	1815	R	24
F1	11	CAT	H	11	CGT	9	2015	R	24
F1	11	CAT	H	11	CTG	8	3241	L	37
F1	11	CAT	H	11	CTT	14	4843	L	37
F1	11	CAT	H	11	GAG	12	2742	E	12
F1	11	CAT	H	11	GAT	9	2416	D	9
F1	11	CAT	H	11	GCG	10	2654	A	20
F1	11	CAT	H	11	GCT	10	5225	A	20
F1	11	CAT	H	11	GGG	10	3028	G	32
F1	11	CAT	H	11	GGT	22	6230	G	32
F1	11	CAT	H	11	GTG	12	3748	V	28
F1	11	CAT	H	11	GTT	16	4400	V	28
F1	11	CAT	H	11	TAG	14	2985	*	14
F1	11	CAT	H	11	TAT	9	3569	Y	9
F1	11	CAT	H	11	TCG	13	4207	S	38
F1	11	CAT	H	11	TCT	13	3674	S	38
F1	11	CAT	H	11	TGG	10	3862	W	10
F1	11	CAT	H	11	TGT	13	2194	C	13
F1	11	CAT	H	11	TTG	15	3323	L	37
F1	11	CAT	H	11	TTT	10	2913	F	10
F1	12	ATT	I	12	AAG	8	1939	K	8
F1	12	ATT	I	12	AAT	8	1949	N	8
F1	12	ATT	I	12	ACT	7	718	T	7
F1	12	ATT	I	12	AGG	10	2584	R	25
F1	12	ATT	I	12	AGT	10	1978	S	17
F1	12	ATT	I	12	ATG	15	5673	M	15
F1	12	ATT	I	12	CAG	6	1278	Q	6
F1	12	ATT	I	12	CAT	11	3172	H	11
F1	12	ATT	I	12	CCG	2	148	P	3
F1	12	ATT	I	12	CCT	1	710	P	3
F1	12	ATT	I	12	CGG	11	3016	R	25
F1	12	ATT	I	12	CGT	4	221	R	25
F1	12	ATT	I	12	CTG	10	2806	L	29
F1	12	ATT	I	12	CTT	9	2014	L	29
F1	12	ATT	I	12	GAG	14	3419	E	14
F1	12	ATT	I	12	GAT	4	683	D	4
F1	12	ATT	I	12	GCG	3	397	A	11
F1	12	ATT	I	12	GCT	8	951	A	11
F1	12	ATT	I	12	GGG	10	3428	G	21
F1	12	ATT	I	12	GGT	11	2355	G	21
F1	12	ATT	I	12	GTG	5	885	V	12
F1	12	ATT	I	12	GTT	7	1373	V	12
F1	12	ATT	I	12	TAG	5	1072	*	5
F1	12	ATT	I	12	TAT	7	1440	Y	7
F1	12	ATT	I	12	TCG	5	2457	S	17
F1	12	ATT	I	12	TCT	2	537	S	17
F1	12	ATT	I	12	TGG	8	2077	W	8
F1	12	ATT	I	12	TGT	11	1891	C	11
F1	12	ATT	I	12	TTG	10	2990	L	29
F1	12	ATT	I	12	TTT	7	949	F	7
F1	13	GAG	E	13	AAG	9	2936	K	9
F1	13	GAG	E	13	AAT	13	4217	N	13
F1	13	GAG	E	13	ACG	9	2891	T	19
F1	13	GAG	E	13	ACT	10	2013	T	19
F1	13	GAG	E	13	AGG	10	3748	R	38
F1	13	GAG	E	13	AGT	14	5846	S	36
F1	13	GAG	E	13	ATG	11	3181	M	11
F1	13	GAG	E	13	ATT	18	4749	I	18
F1	13	GAG	E	13	CAG	11	2245	Q	11
F1	13	GAG	E	13	CAT	11	1976	H	11
F1	13	GAG	E	13	CCG	8	1804	P	14
F1	13	GAG	E	13	CCT	6	4115	P	14
F1	13	GAG	E	13	CGG	17	4451	R	38
F1	13	GAG	E	13	CGT	11	4403	R	38
F1	13	GAG	E	13	CTG	13	2065	L	38
F1	13	GAG	E	13	CTT	10	2351	L	38
F1	13	GAG	E	13	GAT	14	2634	D	14
F1	13	GAG	E	13	GCG	12	4582	A	25
F1	13	GAG	E	13	GCT	13	4381	A	25
F1	13	GAG	E	13	GGG	15	8296	G	26
F1	13	GAG	E	13	GGT	11	4845	G	26
F1	13	GAG	E	13	GTG	10	2036	V	27
F1	13	GAG	E	13	GTT	17	5539	V	27
F1	13	GAG	E	13	TAG	12	3436	*	12
F1	13	GAG	E	13	TAT	14	3513	Y	14
F1	13	GAG	E	13	TCG	11	3420	S	36
F1	13	GAG	E	13	TCT	11	2886	S	36
F1	13	GAG	E	13	TGG	11	2804	W	11
F1	13	GAG	E	13	TGT	26	7227	C	26
F1	13	GAG	E	13	TTG	15	5943	L	38
F1	13	GAG	E	13	TTT	18	7143	F	18
F1	14	ACG	T	14	AAG	8	1746	K	8
F1	14	ACG	T	14	AAT	11	3667	N	11
F1	14	ACG	T	14	ACT	5	1517	T	5
F1	14	ACG	T	14	AGG	7	3989	R	27
F1	14	ACG	T	14	AGT	11	2991	S	32
F1	14	ACG	T	14	ATG	17	4165	M	17
F1	14	ACG	T	14	ATT	12	4680	I	12
F1	14	ACG	T	14	CAG	8	1666	Q	8
F1	14	ACG	T	14	CAT	11	3185	H	11
F1	14	ACG	T	14	CCG	9	1900	P	13
F1	14	ACG	T	14	CCT	4	2057	P	13
F1	14	ACG	T	14	CGG	16	3678	R	27
F1	14	ACG	T	14	CGT	4	1129	R	27
F1	14	ACG	T	14	CTG	13	4078	L	36
F1	14	ACG	T	14	CTT	5	1274	L	36
F1	14	ACG	T	14	GAG	16	3232	E	16
F1	14	ACG	T	14	GAT	13	4383	D	13
F1	14	ACG	T	14	GCG	9	2543	A	16
F1	14	ACG	T	14	GCT	7	2302	A	16
F1	14	ACG	T	14	GGG	13	2729	G	29
F1	14	ACG	T	14	GGT	16	4455	G	29
F1	14	ACG	T	14	GTG	14	3225	V	23
F1	14	ACG	T	14	GTT	9	2590	V	23
F1	14	ACG	T	14	TAG	10	9024	*	10
F1	14	ACG	T	14	TAT	12	3980	Y	12
F1	14	ACG	T	14	TCG	12	1708	S	32
F1	14	ACG	T	14	TCT	9	1855	S	32
F1	14	ACG	T	14	TGG	15	2945	W	15
F1	14	ACG	T	14	TGT	13	3486	C	13
F1	14	ACG	T	14	TTG	18	8594	L	36
F1	14	ACG	T	14	TTT	17	4944	F	17
F1	15	GGT	G	15	AAG	7	2371	K	7
F1	15	GGT	G	15	AAT	7	1985	N	7
F1	15	GGT	G	15	ACG	7	3707	T	12
F1	15	GGT	G	15	ACT	5	1615	T	12
F1	15	GGT	G	15	AGG	12	4014	R	33
F1	15	GGT	G	15	AGT	12	4599	S	26
F1	15	GGT	G	15	ATG	8	3031	M	8
F1	15	GGT	G	15	ATT	12	2101	I	12
F1	15	GGT	G	15	CAG	13	4177	Q	13
F1	15	GGT	G	15	CAT	8	2021	H	8
F1	15	GGT	G	15	CCG	8	2595	P	12
F1	15	GGT	G	15	CCT	4	1688	P	12
F1	15	GGT	G	15	CGG	13	4576	R	33
F1	15	GGT	G	15	CGT	8	3058	R	33
F1	15	GGT	G	15	CTG	11	4075	L	34
F1	15	GGT	G	15	CTT	8	4633	L	34
F1	15	GGT	G	15	GAG	5	2090	E	5
F1	15	GGT	G	15	GAT	12	2687	D	12
F1	15	GGT	G	15	GCG	10	4154	A	20
F1	15	GGT	G	15	GCT	10	4850	A	20
F1	15	GGT	G	15	GGG	10	2009	G	10
F1	15	GGT	G	15	GTG	9	2454	V	19
F1	15	GGT	G	15	GTT	10	2360	V	19
F1	15	GGT	G	15	TAG	11	4030	*	11
F1	15	GGT	G	15	TAT	15	4864	Y	15
F1	15	GGT	G	15	TCG	6	1390	S	26
F1	15	GGT	G	15	TCT	8	1239	S	26
F1	15	GGT	G	15	TGG	18	3957	W	18
F1	15	GGT	G	15	TGT	11	2373	C	11
F1	15	GGT	G	15	TTG	15	3162	L	34
F1	15	GGT	G	15	TTT	16	3648	F	16
F1	16	CCG	P	16	AAG	17	4527	K	17
F1	16	CCG	P	16	AAT	14	4445	N	14
F1	16	CCG	P	16	ACG	6	1994	T	10
F1	16	CCG	P	16	ACT	4	1103	T	10
F1	16	CCG	P	16	AGG	11	2828	R	31
F1	16	CCG	P	16	AGT	13	3218	S	27
F1	16	CCG	P	16	ATG	11	3620	M	11
F1	16	CCG	P	16	ATT	13	2792	I	13
F1	16	CCG	P	16	CAG	8	5876	Q	8
F1	16	CCG	P	16	CAT	12	2630	H	12
F1	16	CCG	P	16	CCT	7	2722	P	7
F1	16	CCG	P	16	CGG	7	3098	R	31
F1	16	CCG	P	16	CGT	13	1943	R	31
F1	16	CCG	P	16	CTG	10	2183	L	32
F1	16	CCG	P	16	CTT	12	7095	L	32
F1	16	CCG	P	16	GAG	14	3636	E	14
F1	16	CCG	P	16	GAT	11	2721	D	11
F1	16	CCG	P	16	GCG	10	2288	A	20
F1	16	CCG	P	16	GCT	10	3226	A	20
F1	16	CCG	P	16	GGG	18	4324	G	29
F1	16	CCG	P	16	GGT	11	2415	G	29
F1	16	CCG	P	16	GTG	15	5326	V	30
F1	16	CCG	P	16	GTT	15	7245	V	30
F1	16	CCG	P	16	TAG	11	3426	*	11
F1	16	CCG	P	16	TAT	11	3098	Y	11
F1	16	CCG	P	16	TCG	6	2250	S	27
F1	16	CCG	P	16	TCT	8	2593	S	27
F1	16	CCG	P	16	TGG	14	3030	W	14
F1	16	CCG	P	16	TGT	19	5865	C	19
F1	16	CCG	P	16	TTG	10	2397	L	32
F1	16	CCG	P	16	TTT	12	4361	F	12
F1	17	GAT	D	17	AAG	8	2707	K	8
F1	17	GAT	D	17	AAT	11	4289	N	11
F1	17	GAT	D	17	ACG	10	2930	T	20
F1	17	GAT	D	17	ACT	10	2855	T	20
F1	17	GAT	D	17	AGG	17	4165	R	26
F1	17	GAT	D	17	AGT	15	4961	S	39
F1	17	GAT	D	17	ATG	13	3305	M	13
F1	17	GAT	D	17	ATT	14	5140	I	14
F1	17	GAT	D	17	CAG	7	2305	Q	7
F1	17	GAT	D	17	CAT	5	1256	H	5
F1	17	GAT	D	17	CCG	3	1645	P	12
F1	17	GAT	D	17	CCT	9	2677	P	12
F1	17	GAT	D	17	CGT	9	3574	R	26
F1	17	GAT	D	17	CTG	10	2317	L	42
F1	17	GAT	D	17	CTT	13	4925	L	42
F1	17	GAT	D	17	GAG	12	1945	E	12
F1	17	GAT	D	17	GCG	12	4165	A	21
F1	17	GAT	D	17	GCT	9	2708	A	21
F1	17	GAT	D	17	GGG	22	6330	G	41
F1	17	GAT	D	17	GGT	19	3940	G	41
F1	17	GAT	D	17	GTG	15	3500	V	40
F1	17	GAT	D	17	GTT	25	8626	V	40
F1	17	GAT	D	17	TAG	13	3446	*	13
F1	17	GAT	D	17	TAT	12	4378	Y	12
F1	17	GAT	D	17	TCG	15	3990	S	39
F1	17	GAT	D	17	TCT	9	2447	S	39
F1	17	GAT	D	17	TGG	17	7706	W	17
F1	17	GAT	D	17	TGT	15	3470	C	15
F1	17	GAT	D	17	TTG	19	5120	L	42
F1	17	GAT	D	17	TTT	24	7391	F	24
F1	18	ACA	T	18	AAG	12	3823	K	12
F1	18	ACA	T	18	AAT	9	4673	N	9
F1	18	ACA	T	18	ACG	4	989	T	14
F1	18	ACA	T	18	ACT	10	3279	T	14
F1	18	ACA	T	18	AGG	17	5887	R	34
F1	18	ACA	T	18	AGT	17	6686	S	31
F1	18	ACA	T	18	ATG	17	4561	M	17
F1	18	ACA	T	18	ATT	10	2433	I	10
F1	18	ACA	T	18	CAG	11	4666	Q	11
F1	18	ACA	T	18	CAT	15	4471	H	15
F1	18	ACA	T	18	CCG	9	3255	P	20
F1	18	ACA	T	18	CCT	11	2797	P	20
F1	18	ACA	T	18	CGG	6	1079	R	34
F1	18	ACA	T	18	CGT	11	3324	R	34
F1	18	ACA	T	18	CTG	9	3075	L	33
F1	18	ACA	T	18	CTT	11	3424	L	33
F1	18	ACA	T	18	GAG	12	2684	E	12
F1	18	ACA	T	18	GAT	4	1397	D	4
F1	18	ACA	T	18	GCG	9	1463	A	18
F1	18	ACA	T	18	GCT	9	1882	A	18
F1	18	ACA	T	18	GGG	18	6487	G	36
F1	18	ACA	T	18	GGT	18	3838	G	36
F1	18	ACA	T	18	GTG	19	6610	V	36
F1	18	ACA	T	18	GTT	17	4527	V	36
F1	18	ACA	T	18	TAG	12	4122	*	12
F1	18	ACA	T	18	TAT	12	5908	Y	12
F1	18	ACA	T	18	TCG	4	656	S	31
F1	18	ACA	T	18	TCT	10	3342	S	31
F1	18	ACA	T	18	TGG	18	8507	W	18
F1	18	ACA	T	18	TGT	23	5047	C	23
F1	18	ACA	T	18	TTG	13	2900	L	33
F1	18	ACA	T	18	TTT	14	6611	F	14
F1	19	GAA	E	19	AAG	8	2228	K	8
F1	19	GAA	E	19	AAT	6	1528	N	6
F1	19	GAA	E	19	ACG	11	1599	T	22
F1	19	GAA	E	19	ACT	11	3121	T	22
F1	19	GAA	E	19	AGG	8	1328	R	29
F1	19	GAA	E	19	AGT	8	2305	S	21
F1	19	GAA	E	19	ATG	12	4483	M	12
F1	19	GAA	E	19	ATT	15	4814	I	15
F1	19	GAA	E	19	CAG	4	2170	Q	4
F1	19	GAA	E	19	CAT	10	5112	H	10
F1	19	GAA	E	19	CCG	8	3359	P	14
F1	19	GAA	E	19	CCT	6	798	P	14
F1	19	GAA	E	19	CGG	11	1735	R	29
F1	19	GAA	E	19	CGT	10	3373	R	29
F1	19	GAA	E	19	CTG	6	2860	L	31
F1	19	GAA	E	19	CTT	10	4045	L	31
F1	19	GAA	E	19	GAG	14	2670	E	14
F1	19	GAA	E	19	GAT	8	1266	D	8
F1	19	GAA	E	19	GCG	6	1522	A	11
F1	19	GAA	E	19	GCT	5	2014	A	11
F1	19	GAA	E	19	GGG	10	3725	G	26
F1	19	GAA	E	19	GGT	16	5891	G	26
F1	19	GAA	E	19	GTG	5	1948	V	13
F1	19	GAA	E	19	GTT	8	1532	V	13
F1	19	GAA	E	19	TAG	14	4755	*	14
F1	19	GAA	E	19	TAT	11	4196	Y	11
F1	19	GAA	E	19	TCG	8	3537	S	21
F1	19	GAA	E	19	TCT	5	592	S	21
F1	19	GAA	E	19	TGG	13	2139	W	13
F1	19	GAA	E	19	TGT	11	2849	C	11
F1	19	GAA	E	19	TTG	15	3409	L	31
F1	19	GAA	E	19	TTT	15	6600	F	15
F1	20	TCG	S	20	AAG	15	3909	K	15
F1	20	TCG	S	20	AAT	12	6851	N	12
F1	20	TCG	S	20	ACG	9	3567	T	22
F1	20	TCG	S	20	ACT	13	2960	T	22
F1	20	TCG	S	20	AGG	18	4695	R	55
F1	20	TCG	S	20	AGT	18	5907	S	36
F1	20	TCG	S	20	ATG	13	2777	M	13
F1	20	TCG	S	20	ATT	17	2890	I	17
F1	20	TCG	S	20	CAG	9	2710	Q	9
F1	20	TCG	S	20	CAT	12	2646	H	12
F1	20	TCG	S	20	CCG	9	3925	P	17
F1	20	TCG	S	20	CCT	8	2391	P	17
F1	20	TCG	S	20	CGG	15	4395	R	55
F1	20	TCG	S	20	CGT	22	7103	R	55
F1	20	TCG	S	20	CTG	17	2846	L	55
F1	20	TCG	S	20	CTT	13	7828	L	55
F1	20	TCG	S	20	GAG	25	9016	E	25
F1	20	TCG	S	20	GAT	6	3233	D	6
F1	20	TCG	S	20	GCG	15	6394	A	23
F1	20	TCG	S	20	GCT	8	2480	A	23
F1	20	TCG	S	20	GGG	25	10778	G	49
F1	20	TCG	S	20	GGT	24	9298	G	49
F1	20	TCG	S	20	GTG	29	8164	V	55
F1	20	TCG	S	20	GTT	26	9089	V	55
F1	20	TCG	S	20	TAG	22	7026	*	22
F1	20	TCG	S	20	TAT	21	6691	Y	21
F1	20	TCG	S	20	TCT	18	3749	S	36
F1	20	TCG	S	20	TGG	24	8251	W	24
F1	20	TCG	S	20	TGT	22	7016	C	22
F1	20	TCG	S	20	TTG	25	9152	L	55
F1	20	TCG	S	20	TTT	22	5600	F	22
F1	21	TCC	S	21	AAG	16	5147	K	16
F1	21	TCC	S	21	AAT	17	4155	N	17
F1	21	TCC	S	21	ACG	17	4800	T	25
F1	21	TCC	S	21	ACT	8	2003	T	25
F1	21	TCC	S	21	AGG	16	5580	R	46
F1	21	TCC	S	21	AGT	22	6824	S	49
F1	21	TCC	S	21	ATG	10	3168	M	10
F1	21	TCC	S	21	ATT	17	7534	I	17
F1	21	TCC	S	21	CAG	13	3125	Q	13
F1	21	TCC	S	21	CAT	12	4518	H	12
F1	21	TCC	S	21	CCG	23	7196	P	34
F1	21	TCC	S	21	CCT	11	4790	P	34
F1	21	TCC	S	21	CGG	14	9048	R	46
F1	21	TCC	S	21	CGT	16	5967	R	46
F1	21	TCC	S	21	CTG	12	3915	L	44
F1	21	TCC	S	21	CTT	9	2219	L	44
F1	21	TCC	S	21	GAG	17	4806	E	17
F1	21	TCC	S	21	GAT	10	3596	D	10
F1	21	TCC	S	21	GCG	14	4397	A	26
F1	21	TCC	S	21	GCT	12	3263	A	26
F1	21	TCC	S	21	GGG	22	10577	G	44
F1	21	TCC	S	21	GGT	22	6379	G	44
F1	21	TCC	S	21	GTG	25	6453	V	45
F1	21	TCC	S	21	GTT	20	5214	V	45
F1	21	TCC	S	21	TAG	12	5694	*	12
F1	21	TCC	S	21	TAT	16	5499	Y	16
F1	21	TCC	S	21	TCG	14	4548	S	49
F1	21	TCC	S	21	TCT	13	3376	S	49
F1	21	TCC	S	21	TGG	11	4056	W	11
F1	21	TCC	S	21	TGT	19	9786	C	19
F1	21	TCC	S	21	TTG	23	9565	L	44
F1	21	TCC	S	21	TTT	13	3015	F	13
F1	22	GCG	A	22	AAG	18	6731	K	18
F1	22	GCG	A	22	AAT	14	7043	N	14
F1	22	GCG	A	22	ACG	19	4320	T	29
F1	22	GCG	A	22	ACT	10	2653	T	29
F1	22	GCG	A	22	AGG	20	6709	R	54
F1	22	GCG	A	22	AGT	21	6933	S	63
F1	22	GCG	A	22	ATG	19	8072	M	19
F1	22	GCG	A	22	ATT	18	5289	I	18
F1	22	GCG	A	22	CAG	14	3979	Q	14
F1	22	GCG	A	22	CAT	17	4182	H	17
F1	22	GCG	A	22	CCG	11	2721	P	21
F1	22	GCG	A	22	CCT	10	3461	P	21
F1	22	GCG	A	22	CGG	15	8015	R	54
F1	22	GCG	A	22	CGT	19	7124	R	54
F1	22	GCG	A	22	CTG	21	7198	L	74
F1	22	GCG	A	22	CTT	23	4964	L	74
F1	22	GCG	A	22	GAG	25	7690	E	25
F1	22	GCG	A	22	GAT	12	3730	D	12
F1	22	GCG	A	22	GCT	18	3814	A	18
F1	22	GCG	A	22	GGG	21	8557	G	44
F1	22	GCG	A	22	GGT	23	4054	G	44
F1	22	GCG	A	22	GTG	24	7326	V	48
F1	22	GCG	A	22	GTT	24	10039	V	48
F1	22	GCG	A	22	TAG	17	6421	*	17
F1	22	GCG	A	22	TAT	22	8989	Y	22
F1	22	GCG	A	22	TCG	22	7973	S	63
F1	22	GCG	A	22	TCT	20	4643	S	63
F1	22	GCG	A	22	TGG	27	9039	W	27
F1	22	GCG	A	22	TGT	24	6737	C	24
F1	22	GCG	A	22	TTG	30	11979	L	74
F1	22	GCG	A	22	TTT	33	10907	F	33
F1	23	GAC	D	23	AAG	16	5103	K	16
F1	23	GAC	D	23	AAT	24	9177	N	24
F1	23	GAC	D	23	ACG	15	4164	T	29
F1	23	GAC	D	23	ACT	14	5642	T	29
F1	23	GAC	D	23	AGG	26	7643	R	65
F1	23	GAC	D	23	AGT	15	6361	S	55
F1	23	GAC	D	23	ATG	21	4812	M	21
F1	23	GAC	D	23	ATT	26	11770	I	26
F1	23	GAC	D	23	CAG	8	3122	Q	8
F1	23	GAC	D	23	CAT	14	5089	H	14
F1	23	GAC	D	23	CCG	9	5863	P	17
F1	23	GAC	D	23	CCT	8	2508	P	17
F1	23	GAC	D	23	CGG	18	5386	R	65
F1	23	GAC	D	23	CGT	21	5368	R	65
F1	23	GAC	D	23	CTG	22	7002	L	82
F1	23	GAC	D	23	CTT	29	9359	L	82
F1	23	GAC	D	23	GAG	15	3318	E	15
F1	23	GAC	D	23	GAT	21	11650	D	21
F1	23	GAC	D	23	GCG	17	5991	A	33
F1	23	GAC	D	23	GCT	16	4305	A	33
F1	23	GAC	D	23	GGG	20	6626	G	51
F1	23	GAC	D	23	GGT	31	8824	G	51
F1	23	GAC	D	23	GTG	22	5465	V	51
F1	23	GAC	D	23	GTT	29	8553	V	51
F1	23	GAC	D	23	TAG	23	9302	*	23
F1	23	GAC	D	23	TAT	23	7547	Y	23
F1	23	GAC	D	23	TCG	19	6560	S	55
F1	23	GAC	D	23	TCT	21	5204	S	55
F1	23	GAC	D	23	TGG	31	12489	W	31
F1	23	GAC	D	23	TGT	22	8495	C	22
F1	23	GAC	D	23	TTG	31	12296	L	82
F1	23	GAC	D	23	TTT	34	13676	F	34
F1	24	TCC	S	24	AAG	22	5772	K	22
F1	24	TCC	S	24	AAT	20	7948	N	20
F1	24	TCC	S	24	ACG	10	2152	T	24
F1	24	TCC	S	24	ACT	14	3669	T	24
F1	24	TCC	S	24	AGG	20	7384	R	53
F1	24	TCC	S	24	AGT	12	3659	S	37
F1	24	TCC	S	24	ATG	20	4609	M	20
F1	24	TCC	S	24	ATT	23	7593	I	23
F1	24	TCC	S	24	CAG	19	11205	Q	19
F1	24	TCC	S	24	CAT	19	4572	H	19
F1	24	TCC	S	24	CCG	7	1850	P	14
F1	24	TCC	S	24	CCT	7	2330	P	14
F1	24	TCC	S	24	CGG	20	6290	R	53
F1	24	TCC	S	24	CGT	13	4784	R	53
F1	24	TCC	S	24	CTG	19	5280	L	59
F1	24	TCC	S	24	CTT	18	6539	L	59
F1	24	TCC	S	24	GAG	14	3487	E	14
F1	24	TCC	S	24	GAT	15	3675	D	15
F1	24	TCC	S	24	GCG	13	3123	A	30
F1	24	TCC	S	24	GCT	17	4589	A	30
F1	24	TCC	S	24	GGG	14	4594	G	49
F1	24	TCC	S	24	GGT	35	12713	G	49
F1	24	TCC	S	24	GTG	20	3171	V	48
F1	24	TCC	S	24	GTT	28	7273	V	48
F1	24	TCC	S	24	TAG	15	4217	*	15
F1	24	TCC	S	24	TAT	24	7311	Y	24
F1	24	TCC	S	24	TCG	12	5383	S	37
F1	24	TCC	S	24	TCT	13	4216	S	37
F1	24	TCC	S	24	TGG	18	3445	W	18
F1	24	TCC	S	24	TGT	26	7404	C	26
F1	24	TCC	S	24	TTG	22	10021	L	59
F1	24	TCC	S	24	TTT	23	7134	F	23
F1	25	AGC	S	25	AAG	4	698	K	4
F1	25	AGC	S	25	AAT	7	2622	N	7
F1	25	AGC	S	25	ACG	6	2012	T	12
F1	25	AGC	S	25	ACT	6	2983	T	12
F1	25	AGC	S	25	AGG	6	1822	R	18
F1	25	AGC	S	25	AGT	10	2418	S	23
F1	25	AGC	S	25	ATG	7	2729	M	7
F1	25	AGC	S	25	ATT	5	1976	I	5
F1	25	AGC	S	25	CAG	5	2637	Q	5
F1	25	AGC	S	25	CAT	5	1997	H	5
F1	25	AGC	S	25	CCG	4	1327	P	8
F1	25	AGC	S	25	CCT	4	1431	P	8
F1	25	AGC	S	25	CGG	3	789	R	18
F1	25	AGC	S	25	CGT	9	1348	R	18
F1	25	AGC	S	25	CTG	7	3221	L	21
F1	25	AGC	S	25	CTT	6	2348	L	21
F1	25	AGC	S	25	GAG	11	3332	E	11
F1	25	AGC	S	25	GAT	4	1302	D	4
F1	25	AGC	S	25	GCG	3	1526	A	6
F1	25	AGC	S	25	GCT	3	2036	A	6
F1	25	AGC	S	25	GGG	8	1930	G	17
F1	25	AGC	S	25	GGT	9	1970	G	17
F1	25	AGC	S	25	GTG	14	4026	V	22
F1	25	AGC	S	25	GTT	8	1675	V	22
F1	25	AGC	S	25	TAG	6	1822	*	6
F1	25	AGC	S	25	TAT	9	3411	Y	9
F1	25	AGC	S	25	TCG	4	739	S	23
F1	25	AGC	S	25	TCT	9	3108	S	23
F1	25	AGC	S	25	TGG	10	3571	W	10
F1	25	AGC	S	25	TGT	7	2168	C	7
F1	25	AGC	S	25	TTG	8	2499	L	21
F1	25	AGC	S	25	TTT	11	2441	F	11
F2	1	AAC	N	26	AAG	4	3555	K	4
F2	1	AAC	N	26	AAT	5	1867	N	5
F2	1	AAC	N	26	ACG	5	4585	T	10
F2	1	AAC	N	26	ACT	5	1917	T	10
F2	1	AAC	N	26	AGG	1	476	R	5
F2	1	AAC	N	26	ATG	1	701	M	1
F2	1	AAC	N	26	ATT	4	2497	I	4
F2	1	AAC	N	26	CAT	3	1331	H	3
F2	1	AAC	N	26	CCG	2	1311	P	3
F2	1	AAC	N	26	CCT	1	4	P	3
F2	1	AAC	N	26	CGG	1	458	R	5
F2	1	AAC	N	26	CGT	3	1955	R	5
F2	1	AAC	N	26	CTG	5	3403	L	11
F2	1	AAC	N	26	CTT	1	60	L	11
F2	1	AAC	N	26	GAG	4	2369	E	4
F2	1	AAC	N	26	GAT	1	72	D	1
F2	1	AAC	N	26	GCG	2	821	A	4
F2	1	AAC	N	26	GCT	2	1355	A	4
F2	1	AAC	N	26	GGG	6	3362	G	8
F2	1	AAC	N	26	GGT	2	1596	G	8
F2	1	AAC	N	26	GTG	8	5651	V	9
F2	1	AAC	N	26	GTT	1	1625	V	9
F2	1	AAC	N	26	TAG	3	3091	*	3
F2	1	AAC	N	26	TAT	1	295	Y	1
F2	1	AAC	N	26	TCG	5	1970	S	6
F2	1	AAC	N	26	TCT	1	382	S	6
F2	1	AAC	N	26	TGG	9	4304	W	9
F2	1	AAC	N	26	TGT	7	5035	C	7
F2	1	AAC	N	26	TTG	5	1345	L	11
F2	1	AAC	N	26	TTT	3	2761	F	3
F2	2	TTT	F	27	AAG	10	5852	K	10
F2	2	TTT	F	27	AAT	7	2288	N	7
F2	2	TTT	F	27	ACG	7	2376	T	12
F2	2	TTT	F	27	ACT	5	2034	T	12
F2	2	TTT	F	27	AGG	11	5853	R	47
F2	2	TTT	F	27	AGT	9	2298	S	36
F2	2	TTT	F	27	ATG	19	12560	M	19
F2	2	TTT	F	27	ATT	16	12996	I	16
F2	2	TTT	F	27	CAG	9	3256	Q	9
F2	2	TTT	F	27	CAT	8	6072	H	8
F2	2	TTT	F	27	CCG	12	4204	P	17
F2	2	TTT	F	27	CCT	5	1546	P	17
F2	2	TTT	F	27	CGG	19	8724	R	47
F2	2	TTT	F	27	CGT	17	6434	R	47
F2	2	TTT	F	27	CTG	8	3027	L	31
F2	2	TTT	F	27	CTT	10	3329	L	31
F2	2	TTT	F	27	GAG	11	10251	E	11
F2	2	TTT	F	27	GAT	9	5599	D	9
F2	2	TTT	F	27	GCG	7	3851	A	13
F2	2	TTT	F	27	GCT	6	6203	A	13
F2	2	TTT	F	27	GGG	11	7906	G	29
F2	2	TTT	F	27	GGT	18	10145	G	29
F2	2	TTT	F	27	GTG	17	8284	V	32
F2	2	TTT	F	27	GTT	15	6195	V	32
F2	2	TTT	F	27	TAG	8	7436	*	8
F2	2	TTT	F	27	TAT	14	11943	Y	14
F2	2	TTT	F	27	TCG	13	10952	S	36
F2	2	TTT	F	27	TCT	14	7887	S	36
F2	2	TTT	F	27	TGG	26	22021	W	26
F2	2	TTT	F	27	TGT	25	18797	C	25
F2	2	TTT	F	27	TTG	13	6288	L	31
F2	3	TCT	S	28	AAG	9	5700	K	9
F2	3	TCT	S	28	AAT	1	808	N	1
F2	3	TCT	S	28	ACG	9	4534	T	15
F2	3	TCT	S	28	ACT	6	3365	T	15
F2	3	TCT	S	28	AGG	9	5838	R	26
F2	3	TCT	S	28	AGT	7	5774	S	19
F2	3	TCT	S	28	ATG	10	4995	M	10
F2	3	TCT	S	28	ATT	6	3245	I	6
F2	3	TCT	S	28	CAG	6	1985	Q	6
F2	3	TCT	S	28	CAT	11	7213	H	11
F2	3	TCT	S	28	CCG	5	1223	P	11
F2	3	TCT	S	28	CCT	6	5119	P	11
F2	3	TCT	S	28	CGG	8	2651	R	26
F2	3	TCT	S	28	CGT	9	4052	R	26
F2	3	TCT	S	28	CTG	10	5738	L	28
F2	3	TCT	S	28	CTT	4	3507	L	28
F2	3	TCT	S	28	GAG	10	4315	E	10
F2	3	TCT	S	28	GAT	6	2282	D	6
F2	3	TCT	S	28	GCG	2	1261	A	6
F2	3	TCT	S	28	GCT	4	2709	A	6
F2	3	TCT	S	28	GGG	11	2858	G	31
F2	3	TCT	S	28	GGT	20	12708	G	31
F2	3	TCT	S	28	GTG	16	12393	V	26
F2	3	TCT	S	28	GTT	10	6299	V	26
F2	3	TCT	S	28	TAG	10	4794	*	10
F2	3	TCT	S	28	TAT	12	7203	Y	12
F2	3	TCT	S	28	TCG	12	7248	S	19
F2	3	TCT	S	28	TGG	16	9630	W	16
F2	3	TCT	S	28	TGT	12	5505	C	12
F2	3	TCT	S	28	TTG	14	7209	L	28
F2	3	TCT	S	28	TTT	13	9792	F	13
F2	4	ACA	T	29	AAG	11	6382	K	11
F2	4	ACA	T	29	AAT	11	9084	N	11
F2	4	ACA	T	29	ACG	6	1120	T	10
F2	4	ACA	T	29	ACT	4	2299	T	10
F2	4	ACA	T	29	AGG	6	2071	R	27
F2	4	ACA	T	29	AGT	17	7203	S	55
F2	4	ACA	T	29	ATG	16	10548	M	16
F2	4	ACA	T	29	ATT	15	9367	I	15
F2	4	ACA	T	29	CAG	9	4110	Q	9
F2	4	ACA	T	29	CAT	6	5034	H	6
F2	4	ACA	T	29	CCG	10	7215	P	24
F2	4	ACA	T	29	CCT	14	7966	P	24
F2	4	ACA	T	29	CGG	12	4091	R	27
F2	4	ACA	T	29	CGT	9	5718	R	27
F2	4	ACA	T	29	CTG	5	2386	L	28
F2	4	ACA	T	29	CTT	8	3839	L	28
F2	4	ACA	T	29	GAG	13	7783	E	13
F2	4	ACA	T	29	GAT	12	6186	D	12
F2	4	ACA	T	29	GCG	11	3270	A	17
F2	4	ACA	T	29	GCT	6	4799	A	17
F2	4	ACA	T	29	GGG	24	14451	G	47
F2	4	ACA	T	29	GGT	23	15633	G	47
F2	4	ACA	T	29	GTG	15	8914	V	32
F2	4	ACA	T	29	GTT	17	12924	V	32
F2	4	ACA	T	29	TAG	14	9253	*	14
F2	4	ACA	T	29	TAT	11	10429	Y	11
F2	4	ACA	T	29	TCG	23	16666	S	55
F2	4	ACA	T	29	TCT	15	8288	S	55
F2	4	ACA	T	29	TGG	10	6474	W	10
F2	4	ACA	T	29	TGT	18	11216	C	18
F2	4	ACA	T	29	TTG	15	9623	L	28
F2	4	ACA	T	29	TTT	13	6386	F	13
F2	5	GGT	G	30	AAG	6	6016	K	6
F2	5	GGT	G	30	AAT	8	5191	N	8
F2	5	GGT	G	30	ACG	5	2735	T	13
F2	5	GGT	G	30	ACT	8	4041	T	13
F2	5	GGT	G	30	AGG	9	9162	R	22
F2	5	GGT	G	30	AGT	14	8707	S	32
F2	5	GGT	G	30	ATG	6	3290	M	6
F2	5	GGT	G	30	ATT	5	2133	I	5
F2	5	GGT	G	30	CAG	8	7580	Q	8
F2	5	GGT	G	30	CAT	3	1876	H	3
F2	5	GGT	G	30	CCG	1	228	P	6
F2	5	GGT	G	30	CCT	5	2708	P	6
F2	5	GGT	G	30	CGG	7	3481	R	22
F2	5	GGT	G	30	CGT	6	3027	R	22
F2	5	GGT	G	30	CTG	12	6175	L	29
F2	5	GGT	G	30	CTT	5	2557	L	29
F2	5	GGT	G	30	GAG	11	5614	E	11
F2	5	GGT	G	30	GAT	11	6531	D	11
F2	5	GGT	G	30	GCG	11	8085	A	15
F2	5	GGT	G	30	GCT	4	625	A	15
F2	5	GGT	G	30	GGG	9	4244	G	9
F2	5	GGT	G	30	GTG	12	7542	V	19
F2	5	GGT	G	30	GTT	7	3480	V	19
F2	5	GGT	G	30	TAG	12	13205	*	12
F2	5	GGT	G	30	TAT	9	4331	Y	9
F2	5	GGT	G	30	TCG	9	7025	S	32
F2	5	GGT	G	30	TCT	9	9361	S	32
F2	5	GGT	G	30	TGG	12	4959	W	12
F2	5	GGT	G	30	TGT	12	10427	C	12
F2	5	GGT	G	30	TTG	12	12340	L	29
F2	5	GGT	G	30	TTT	15	10456	F	15
F2	6	TTC	F	31	AAG	8	5237	K	8
F2	6	TTC	F	31	AAT	7	2977	N	7
F2	6	TTC	F	31	ACG	4	3396	T	9
F2	6	TTC	F	31	ACT	5	2013	T	9
F2	6	TTC	F	31	AGG	4	694	R	8
F2	6	TTC	F	31	AGT	5	2161	S	16
F2	6	TTC	F	31	ATG	4	2358	M	4
F2	6	TTC	F	31	ATT	4	1353	I	4
F2	6	TTC	F	31	CAG	4	2457	Q	4
F2	6	TTC	F	31	CAT	5	3058	H	5
F2	6	TTC	F	31	CCG	3	1418	P	9
F2	6	TTC	F	31	CCT	6	4501	P	9
F2	6	TTC	F	31	CGG	1	228	R	8
F2	6	TTC	F	31	CGT	3	4368	R	8
F2	6	TTC	F	31	CTG	3	1235	L	15
F2	6	TTC	F	31	CTT	6	5200	L	15
F2	6	TTC	F	31	GAG	5	763	E	5
F2	6	TTC	F	31	GAT	1	117	D	1
F2	6	TTC	F	31	GCG	4	1464	A	9
F2	6	TTC	F	31	GCT	5	1899	A	9
F2	6	TTC	F	31	GGG	5	1927	G	13
F2	6	TTC	F	31	GGT	8	2598	G	13
F2	6	TTC	F	31	GTG	2	2731	V	6
F2	6	TTC	F	31	GTT	4	283	V	6
F2	6	TTC	F	31	TAG	9	5071	*	9
F2	6	TTC	F	31	TAT	7	3675	Y	7
F2	6	TTC	F	31	TCG	5	2608	S	16
F2	6	TTC	F	31	TCT	6	2657	S	16
F2	6	TTC	F	31	TGG	7	4712	W	7
F2	6	TTC	F	31	TGT	8	2358	C	8
F2	6	TTC	F	31	TTG	6	3880	L	15
F2	6	TTC	F	31	TTT	6	3090	F	6
F2	7	AGC	S	32	AAG	7	2352	K	7
F2	7	AGC	S	32	AAT	8	3054	N	8
F2	7	AGC	S	32	ACG	6	5066	T	11
F2	7	AGC	S	32	ACT	5	2653	T	11
F2	7	AGC	S	32	AGG	7	2962	R	15
F2	7	AGC	S	32	AGT	6	3078	S	21
F2	7	AGC	S	32	ATG	9	4097	M	9
F2	7	AGC	S	32	ATT	13	8788	I	13
F2	7	AGC	S	32	CAG	7	2287	Q	7
F2	7	AGC	S	32	CAT	5	2750	H	5
F2	7	AGC	S	32	CCG	5	2357	P	9
F2	7	AGC	S	32	CCT	4	1370	P	9
F2	7	AGC	S	32	CGG	4	1468	R	15
F2	7	AGC	S	32	CGT	4	796	R	15
F2	7	AGC	S	32	CTG	8	4565	L	26
F2	7	AGC	S	32	CTT	4	1103	L	26
F2	7	AGC	S	32	GAG	3	1218	E	3
F2	7	AGC	S	32	GAT	6	2859	D	6
F2	7	AGC	S	32	GCG	5	909	A	14
F2	7	AGC	S	32	GCT	9	6682	A	14
F2	7	AGC	S	32	GGG	14	12806	G	21
F2	7	AGC	S	32	GGT	7	3856	G	21
F2	7	AGC	S	32	GTG	8	7768	V	19
F2	7	AGC	S	32	GTT	11	5088	V	19
F2	7	AGC	S	32	TAG	16	6594	*	16
F2	7	AGC	S	32	TAT	5	2028	Y	5
F2	7	AGC	S	32	TCG	7	7970	S	21
F2	7	AGC	S	32	TCT	8	7272	S	21
F2	7	AGC	S	32	TGG	7	4185	W	7
F2	7	AGC	S	32	TGT	7	4633	C	7
F2	7	AGC	S	32	TTG	14	6258	L	26
F2	7	AGC	S	32	TTT	9	6517	F	9
F2	8	GGC	G	33	AAG	6	2636	K	6
F2	8	GGC	G	33	AAT	8	5146	N	8
F2	8	GGC	G	33	ACG	3	3608	T	9
F2	8	GGC	G	33	ACT	6	1191	T	9
F2	8	GGC	G	33	AGG	10	7657	R	26
F2	8	GGC	G	33	AGT	13	12587	S	28
F2	8	GGC	G	33	ATG	3	1702	M	3
F2	8	GGC	G	33	ATT	11	2744	I	11
F2	8	GGC	G	33	CAG	6	2766	Q	6
F2	8	GGC	G	33	CAT	6	4059	H	6
F2	8	GGC	G	33	CCG	7	3022	P	10
F2	8	GGC	G	33	CCT	3	885	P	10
F2	8	GGC	G	33	CGG	6	5294	R	26
F2	8	GGC	G	33	CGT	10	7852	R	26
F2	8	GGC	G	33	CTG	8	3548	L	29
F2	8	GGC	G	33	CTT	9	3711	L	29
F2	8	GGC	G	33	GAG	6	6788	E	6
F2	8	GGC	G	33	GAT	9	6394	D	9
F2	8	GGC	G	33	GCG	6	3811	A	14
F2	8	GGC	G	33	GCT	8	4349	A	14
F2	8	GGC	G	33	GGG	11	6189	G	26
F2	8	GGC	G	33	GGT	15	9605	G	26
F2	8	GGC	G	33	GTG	11	5016	V	27
F2	8	GGC	G	33	GTT	16	8788	V	27
F2	8	GGC	G	33	TAG	7	5760	*	7
F2	8	GGC	G	33	TAT	16	14169	Y	16
F2	8	GGC	G	33	TCG	6	5112	S	28
F2	8	GGC	G	33	TCT	9	7875	S	28
F2	8	GGC	G	33	TGG	14	11785	W	14
F2	8	GGC	G	33	TGT	12	8123	C	12
F2	8	GGC	G	33	TTG	12	10006	L	29
F2	8	GGC	G	33	TTT	13	8809	F	13
F2	9	AAG	K	34	AAT	3	1367	N	3
F2	9	AAG	K	34	ACG	8	3775	T	13
F2	9	AAG	K	34	ACT	5	2867	T	13
F2	9	AAG	K	34	AGG	7	4039	R	28
F2	9	AAG	K	34	AGT	10	9350	S	28
F2	9	AAG	K	34	ATG	7	4036	M	7
F2	9	AAG	K	34	ATT	16	10296	I	16
F2	9	AAG	K	34	CAG	4	849	Q	4
F2	9	AAG	K	34	CAT	6	1633	H	6
F2	9	AAG	K	34	CCG	6	2460	P	11
F2	9	AAG	K	34	CCT	5	2722	P	11
F2	9	AAG	K	34	CGG	6	2691	R	28
F2	9	AAG	K	34	CGT	15	10903	R	28
F2	9	AAG	K	34	CTG	6	6910	L	24
F2	9	AAG	K	34	CTT	6	1899	L	24
F2	9	AAG	K	34	GAG	3	1855	E	3
F2	9	AAG	K	34	GAT	12	3747	D	12
F2	9	AAG	K	34	GCG	6	5535	A	9
F2	9	AAG	K	34	GCT	3	1291	A	9
F2	9	AAG	K	34	GGG	8	4701	G	20
F2	9	AAG	K	34	GGT	12	5226	G	20
F2	9	AAG	K	34	GTG	16	12164	V	27
F2	9	AAG	K	34	GTT	11	9559	V	27
F2	9	AAG	K	34	TAG	7	3730	*	7
F2	9	AAG	K	34	TAT	8	3623	Y	8
F2	9	AAG	K	34	TCG	9	3836	S	28
F2	9	AAG	K	34	TCT	9	4905	S	28
F2	9	AAG	K	34	TGG	12	11258	W	12
F2	9	AAG	K	34	TGT	8	1501	C	8
F2	9	AAG	K	34	TTG	12	7279	L	24
F2	9	AAG	K	34	TTT	8	4826	F	8
F2	10	ATT	I	35	AAG	8	4867	K	8
F2	10	ATT	I	35	AAT	2	537	N	2
F2	10	ATT	I	35	ACG	6	1974	T	12
F2	10	ATT	I	35	ACT	6	2530	T	12
F2	10	ATT	I	35	AGG	10	11225	R	23
F2	10	ATT	I	35	AGT	7	3664	S	15
F2	10	ATT	I	35	ATG	4	4131	M	4
F2	10	ATT	I	35	CAG	6	7350	Q	6
F2	10	ATT	I	35	CAT	8	4207	H	8
F2	10	ATT	I	35	CCG	6	2519	P	9
F2	10	ATT	I	35	CCT	3	2462	P	9
F2	10	ATT	I	35	CGG	7	3983	R	23
F2	10	ATT	I	35	CGT	6	3488	R	23
F2	10	ATT	I	35	CTG	6	2730	L	20
F2	10	ATT	I	35	CTT	4	5047	L	20
F2	10	ATT	I	35	GAG	5	1490	E	5
F2	10	ATT	I	35	GAT	6	4662	D	6
F2	10	ATT	I	35	GCG	7	2751	A	9
F2	10	ATT	I	35	GCT	2	1765	A	9
F2	10	ATT	I	35	GGG	9	1997	G	28
F2	10	ATT	I	35	GGT	19	10351	G	28
F2	10	ATT	I	35	GTG	10	6683	V	16
F2	10	ATT	I	35	GTT	6	2748	V	16
F2	10	ATT	I	35	TAG	9	5004	*	9
F2	10	ATT	I	35	TAT	5	3096	Y	5
F2	10	ATT	I	35	TCG	2	625	S	15
F2	10	ATT	I	35	TCT	6	3413	S	15
F2	10	ATT	I	35	TGG	9	5643	W	9
F2	10	ATT	I	35	TGT	7	2031	C	7
F2	10	ATT	I	35	TTG	10	9163	L	20
F2	10	ATT	I	35	TTT	12	5029	F	12
F2	11	CGT	R	36	AAG	8	4965	K	8
F2	11	CGT	R	36	AAT	2	1109	N	2
F2	11	CGT	R	36	ACG	5	4866	T	10
F2	11	CGT	R	36	ACT	5	974	T	10
F2	11	CGT	R	36	AGG	7	3863	R	16
F2	11	CGT	R	36	AGT	5	4058	S	14
F2	11	CGT	R	36	ATG	12	5510	M	12
F2	11	CGT	R	36	ATT	6	3520	I	6
F2	11	CGT	R	36	CAG	6	4899	Q	6
F2	11	CGT	R	36	CAT	2	946	H	2
F2	11	CGT	R	36	CCG	2	705	P	4
F2	11	CGT	R	36	CCT	2	597	P	4
F2	11	CGT	R	36	CGG	9	5728	R	16
F2	11	CGT	R	36	CTG	1	238	L	16
F2	11	CGT	R	36	CTT	4	3130	L	16
F2	11	CGT	R	36	GAG	5	2513	E	5
F2	11	CGT	R	36	GAT	6	5827	D	6
F2	11	CGT	R	36	GCG	2	1610	A	5
F2	11	CGT	R	36	GCT	3	814	A	5
F2	11	CGT	R	36	GGG	5	3484	G	12
F2	11	CGT	R	36	GGT	7	4768	G	12
F2	11	CGT	R	36	GTG	4	2496	V	11
F2	11	CGT	R	36	GTT	7	2592	V	11
F2	11	CGT	R	36	TAG	7	1409	*	7
F2	11	CGT	R	36	TAT	2	181	Y	2
F2	11	CGT	R	36	TCG	4	2862	S	14
F2	11	CGT	R	36	TCT	5	1278	S	14
F2	11	CGT	R	36	TGG	6	2573	W	6
F2	11	CGT	R	36	TGT	9	3321	C	9
F2	11	CGT	R	36	TTG	11	4556	L	16
F2	11	CGT	R	36	TTT	4	1490	F	4
F2	12	AAG	K	37	AAT	2	538	N	2
F2	12	AAG	K	37	ACG	4	4235	T	6
F2	12	AAG	K	37	ACT	2	177	T	6
F2	12	AAG	K	37	AGG	3	869	R	13
F2	12	AAG	K	37	AGT	4	1546	S	21
F2	12	AAG	K	37	ATG	5	5917	M	5
F2	12	AAG	K	37	ATT	3	3415	I	3
F2	12	AAG	K	37	CAG	3	2990	Q	3
F2	12	AAG	K	37	CAT	9	4279	H	9
F2	12	AAG	K	37	CCG	3	1339	P	6
F2	12	AAG	K	37	CCT	3	875	P	6
F2	12	AAG	K	37	CGG	8	1741	R	13
F2	12	AAG	K	37	CGT	2	1419	R	13
F2	12	AAG	K	37	CTG	2	3072	L	13
F2	12	AAG	K	37	CTT	3	637	L	13
F2	12	AAG	K	37	GAG	4	1900	E	4
F2	12	AAG	K	37	GAT	6	2993	D	6
F2	12	AAG	K	37	GCG	3	2279	A	10
F2	12	AAG	K	37	GCT	7	1805	A	10
F2	12	AAG	K	37	GGG	3	1495	G	11
F2	12	AAG	K	37	GGT	8	2781	G	11
F2	12	AAG	K	37	GTG	7	2434	V	12
F2	12	AAG	K	37	GTT	5	4226	V	12
F2	12	AAG	K	37	TAG	4	2331	*	4
F2	12	AAG	K	37	TAT	3	1555	Y	3
F2	12	AAG	K	37	TCG	7	3624	S	21
F2	12	AAG	K	37	TCT	10	3099	S	21
F2	12	AAG	K	37	TGG	5	3898	W	5
F2	12	AAG	K	37	TGT	6	3763	C	6
F2	12	AAG	K	37	TTG	8	4810	L	13
F2	12	AAG	K	37	TTT	10	3801	F	10
F2	13	CCA	P	38	AAG	3	857	K	3
F2	13	CCA	P	38	AAT	4	1923	N	4
F2	13	CCA	P	38	ACG	4	1715	T	6
F2	13	CCA	P	38	ACT	2	846	T	6
F2	13	CCA	P	38	AGG	5	1188	R	12
F2	13	CCA	P	38	AGT	2	1128	S	8
F2	13	CCA	P	38	ATG	4	1120	M	4
F2	13	CCA	P	38	ATT	9	3518	I	9
F2	13	CCA	P	38	CAG	1	365	Q	1
F2	13	CCA	P	38	CAT	6	3258	H	6
F2	13	CCA	P	38	CCT	4	1799	P	4
F2	13	CCA	P	38	CGG	3	1737	R	12
F2	13	CCA	P	38	CGT	4	6272	R	12
F2	13	CCA	P	38	CTG	3	1847	L	7
F2	13	CCA	P	38	CTT	2	304	L	7
F2	13	CCA	P	38	GAG	1	862	E	1
F2	13	CCA	P	38	GAT	5	2734	D	5
F2	13	CCA	P	38	GCG	3	1771	A	10
F2	13	CCA	P	38	GCT	7	5642	A	10
F2	13	CCA	P	38	GGG	6	2469	G	11
F2	13	CCA	P	38	GGT	5	2659	G	11
F2	13	CCA	P	38	GTG	8	4800	V	14
F2	13	CCA	P	38	GTT	6	2742	V	14
F2	13	CCA	P	38	TAG	2	1331	*	2
F2	13	CCA	P	38	TAT	2	1174	Y	2
F2	13	CCA	P	38	TCG	2	1405	S	8
F2	13	CCA	P	38	TCT	4	834	S	8
F2	13	CCA	P	38	TGG	2	1185	W	2
F2	13	CCA	P	38	TGT	2	728	C	2
F2	13	CCA	P	38	TTG	2	568	L	7
F2	13	CCA	P	38	TTT	5	2089	F	5
F2	14	AGG	R	39	AAG	7	2969	K	7
F2	14	AGG	R	39	AAT	7	1730	N	7
F2	14	AGG	R	39	ACG	6	2433	T	13
F2	14	AGG	R	39	ACT	7	5912	T	13
F2	14	AGG	R	39	AGT	8	2671	S	27
F2	14	AGG	R	39	ATG	12	6417	M	12
F2	14	AGG	R	39	ATT	7	6106	I	7
F2	14	AGG	R	39	CAG	9	1504	Q	9
F2	14	AGG	R	39	CAT	7	2621	H	7
F2	14	AGG	R	39	CCG	3	3359	P	8
F2	14	AGG	R	39	CCT	5	2203	P	8
F2	14	AGG	R	39	CGG	9	15125	R	15
F2	14	AGG	R	39	CGT	6	2052	R	15
F2	14	AGG	R	39	CTG	13	7384	L	38
F2	14	AGG	R	39	CTT	12	5674	L	38
F2	14	AGG	R	39	GAG	7	3007	E	7
F2	14	AGG	R	39	GAT	15	7637	D	15
F2	14	AGG	R	39	GCG	7	3112	A	19
F2	14	AGG	R	39	GCT	12	6058	A	19
F2	14	AGG	R	39	GGG	12	5619	G	22
F2	14	AGG	R	39	GGT	10	3737	G	22
F2	14	AGG	R	39	GTG	9	7061	V	22
F2	14	AGG	R	39	GTT	13	9353	V	22
F2	14	AGG	R	39	TAG	10	7910	*	10
F2	14	AGG	R	39	TAT	6	4146	Y	6
F2	14	AGG	R	39	TCG	11	4650	S	27
F2	14	AGG	R	39	TCT	8	3430	S	27
F2	14	AGG	R	39	TGG	8	7069	W	8
F2	14	AGG	R	39	TGT	3	1055	C	3
F2	14	AGG	R	39	TTG	13	5099	L	38
F2	14	AGG	R	39	TTT	9	4028	F	9
F2	15	TCG	S	40	AAG	5	763	K	5
F2	15	TCG	S	40	AAT	1	162	N	1
F2	15	TCG	S	40	ACG	5	721	T	11
F2	15	TCG	S	40	ACT	6	2921	T	11
F2	15	TCG	S	40	AGG	7	4909	R	22
F2	15	TCG	S	40	AGT	6	590	S	14
F2	15	TCG	S	40	ATG	4	1898	M	4
F2	15	TCG	S	40	ATT	7	4479	I	7
F2	15	TCG	S	40	CAG	5	2460	Q	5
F2	15	TCG	S	40	CAT	5	1557	H	5
F2	15	TCG	S	40	CCG	5	1494	P	6
F2	15	TCG	S	40	CCT	1	64	P	6
F2	15	TCG	S	40	CGG	8	7034	R	22
F2	15	TCG	S	40	CGT	7	5522	R	22
F2	15	TCG	S	40	CTG	8	10252	L	22
F2	15	TCG	S	40	CTT	8	5670	L	22
F2	15	TCG	S	40	GAG	12	4525	E	12
F2	15	TCG	S	40	GAT	9	5294	D	9
F2	15	TCG	S	40	GCG	7	7296	A	18
F2	15	TCG	S	40	GCT	11	6873	A	18
F2	15	TCG	S	40	GGG	9	4776	G	23
F2	15	TCG	S	40	GGT	14	8343	G	23
F2	15	TCG	S	40	GTG	10	4744	V	21
F2	15	TCG	S	40	GTT	11	7474	V	21
F2	15	TCG	S	40	TAG	9	3826	*	9
F2	15	TCG	S	40	TAT	8	2836	Y	8
F2	15	TCG	S	40	TCT	8	7015	S	14
F2	15	TCG	S	40	TGG	6	2086	W	6
F2	15	TCG	S	40	TGT	11	3612	C	11
F2	15	TCG	S	40	TTG	6	5230	L	22
F2	15	TCG	S	40	TTT	13	8438	F	13
F2	16	AAA	K	41	AAG	4	2330	K	4
F2	16	AAA	K	41	AAT	7	1874	N	7
F2	16	AAA	K	41	ACG	1	265	T	5
F2	16	AAA	K	41	ACT	4	2307	T	5
F2	16	AAA	K	41	AGG	7	2168	R	17
F2	16	AAA	K	41	AGT	6	3674	S	14
F2	16	AAA	K	41	ATG	2	2372	M	2
F2	16	AAA	K	41	ATT	3	1163	I	3
F2	16	AAA	K	41	CAG	6	914	Q	6
F2	16	AAA	K	41	CAT	1	295	H	1
F2	16	AAA	K	41	CCG	3	1205	P	5
F2	16	AAA	K	41	CCT	2	589	P	5
F2	16	AAA	K	41	CGG	6	3436	R	17
F2	16	AAA	K	41	CGT	4	865	R	17
F2	16	AAA	K	41	CTG	4	1965	L	9
F2	16	AAA	K	41	CTT	3	3537	L	9
F2	16	AAA	K	41	GAG	3	873	E	3
F2	16	AAA	K	41	GAT	3	768	D	3
F2	16	AAA	K	41	GCG	4	5144	A	14
F2	16	AAA	K	41	GCT	10	5153	A	14
F2	16	AAA	K	41	GGG	6	3616	G	8
F2	16	AAA	K	41	GGT	2	1715	G	8
F2	16	AAA	K	41	GTG	6	2384	V	11
F2	16	AAA	K	41	GTT	5	2007	V	11
F2	16	AAA	K	41	TAG	3	649	*	3
F2	16	AAA	K	41	TAT	6	4150	Y	6
F2	16	AAA	K	41	TCG	4	1705	S	14
F2	16	AAA	K	41	TCT	4	413	S	14
F2	16	AAA	K	41	TGG	6	2549	W	6
F2	16	AAA	K	41	TGT	7	2503	C	7
F2	16	AAA	K	41	TTG	2	275	L	9
F2	16	AAA	K	41	TTT	7	3077	F	7
F2	17	GTA	V	42	AAG	9	6558	K	9
F2	17	GTA	V	42	AAT	8	4520	N	8
F2	17	GTA	V	42	ACG	17	11040	T	30
F2	17	GTA	V	42	ACT	13	4945	T	30
F2	17	GTA	V	42	AGG	10	7315	R	41
F2	17	GTA	V	42	AGT	18	11753	S	41
F2	17	GTA	V	42	ATG	19	12312	M	19
F2	17	GTA	V	42	ATT	12	7406	I	12
F2	17	GTA	V	42	CAG	13	9603	Q	13
F2	17	GTA	V	42	CAT	17	8687	H	17
F2	17	GTA	V	42	CCG	11	4598	P	24
F2	17	GTA	V	42	CCT	13	8007	P	24
F2	17	GTA	V	42	CGG	17	10084	R	41
F2	17	GTA	V	42	CGT	14	6558	R	41
F2	17	GTA	V	42	CTG	12	14386	L	45
F2	17	GTA	V	42	CTT	16	5066	L	45
F2	17	GTA	V	42	GAG	23	8373	E	23
F2	17	GTA	V	42	GAT	18	10160	D	18
F2	17	GTA	V	42	GCG	14	6890	A	34
F2	17	GTA	V	42	GCT	20	17534	A	34
F2	17	GTA	V	42	GGG	18	9109	G	39
F2	17	GTA	V	42	GGT	21	9964	G	39
F2	17	GTA	V	42	GTG	16	9944	V	35
F2	17	GTA	V	42	GTT	19	9821	V	35
F2	17	GTA	V	42	TAG	18	14880	*	18
F2	17	GTA	V	42	TAT	19	14322	Y	19
F2	17	GTA	V	42	TCG	10	4448	S	41
F2	17	GTA	V	42	TCT	13	6830	S	41
F2	17	GTA	V	42	TGG	30	17922	W	30
F2	17	GTA	V	42	TGT	25	11384	C	25
F2	17	GTA	V	42	TTG	17	12966	L	45
F2	17	GTA	V	42	TTT	17	10358	F	17
F2	18	AGT	S	43	AAT	6	5145	N	6
F2	18	AGT	S	43	ACG	5	2485	T	6
F2	18	AGT	S	43	ACT	1	524	T	6
F2	18	AGT	S	43	AGG	4	1056	R	13
F2	18	AGT	S	43	ATG	6	2161	M	6
F2	18	AGT	S	43	ATT	3	1620	I	3
F2	18	AGT	S	43	CAG	1	82	Q	1
F2	18	AGT	S	43	CAT	3	3185	H	3
F2	18	AGT	S	43	CCG	1	525	P	4
F2	18	AGT	S	43	CCT	3	1041	P	4
F2	18	AGT	S	43	CGG	5	4176	R	13
F2	18	AGT	S	43	CGT	4	688	R	13
F2	18	AGT	S	43	CTG	2	134	L	17
F2	18	AGT	S	43	CTT	6	6127	L	17
F2	18	AGT	S	43	GAG	2	1287	E	2
F2	18	AGT	S	43	GAT	5	1719	D	5
F2	18	AGT	S	43	GCG	2	1042	A	9
F2	18	AGT	S	43	GCT	7	3346	A	9
F2	18	AGT	S	43	GGG	5	4193	G	10
F2	18	AGT	S	43	GGT	5	1010	G	10
F2	18	AGT	S	43	GTG	5	3724	V	10
F2	18	AGT	S	43	GTT	5	2827	V	10
F2	18	AGT	S	43	TAG	1	503	*	1
F2	18	AGT	S	43	TAT	6	5035	Y	6
F2	18	AGT	S	43	TCG	4	2158	S	7
F2	18	AGT	S	43	TCT	3	1047	S	7
F2	18	AGT	S	43	TGG	4	1607	W	4
F2	18	AGT	S	43	TGT	4	1424	C	4
F2	18	AGT	S	43	TTG	9	2745	L	17
F2	18	AGT	S	43	TTT	11	6916	F	11
F2	19	AAA	K	44	AAG	8	5618	K	8
F2	19	AAA	K	44	AAT	11	4687	N	11
F2	19	AAA	K	44	ACG	5	2628	T	13
F2	19	AAA	K	44	ACT	8	2982	T	13
F2	19	AAA	K	44	AGG	11	3752	R	20
F2	19	AAA	K	44	AGT	16	10878	S	36
F2	19	AAA	K	44	ATG	11	4770	M	11
F2	19	AAA	K	44	ATT	9	5420	I	9
F2	19	AAA	K	44	CAG	3	634	Q	3
F2	19	AAA	K	44	CAT	6	2120	H	6
F2	19	AAA	K	44	CCG	4	1676	P	11
F2	19	AAA	K	44	CCT	7	3270	P	11
F2	19	AAA	K	44	CGG	3	2819	R	20
F2	19	AAA	K	44	CGT	6	3443	R	20
F2	19	AAA	K	44	CTG	9	3020	L	29
F2	19	AAA	K	44	CTT	5	2250	L	29
F2	19	AAA	K	44	GAG	10	7658	E	10
F2	19	AAA	K	44	GAT	5	2658	D	5
F2	19	AAA	K	44	GCG	6	4492	A	12
F2	19	AAA	K	44	GCT	6	1453	A	12
F2	19	AAA	K	44	GGG	10	5906	G	19
F2	19	AAA	K	44	GGT	9	2422	G	19
F2	19	AAA	K	44	GTG	11	5458	V	25
F2	19	AAA	K	44	GTT	14	5337	V	25
F2	19	AAA	K	44	TAG	11	4913	*	11
F2	19	AAA	K	44	TAT	10	9017	Y	10
F2	19	AAA	K	44	TCG	8	3988	S	36
F2	19	AAA	K	44	TCT	12	8206	S	36
F2	19	AAA	K	44	TGG	10	2762	W	10
F2	19	AAA	K	44	TGT	12	6310	C	12
F2	19	AAA	K	44	TTG	15	9286	L	29
F2	19	AAA	K	44	TTT	11	8075	F	11
F2	20	GCG	A	45	AAG	6	4119	K	6
F2	20	GCG	A	45	AAT	9	3829	N	9
F2	20	GCG	A	45	ACG	4	2700	T	9
F2	20	GCG	A	45	ACT	5	1518	T	9
F2	20	GCG	A	45	AGG	15	6642	R	31
F2	20	GCG	A	45	AGT	10	5337	S	22
F2	20	GCG	A	45	ATG	7	6497	M	7
F2	20	GCG	A	45	ATT	11	7137	I	11
F2	20	GCG	A	45	CAG	4	980	Q	4
F2	20	GCG	A	45	CAT	8	4982	H	8
F2	20	GCG	A	45	CCG	4	3884	P	9
F2	20	GCG	A	45	CCT	5	976	P	9
F2	20	GCG	A	45	CGG	12	9845	R	31
F2	20	GCG	A	45	CGT	4	1838	R	31
F2	20	GCG	A	45	CTG	9	5877	L	26
F2	20	GCG	A	45	CTT	4	2476	L	26
F2	20	GCG	A	45	GAG	11	4414	E	11
F2	20	GCG	A	45	GAT	15	8842	D	15
F2	20	GCG	A	45	GCT	5	4070	A	5
F2	20	GCG	A	45	GGG	20	13401	G	34
F2	20	GCG	A	45	GGT	14	18446	G	34
F2	20	GCG	A	45	GTG	13	7562	V	27
F2	20	GCG	A	45	GTT	14	7882	V	27
F2	20	GCG	A	45	TAG	12	4260	*	12
F2	20	GCG	A	45	TAT	6	3078	Y	6
F2	20	GCG	A	45	TCG	5	3840	S	22
F2	20	GCG	A	45	TCT	7	3425	S	22
F2	20	GCG	A	45	TGG	15	7328	W	15
F2	20	GCG	A	45	TGT	8	5170	C	8
F2	20	GCG	A	45	TTG	13	7282	L	26
F2	20	GCG	A	45	TTT	8	4538	F	8
F2	21	TGC	C	46	AAG	8	2601	K	8
F2	21	TGC	C	46	AAT	10	3611	N	10
F2	21	TGC	C	46	ACG	3	1984	T	9
F2	21	TGC	C	46	ACT	6	5747	T	9
F2	21	TGC	C	46	AGG	4	2213	R	18
F2	21	TGC	C	46	AGT	8	2928	S	18
F2	21	TGC	C	46	ATG	6	2425	M	6
F2	21	TGC	C	46	ATT	2	2995	I	2
F2	21	TGC	C	46	CAG	6	3778	Q	6
F2	21	TGC	C	46	CAT	6	2317	H	6
F2	21	TGC	C	46	CCG	6	3213	P	11
F2	21	TGC	C	46	CCT	5	2444	P	11
F2	21	TGC	C	46	CGG	6	2640	R	18
F2	21	TGC	C	46	CGT	8	2569	R	18
F2	21	TGC	C	46	CTG	6	3867	L	21
F2	21	TGC	C	46	CTT	5	942	L	21
F2	21	TGC	C	46	GAG	5	1995	E	5
F2	21	TGC	C	46	GAT	5	6900	D	5
F2	21	TGC	C	46	GCG	5	4873	A	11
F2	21	TGC	C	46	GCT	6	5577	A	11
F2	21	TGC	C	46	GGG	13	3036	G	20
F2	21	TGC	C	46	GGT	7	5164	G	20
F2	21	TGC	C	46	GTG	17	8127	V	28
F2	21	TGC	C	46	GTT	11	6843	V	28
F2	21	TGC	C	46	TAG	10	4587	*	10
F2	21	TGC	C	46	TAT	14	10712	Y	14
F2	21	TGC	C	46	TCG	6	1639	S	18
F2	21	TGC	C	46	TCT	4	1734	S	18
F2	21	TGC	C	46	TGG	10	6327	W	10
F2	21	TGC	C	46	TGT	11	5685	C	11
F2	21	TGC	C	46	TTG	10	4399	L	21
F2	21	TGC	C	46	TTT	8	2680	F	8
F2	22	GAT	D	47	AAG	5	1961	K	5
F2	22	GAT	D	47	AAT	16	8912	N	16
F2	22	GAT	D	47	ACG	6	1804	T	15
F2	22	GAT	D	47	ACT	9	7178	T	15
F2	22	GAT	D	47	AGG	14	6636	R	45
F2	22	GAT	D	47	AGT	11	9477	S	27
F2	22	GAT	D	47	ATG	15	6788	M	15
F2	22	GAT	D	47	ATT	8	3252	I	8
F2	22	GAT	D	47	CAG	8	3760	Q	8
F2	22	GAT	D	47	CAT	8	5437	H	8
F2	22	GAT	D	47	CCG	15	6393	P	26
F2	22	GAT	D	47	CCT	11	6712	P	26
F2	22	GAT	D	47	CGG	12	5478	R	45
F2	22	GAT	D	47	CGT	19	9481	R	45
F2	22	GAT	D	47	CTG	11	2072	L	33
F2	22	GAT	D	47	CTT	12	5564	L	33
F2	22	GAT	D	47	GAG	8	8532	E	8
F2	22	GAT	D	47	GCG	5	1066	A	13
F2	22	GAT	D	47	GCT	8	6038	A	13
F2	22	GAT	D	47	GGG	18	10610	G	34
F2	22	GAT	D	47	GGT	16	4480	G	34
F2	22	GAT	D	47	GTG	10	5264	V	30
F2	22	GAT	D	47	GTT	20	8520	V	30
F2	22	GAT	D	47	TAG	10	2675	*	10
F2	22	GAT	D	47	TAT	10	3617	Y	10
F2	22	GAT	D	47	TCG	5	6774	S	27
F2	22	GAT	D	47	TCT	11	3265	S	27
F2	22	GAT	D	47	TGG	12	7819	W	12
F2	22	GAT	D	47	TGT	10	4859	C	10
F2	22	GAT	D	47	TTG	10	9025	L	33
F2	22	GAT	D	47	TTT	13	7114	F	13
F2	23	AAC	N	48	AAG	13	4268	K	13
F2	23	AAC	N	48	AAT	17	11573	N	17
F2	23	AAC	N	48	ACG	11	2480	T	23
F2	23	AAC	N	48	ACT	12	6872	T	23
F2	23	AAC	N	48	AGG	9	7161	R	32
F2	23	AAC	N	48	AGT	17	10435	S	43
F2	23	AAC	N	48	ATG	11	8209	M	11
F2	23	AAC	N	48	ATT	13	9643	I	13
F2	23	AAC	N	48	CAG	10	3660	Q	10
F2	23	AAC	N	48	CAT	12	5837	H	12
F2	23	AAC	N	48	CCG	11	6750	P	20
F2	23	AAC	N	48	CCT	9	2197	P	20
F2	23	AAC	N	48	CGG	13	5984	R	32
F2	23	AAC	N	48	CGT	10	6459	R	32
F2	23	AAC	N	48	CTG	18	8867	L	46
F2	23	AAC	N	48	CTT	12	5183	L	46
F2	23	AAC	N	48	GAG	7	7747	E	7
F2	23	AAC	N	48	GAT	12	13173	D	12
F2	23	AAC	N	48	GCG	10	7965	A	21
F2	23	AAC	N	48	GCT	11	6262	A	21
F2	23	AAC	N	48	GGG	16	10695	G	37
F2	23	AAC	N	48	GGT	21	12716	G	37
F2	23	AAC	N	48	GTG	16	14167	V	39
F2	23	AAC	N	48	GTT	23	14367	V	39
F2	23	AAC	N	48	TAG	9	1476	*	9
F2	23	AAC	N	48	TAT	10	7389	Y	10
F2	23	AAC	N	48	TCG	15	13430	S	43
F2	23	AAC	N	48	TCT	11	4913	S	43
F2	23	AAC	N	48	TGG	15	6885	W	15
F2	23	AAC	N	48	TGT	15	9123	C	15
F2	23	AAC	N	48	TTG	16	11984	L	46
F2	23	AAC	N	48	TTT	11	8427	F	11
F2	24	TGT	C	49	AAG	17	8008	K	17
F2	24	TGT	C	49	AAT	11	10716	N	11
F2	24	TGT	C	49	ACG	13	7819	T	19
F2	24	TGT	C	49	ACT	6	4306	T	19
F2	24	TGT	C	49	AGG	17	11290	R	44
F2	24	TGT	C	49	AGT	15	10231	S	43
F2	24	TGT	C	49	ATG	15	5218	M	15
F2	24	TGT	C	49	ATT	19	10629	I	19
F2	24	TGT	C	49	CAG	10	11717	Q	10
F2	24	TGT	C	49	CAT	16	9490	H	16
F2	24	TGT	C	49	CCG	11	7979	P	14
F2	24	TGT	C	49	CCT	3	2312	P	14
F2	24	TGT	C	49	CGG	14	9540	R	44
F2	24	TGT	C	49	CGT	13	4851	R	44
F2	24	TGT	C	49	CTG	13	11270	L	35
F2	24	TGT	C	49	CTT	6	4847	L	35
F2	24	TGT	C	49	GAG	13	6276	E	13
F2	24	TGT	C	49	GAT	10	4312	D	10
F2	24	TGT	C	49	GCG	8	1816	A	19
F2	24	TGT	C	49	GCT	11	20061	A	19
F2	24	TGT	C	49	GGG	24	12790	G	46
F2	24	TGT	C	49	GGT	22	14232	G	46
F2	24	TGT	C	49	GTG	14	7252	V	26
F2	24	TGT	C	49	GTT	12	6705	V	26
F2	24	TGT	C	49	TAG	19	9197	*	19
F2	24	TGT	C	49	TAT	14	5095	Y	14
F2	24	TGT	C	49	TCG	18	9520	S	43
F2	24	TGT	C	49	TCT	10	3993	S	43
F2	24	TGT	C	49	TGG	16	11451	W	16
F2	24	TGT	C	49	TTG	16	5749	L	35
F2	24	TGT	C	49	TTT	18	12629	F	18
F2	25	AGA	R	50	AAG	20	18113	K	20
F2	25	AGA	R	50	AAT	20	14377	N	20
F2	25	AGA	R	50	ACG	17	9939	T	33
F2	25	AGA	R	50	ACT	16	6330	T	33
F2	25	AGA	R	50	AGG	26	15186	R	63
F2	25	AGA	R	50	AGT	33	20125	S	66
F2	25	AGA	R	50	ATG	24	14919	M	24
F2	25	AGA	R	50	ATT	29	23965	I	29
F2	25	AGA	R	50	CAG	9	8334	Q	9
F2	25	AGA	R	50	CAT	19	18888	H	19
F2	25	AGA	R	50	CCG	12	9247	P	23
F2	25	AGA	R	50	CCT	11	5610	P	23
F2	25	AGA	R	50	CGG	15	7267	R	63
F2	25	AGA	R	50	CGT	22	15782	R	63
F2	25	AGA	R	50	CTG	19	8319	L	62
F2	25	AGA	R	50	CTT	13	13816	L	62
F2	25	AGA	R	50	GAG	27	14676	E	27
F2	25	AGA	R	50	GAT	12	3490	D	12
F2	25	AGA	R	50	GCG	14	8132	A	29
F2	25	AGA	R	50	GCT	15	6880	A	29
F2	25	AGA	R	50	GGG	39	29749	G	62
F2	25	AGA	R	50	GGT	23	17675	G	62
F2	25	AGA	R	50	GTG	43	35268	V	71
F2	25	AGA	R	50	GTT	28	14373	V	71
F2	25	AGA	R	50	TAG	19	11478	*	19
F2	25	AGA	R	50	TAT	22	10008	Y	22
F2	25	AGA	R	50	TCG	18	9295	S	66
F2	25	AGA	R	50	TCT	15	8643	S	66
F2	25	AGA	R	50	TGG	39	21968	W	39
F2	25	AGA	R	50	TGT	29	17304	C	29
F2	25	AGA	R	50	TTG	30	19300	L	62
F2	25	AGA	R	50	TTT	27	23135	F	27
F3	1	AAA	K	51	AAG	8	2810	K	8
F3	1	AAA	K	51	AAT	10	4403	N	10
F3	1	AAA	K	51	ACG	5	1486	T	9
F3	1	AAA	K	51	ACT	4	893	T	9
F3	1	AAA	K	51	AGG	7	820	R	18
F3	1	AAA	K	51	AGT	6	4147	S	22
F3	1	AAA	K	51	ATG	6	1744	M	6
F3	1	AAA	K	51	ATT	9	3125	I	9
F3	1	AAA	K	51	CAG	5	1020	Q	5
F3	1	AAA	K	51	CAT	2	2076	H	2
F3	1	AAA	K	51	CCG	4	3346	P	9
F3	1	AAA	K	51	CCT	5	2675	P	9
F3	1	AAA	K	51	CGG	5	3566	R	18
F3	1	AAA	K	51	CGT	6	1395	R	18
F3	1	AAA	K	51	CTG	16	5733	L	37
F3	1	AAA	K	51	CTT	9	4504	L	37
F3	1	AAA	K	51	GAG	4	3036	E	4
F3	1	AAA	K	51	GAT	8	2511	D	8
F3	1	AAA	K	51	GCG	7	11910	A	17
F3	1	AAA	K	51	GCT	10	2387	A	17
F3	1	AAA	K	51	GGG	17	3163	G	32
F3	1	AAA	K	51	GGT	15	5809	G	32
F3	1	AAA	K	51	GTG	8	2513	V	19
F3	1	AAA	K	51	GTT	11	1932	V	19
F3	1	AAA	K	51	TAG	9	3065	*	9
F3	1	AAA	K	51	TAT	15	5387	Y	15
F3	1	AAA	K	51	TCG	10	3506	S	22
F3	1	AAA	K	51	TCT	6	626	S	22
F3	1	AAA	K	51	TGG	14	4516	W	14
F3	1	AAA	K	51	TGT	15	4274	C	15
F3	1	AAA	K	51	TTG	12	5920	L	37
F3	1	AAA	K	51	TTT	16	5760	F	16
F3	2	AGA	R	52	AAG	5	1093	K	5
F3	2	AGA	R	52	AAT	11	3114	N	11
F3	2	AGA	R	52	ACG	5	3910	T	12
F3	2	AGA	R	52	ACT	7	1851	T	12
F3	2	AGA	R	52	AGG	10	3160	R	20
F3	2	AGA	R	52	AGT	4	941	S	21
F3	2	AGA	R	52	ATG	12	5154	M	12
F3	2	AGA	R	52	ATT	10	4491	I	10
F3	2	AGA	R	52	CAG	2	395	Q	2
F3	2	AGA	R	52	CAT	10	2309	H	10
F3	2	AGA	R	52	CCG	6	1893	P	11
F3	2	AGA	R	52	CCT	5	957	P	11
F3	2	AGA	R	52	CGG	5	3000	R	20
F3	2	AGA	R	52	CGT	5	1586	R	20
F3	2	AGA	R	52	CTG	4	1820	L	22
F3	2	AGA	R	52	CTT	8	4423	L	22
F3	2	AGA	R	52	GAG	10	1050	E	10
F3	2	AGA	R	52	GAT	13	2370	D	13
F3	2	AGA	R	52	GCG	6	1993	A	18
F3	2	AGA	R	52	GCT	12	4748	A	18
F3	2	AGA	R	52	GGG	5	4834	G	22
F3	2	AGA	R	52	GGT	17	7446	G	22
F3	2	AGA	R	52	GTG	21	3578	V	36
F3	2	AGA	R	52	GTT	15	3180	V	36
F3	2	AGA	R	52	TAG	13	4581	*	13
F3	2	AGA	R	52	TAT	11	13287	Y	11
F3	2	AGA	R	52	TCG	9	7456	S	21
F3	2	AGA	R	52	TCT	8	2313	S	21
F3	2	AGA	R	52	TGG	16	5317	W	16
F3	2	AGA	R	52	TGT	13	4687	C	13
F3	2	AGA	R	52	TTG	10	2734	L	22
F3	2	AGA	R	52	TTT	13	4911	F	13
F3	3	AAG	K	53	AAT	10	6968	N	10
F3	3	AAG	K	53	ACG	3	1382	T	11
F3	3	AAG	K	53	ACT	8	2044	T	11
F3	3	AAG	K	53	AGG	16	10250	R	29
F3	3	AAG	K	53	AGT	6	1221	S	21
F3	3	AAG	K	53	ATG	9	3880	M	9
F3	3	AAG	K	53	ATT	6	5107	I	6
F3	3	AAG	K	53	CAG	5	3257	Q	5
F3	3	AAG	K	53	CAT	6	2981	H	6
F3	3	AAG	K	53	CCG	4	1680	P	9
F3	3	AAG	K	53	CCT	5	2825	P	9
F3	3	AAG	K	53	CGG	5	1356	R	29
F3	3	AAG	K	53	CGT	8	2334	R	29
F3	3	AAG	K	53	CTG	8	6573	L	23
F3	3	AAG	K	53	CTT	6	2752	L	23
F3	3	AAG	K	53	GAG	13	2783	E	13
F3	3	AAG	K	53	GAT	12	4484	D	12
F3	3	AAG	K	53	GCG	3	373	A	11
F3	3	AAG	K	53	GCT	8	4238	A	11
F3	3	AAG	K	53	GGG	17	9646	G	26
F3	3	AAG	K	53	GGT	9	1583	G	26
F3	3	AAG	K	53	GTG	12	6227	V	29
F3	3	AAG	K	53	GTT	17	10272	V	29
F3	3	AAG	K	53	TAG	3	518	*	3
F3	3	AAG	K	53	TAT	9	4300	Y	9
F3	3	AAG	K	53	TCG	8	3736	S	21
F3	3	AAG	K	53	TCT	7	1168	S	21
F3	3	AAG	K	53	TGG	13	13946	W	13
F3	3	AAG	K	53	TGT	13	3466	C	13
F3	3	AAG	K	53	TTG	9	5637	L	23
F3	3	AAG	K	53	TTT	15	4895	F	15
F3	4	ATA	I	54	AAG	5	377	K	5
F3	4	ATA	I	54	AAT	16	4012	N	16
F3	4	ATA	I	54	ACG	7	3175	T	15
F3	4	ATA	I	54	ACT	8	1543	T	15
F3	4	ATA	I	54	AGG	13	2411	R	33
F3	4	ATA	I	54	AGT	6	1702	S	26
F3	4	ATA	I	54	ATG	7	3736	M	7
F3	4	ATA	I	54	ATT	12	2675	I	12
F3	4	ATA	I	54	CAG	4	655	Q	4
F3	4	ATA	I	54	CAT	8	2610	H	8
F3	4	ATA	I	54	CCG	5	635	P	8
F3	4	ATA	I	54	CCT	3	223	P	8
F3	4	ATA	I	54	CGG	11	5134	R	33
F3	4	ATA	I	54	CGT	9	3996	R	33
F3	4	ATA	I	54	CTG	8	1752	L	31
F3	4	ATA	I	54	CTT	6	685	L	31
F3	4	ATA	I	54	GAG	17	4107	E	17
F3	4	ATA	I	54	GAT	18	7168	D	18
F3	4	ATA	I	54	GCG	7	4570	A	16
F3	4	ATA	I	54	GCT	9	2451	A	16
F3	4	ATA	I	54	GGG	17	16666	G	35
F3	4	ATA	I	54	GGT	18	5767	G	35
F3	4	ATA	I	54	GTG	13	7794	V	29
F3	4	ATA	I	54	GTT	16	5346	V	29
F3	4	ATA	I	54	TAG	7	3733	*	7
F3	4	ATA	I	54	TAT	7	6117	Y	7
F3	4	ATA	I	54	TCG	12	5689	S	26
F3	4	ATA	I	54	TCT	8	1090	S	26
F3	4	ATA	I	54	TGG	14	4061	W	14
F3	4	ATA	I	54	TGT	11	5673	C	11
F3	4	ATA	I	54	TTG	17	3022	L	31
F3	4	ATA	I	54	TTT	12	4607	F	12
F3	5	AAA	K	55	AAG	10	2811	K	10
F3	5	AAA	K	55	AAT	5	1559	N	5
F3	5	AAA	K	55	ACG	3	625	T	6
F3	5	AAA	K	55	ACT	3	2403	T	6
F3	5	AAA	K	55	AGG	5	1485	R	14
F3	5	AAA	K	55	AGT	5	2643	S	19
F3	5	AAA	K	55	ATG	10	11374	M	10
F3	5	AAA	K	55	ATT	7	2112	I	7
F3	5	AAA	K	55	CAG	7	6866	Q	7
F3	5	AAA	K	55	CAT	4	435	H	4
F3	5	AAA	K	55	CCG	5	1019	P	8
F3	5	AAA	K	55	CCT	3	4541	P	8
F3	5	AAA	K	55	CGG	6	1014	R	14
F3	5	AAA	K	55	CGT	3	754	R	14
F3	5	AAA	K	55	CTG	3	2417	L	12
F3	5	AAA	K	55	CTT	4	649	L	12
F3	5	AAA	K	55	GAG	6	2563	E	6
F3	5	AAA	K	55	GAT	4	623	D	4
F3	5	AAA	K	55	GCG	3	321	A	6
F3	5	AAA	K	55	GCT	3	769	A	6
F3	5	AAA	K	55	GGG	15	6965	G	21
F3	5	AAA	K	55	GGT	6	1339	G	21
F3	5	AAA	K	55	GTG	5	1283	V	13
F3	5	AAA	K	55	GTT	8	6103	V	13
F3	5	AAA	K	55	TAG	7	1725	*	7
F3	5	AAA	K	55	TAT	7	1579	Y	7
F3	5	AAA	K	55	TCG	8	1506	S	19
F3	5	AAA	K	55	TCT	6	2364	S	19
F3	5	AAA	K	55	TGG	11	8510	W	11
F3	5	AAA	K	55	TGT	8	2834	C	8
F3	5	AAA	K	55	TTG	5	2561	L	12
F3	5	AAA	K	55	TTT	6	586	F	6
F3	6	TGT	C	56	AAG	14	10759	K	14
F3	6	TGT	C	56	AAT	4	1960	N	4
F3	6	TGT	C	56	ACG	9	4721	T	10
F3	6	TGT	C	56	ACT	1	40	T	10
F3	6	TGT	C	56	AGG	13	4378	R	30
F3	6	TGT	C	56	AGT	8	1604	S	18
F3	6	TGT	C	56	ATG	8	2337	M	8
F3	6	TGT	C	56	ATT	9	2986	I	9
F3	6	TGT	C	56	CAG	5	1379	Q	5
F3	6	TGT	C	56	CAT	8	3255	H	8
F3	6	TGT	C	56	CCG	3	632	P	6
F3	6	TGT	C	56	CCT	3	2795	P	6
F3	6	TGT	C	56	CGG	6	1005	R	30
F3	6	TGT	C	56	CGT	11	3553	R	30
F3	6	TGT	C	56	CTG	7	3603	L	18
F3	6	TGT	C	56	CTT	4	1717	L	18
F3	6	TGT	C	56	GAG	7	7010	E	7
F3	6	TGT	C	56	GAT	10	3764	D	10
F3	6	TGT	C	56	GCG	12	4602	A	15
F3	6	TGT	C	56	GCT	3	1892	A	15
F3	6	TGT	C	56	GGG	11	8673	G	26
F3	6	TGT	C	56	GGT	15	10541	G	26
F3	6	TGT	C	56	GTG	6	3606	V	12
F3	6	TGT	C	56	GTT	6	931	V	12
F3	6	TGT	C	56	TAG	7	980	*	7
F3	6	TGT	C	56	TAT	14	4744	Y	14
F3	6	TGT	C	56	TCG	6	2862	S	18
F3	6	TGT	C	56	TCT	4	3855	S	18
F3	6	TGT	C	56	TGG	16	7494	W	16
F3	6	TGT	C	56	TTG	7	2018	L	18
F3	6	TGT	C	56	TTT	12	11839	F	12
F3	7	AAT	N	57	AAG	6	7738	K	6
F3	7	AAT	N	57	ACG	6	2292	T	7
F3	7	AAT	N	57	ACT	1	26	T	7
F3	7	AAT	N	57	AGG	10	3332	R	29
F3	7	AAT	N	57	AGT	8	9905	S	23
F3	7	AAT	N	57	ATG	9	2869	M	9
F3	7	AAT	N	57	ATT	7	6455	I	7
F3	7	AAT	N	57	CAG	2	394	Q	2
F3	7	AAT	N	57	CAT	5	911	H	5
F3	7	AAT	N	57	CCG	6	5579	P	13
F3	7	AAT	N	57	CCT	7	2298	P	13
F3	7	AAT	N	57	CGG	8	1729	R	29
F3	7	AAT	N	57	CGT	11	7790	R	29
F3	7	AAT	N	57	CTG	7	3933	L	23
F3	7	AAT	N	57	CTT	2	562	L	23
F3	7	AAT	N	57	GAG	11	7424	E	11
F3	7	AAT	N	57	GAT	17	5875	D	17
F3	7	AAT	N	57	GCG	7	3789	A	14
F3	7	AAT	N	57	GCT	7	1418	A	14
F3	7	AAT	N	57	GGG	15	18770	G	28
F3	7	AAT	N	57	GGT	13	6477	G	28
F3	7	AAT	N	57	GTG	14	12390	V	22
F3	7	AAT	N	57	GTT	8	5057	V	22
F3	7	AAT	N	57	TAG	16	5407	*	16
F3	7	AAT	N	57	TAT	10	6112	Y	10
F3	7	AAT	N	57	TCG	8	7834	S	23
F3	7	AAT	N	57	TCT	7	858	S	23
F3	7	AAT	N	57	TGG	11	11417	W	11
F3	7	AAT	N	57	TGT	9	5611	C	9
F3	7	AAT	N	57	TTG	14	6769	L	23
F3	7	AAT	N	57	TTT	9	5802	F	9
F3	8	GGG	G	58	AAG	8	1530	K	8
F3	8	GGG	G	58	AAT	8	2659	N	8
F3	8	GGG	G	58	ACG	2	3182	T	5
F3	8	GGG	G	58	ACT	3	971	T	5
F3	8	GGG	G	58	AGG	9	7870	R	27
F3	8	GGG	G	58	AGT	7	1933	S	16
F3	8	GGG	G	58	ATG	6	2739	M	6
F3	8	GGG	G	58	ATT	6	1915	I	6
F3	8	GGG	G	58	CAG	6	2085	Q	6
F3	8	GGG	G	58	CAT	6	3090	H	6
F3	8	GGG	G	58	CCG	2	995	P	5
F3	8	GGG	G	58	CCT	3	1869	P	5
F3	8	GGG	G	58	CGG	8	5258	R	27
F3	8	GGG	G	58	CGT	10	4010	R	27
F3	8	GGG	G	58	CTG	8	3913	L	23
F3	8	GGG	G	58	CTT	6	992	L	23
F3	8	GGG	G	58	GAG	11	13184	E	11
F3	8	GGG	G	58	GAT	7	4508	D	7
F3	8	GGG	G	58	GCG	5	1591	A	9
F3	8	GGG	G	58	GCT	4	1793	A	9
F3	8	GGG	G	58	GGT	10	4076	G	10
F3	8	GGG	G	58	GTG	9	1012	V	18
F3	8	GGG	G	58	GTT	9	3717	V	18
F3	8	GGG	G	58	TAG	7	1278	*	7
F3	8	GGG	G	58	TAT	11	5264	Y	11
F3	8	GGG	G	58	TCG	6	6635	S	16
F3	8	GGG	G	58	TCT	3	200	S	16
F3	8	GGG	G	58	TGG	10	2030	W	10
F3	8	GGG	G	58	TGT	10	1770	C	10
F3	8	GGG	G	58	TTG	9	1522	L	23
F3	8	GGG	G	58	TTT	12	5295	F	12
F3	9	AAG	K	59	AAT	8	2134	N	8
F3	9	AAG	K	59	ACG	3	1593	T	6
F3	9	AAG	K	59	ACT	3	1728	T	6
F3	9	AAG	K	59	AGG	7	1217	R	25
F3	9	AAG	K	59	AGT	12	4838	S	24
F3	9	AAG	K	59	ATG	7	2005	M	7
F3	9	AAG	K	59	ATT	8	2401	I	8
F3	9	AAG	K	59	CAG	7	3750	Q	7
F3	9	AAG	K	59	CAT	5	3329	H	5
F3	9	AAG	K	59	CCG	2	79	P	4
F3	9	AAG	K	59	CCT	2	920	P	4
F3	9	AAG	K	59	CGG	8	4117	R	25
F3	9	AAG	K	59	CGT	10	5035	R	25
F3	9	AAG	K	59	CTG	5	1980	L	24
F3	9	AAG	K	59	CTT	5	905	L	24
F3	9	AAG	K	59	GAG	11	7166	E	11
F3	9	AAG	K	59	GAT	7	3815	D	7
F3	9	AAG	K	59	GCG	9	3850	A	13
F3	9	AAG	K	59	GCT	4	234	A	13
F3	9	AAG	K	59	GGG	19	6009	G	29
F3	9	AAG	K	59	GGT	10	11304	G	29
F3	9	AAG	K	59	GTG	10	3476	V	21
F3	9	AAG	K	59	GTT	11	9668	V	21
F3	9	AAG	K	59	TAG	14	10276	*	14
F3	9	AAG	K	59	TAT	7	3241	Y	7
F3	9	AAG	K	59	TCG	6	1420	S	24
F3	9	AAG	K	59	TCT	6	1079	S	24
F3	9	AAG	K	59	TGG	7	1847	W	7
F3	9	AAG	K	59	TGT	13	2114	C	13
F3	9	AAG	K	59	TTG	14	2575	L	24
F3	9	AAG	K	59	TTT	3	472	F	3
F3	10	TTT	F	60	AAG	5	2736	K	5
F3	10	TTT	F	60	AAT	2	2007	N	2
F3	10	TTT	F	60	ACT	1	71	T	1
F3	10	TTT	F	60	AGG	1	209	R	5
F3	10	TTT	F	60	AGT	2	306	S	6
F3	10	TTT	F	60	ATG	2	1745	M	2
F3	10	TTT	F	60	ATT	3	600	I	3
F3	10	TTT	F	60	CAG	4	627	Q	4
F3	10	TTT	F	60	CAT	1	2	H	1
F3	10	TTT	F	60	CCG	1	620	P	2
F3	10	TTT	F	60	CCT	1	86	P	2
F3	10	TTT	F	60	CGG	2	509	R	5
F3	10	TTT	F	60	CGT	2	552	R	5
F3	10	TTT	F	60	CTT	1	117	L	5
F3	10	TTT	F	60	GAT	2	46	D	2
F3	10	TTT	F	60	GCG	3	2841	A	4
F3	10	TTT	F	60	GCT	1	325	A	4
F3	10	TTT	F	60	GGG	5	1124	G	9
F3	10	TTT	F	60	GGT	4	911	G	9
F3	10	TTT	F	60	GTG	3	1067	V	7
F3	10	TTT	F	60	GTT	4	1394	V	7
F3	10	TTT	F	60	TAT	1	196	Y	1
F3	10	TTT	F	60	TCG	4	1227	S	6
F3	10	TTT	F	60	TGG	2	1875	W	2
F3	10	TTT	F	60	TGT	2	3948	C	2
F3	10	TTT	F	60	TTG	4	1035	L	5
F3	11	CCC	P	61	AAG	7	2303	K	7
F3	11	CCC	P	61	AAT	10	4910	N	10
F3	11	CCC	P	61	ACG	6	1500	T	11
F3	11	CCC	P	61	ACT	5	1258	T	11
F3	11	CCC	P	61	AGG	13	7213	R	23
F3	11	CCC	P	61	AGT	5	2696	S	21
F3	11	CCC	P	61	ATG	11	2371	M	11
F3	11	CCC	P	61	ATT	6	1248	I	6
F3	11	CCC	P	61	CAG	7	2763	Q	7
F3	11	CCC	P	61	CAT	3	1542	H	3
F3	11	CCC	P	61	CCG	1	48	P	5
F3	11	CCC	P	61	CCT	4	8637	P	5
F3	11	CCC	P	61	CGG	4	2753	R	23
F3	11	CCC	P	61	CGT	6	659	R	23
F3	11	CCC	P	61	CTG	5	7644	L	15
F3	11	CCC	P	61	CTT	3	389	L	15
F3	11	CCC	P	61	GAG	8	2097	E	8
F3	11	CCC	P	61	GAT	4	1111	D	4
F3	11	CCC	P	61	GCG	7	1332	A	10
F3	11	CCC	P	61	GCT	3	1202	A	10
F3	11	CCC	P	61	GGG	14	6446	G	26
F3	11	CCC	P	61	GGT	12	5916	G	26
F3	11	CCC	P	61	GTG	5	1508	V	17
F3	11	CCC	P	61	GTT	12	9191	V	17
F3	11	CCC	P	61	TAG	8	2817	*	8
F3	11	CCC	P	61	TAT	10	1915	Y	10
F3	11	CCC	P	61	TCG	8	6851	S	21
F3	11	CCC	P	61	TCT	8	9158	S	21
F3	11	CCC	P	61	TGG	18	9778	W	18
F3	11	CCC	P	61	TGT	8	10523	C	8
F3	11	CCC	P	61	TTG	7	4599	L	15
F3	11	CCC	P	61	TTT	5	1279	F	5
F3	12	TGC	C	62	AAG	7	2210	K	7
F3	12	TGC	C	62	AAT	6	902	N	6
F3	12	TGC	C	62	ACG	5	2942	T	7
F3	12	TGC	C	62	ACT	2	4014	T	7
F3	12	TGC	C	62	AGG	7	2843	R	12
F3	12	TGC	C	62	AGT	10	5054	S	16
F3	12	TGC	C	62	ATG	6	4741	M	6
F3	12	TGC	C	62	ATT	9	3126	I	9
F3	12	TGC	C	62	CAG	5	594	Q	5
F3	12	TGC	C	62	CAT	4	1571	H	4
F3	12	TGC	C	62	CCG	3	218	P	8
F3	12	TGC	C	62	CCT	5	2365	P	8
F3	12	TGC	C	62	CGG	4	1424	R	12
F3	12	TGC	C	62	CGT	1	74	R	12
F3	12	TGC	C	62	CTG	1	98	L	13
F3	12	TGC	C	62	CTT	3	1161	L	13
F3	12	TGC	C	62	GAG	9	1886	E	9
F3	12	TGC	C	62	GAT	11	6990	D	11
F3	12	TGC	C	62	GCG	2	2318	A	8
F3	12	TGC	C	62	GCT	6	9850	A	8
F3	12	TGC	C	62	GGG	12	1859	G	20
F3	12	TGC	C	62	GGT	8	4286	G	20
F3	12	TGC	C	62	GTG	11	4051	V	24
F3	12	TGC	C	62	GTT	13	5120	V	24
F3	12	TGC	C	62	TAG	7	1634	*	7
F3	12	TGC	C	62	TAT	4	9722	Y	4
F3	12	TGC	C	62	TCG	2	274	S	16
F3	12	TGC	C	62	TCT	4	1212	S	16
F3	12	TGC	C	62	TGG	8	3188	W	8
F3	12	TGC	C	62	TGT	8	2159	C	8
F3	12	TGC	C	62	TTG	9	4970	L	13
F3	12	TGC	C	62	TTT	3	420	F	3
F3	13	GCA	A	63	AAG	5	10852	K	5
F3	13	GCA	A	63	AAT	9	2637	N	9
F3	13	GCA	A	63	ACG	7	2799	T	13
F3	13	GCA	A	63	ACT	6	2097	T	13
F3	13	GCA	A	63	AGG	13	9196	R	28
F3	13	GCA	A	63	AGT	11	4601	S	21
F3	13	GCA	A	63	ATG	11	2328	M	11
F3	13	GCA	A	63	ATT	12	2623	I	12
F3	13	GCA	A	63	CAG	10	2239	Q	10
F3	13	GCA	A	63	CAT	10	2859	H	10
F3	13	GCA	A	63	CCG	6	6033	P	13
F3	13	GCA	A	63	CCT	7	6752	P	13
F3	13	GCA	A	63	CGG	8	6048	R	28
F3	13	GCA	A	63	CGT	7	3039	R	28
F3	13	GCA	A	63	CTG	7	1095	L	28
F3	13	GCA	A	63	CTT	11	5238	L	28
F3	13	GCA	A	63	GAG	9	3207	E	9
F3	13	GCA	A	63	GAT	8	3520	D	8
F3	13	GCA	A	63	GCG	13	3487	A	16
F3	13	GCA	A	63	GCT	3	790	A	16
F3	13	GCA	A	63	GGG	19	6574	G	30
F3	13	GCA	A	63	GGT	11	4325	G	30
F3	13	GCA	A	63	GTG	11	7845	V	26
F3	13	GCA	A	63	GTT	15	6450	V	26
F3	13	GCA	A	63	TAG	15	3541	*	15
F3	13	GCA	A	63	TAT	14	5907	Y	14
F3	13	GCA	A	63	TCG	8	3503	S	21
F3	13	GCA	A	63	TCT	2	377	S	21
F3	13	GCA	A	63	TGG	10	5048	W	10
F3	13	GCA	A	63	TGT	10	8792	C	10
F3	13	GCA	A	63	TTG	10	5785	L	28
F3	13	GCA	A	63	TTT	15	7638	F	15
F3	14	AGC	S	64	AAG	10	3177	K	10
F3	14	AGC	S	64	AAT	6	2217	N	6
F3	14	AGC	S	64	ACG	1	165	T	4
F3	14	AGC	S	64	ACT	3	3763	T	4
F3	14	AGC	S	64	AGG	8	2524	R	19
F3	14	AGC	S	64	AGT	7	5623	S	14
F3	14	AGC	S	64	ATG	8	2786	M	8
F3	14	AGC	S	64	ATT	9	3149	I	9
F3	14	AGC	S	64	CAG	4	864	Q	4
F3	14	AGC	S	64	CAT	5	5240	H	5
F3	14	AGC	S	64	CCG	3	542	P	6
F3	14	AGC	S	64	CCT	3	1906	P	6
F3	14	AGC	S	64	CGG	6	786	R	19
F3	14	AGC	S	64	CGT	5	1250	R	19
F3	14	AGC	S	64	CTG	7	3089	L	21
F3	14	AGC	S	64	CTT	5	2794	L	21
F3	14	AGC	S	64	GAG	5	1296	E	5
F3	14	AGC	S	64	GAT	9	4313	D	9
F3	14	AGC	S	64	GCG	3	517	A	10
F3	14	AGC	S	64	GCT	7	849	A	10
F3	14	AGC	S	64	GGG	11	2776	G	20
F3	14	AGC	S	64	GGT	9	1977	G	20
F3	14	AGC	S	64	GTG	3	388	V	12
F3	14	AGC	S	64	GTT	9	3123	V	12
F3	14	AGC	S	64	TAG	6	3026	*	6
F3	14	AGC	S	64	TAT	5	1073	Y	5
F3	14	AGC	S	64	TCG	4	463	S	14
[truncated: 31,076 more rows]
