# Supplementary material for: A cost-effective and scalable barcoded library construction method for deep mutational scanning studies
Source: PLoS Biol. 2026 Feb 11;24(2):e3003645. doi: 10.1371/journal.pbio.3003645 (PMC12923136; doi:10.1371/journal.pbio.3003645)
Supplement: S4 Data — (XLSX) [file pbio.3003645.s028.xlsx]

## Sheet: Sheet1
Unnamed: 0	Fragment	CV	Shannon_uniformity	Gini	LogDiff	exp
0	F1	0.643262	0.971011	0.34321	0.785287	golden gate
1	F2	0.801652	0.957626	0.411545	0.968605	golden gate
2	F3	0.831382	0.95197	0.437107	1.16694	golden gate
3	F4	0.548874	0.97807	0.300062	0.646886	golden gate
4	F5	0.542871	0.978294	0.300138	0.656555	golden gate
5	F6	0.64502	0.9706	0.347033	0.773811	golden gate
6	F7	0.580848	0.975177	0.319735	0.722964	golden gate
7	F8	0.466616	0.983739	0.260495	0.547475	golden gate
8	F9	0.42494	0.986368	0.234193	0.486829	golden gate
9	F10	0.48696	0.982019	0.269635	0.586155	golden gate
10	F11	0.536269	0.978427	0.297302	0.646463	golden gate
11	F12	0.567515	0.975548	0.31416	0.718571	golden gate
12	F13	0.577318	0.974562	0.321479	0.722699	golden gate
13	F14	0.601509	0.97424	0.324876	0.705672	golden gate
14	F15	0.521532	0.97906	0.291552	0.674678	golden gate
15	F16	0.530719	0.97926	0.29054	0.623296	golden gate
16	F17	0.528614	0.979243	0.290143	0.643666	golden gate
17	F18	0.554992	0.977571	0.303068	0.680874	golden gate
18	F19	0.624353	0.970668	0.341624	0.777774	golden gate
19	F20	0.537754	0.978948	0.294494	0.618373	golden gate
20	F21	0.660011	0.967591	0.359762	0.921128	golden gate
21	F22	0.86844	0.949987	0.445873	1.10096	golden gate
22	F23	0.873401	0.949517	0.446954	1.15855	golden gate
23	F24	0.856767	0.954569	0.424936	0.971586	golden gate
24	F25	0.661638	0.97047	0.345141	0.731804	golden gate
25	F26	0.553794	0.977621	0.303975	0.649705	golden gate
26	F27	0.520666	0.980187	0.28424	0.615687	golden gate
27	F28	0.529443	0.9791	0.292953	0.648921	golden gate
28	F29	0.571434	0.975478	0.317274	0.735041	golden gate
29	F30	0.57443	0.975734	0.31156	0.67009	golden gate
30	F31	0.534613	0.979277	0.293444	0.636364	golden gate
31	F32	0.623415	0.972161	0.340135	0.75168	golden gate
32	F33	0.843814	0.952256	0.438603	1.0775	golden gate
33	F34	0.512115	0.980908	0.282603	0.604585	golden gate
34	F35	0.553502	0.977501	0.305696	0.672861	golden gate
35	F36	0.619061	0.972377	0.336454	0.788822	golden gate
36	F37	0.570516	0.976087	0.308816	0.656016	golden gate
37	F38	0.462212	0.984475	0.254407	0.536901	golden gate
38	F39	0.440584	0.985715	0.243095	0.488175	golden gate
39	F40	0.525374	0.980168	0.283943	0.626343	golden gate
40	F41	0.53268	0.979581	0.292585	0.643373	golden gate
41	F42	0.434019	0.985885	0.243001	0.527294	golden gate
42	F43	0.536193	0.978347	0.293183	0.603185	golden gate
0	F1	0.478158	0.983158	0.265216	0.569301	gibson
1	F10	0.378128	0.989214	0.208678	0.421852	gibson
2	F11	0.438722	0.985629	0.244401	0.53701	gibson
3	F12	0.495802	0.981164	0.274745	0.624581	gibson
4	F13	0.494118	0.981828	0.273691	0.589286	gibson
5	F14	0.463717	0.984246	0.255237	0.544757	gibson
6	F15	0.434905	0.98553	0.244108	0.53604	gibson
7	F16	0.438662	0.985922	0.241164	0.48842	gibson
8	F17	0.42422	0.986571	0.235399	0.502882	gibson
9	F18	0.48803	0.982835	0.266538	0.561036	gibson
10	F19	0.498686	0.98074	0.27599	0.60563	gibson
11	F2	0.67914	0.968061	0.36029	0.800201	gibson
12	F20	0.46532	0.984616	0.251425	0.508461	gibson
13	F21	0.602704	0.97353	0.3288	0.74527	gibson
14	F22	0.70048	0.966143	0.370389	0.856234	gibson
15	F23	0.658691	0.970348	0.347935	0.729459	gibson
16	F24	0.709461	0.967298	0.364333	0.745855	gibson
17	F25	0.50592	0.981759	0.274513	0.590278	gibson
18	F26	0.452277	0.985331	0.247705	0.519974	gibson
19	F27	0.39911	0.988109	0.222302	0.470771	gibson
20	F28	0.358972	0.990288	0.199879	0.395707	gibson
21	F29	0.498995	0.98172	0.275662	0.605066	gibson
22	F3	0.712923	0.964221	0.381373	0.884607	gibson
23	F30	0.434669	0.985216	0.240204	0.488703	gibson
24	F31	0.409915	0.987395	0.228682	0.490383	gibson
25	F32	0.555707	0.978309	0.299507	0.627507	gibson
26	F33	0.537664	0.979698	0.289028	0.597695	gibson
27	F34	0.441731	0.985927	0.242771	0.493827	gibson
28	F35	0.478452	0.982933	0.266714	0.562431	gibson
29	F36	0.570828	0.977129	0.307235	0.645913	gibson
30	F37	0.511249	0.9802	0.281468	0.6047	gibson
31	F38	0.422207	0.987076	0.233045	0.48734	gibson
32	F39	0.35612	0.990545	0.197251	0.401145	gibson
33	F4	0.438583	0.985939	0.242142	0.496865	gibson
34	F40	0.427748	0.986559	0.236664	0.511302	gibson
35	F41	0.412473	0.987555	0.230175	0.469822	gibson
36	F42	0.371914	0.989717	0.207917	0.446087	gibson
37	F43	0.469496	0.983332	0.257034	0.546065	gibson
38	F5	0.410779	0.987105	0.231698	0.484482	gibson
39	F6	0.484697	0.982712	0.266672	0.582798	gibson
40	F7	0.544789	0.978552	0.29777	0.637934	gibson
41	F8	0.330185	0.991757	0.185825	0.380795	gibson
42	F9	0.306341	0.992986	0.171178	0.348455	gibson
