# Supplementary material for: A cost-effective and scalable barcoded library construction method for deep mutational scanning studies
Source: PLoS Biol. 2026 Feb 11;24(2):e3003645. doi: 10.1371/journal.pbio.3003645 (PMC12923136; doi:10.1371/journal.pbio.3003645)
Supplement: S5 Data — (XLSX) [file pbio.3003645.s029.xlsx]

## Sheet: Sheet1
Species	Drug	Fragment	Replicate	nt_seq	aa_seq	Nham_nt	Nham_aa	Nham_codons	aa_pos	alt_aa	wt_aa	confidence_score	mutated_codon	mutation_aa_pos	mutation_alt_codons	mutation_alt_aa	mutation_type	s_T1_T0	s_T2_T0
SC	CTL	F13	A	GCCAAGGAAACCATATACATCATGTTAAGGTTTTTCGACGTTTGTTTTCATCACATCAACCAAGGCTGTGTCTCCATA	AKETIYIMLRFFDVCFHHINQGCVSI	0	0	0	not-applicable	not-applicable	not-applicable	1	0	not-applicable	not-applicable	not-applicable	wt	-0.180746	0.0988589
SC	CTL	F13	B	GCCAAGGAAACCATATACATCATGTTAAGGTTTTTCGACGTTTGTTTTCATCACATCAACCAAGGCTGTGTCTCCATA	AKETIYIMLRFFDVCFHHINQGCVSI	0	0	0	not-applicable	not-applicable	not-applicable	1	0	not-applicable	not-applicable	not-applicable	wt	0.0686996	0.214651
SC	CTL	F13	C	GCCAAGGAAACCATATACATCATGTTAAGGTTTTTCGACGTTTGTTTTCATCACATCAACCAAGGCTGTGTCTCCATA	AKETIYIMLRFFDVCFHHINQGCVSI	0	0	0	not-applicable	not-applicable	not-applicable	1	0	not-applicable	not-applicable	not-applicable	wt	0.0728624	0.041044
SC	CTL	F13	A	AAGAAGGAAACCATATACATCATGTTAAGGTTTTTCGACGTTTGTTTTCATCACATCAACCAAGGCTGTGTCTCCATA	KKETIYIMLRFFDVCFHHINQGCVSI	3	1	1	301	K	A	1	1	301	AAG	K	missense	-0.103538	-0.0671656
SC	CTL	F13	B	AAGAAGGAAACCATATACATCATGTTAAGGTTTTTCGACGTTTGTTTTCATCACATCAACCAAGGCTGTGTCTCCATA	KKETIYIMLRFFDVCFHHINQGCVSI	3	1	1	301	K	A	1	1	301	AAG	K	missense	-0.101282	-0.121697
SC	CTL	F13	C	AAGAAGGAAACCATATACATCATGTTAAGGTTTTTCGACGTTTGTTTTCATCACATCAACCAAGGCTGTGTCTCCATA	KKETIYIMLRFFDVCFHHINQGCVSI	3	1	1	301	K	A	1	1	301	AAG	K	missense	-0.104752	-0.155382
SC	CTL	F13	A	AATAAGGAAACCATATACATCATGTTAAGGTTTTTCGACGTTTGTTTTCATCACATCAACCAAGGCTGTGTCTCCATA	NKETIYIMLRFFDVCFHHINQGCVSI	3	1	1	301	N	A	1	1	301	AAT	N	missense	-0.184949	-0.173004
SC	CTL	F13	B	AATAAGGAAACCATATACATCATGTTAAGGTTTTTCGACGTTTGTTTTCATCACATCAACCAAGGCTGTGTCTCCATA	NKETIYIMLRFFDVCFHHINQGCVSI	3	1	1	301	N	A	1	1	301	AAT	N	missense	-0.061004	-0.135473
SC	CTL	F13	C	AATAAGGAAACCATATACATCATGTTAAGGTTTTTCGACGTTTGTTTTCATCACATCAACCAAGGCTGTGTCTCCATA	NKETIYIMLRFFDVCFHHINQGCVSI	3	1	1	301	N	A	1	1	301	AAT	N	missense	-0.11143	-0.117168
SC	CTL	F13	A	ACGAAGGAAACCATATACATCATGTTAAGGTTTTTCGACGTTTGTTTTCATCACATCAACCAAGGCTGTGTCTCCATA	TKETIYIMLRFFDVCFHHINQGCVSI	2	1	1	301	T	A	1	1	301	ACG	T	missense	-0.0626693	-0.0337204
SC	CTL	F13	B	ACGAAGGAAACCATATACATCATGTTAAGGTTTTTCGACGTTTGTTTTCATCACATCAACCAAGGCTGTGTCTCCATA	TKETIYIMLRFFDVCFHHINQGCVSI	2	1	1	301	T	A	1	1	301	ACG	T	missense	0.00992119	-0.0757086
SC	CTL	F13	C	ACGAAGGAAACCATATACATCATGTTAAGGTTTTTCGACGTTTGTTTTCATCACATCAACCAAGGCTGTGTCTCCATA	TKETIYIMLRFFDVCFHHINQGCVSI	2	1	1	301	T	A	1	1	301	ACG	T	missense	-0.0315305	-0.0596257
SC	CTL	F13	A	ACTAAGGAAACCATATACATCATGTTAAGGTTTTTCGACGTTTGTTTTCATCACATCAACCAAGGCTGTGTCTCCATA	TKETIYIMLRFFDVCFHHINQGCVSI	2	1	1	301	T	A	1	1	301	ACT	T	missense	-0.112193	-0.137119
SC	CTL	F13	B	ACTAAGGAAACCATATACATCATGTTAAGGTTTTTCGACGTTTGTTTTCATCACATCAACCAAGGCTGTGTCTCCATA	TKETIYIMLRFFDVCFHHINQGCVSI	2	1	1	301	T	A	1	1	301	ACT	T	missense	0.00633227	-0.141264
SC	CTL	F13	C	ACTAAGGAAACCATATACATCATGTTAAGGTTTTTCGACGTTTGTTTTCATCACATCAACCAAGGCTGTGTCTCCATA	TKETIYIMLRFFDVCFHHINQGCVSI	2	1	1	301	T	A	1	1	301	ACT	T	missense	-0.00237732	-0.0210795
SC	CTL	F13	A	AGGAAGGAAACCATATACATCATGTTAAGGTTTTTCGACGTTTGTTTTCATCACATCAACCAAGGCTGTGTCTCCATA	RKETIYIMLRFFDVCFHHINQGCVSI	3	1	1	301	R	A	1	1	301	AGG	R	missense	-0.224021	-0.278094
SC	CTL	F13	B	AGGAAGGAAACCATATACATCATGTTAAGGTTTTTCGACGTTTGTTTTCATCACATCAACCAAGGCTGTGTCTCCATA	RKETIYIMLRFFDVCFHHINQGCVSI	3	1	1	301	R	A	1	1	301	AGG	R	missense	-0.0866159	-0.222808
SC	CTL	F13	C	AGGAAGGAAACCATATACATCATGTTAAGGTTTTTCGACGTTTGTTTTCATCACATCAACCAAGGCTGTGTCTCCATA	RKETIYIMLRFFDVCFHHINQGCVSI	3	1	1	301	R	A	1	1	301	AGG	R	missense	-0.216788	-0.1561
SC	CTL	F13	A	AGTAAGGAAACCATATACATCATGTTAAGGTTTTTCGACGTTTGTTTTCATCACATCAACCAAGGCTGTGTCTCCATA	SKETIYIMLRFFDVCFHHINQGCVSI	3	1	1	301	S	A	1	1	301	AGT	S	missense	-0.103192	-0.0865272
SC	CTL	F13	B	AGTAAGGAAACCATATACATCATGTTAAGGTTTTTCGACGTTTGTTTTCATCACATCAACCAAGGCTGTGTCTCCATA	SKETIYIMLRFFDVCFHHINQGCVSI	3	1	1	301	S	A	1	1	301	AGT	S	missense	-0.0553575	-0.186992
SC	CTL	F13	C	AGTAAGGAAACCATATACATCATGTTAAGGTTTTTCGACGTTTGTTTTCATCACATCAACCAAGGCTGTGTCTCCATA	SKETIYIMLRFFDVCFHHINQGCVSI	3	1	1	301	S	A	1	1	301	AGT	S	missense	-0.153023	-0.0854229
SC	CTL	F13	A	ATGAAGGAAACCATATACATCATGTTAAGGTTTTTCGACGTTTGTTTTCATCACATCAACCAAGGCTGTGTCTCCATA	MKETIYIMLRFFDVCFHHINQGCVSI	3	1	1	301	M	A	1	1	301	ATG	M	missense	0.0334092	0.0233525
SC	CTL	F13	B	ATGAAGGAAACCATATACATCATGTTAAGGTTTTTCGACGTTTGTTTTCATCACATCAACCAAGGCTGTGTCTCCATA	MKETIYIMLRFFDVCFHHINQGCVSI	3	1	1	301	M	A	1	1	301	ATG	M	missense	0.0663494	-0.0237072
SC	CTL	F13	C	ATGAAGGAAACCATATACATCATGTTAAGGTTTTTCGACGTTTGTTTTCATCACATCAACCAAGGCTGTGTCTCCATA	MKETIYIMLRFFDVCFHHINQGCVSI	3	1	1	301	M	A	1	1	301	ATG	M	missense	-0.0167914	0.0123814
SC	CTL	F13	A	ATTAAGGAAACCATATACATCATGTTAAGGTTTTTCGACGTTTGTTTTCATCACATCAACCAAGGCTGTGTCTCCATA	IKETIYIMLRFFDVCFHHINQGCVSI	3	1	1	301	I	A	1	1	301	ATT	I	missense	0.0256059	0.00781935
SC	CTL	F13	B	ATTAAGGAAACCATATACATCATGTTAAGGTTTTTCGACGTTTGTTTTCATCACATCAACCAAGGCTGTGTCTCCATA	IKETIYIMLRFFDVCFHHINQGCVSI	3	1	1	301	I	A	1	1	301	ATT	I	missense	-0.0276882	-0.00680204
SC	CTL	F13	C	ATTAAGGAAACCATATACATCATGTTAAGGTTTTTCGACGTTTGTTTTCATCACATCAACCAAGGCTGTGTCTCCATA	IKETIYIMLRFFDVCFHHINQGCVSI	3	1	1	301	I	A	1	1	301	ATT	I	missense	-0.0130483	-0.0117682
SC	CTL	F13	A	CAGAAGGAAACCATATACATCATGTTAAGGTTTTTCGACGTTTGTTTTCATCACATCAACCAAGGCTGTGTCTCCATA	QKETIYIMLRFFDVCFHHINQGCVSI	3	1	1	301	Q	A	1	1	301	CAG	Q	missense	-0.0999495	-0.0397796
SC	CTL	F13	B	CAGAAGGAAACCATATACATCATGTTAAGGTTTTTCGACGTTTGTTTTCATCACATCAACCAAGGCTGTGTCTCCATA	QKETIYIMLRFFDVCFHHINQGCVSI	3	1	1	301	Q	A	1	1	301	CAG	Q	missense	-0.143636	-0.00104997
SC	CTL	F13	C	CAGAAGGAAACCATATACATCATGTTAAGGTTTTTCGACGTTTGTTTTCATCACATCAACCAAGGCTGTGTCTCCATA	QKETIYIMLRFFDVCFHHINQGCVSI	3	1	1	301	Q	A	1	1	301	CAG	Q	missense	0.203808	0.0693964
SC	CTL	F13	A	CATAAGGAAACCATATACATCATGTTAAGGTTTTTCGACGTTTGTTTTCATCACATCAACCAAGGCTGTGTCTCCATA	HKETIYIMLRFFDVCFHHINQGCVSI	3	1	1	301	H	A	1	1	301	CAT	H	missense	-0.037196	0.0087824
SC	CTL	F13	B	CATAAGGAAACCATATACATCATGTTAAGGTTTTTCGACGTTTGTTTTCATCACATCAACCAAGGCTGTGTCTCCATA	HKETIYIMLRFFDVCFHHINQGCVSI	3	1	1	301	H	A	1	1	301	CAT	H	missense	0.00900767	-0.0558324
SC	CTL	F13	C	CATAAGGAAACCATATACATCATGTTAAGGTTTTTCGACGTTTGTTTTCATCACATCAACCAAGGCTGTGTCTCCATA	HKETIYIMLRFFDVCFHHINQGCVSI	3	1	1	301	H	A	1	1	301	CAT	H	missense	-0.073099	-0.0333912
SC	CTL	F13	A	CCGAAGGAAACCATATACATCATGTTAAGGTTTTTCGACGTTTGTTTTCATCACATCAACCAAGGCTGTGTCTCCATA	PKETIYIMLRFFDVCFHHINQGCVSI	2	1	1	301	P	A	1	1	301	CCG	P	missense	-0.317722	-0.289013
SC	CTL	F13	B	CCGAAGGAAACCATATACATCATGTTAAGGTTTTTCGACGTTTGTTTTCATCACATCAACCAAGGCTGTGTCTCCATA	PKETIYIMLRFFDVCFHHINQGCVSI	2	1	1	301	P	A	1	1	301	CCG	P	missense	-0.0558142	-0.00104997
SC	CTL	F13	C	CCGAAGGAAACCATATACATCATGTTAAGGTTTTTCGACGTTTGTTTTCATCACATCAACCAAGGCTGTGTCTCCATA	PKETIYIMLRFFDVCFHHINQGCVSI	2	1	1	301	P	A	1	1	301	CCG	P	missense	-0.110432	-0.380815
SC	CTL	F13	A	CCTAAGGAAACCATATACATCATGTTAAGGTTTTTCGACGTTTGTTTTCATCACATCAACCAAGGCTGTGTCTCCATA	PKETIYIMLRFFDVCFHHINQGCVSI	2	1	1	301	P	A	1	1	301	CCT	P	missense	-0.285039	-0.0239952
SC	CTL	F13	B	CCTAAGGAAACCATATACATCATGTTAAGGTTTTTCGACGTTTGTTTTCATCACATCAACCAAGGCTGTGTCTCCATA	PKETIYIMLRFFDVCFHHINQGCVSI	2	1	1	301	P	A	1	1	301	CCT	P	missense	-0.162411	-0.171345
SC	CTL	F13	C	CCTAAGGAAACCATATACATCATGTTAAGGTTTTTCGACGTTTGTTTTCATCACATCAACCAAGGCTGTGTCTCCATA	PKETIYIMLRFFDVCFHHINQGCVSI	2	1	1	301	P	A	1	1	301	CCT	P	missense	-0.203637	-0.170274
SC	CTL	F13	A	CGGAAGGAAACCATATACATCATGTTAAGGTTTTTCGACGTTTGTTTTCATCACATCAACCAAGGCTGTGTCTCCATA	RKETIYIMLRFFDVCFHHINQGCVSI	3	1	1	301	R	A	1	1	301	CGG	R	missense	-0.144412	-0.0326565
SC	CTL	F13	B	CGGAAGGAAACCATATACATCATGTTAAGGTTTTTCGACGTTTGTTTTCATCACATCAACCAAGGCTGTGTCTCCATA	RKETIYIMLRFFDVCFHHINQGCVSI	3	1	1	301	R	A	1	1	301	CGG	R	missense	-0.125858	-0.193824
SC	CTL	F13	C	CGGAAGGAAACCATATACATCATGTTAAGGTTTTTCGACGTTTGTTTTCATCACATCAACCAAGGCTGTGTCTCCATA	RKETIYIMLRFFDVCFHHINQGCVSI	3	1	1	301	R	A	1	1	301	CGG	R	missense	-0.248375	-0.217431
SC	CTL	F13	A	CGTAAGGAAACCATATACATCATGTTAAGGTTTTTCGACGTTTGTTTTCATCACATCAACCAAGGCTGTGTCTCCATA	RKETIYIMLRFFDVCFHHINQGCVSI	3	1	1	301	R	A	1	1	301	CGT	R	missense	-0.188292	-0.200369
SC	CTL	F13	B	CGTAAGGAAACCATATACATCATGTTAAGGTTTTTCGACGTTTGTTTTCATCACATCAACCAAGGCTGTGTCTCCATA	RKETIYIMLRFFDVCFHHINQGCVSI	3	1	1	301	R	A	1	1	301	CGT	R	missense	-0.0410827	-0.237629
SC	CTL	F13	C	CGTAAGGAAACCATATACATCATGTTAAGGTTTTTCGACGTTTGTTTTCATCACATCAACCAAGGCTGTGTCTCCATA	RKETIYIMLRFFDVCFHHINQGCVSI	3	1	1	301	R	A	1	1	301	CGT	R	missense	-0.138928	-0.0715406
SC	CTL	F13	A	CTGAAGGAAACCATATACATCATGTTAAGGTTTTTCGACGTTTGTTTTCATCACATCAACCAAGGCTGTGTCTCCATA	LKETIYIMLRFFDVCFHHINQGCVSI	3	1	1	301	L	A	1	1	301	CTG	L	missense	-0.0798615	-0.0803563
SC	CTL	F13	B	CTGAAGGAAACCATATACATCATGTTAAGGTTTTTCGACGTTTGTTTTCATCACATCAACCAAGGCTGTGTCTCCATA	LKETIYIMLRFFDVCFHHINQGCVSI	3	1	1	301	L	A	1	1	301	CTG	L	missense	-0.103755	0.0244086
SC	CTL	F13	C	CTGAAGGAAACCATATACATCATGTTAAGGTTTTTCGACGTTTGTTTTCATCACATCAACCAAGGCTGTGTCTCCATA	LKETIYIMLRFFDVCFHHINQGCVSI	3	1	1	301	L	A	1	1	301	CTG	L	missense	-0.0647921	-0.051578
SC	CTL	F13	A	CTTAAGGAAACCATATACATCATGTTAAGGTTTTTCGACGTTTGTTTTCATCACATCAACCAAGGCTGTGTCTCCATA	LKETIYIMLRFFDVCFHHINQGCVSI	3	1	1	301	L	A	1	1	301	CTT	L	missense	-0.00435411	-0.0794431
SC	CTL	F13	B	CTTAAGGAAACCATATACATCATGTTAAGGTTTTTCGACGTTTGTTTTCATCACATCAACCAAGGCTGTGTCTCCATA	LKETIYIMLRFFDVCFHHINQGCVSI	3	1	1	301	L	A	1	1	301	CTT	L	missense	-0.0646907	-0.0710515
SC	CTL	F13	C	CTTAAGGAAACCATATACATCATGTTAAGGTTTTTCGACGTTTGTTTTCATCACATCAACCAAGGCTGTGTCTCCATA	LKETIYIMLRFFDVCFHHINQGCVSI	3	1	1	301	L	A	1	1	301	CTT	L	missense	-0.10389	-0.0802358
SC	CTL	F13	A	GAGAAGGAAACCATATACATCATGTTAAGGTTTTTCGACGTTTGTTTTCATCACATCAACCAAGGCTGTGTCTCCATA	EKETIYIMLRFFDVCFHHINQGCVSI	2	1	1	301	E	A	1	1	301	GAG	E	missense	-0.187372	-0.0812812
SC	CTL	F13	B	GAGAAGGAAACCATATACATCATGTTAAGGTTTTTCGACGTTTGTTTTCATCACATCAACCAAGGCTGTGTCTCCATA	EKETIYIMLRFFDVCFHHINQGCVSI	2	1	1	301	E	A	1	1	301	GAG	E	missense	-0.0289792	-0.177269
SC	CTL	F13	C	GAGAAGGAAACCATATACATCATGTTAAGGTTTTTCGACGTTTGTTTTCATCACATCAACCAAGGCTGTGTCTCCATA	EKETIYIMLRFFDVCFHHINQGCVSI	2	1	1	301	E	A	1	1	301	GAG	E	missense	-0.0938475	-0.10722
SC	CTL	F13	A	GATAAGGAAACCATATACATCATGTTAAGGTTTTTCGACGTTTGTTTTCATCACATCAACCAAGGCTGTGTCTCCATA	DKETIYIMLRFFDVCFHHINQGCVSI	2	1	1	301	D	A	1	1	301	GAT	D	missense	-0.393307	-0.188866
SC	CTL	F13	B	GATAAGGAAACCATATACATCATGTTAAGGTTTTTCGACGTTTGTTTTCATCACATCAACCAAGGCTGTGTCTCCATA	DKETIYIMLRFFDVCFHHINQGCVSI	2	1	1	301	D	A	1	1	301	GAT	D	missense	-0.0563869	-0.155301
SC	CTL	F13	C	GATAAGGAAACCATATACATCATGTTAAGGTTTTTCGACGTTTGTTTTCATCACATCAACCAAGGCTGTGTCTCCATA	DKETIYIMLRFFDVCFHHINQGCVSI	2	1	1	301	D	A	1	1	301	GAT	D	missense	-0.0190027	-0.126138
SC	CTL	F13	A	GCGAAGGAAACCATATACATCATGTTAAGGTTTTTCGACGTTTGTTTTCATCACATCAACCAAGGCTGTGTCTCCATA	AKETIYIMLRFFDVCFHHINQGCVSI	1	0	1	not-applicable	not-applicable	not-applicable	1	1	301	GCG	A	silent	-0.0269528	-0.0403365
SC	CTL	F13	B	GCGAAGGAAACCATATACATCATGTTAAGGTTTTTCGACGTTTGTTTTCATCACATCAACCAAGGCTGTGTCTCCATA	AKETIYIMLRFFDVCFHHINQGCVSI	1	0	1	not-applicable	not-applicable	not-applicable	1	1	301	GCG	A	silent	-0.0160843	0.0126999
SC	CTL	F13	C	GCGAAGGAAACCATATACATCATGTTAAGGTTTTTCGACGTTTGTTTTCATCACATCAACCAAGGCTGTGTCTCCATA	AKETIYIMLRFFDVCFHHINQGCVSI	1	0	1	not-applicable	not-applicable	not-applicable	1	1	301	GCG	A	silent	-0.0661254	-0.0486648
SC	CTL	F13	A	GCTAAGGAAACCATATACATCATGTTAAGGTTTTTCGACGTTTGTTTTCATCACATCAACCAAGGCTGTGTCTCCATA	AKETIYIMLRFFDVCFHHINQGCVSI	1	0	1	not-applicable	not-applicable	not-applicable	1	1	301	GCT	A	silent	-0.00241833	-0.0574133
SC	CTL	F13	B	GCTAAGGAAACCATATACATCATGTTAAGGTTTTTCGACGTTTGTTTTCATCACATCAACCAAGGCTGTGTCTCCATA	AKETIYIMLRFFDVCFHHINQGCVSI	1	0	1	not-applicable	not-applicable	not-applicable	1	1	301	GCT	A	silent	0.07244	0.0157051
SC	CTL	F13	C	GCTAAGGAAACCATATACATCATGTTAAGGTTTTTCGACGTTTGTTTTCATCACATCAACCAAGGCTGTGTCTCCATA	AKETIYIMLRFFDVCFHHINQGCVSI	1	0	1	not-applicable	not-applicable	not-applicable	1	1	301	GCT	A	silent	-0.00933229	0.0028354
SC	CTL	F13	A	GGGAAGGAAACCATATACATCATGTTAAGGTTTTTCGACGTTTGTTTTCATCACATCAACCAAGGCTGTGTCTCCATA	GKETIYIMLRFFDVCFHHINQGCVSI	2	1	1	301	G	A	1	1	301	GGG	G	missense	-0.141245	-0.0411685
SC	CTL	F13	B	GGGAAGGAAACCATATACATCATGTTAAGGTTTTTCGACGTTTGTTTTCATCACATCAACCAAGGCTGTGTCTCCATA	GKETIYIMLRFFDVCFHHINQGCVSI	2	1	1	301	G	A	1	1	301	GGG	G	missense	-0.0989387	-0.12595
SC	CTL	F13	C	GGGAAGGAAACCATATACATCATGTTAAGGTTTTTCGACGTTTGTTTTCATCACATCAACCAAGGCTGTGTCTCCATA	GKETIYIMLRFFDVCFHHINQGCVSI	2	1	1	301	G	A	1	1	301	GGG	G	missense	-0.0638586	-0.128225
SC	CTL	F13	A	GGTAAGGAAACCATATACATCATGTTAAGGTTTTTCGACGTTTGTTTTCATCACATCAACCAAGGCTGTGTCTCCATA	GKETIYIMLRFFDVCFHHINQGCVSI	2	1	1	301	G	A	1	1	301	GGT	G	missense	-0.191104	-0.163437
SC	CTL	F13	B	GGTAAGGAAACCATATACATCATGTTAAGGTTTTTCGACGTTTGTTTTCATCACATCAACCAAGGCTGTGTCTCCATA	GKETIYIMLRFFDVCFHHINQGCVSI	2	1	1	301	G	A	1	1	301	GGT	G	missense	-0.0958393	-0.116955
SC	CTL	F13	C	GGTAAGGAAACCATATACATCATGTTAAGGTTTTTCGACGTTTGTTTTCATCACATCAACCAAGGCTGTGTCTCCATA	GKETIYIMLRFFDVCFHHINQGCVSI	2	1	1	301	G	A	1	1	301	GGT	G	missense	-0.0409208	-0.07215
SC	CTL	F13	A	GTGAAGGAAACCATATACATCATGTTAAGGTTTTTCGACGTTTGTTTTCATCACATCAACCAAGGCTGTGTCTCCATA	VKETIYIMLRFFDVCFHHINQGCVSI	2	1	1	301	V	A	1	1	301	GTG	V	missense	0.0359361	-0.0301237
SC	CTL	F13	B	GTGAAGGAAACCATATACATCATGTTAAGGTTTTTCGACGTTTGTTTTCATCACATCAACCAAGGCTGTGTCTCCATA	VKETIYIMLRFFDVCFHHINQGCVSI	2	1	1	301	V	A	1	1	301	GTG	V	missense	0.0187912	-0.0148121
SC	CTL	F13	C	GTGAAGGAAACCATATACATCATGTTAAGGTTTTTCGACGTTTGTTTTCATCACATCAACCAAGGCTGTGTCTCCATA	VKETIYIMLRFFDVCFHHINQGCVSI	2	1	1	301	V	A	1	1	301	GTG	V	missense	0.0603312	0.0481979
SC	CTL	F13	A	GTTAAGGAAACCATATACATCATGTTAAGGTTTTTCGACGTTTGTTTTCATCACATCAACCAAGGCTGTGTCTCCATA	VKETIYIMLRFFDVCFHHINQGCVSI	2	1	1	301	V	A	1	1	301	GTT	V	missense	0.0284691	-0.0154857
SC	CTL	F13	B	GTTAAGGAAACCATATACATCATGTTAAGGTTTTTCGACGTTTGTTTTCATCACATCAACCAAGGCTGTGTCTCCATA	VKETIYIMLRFFDVCFHHINQGCVSI	2	1	1	301	V	A	1	1	301	GTT	V	missense	0.000960329	-0.0965181
SC	CTL	F13	C	GTTAAGGAAACCATATACATCATGTTAAGGTTTTTCGACGTTTGTTTTCATCACATCAACCAAGGCTGTGTCTCCATA	VKETIYIMLRFFDVCFHHINQGCVSI	2	1	1	301	V	A	1	1	301	GTT	V	missense	0.0468677	0.0216381
SC	CTL	F13	A	TAGAAGGAAACCATATACATCATGTTAAGGTTTTTCGACGTTTGTTTTCATCACATCAACCAAGGCTGTGTCTCCATA	*KETIYIMLRFFDVCFHHINQGCVSI	3	1	1	301	*	A	1	1	301	TAG	*	nonsense	0.0888454	0.0079559
SC	CTL	F13	B	TAGAAGGAAACCATATACATCATGTTAAGGTTTTTCGACGTTTGTTTTCATCACATCAACCAAGGCTGTGTCTCCATA	*KETIYIMLRFFDVCFHHINQGCVSI	3	1	1	301	*	A	1	1	301	TAG	*	nonsense	0.0694937	-0.00254635
SC	CTL	F13	C	TAGAAGGAAACCATATACATCATGTTAAGGTTTTTCGACGTTTGTTTTCATCACATCAACCAAGGCTGTGTCTCCATA	*KETIYIMLRFFDVCFHHINQGCVSI	3	1	1	301	*	A	1	1	301	TAG	*	nonsense	0.137799	0.0806823
SC	CTL	F13	A	TATAAGGAAACCATATACATCATGTTAAGGTTTTTCGACGTTTGTTTTCATCACATCAACCAAGGCTGTGTCTCCATA	YKETIYIMLRFFDVCFHHINQGCVSI	3	1	1	301	Y	A	1	1	301	TAT	Y	missense	-0.127735	-0.0659869
SC	CTL	F13	B	TATAAGGAAACCATATACATCATGTTAAGGTTTTTCGACGTTTGTTTTCATCACATCAACCAAGGCTGTGTCTCCATA	YKETIYIMLRFFDVCFHHINQGCVSI	3	1	1	301	Y	A	1	1	301	TAT	Y	missense	-0.0325831	-0.0370412
SC	CTL	F13	C	TATAAGGAAACCATATACATCATGTTAAGGTTTTTCGACGTTTGTTTTCATCACATCAACCAAGGCTGTGTCTCCATA	YKETIYIMLRFFDVCFHHINQGCVSI	3	1	1	301	Y	A	1	1	301	TAT	Y	missense	-0.128372	-0.0490618
SC	CTL	F13	A	TCGAAGGAAACCATATACATCATGTTAAGGTTTTTCGACGTTTGTTTTCATCACATCAACCAAGGCTGTGTCTCCATA	SKETIYIMLRFFDVCFHHINQGCVSI	2	1	1	301	S	A	1	1	301	TCG	S	missense	-0.218648	-0.0751455
SC	CTL	F13	B	TCGAAGGAAACCATATACATCATGTTAAGGTTTTTCGACGTTTGTTTTCATCACATCAACCAAGGCTGTGTCTCCATA	SKETIYIMLRFFDVCFHHINQGCVSI	2	1	1	301	S	A	1	1	301	TCG	S	missense	0.025167	-0.0992183
SC	CTL	F13	C	TCGAAGGAAACCATATACATCATGTTAAGGTTTTTCGACGTTTGTTTTCATCACATCAACCAAGGCTGTGTCTCCATA	SKETIYIMLRFFDVCFHHINQGCVSI	2	1	1	301	S	A	1	1	301	TCG	S	missense	0.00869433	-0.0514628
SC	CTL	F13	A	TCTAAGGAAACCATATACATCATGTTAAGGTTTTTCGACGTTTGTTTTCATCACATCAACCAAGGCTGTGTCTCCATA	SKETIYIMLRFFDVCFHHINQGCVSI	2	1	1	301	S	A	1	1	301	TCT	S	missense	-0.0682709	-0.0992816
SC	CTL	F13	B	TCTAAGGAAACCATATACATCATGTTAAGGTTTTTCGACGTTTGTTTTCATCACATCAACCAAGGCTGTGTCTCCATA	SKETIYIMLRFFDVCFHHINQGCVSI	2	1	1	301	S	A	1	1	301	TCT	S	missense	-0.019451	-0.0449413
SC	CTL	F13	C	TCTAAGGAAACCATATACATCATGTTAAGGTTTTTCGACGTTTGTTTTCATCACATCAACCAAGGCTGTGTCTCCATA	SKETIYIMLRFFDVCFHHINQGCVSI	2	1	1	301	S	A	1	1	301	TCT	S	missense	-0.1202	-0.103591
SC	CTL	F13	A	TGGAAGGAAACCATATACATCATGTTAAGGTTTTTCGACGTTTGTTTTCATCACATCAACCAAGGCTGTGTCTCCATA	WKETIYIMLRFFDVCFHHINQGCVSI	3	1	1	301	W	A	1	1	301	TGG	W	missense	0.0382459	-0.014793
SC	CTL	F13	B	TGGAAGGAAACCATATACATCATGTTAAGGTTTTTCGACGTTTGTTTTCATCACATCAACCAAGGCTGTGTCTCCATA	WKETIYIMLRFFDVCFHHINQGCVSI	3	1	1	301	W	A	1	1	301	TGG	W	missense	0.00750947	-0.0777258
SC	CTL	F13	C	TGGAAGGAAACCATATACATCATGTTAAGGTTTTTCGACGTTTGTTTTCATCACATCAACCAAGGCTGTGTCTCCATA	WKETIYIMLRFFDVCFHHINQGCVSI	3	1	1	301	W	A	1	1	301	TGG	W	missense	0.0378408	0.0250591
SC	CTL	F13	A	TGTAAGGAAACCATATACATCATGTTAAGGTTTTTCGACGTTTGTTTTCATCACATCAACCAAGGCTGTGTCTCCATA	CKETIYIMLRFFDVCFHHINQGCVSI	3	1	1	301	C	A	1	1	301	TGT	C	missense	-0.0454522	-0.0134927
SC	CTL	F13	B	TGTAAGGAAACCATATACATCATGTTAAGGTTTTTCGACGTTTGTTTTCATCACATCAACCAAGGCTGTGTCTCCATA	CKETIYIMLRFFDVCFHHINQGCVSI	3	1	1	301	C	A	1	1	301	TGT	C	missense	-0.0523732	-0.0661952
SC	CTL	F13	C	TGTAAGGAAACCATATACATCATGTTAAGGTTTTTCGACGTTTGTTTTCATCACATCAACCAAGGCTGTGTCTCCATA	CKETIYIMLRFFDVCFHHINQGCVSI	3	1	1	301	C	A	1	1	301	TGT	C	missense	-0.0603068	-0.0625427
SC	CTL	F13	A	TTGAAGGAAACCATATACATCATGTTAAGGTTTTTCGACGTTTGTTTTCATCACATCAACCAAGGCTGTGTCTCCATA	LKETIYIMLRFFDVCFHHINQGCVSI	3	1	1	301	L	A	1	1	301	TTG	L	missense	-0.00592735	-0.0465791
SC	CTL	F13	B	TTGAAGGAAACCATATACATCATGTTAAGGTTTTTCGACGTTTGTTTTCATCACATCAACCAAGGCTGTGTCTCCATA	LKETIYIMLRFFDVCFHHINQGCVSI	3	1	1	301	L	A	1	1	301	TTG	L	missense	-0.0374453	-0.0651502
SC	CTL	F13	C	TTGAAGGAAACCATATACATCATGTTAAGGTTTTTCGACGTTTGTTTTCATCACATCAACCAAGGCTGTGTCTCCATA	LKETIYIMLRFFDVCFHHINQGCVSI	3	1	1	301	L	A	1	1	301	TTG	L	missense	-0.122693	-0.0820573
SC	CTL	F13	A	TTTAAGGAAACCATATACATCATGTTAAGGTTTTTCGACGTTTGTTTTCATCACATCAACCAAGGCTGTGTCTCCATA	FKETIYIMLRFFDVCFHHINQGCVSI	3	1	1	301	F	A	1	1	301	TTT	F	missense	0.0500187	0.0406522
SC	CTL	F13	B	TTTAAGGAAACCATATACATCATGTTAAGGTTTTTCGACGTTTGTTTTCATCACATCAACCAAGGCTGTGTCTCCATA	FKETIYIMLRFFDVCFHHINQGCVSI	3	1	1	301	F	A	1	1	301	TTT	F	missense	0.0541188	-0.0363548
SC	CTL	F13	C	TTTAAGGAAACCATATACATCATGTTAAGGTTTTTCGACGTTTGTTTTCATCACATCAACCAAGGCTGTGTCTCCATA	FKETIYIMLRFFDVCFHHINQGCVSI	3	1	1	301	F	A	1	1	301	TTT	F	missense	0.0886852	0.0559223
SC	CTL	F13	A	GCCAATGAAACCATATACATCATGTTAAGGTTTTTCGACGTTTGTTTTCATCACATCAACCAAGGCTGTGTCTCCATA	ANETIYIMLRFFDVCFHHINQGCVSI	1	1	1	302	N	K	1	1	302	AAT	N	missense	-0.250551	-0.0784598
SC	CTL	F13	B	GCCAATGAAACCATATACATCATGTTAAGGTTTTTCGACGTTTGTTTTCATCACATCAACCAAGGCTGTGTCTCCATA	ANETIYIMLRFFDVCFHHINQGCVSI	1	1	1	302	N	K	1	1	302	AAT	N	missense	-0.122033	-0.103088
SC	CTL	F13	C	GCCAATGAAACCATATACATCATGTTAAGGTTTTTCGACGTTTGTTTTCATCACATCAACCAAGGCTGTGTCTCCATA	ANETIYIMLRFFDVCFHHINQGCVSI	1	1	1	302	N	K	1	1	302	AAT	N	missense	-0.304917	-0.146955
SC	CTL	F13	A	GCCACGGAAACCATATACATCATGTTAAGGTTTTTCGACGTTTGTTTTCATCACATCAACCAAGGCTGTGTCTCCATA	ATETIYIMLRFFDVCFHHINQGCVSI	1	1	1	302	T	K	1	1	302	ACG	T	missense	-0.198331	-0.150655
SC	CTL	F13	B	GCCACGGAAACCATATACATCATGTTAAGGTTTTTCGACGTTTGTTTTCATCACATCAACCAAGGCTGTGTCTCCATA	ATETIYIMLRFFDVCFHHINQGCVSI	1	1	1	302	T	K	1	1	302	ACG	T	missense	0.035575	-0.0885671
SC	CTL	F13	C	GCCACGGAAACCATATACATCATGTTAAGGTTTTTCGACGTTTGTTTTCATCACATCAACCAAGGCTGTGTCTCCATA	ATETIYIMLRFFDVCFHHINQGCVSI	1	1	1	302	T	K	1	1	302	ACG	T	missense	-0.213707	-0.102308
SC	CTL	F13	A	GCCACTGAAACCATATACATCATGTTAAGGTTTTTCGACGTTTGTTTTCATCACATCAACCAAGGCTGTGTCTCCATA	ATETIYIMLRFFDVCFHHINQGCVSI	2	1	1	302	T	K	1	1	302	ACT	T	missense	-0.114691	-0.0510164
SC	CTL	F13	B	GCCACTGAAACCATATACATCATGTTAAGGTTTTTCGACGTTTGTTTTCATCACATCAACCAAGGCTGTGTCTCCATA	ATETIYIMLRFFDVCFHHINQGCVSI	2	1	1	302	T	K	1	1	302	ACT	T	missense	-0.0877768	-0.101164
SC	CTL	F13	C	GCCACTGAAACCATATACATCATGTTAAGGTTTTTCGACGTTTGTTTTCATCACATCAACCAAGGCTGTGTCTCCATA	ATETIYIMLRFFDVCFHHINQGCVSI	2	1	1	302	T	K	1	1	302	ACT	T	missense	-0.197703	-0.0595823
SC	CTL	F13	A	GCCAGGGAAACCATATACATCATGTTAAGGTTTTTCGACGTTTGTTTTCATCACATCAACCAAGGCTGTGTCTCCATA	ARETIYIMLRFFDVCFHHINQGCVSI	1	1	1	302	R	K	1	1	302	AGG	R	missense	-0.143019	-0.0302449
SC	CTL	F13	B	GCCAGGGAAACCATATACATCATGTTAAGGTTTTTCGACGTTTGTTTTCATCACATCAACCAAGGCTGTGTCTCCATA	ARETIYIMLRFFDVCFHHINQGCVSI	1	1	1	302	R	K	1	1	302	AGG	R	missense	-0.100846	-0.00492008
SC	CTL	F13	C	GCCAGGGAAACCATATACATCATGTTAAGGTTTTTCGACGTTTGTTTTCATCACATCAACCAAGGCTGTGTCTCCATA	ARETIYIMLRFFDVCFHHINQGCVSI	1	1	1	302	R	K	1	1	302	AGG	R	missense	-0.135726	-0.0592005
SC	CTL	F13	A	GCCAGTGAAACCATATACATCATGTTAAGGTTTTTCGACGTTTGTTTTCATCACATCAACCAAGGCTGTGTCTCCATA	ASETIYIMLRFFDVCFHHINQGCVSI	2	1	1	302	S	K	1	1	302	AGT	S	missense	-0.247396	-0.0915079
SC	CTL	F13	B	GCCAGTGAAACCATATACATCATGTTAAGGTTTTTCGACGTTTGTTTTCATCACATCAACCAAGGCTGTGTCTCCATA	ASETIYIMLRFFDVCFHHINQGCVSI	2	1	1	302	S	K	1	1	302	AGT	S	missense	-0.165027	-0.219108
SC	CTL	F13	C	GCCAGTGAAACCATATACATCATGTTAAGGTTTTTCGACGTTTGTTTTCATCACATCAACCAAGGCTGTGTCTCCATA	ASETIYIMLRFFDVCFHHINQGCVSI	2	1	1	302	S	K	1	1	302	AGT	S	missense	-0.12018	-0.149018
SC	CTL	F13	A	GCCATGGAAACCATATACATCATGTTAAGGTTTTTCGACGTTTGTTTTCATCACATCAACCAAGGCTGTGTCTCCATA	AMETIYIMLRFFDVCFHHINQGCVSI	1	1	1	302	M	K	1	1	302	ATG	M	missense	-0.0646926	-0.0532196
SC	CTL	F13	B	GCCATGGAAACCATATACATCATGTTAAGGTTTTTCGACGTTTGTTTTCATCACATCAACCAAGGCTGTGTCTCCATA	AMETIYIMLRFFDVCFHHINQGCVSI	1	1	1	302	M	K	1	1	302	ATG	M	missense	0.0392368	0.0196785
SC	CTL	F13	C	GCCATGGAAACCATATACATCATGTTAAGGTTTTTCGACGTTTGTTTTCATCACATCAACCAAGGCTGTGTCTCCATA	AMETIYIMLRFFDVCFHHINQGCVSI	1	1	1	302	M	K	1	1	302	ATG	M	missense	-0.224123	-0.102669
SC	CTL	F13	A	GCCATTGAAACCATATACATCATGTTAAGGTTTTTCGACGTTTGTTTTCATCACATCAACCAAGGCTGTGTCTCCATA	AIETIYIMLRFFDVCFHHINQGCVSI	2	1	1	302	I	K	1	1	302	ATT	I	missense	-0.0589106	0.00820701
SC	CTL	F13	B	GCCATTGAAACCATATACATCATGTTAAGGTTTTTCGACGTTTGTTTTCATCACATCAACCAAGGCTGTGTCTCCATA	AIETIYIMLRFFDVCFHHINQGCVSI	2	1	1	302	I	K	1	1	302	ATT	I	missense	-0.0337256	-0.00642878
SC	CTL	F13	C	GCCATTGAAACCATATACATCATGTTAAGGTTTTTCGACGTTTGTTTTCATCACATCAACCAAGGCTGTGTCTCCATA	AIETIYIMLRFFDVCFHHINQGCVSI	2	1	1	302	I	K	1	1	302	ATT	I	missense	-0.184665	-0.129216
SC	CTL	F13	A	GCCCAGGAAACCATATACATCATGTTAAGGTTTTTCGACGTTTGTTTTCATCACATCAACCAAGGCTGTGTCTCCATA	AQETIYIMLRFFDVCFHHINQGCVSI	1	1	1	302	Q	K	1	1	302	CAG	Q	missense	-0.277344	-0.124053
SC	CTL	F13	B	GCCCAGGAAACCATATACATCATGTTAAGGTTTTTCGACGTTTGTTTTCATCACATCAACCAAGGCTGTGTCTCCATA	AQETIYIMLRFFDVCFHHINQGCVSI	1	1	1	302	Q	K	1	1	302	CAG	Q	missense	-0.0731774	-0.0270001
SC	CTL	F13	C	GCCCAGGAAACCATATACATCATGTTAAGGTTTTTCGACGTTTGTTTTCATCACATCAACCAAGGCTGTGTCTCCATA	AQETIYIMLRFFDVCFHHINQGCVSI	1	1	1	302	Q	K	1	1	302	CAG	Q	missense	-0.0123364	-0.0947672
SC	CTL	F13	A	GCCCATGAAACCATATACATCATGTTAAGGTTTTTCGACGTTTGTTTTCATCACATCAACCAAGGCTGTGTCTCCATA	AHETIYIMLRFFDVCFHHINQGCVSI	2	1	1	302	H	K	1	1	302	CAT	H	missense	-0.150596	-0.0683456
SC	CTL	F13	B	GCCCATGAAACCATATACATCATGTTAAGGTTTTTCGACGTTTGTTTTCATCACATCAACCAAGGCTGTGTCTCCATA	AHETIYIMLRFFDVCFHHINQGCVSI	2	1	1	302	H	K	1	1	302	CAT	H	missense	-0.218329	-0.328629
SC	CTL	F13	C	GCCCATGAAACCATATACATCATGTTAAGGTTTTTCGACGTTTGTTTTCATCACATCAACCAAGGCTGTGTCTCCATA	AHETIYIMLRFFDVCFHHINQGCVSI	2	1	1	302	H	K	1	1	302	CAT	H	missense	-0.108719	-0.0611267
SC	CTL	F13	A	GCCCCGGAAACCATATACATCATGTTAAGGTTTTTCGACGTTTGTTTTCATCACATCAACCAAGGCTGTGTCTCCATA	APETIYIMLRFFDVCFHHINQGCVSI	2	1	1	302	P	K	1	1	302	CCG	P	missense	-0.402475	-0.221152
SC	CTL	F13	B	GCCCCGGAAACCATATACATCATGTTAAGGTTTTTCGACGTTTGTTTTCATCACATCAACCAAGGCTGTGTCTCCATA	APETIYIMLRFFDVCFHHINQGCVSI	2	1	1	302	P	K	1	1	302	CCG	P	missense	-0.392824	-0.467794
SC	CTL	F13	C	GCCCCGGAAACCATATACATCATGTTAAGGTTTTTCGACGTTTGTTTTCATCACATCAACCAAGGCTGTGTCTCCATA	APETIYIMLRFFDVCFHHINQGCVSI	2	1	1	302	P	K	1	1	302	CCG	P	missense	-0.293845	-0.338643
SC	CTL	F13	A	GCCCCTGAAACCATATACATCATGTTAAGGTTTTTCGACGTTTGTTTTCATCACATCAACCAAGGCTGTGTCTCCATA	APETIYIMLRFFDVCFHHINQGCVSI	3	1	1	302	P	K	1	1	302	CCT	P	missense	0.0228863	0.00187422
SC	CTL	F13	B	GCCCCTGAAACCATATACATCATGTTAAGGTTTTTCGACGTTTGTTTTCATCACATCAACCAAGGCTGTGTCTCCATA	APETIYIMLRFFDVCFHHINQGCVSI	3	1	1	302	P	K	1	1	302	CCT	P	missense	0.0539055	0.00936629
SC	CTL	F13	C	GCCCCTGAAACCATATACATCATGTTAAGGTTTTTCGACGTTTGTTTTCATCACATCAACCAAGGCTGTGTCTCCATA	APETIYIMLRFFDVCFHHINQGCVSI	3	1	1	302	P	K	1	1	302	CCT	P	missense	-0.179652	-0.0390287
SC	CTL	F13	A	GCCCGGGAAACCATATACATCATGTTAAGGTTTTTCGACGTTTGTTTTCATCACATCAACCAAGGCTGTGTCTCCATA	ARETIYIMLRFFDVCFHHINQGCVSI	2	1	1	302	R	K	1	1	302	CGG	R	missense	-0.0612851	-0.0365794
SC	CTL	F13	B	GCCCGGGAAACCATATACATCATGTTAAGGTTTTTCGACGTTTGTTTTCATCACATCAACCAAGGCTGTGTCTCCATA	ARETIYIMLRFFDVCFHHINQGCVSI	2	1	1	302	R	K	1	1	302	CGG	R	missense	-0.120831	-0.107175
SC	CTL	F13	C	GCCCGGGAAACCATATACATCATGTTAAGGTTTTTCGACGTTTGTTTTCATCACATCAACCAAGGCTGTGTCTCCATA	ARETIYIMLRFFDVCFHHINQGCVSI	2	1	1	302	R	K	1	1	302	CGG	R	missense	-0.106558	-0.0672571
SC	CTL	F13	A	GCCCGTGAAACCATATACATCATGTTAAGGTTTTTCGACGTTTGTTTTCATCACATCAACCAAGGCTGTGTCTCCATA	ARETIYIMLRFFDVCFHHINQGCVSI	3	1	1	302	R	K	1	1	302	CGT	R	missense	-0.0631747	-0.0414525
SC	CTL	F13	B	GCCCGTGAAACCATATACATCATGTTAAGGTTTTTCGACGTTTGTTTTCATCACATCAACCAAGGCTGTGTCTCCATA	ARETIYIMLRFFDVCFHHINQGCVSI	3	1	1	302	R	K	1	1	302	CGT	R	missense	-0.10126	-0.159457
SC	CTL	F13	C	GCCCGTGAAACCATATACATCATGTTAAGGTTTTTCGACGTTTGTTTTCATCACATCAACCAAGGCTGTGTCTCCATA	ARETIYIMLRFFDVCFHHINQGCVSI	3	1	1	302	R	K	1	1	302	CGT	R	missense	-0.127483	-0.0841107
SC	CTL	F13	A	GCCCTGGAAACCATATACATCATGTTAAGGTTTTTCGACGTTTGTTTTCATCACATCAACCAAGGCTGTGTCTCCATA	ALETIYIMLRFFDVCFHHINQGCVSI	2	1	1	302	L	K	1	1	302	CTG	L	missense	-0.0728695	-0.0421234
SC	CTL	F13	B	GCCCTGGAAACCATATACATCATGTTAAGGTTTTTCGACGTTTGTTTTCATCACATCAACCAAGGCTGTGTCTCCATA	ALETIYIMLRFFDVCFHHINQGCVSI	2	1	1	302	L	K	1	1	302	CTG	L	missense	-0.00605117	-0.0663664
SC	CTL	F13	C	GCCCTGGAAACCATATACATCATGTTAAGGTTTTTCGACGTTTGTTTTCATCACATCAACCAAGGCTGTGTCTCCATA	ALETIYIMLRFFDVCFHHINQGCVSI	2	1	1	302	L	K	1	1	302	CTG	L	missense	-0.197243	-0.115278
SC	CTL	F13	A	GCCCTTGAAACCATATACATCATGTTAAGGTTTTTCGACGTTTGTTTTCATCACATCAACCAAGGCTGTGTCTCCATA	ALETIYIMLRFFDVCFHHINQGCVSI	3	1	1	302	L	K	1	1	302	CTT	L	missense	-0.106704	-0.0237691
SC	CTL	F13	B	GCCCTTGAAACCATATACATCATGTTAAGGTTTTTCGACGTTTGTTTTCATCACATCAACCAAGGCTGTGTCTCCATA	ALETIYIMLRFFDVCFHHINQGCVSI	3	1	1	302	L	K	1	1	302	CTT	L	missense	0.0399095	-0.0417612
SC	CTL	F13	C	GCCCTTGAAACCATATACATCATGTTAAGGTTTTTCGACGTTTGTTTTCATCACATCAACCAAGGCTGTGTCTCCATA	ALETIYIMLRFFDVCFHHINQGCVSI	3	1	1	302	L	K	1	1	302	CTT	L	missense	-0.111119	-0.0341701
SC	CTL	F13	A	GCCGAGGAAACCATATACATCATGTTAAGGTTTTTCGACGTTTGTTTTCATCACATCAACCAAGGCTGTGTCTCCATA	AEETIYIMLRFFDVCFHHINQGCVSI	1	1	1	302	E	K	1	1	302	GAG	E	missense	-0.272623	-0.0282325
SC	CTL	F13	B	GCCGAGGAAACCATATACATCATGTTAAGGTTTTTCGACGTTTGTTTTCATCACATCAACCAAGGCTGTGTCTCCATA	AEETIYIMLRFFDVCFHHINQGCVSI	1	1	1	302	E	K	1	1	302	GAG	E	missense	0.0136893	0.147494
SC	CTL	F13	C	GCCGAGGAAACCATATACATCATGTTAAGGTTTTTCGACGTTTGTTTTCATCACATCAACCAAGGCTGTGTCTCCATA	AEETIYIMLRFFDVCFHHINQGCVSI	1	1	1	302	E	K	1	1	302	GAG	E	missense	-0.13247	-0.0697429
SC	CTL	F13	A	GCCGATGAAACCATATACATCATGTTAAGGTTTTTCGACGTTTGTTTTCATCACATCAACCAAGGCTGTGTCTCCATA	ADETIYIMLRFFDVCFHHINQGCVSI	2	1	1	302	D	K	1	1	302	GAT	D	missense	-0.166914	-0.0824235
SC	CTL	F13	B	GCCGATGAAACCATATACATCATGTTAAGGTTTTTCGACGTTTGTTTTCATCACATCAACCAAGGCTGTGTCTCCATA	ADETIYIMLRFFDVCFHHINQGCVSI	2	1	1	302	D	K	1	1	302	GAT	D	missense	-0.107413	-0.0341647
SC	CTL	F13	C	GCCGATGAAACCATATACATCATGTTAAGGTTTTTCGACGTTTGTTTTCATCACATCAACCAAGGCTGTGTCTCCATA	ADETIYIMLRFFDVCFHHINQGCVSI	2	1	1	302	D	K	1	1	302	GAT	D	missense	-0.114043	-0.103484
SC	CTL	F13	A	GCCGCGGAAACCATATACATCATGTTAAGGTTTTTCGACGTTTGTTTTCATCACATCAACCAAGGCTGTGTCTCCATA	AAETIYIMLRFFDVCFHHINQGCVSI	2	1	1	302	A	K	1	1	302	GCG	A	missense	-0.320455	-0.127426
SC	CTL	F13	B	GCCGCGGAAACCATATACATCATGTTAAGGTTTTTCGACGTTTGTTTTCATCACATCAACCAAGGCTGTGTCTCCATA	AAETIYIMLRFFDVCFHHINQGCVSI	2	1	1	302	A	K	1	1	302	GCG	A	missense	-0.234272	-0.0793904
SC	CTL	F13	C	GCCGCGGAAACCATATACATCATGTTAAGGTTTTTCGACGTTTGTTTTCATCACATCAACCAAGGCTGTGTCTCCATA	AAETIYIMLRFFDVCFHHINQGCVSI	2	1	1	302	A	K	1	1	302	GCG	A	missense	-0.106043	-0.225651
SC	CTL	F13	A	GCCGCTGAAACCATATACATCATGTTAAGGTTTTTCGACGTTTGTTTTCATCACATCAACCAAGGCTGTGTCTCCATA	AAETIYIMLRFFDVCFHHINQGCVSI	3	1	1	302	A	K	1	1	302	GCT	A	missense	-0.151823	-0.175389
SC	CTL	F13	B	GCCGCTGAAACCATATACATCATGTTAAGGTTTTTCGACGTTTGTTTTCATCACATCAACCAAGGCTGTGTCTCCATA	AAETIYIMLRFFDVCFHHINQGCVSI	3	1	1	302	A	K	1	1	302	GCT	A	missense	-0.174027	-0.182846
SC	CTL	F13	C	GCCGCTGAAACCATATACATCATGTTAAGGTTTTTCGACGTTTGTTTTCATCACATCAACCAAGGCTGTGTCTCCATA	AAETIYIMLRFFDVCFHHINQGCVSI	3	1	1	302	A	K	1	1	302	GCT	A	missense	-0.169297	-0.122199
SC	CTL	F13	A	GCCGGGGAAACCATATACATCATGTTAAGGTTTTTCGACGTTTGTTTTCATCACATCAACCAAGGCTGTGTCTCCATA	AGETIYIMLRFFDVCFHHINQGCVSI	2	1	1	302	G	K	1	1	302	GGG	G	missense	-0.270524	-0.135848
SC	CTL	F13	B	GCCGGGGAAACCATATACATCATGTTAAGGTTTTTCGACGTTTGTTTTCATCACATCAACCAAGGCTGTGTCTCCATA	AGETIYIMLRFFDVCFHHINQGCVSI	2	1	1	302	G	K	1	1	302	GGG	G	missense	-0.189658	-0.181936
SC	CTL	F13	C	GCCGGGGAAACCATATACATCATGTTAAGGTTTTTCGACGTTTGTTTTCATCACATCAACCAAGGCTGTGTCTCCATA	AGETIYIMLRFFDVCFHHINQGCVSI	2	1	1	302	G	K	1	1	302	GGG	G	missense	-0.0436279	-0.0733355
SC	CTL	F13	A	GCCGGTGAAACCATATACATCATGTTAAGGTTTTTCGACGTTTGTTTTCATCACATCAACCAAGGCTGTGTCTCCATA	AGETIYIMLRFFDVCFHHINQGCVSI	3	1	1	302	G	K	1	1	302	GGT	G	missense	-0.109546	-0.203937
SC	CTL	F13	B	GCCGGTGAAACCATATACATCATGTTAAGGTTTTTCGACGTTTGTTTTCATCACATCAACCAAGGCTGTGTCTCCATA	AGETIYIMLRFFDVCFHHINQGCVSI	3	1	1	302	G	K	1	1	302	GGT	G	missense	-0.173632	-0.148866
SC	CTL	F13	C	GCCGGTGAAACCATATACATCATGTTAAGGTTTTTCGACGTTTGTTTTCATCACATCAACCAAGGCTGTGTCTCCATA	AGETIYIMLRFFDVCFHHINQGCVSI	3	1	1	302	G	K	1	1	302	GGT	G	missense	-0.355801	-0.142646
SC	CTL	F13	A	GCCGTGGAAACCATATACATCATGTTAAGGTTTTTCGACGTTTGTTTTCATCACATCAACCAAGGCTGTGTCTCCATA	AVETIYIMLRFFDVCFHHINQGCVSI	2	1	1	302	V	K	1	1	302	GTG	V	missense	-0.084993	-0.0488963
SC	CTL	F13	B	GCCGTGGAAACCATATACATCATGTTAAGGTTTTTCGACGTTTGTTTTCATCACATCAACCAAGGCTGTGTCTCCATA	AVETIYIMLRFFDVCFHHINQGCVSI	2	1	1	302	V	K	1	1	302	GTG	V	missense	-0.0735422	-0.067338
SC	CTL	F13	C	GCCGTGGAAACCATATACATCATGTTAAGGTTTTTCGACGTTTGTTTTCATCACATCAACCAAGGCTGTGTCTCCATA	AVETIYIMLRFFDVCFHHINQGCVSI	2	1	1	302	V	K	1	1	302	GTG	V	missense	-0.12795	-0.117544
SC	CTL	F13	A	GCCGTTGAAACCATATACATCATGTTAAGGTTTTTCGACGTTTGTTTTCATCACATCAACCAAGGCTGTGTCTCCATA	AVETIYIMLRFFDVCFHHINQGCVSI	3	1	1	302	V	K	1	1	302	GTT	V	missense	-0.0744215	-0.0728571
SC	CTL	F13	B	GCCGTTGAAACCATATACATCATGTTAAGGTTTTTCGACGTTTGTTTTCATCACATCAACCAAGGCTGTGTCTCCATA	AVETIYIMLRFFDVCFHHINQGCVSI	3	1	1	302	V	K	1	1	302	GTT	V	missense	0.0217109	-0.0342739
SC	CTL	F13	C	GCCGTTGAAACCATATACATCATGTTAAGGTTTTTCGACGTTTGTTTTCATCACATCAACCAAGGCTGTGTCTCCATA	AVETIYIMLRFFDVCFHHINQGCVSI	3	1	1	302	V	K	1	1	302	GTT	V	missense	-0.119616	-0.0874876
SC	CTL	F13	A	GCCTAGGAAACCATATACATCATGTTAAGGTTTTTCGACGTTTGTTTTCATCACATCAACCAAGGCTGTGTCTCCATA	A*ETIYIMLRFFDVCFHHINQGCVSI	1	1	1	302	*	K	1	1	302	TAG	*	nonsense	-0.0280858	-0.0120918
SC	CTL	F13	B	GCCTAGGAAACCATATACATCATGTTAAGGTTTTTCGACGTTTGTTTTCATCACATCAACCAAGGCTGTGTCTCCATA	A*ETIYIMLRFFDVCFHHINQGCVSI	1	1	1	302	*	K	1	1	302	TAG	*	nonsense	0.0390985	0.0329726
SC	CTL	F13	C	GCCTAGGAAACCATATACATCATGTTAAGGTTTTTCGACGTTTGTTTTCATCACATCAACCAAGGCTGTGTCTCCATA	A*ETIYIMLRFFDVCFHHINQGCVSI	1	1	1	302	*	K	1	1	302	TAG	*	nonsense	0.0409088	0.00280986
SC	CTL	F13	A	GCCTATGAAACCATATACATCATGTTAAGGTTTTTCGACGTTTGTTTTCATCACATCAACCAAGGCTGTGTCTCCATA	AYETIYIMLRFFDVCFHHINQGCVSI	2	1	1	302	Y	K	1	1	302	TAT	Y	missense	-0.0565779	0.0121298
SC	CTL	F13	B	GCCTATGAAACCATATACATCATGTTAAGGTTTTTCGACGTTTGTTTTCATCACATCAACCAAGGCTGTGTCTCCATA	AYETIYIMLRFFDVCFHHINQGCVSI	2	1	1	302	Y	K	1	1	302	TAT	Y	missense	-0.0116173	-0.103634
SC	CTL	F13	C	GCCTATGAAACCATATACATCATGTTAAGGTTTTTCGACGTTTGTTTTCATCACATCAACCAAGGCTGTGTCTCCATA	AYETIYIMLRFFDVCFHHINQGCVSI	2	1	1	302	Y	K	1	1	302	TAT	Y	missense	-0.0329655	-0.00326572
SC	CTL	F13	A	GCCTCGGAAACCATATACATCATGTTAAGGTTTTTCGACGTTTGTTTTCATCACATCAACCAAGGCTGTGTCTCCATA	ASETIYIMLRFFDVCFHHINQGCVSI	2	1	1	302	S	K	1	1	302	TCG	S	missense	-0.245517	0.000202821
SC	CTL	F13	B	GCCTCGGAAACCATATACATCATGTTAAGGTTTTTCGACGTTTGTTTTCATCACATCAACCAAGGCTGTGTCTCCATA	ASETIYIMLRFFDVCFHHINQGCVSI	2	1	1	302	S	K	1	1	302	TCG	S	missense	-0.105701	-0.155301
SC	CTL	F13	C	GCCTCGGAAACCATATACATCATGTTAAGGTTTTTCGACGTTTGTTTTCATCACATCAACCAAGGCTGTGTCTCCATA	ASETIYIMLRFFDVCFHHINQGCVSI	2	1	1	302	S	K	1	1	302	TCG	S	missense	0.0813303	-0.0638807
SC	CTL	F13	A	GCCTCTGAAACCATATACATCATGTTAAGGTTTTTCGACGTTTGTTTTCATCACATCAACCAAGGCTGTGTCTCCATA	ASETIYIMLRFFDVCFHHINQGCVSI	3	1	1	302	S	K	1	1	302	TCT	S	missense	-0.211125	-0.127766
SC	CTL	F13	B	GCCTCTGAAACCATATACATCATGTTAAGGTTTTTCGACGTTTGTTTTCATCACATCAACCAAGGCTGTGTCTCCATA	ASETIYIMLRFFDVCFHHINQGCVSI	3	1	1	302	S	K	1	1	302	TCT	S	missense	-0.0456052	-0.183821
SC	CTL	F13	C	GCCTCTGAAACCATATACATCATGTTAAGGTTTTTCGACGTTTGTTTTCATCACATCAACCAAGGCTGTGTCTCCATA	ASETIYIMLRFFDVCFHHINQGCVSI	3	1	1	302	S	K	1	1	302	TCT	S	missense	-0.167299	-0.13925
SC	CTL	F13	A	GCCTGGGAAACCATATACATCATGTTAAGGTTTTTCGACGTTTGTTTTCATCACATCAACCAAGGCTGTGTCTCCATA	AWETIYIMLRFFDVCFHHINQGCVSI	2	1	1	302	W	K	1	1	302	TGG	W	missense	-0.0317218	-0.0458663
SC	CTL	F13	B	GCCTGGGAAACCATATACATCATGTTAAGGTTTTTCGACGTTTGTTTTCATCACATCAACCAAGGCTGTGTCTCCATA	AWETIYIMLRFFDVCFHHINQGCVSI	2	1	1	302	W	K	1	1	302	TGG	W	missense	-0.101105	-0.13487
SC	CTL	F13	C	GCCTGGGAAACCATATACATCATGTTAAGGTTTTTCGACGTTTGTTTTCATCACATCAACCAAGGCTGTGTCTCCATA	AWETIYIMLRFFDVCFHHINQGCVSI	2	1	1	302	W	K	1	1	302	TGG	W	missense	0.163795	-0.0113167
SC	CTL	F13	A	GCCTGTGAAACCATATACATCATGTTAAGGTTTTTCGACGTTTGTTTTCATCACATCAACCAAGGCTGTGTCTCCATA	ACETIYIMLRFFDVCFHHINQGCVSI	3	1	1	302	C	K	1	1	302	TGT	C	missense	0.040589	-0.0183846
SC	CTL	F13	B	GCCTGTGAAACCATATACATCATGTTAAGGTTTTTCGACGTTTGTTTTCATCACATCAACCAAGGCTGTGTCTCCATA	ACETIYIMLRFFDVCFHHINQGCVSI	3	1	1	302	C	K	1	1	302	TGT	C	missense	0.0613271	-0.0198905
SC	CTL	F13	C	GCCTGTGAAACCATATACATCATGTTAAGGTTTTTCGACGTTTGTTTTCATCACATCAACCAAGGCTGTGTCTCCATA	ACETIYIMLRFFDVCFHHINQGCVSI	3	1	1	302	C	K	1	1	302	TGT	C	missense	-0.159955	-0.0874417
SC	CTL	F13	A	GCCTTGGAAACCATATACATCATGTTAAGGTTTTTCGACGTTTGTTTTCATCACATCAACCAAGGCTGTGTCTCCATA	ALETIYIMLRFFDVCFHHINQGCVSI	2	1	1	302	L	K	1	1	302	TTG	L	missense	-0.0566687	-0.00128142
SC	CTL	F13	B	GCCTTGGAAACCATATACATCATGTTAAGGTTTTTCGACGTTTGTTTTCATCACATCAACCAAGGCTGTGTCTCCATA	ALETIYIMLRFFDVCFHHINQGCVSI	2	1	1	302	L	K	1	1	302	TTG	L	missense	-0.0412946	-0.0958333
SC	CTL	F13	C	GCCTTGGAAACCATATACATCATGTTAAGGTTTTTCGACGTTTGTTTTCATCACATCAACCAAGGCTGTGTCTCCATA	ALETIYIMLRFFDVCFHHINQGCVSI	2	1	1	302	L	K	1	1	302	TTG	L	missense	-0.102495	-0.0776506
SC	CTL	F13	A	GCCTTTGAAACCATATACATCATGTTAAGGTTTTTCGACGTTTGTTTTCATCACATCAACCAAGGCTGTGTCTCCATA	AFETIYIMLRFFDVCFHHINQGCVSI	3	1	1	302	F	K	1	1	302	TTT	F	missense	-0.155492	-0.116425
SC	CTL	F13	B	GCCTTTGAAACCATATACATCATGTTAAGGTTTTTCGACGTTTGTTTTCATCACATCAACCAAGGCTGTGTCTCCATA	AFETIYIMLRFFDVCFHHINQGCVSI	3	1	1	302	F	K	1	1	302	TTT	F	missense	-0.134375	-0.152281
SC	CTL	F13	C	GCCTTTGAAACCATATACATCATGTTAAGGTTTTTCGACGTTTGTTTTCATCACATCAACCAAGGCTGTGTCTCCATA	AFETIYIMLRFFDVCFHHINQGCVSI	3	1	1	302	F	K	1	1	302	TTT	F	missense	-0.170961	-0.0844777
SC	CTL	F13	A	GCCAAGAAGACCATATACATCATGTTAAGGTTTTTCGACGTTTGTTTTCATCACATCAACCAAGGCTGTGTCTCCATA	AKKTIYIMLRFFDVCFHHINQGCVSI	2	1	1	303	K	E	1	1	303	AAG	K	missense	-0.111995	-0.0528323
SC	CTL	F13	B	GCCAAGAAGACCATATACATCATGTTAAGGTTTTTCGACGTTTGTTTTCATCACATCAACCAAGGCTGTGTCTCCATA	AKKTIYIMLRFFDVCFHHINQGCVSI	2	1	1	303	K	E	1	1	303	AAG	K	missense	-0.128533	-0.00431886
SC	CTL	F13	C	GCCAAGAAGACCATATACATCATGTTAAGGTTTTTCGACGTTTGTTTTCATCACATCAACCAAGGCTGTGTCTCCATA	AKKTIYIMLRFFDVCFHHINQGCVSI	2	1	1	303	K	E	1	1	303	AAG	K	missense	-0.0225207	-0.026035
SC	CTL	F13	A	GCCAAGAATACCATATACATCATGTTAAGGTTTTTCGACGTTTGTTTTCATCACATCAACCAAGGCTGTGTCTCCATA	AKNTIYIMLRFFDVCFHHINQGCVSI	2	1	1	303	N	E	1	1	303	AAT	N	missense	-0.198331	-0.121893
SC	CTL	F13	B	GCCAAGAATACCATATACATCATGTTAAGGTTTTTCGACGTTTGTTTTCATCACATCAACCAAGGCTGTGTCTCCATA	AKNTIYIMLRFFDVCFHHINQGCVSI	2	1	1	303	N	E	1	1	303	AAT	N	missense	-0.318366	-0.17778
SC	CTL	F13	C	GCCAAGAATACCATATACATCATGTTAAGGTTTTTCGACGTTTGTTTTCATCACATCAACCAAGGCTGTGTCTCCATA	AKNTIYIMLRFFDVCFHHINQGCVSI	2	1	1	303	N	E	1	1	303	AAT	N	missense	-0.152753	-0.0908374
SC	CTL	F13	A	GCCAAGACGACCATATACATCATGTTAAGGTTTTTCGACGTTTGTTTTCATCACATCAACCAAGGCTGTGTCTCCATA	AKTTIYIMLRFFDVCFHHINQGCVSI	3	1	1	303	T	E	1	1	303	ACG	T	missense	-0.0510135	-0.158281
SC	CTL	F13	B	GCCAAGACGACCATATACATCATGTTAAGGTTTTTCGACGTTTGTTTTCATCACATCAACCAAGGCTGTGTCTCCATA	AKTTIYIMLRFFDVCFHHINQGCVSI	3	1	1	303	T	E	1	1	303	ACG	T	missense	-0.0791383	-0.196858
SC	CTL	F13	C	GCCAAGACGACCATATACATCATGTTAAGGTTTTTCGACGTTTGTTTTCATCACATCAACCAAGGCTGTGTCTCCATA	AKTTIYIMLRFFDVCFHHINQGCVSI	3	1	1	303	T	E	1	1	303	ACG	T	missense	0.00583043	-0.0224234
SC	CTL	F13	A	GCCAAGACTACCATATACATCATGTTAAGGTTTTTCGACGTTTGTTTTCATCACATCAACCAAGGCTGTGTCTCCATA	AKTTIYIMLRFFDVCFHHINQGCVSI	3	1	1	303	T	E	1	1	303	ACT	T	missense	-0.0765821	0.0217549
SC	CTL	F13	B	GCCAAGACTACCATATACATCATGTTAAGGTTTTTCGACGTTTGTTTTCATCACATCAACCAAGGCTGTGTCTCCATA	AKTTIYIMLRFFDVCFHHINQGCVSI	3	1	1	303	T	E	1	1	303	ACT	T	missense	-0.0626171	-0.120346
SC	CTL	F13	C	GCCAAGACTACCATATACATCATGTTAAGGTTTTTCGACGTTTGTTTTCATCACATCAACCAAGGCTGTGTCTCCATA	AKTTIYIMLRFFDVCFHHINQGCVSI	3	1	1	303	T	E	1	1	303	ACT	T	missense	-0.00488006	-0.0788361
SC	CTL	F13	A	GCCAAGAGGACCATATACATCATGTTAAGGTTTTTCGACGTTTGTTTTCATCACATCAACCAAGGCTGTGTCTCCATA	AKRTIYIMLRFFDVCFHHINQGCVSI	3	1	1	303	R	E	1	1	303	AGG	R	missense	-0.153855	-0.0715571
SC	CTL	F13	B	GCCAAGAGGACCATATACATCATGTTAAGGTTTTTCGACGTTTGTTTTCATCACATCAACCAAGGCTGTGTCTCCATA	AKRTIYIMLRFFDVCFHHINQGCVSI	3	1	1	303	R	E	1	1	303	AGG	R	missense	-0.139978	-0.139424
SC	CTL	F13	C	GCCAAGAGGACCATATACATCATGTTAAGGTTTTTCGACGTTTGTTTTCATCACATCAACCAAGGCTGTGTCTCCATA	AKRTIYIMLRFFDVCFHHINQGCVSI	3	1	1	303	R	E	1	1	303	AGG	R	missense	-0.269604	-0.188699
SC	CTL	F13	A	GCCAAGAGTACCATATACATCATGTTAAGGTTTTTCGACGTTTGTTTTCATCACATCAACCAAGGCTGTGTCTCCATA	AKSTIYIMLRFFDVCFHHINQGCVSI	3	1	1	303	S	E	1	1	303	AGT	S	missense	-0.115937	-0.0028682
SC	CTL	F13	B	GCCAAGAGTACCATATACATCATGTTAAGGTTTTTCGACGTTTGTTTTCATCACATCAACCAAGGCTGTGTCTCCATA	AKSTIYIMLRFFDVCFHHINQGCVSI	3	1	1	303	S	E	1	1	303	AGT	S	missense	-0.134613	-0.128172
SC	CTL	F13	C	GCCAAGAGTACCATATACATCATGTTAAGGTTTTTCGACGTTTGTTTTCATCACATCAACCAAGGCTGTGTCTCCATA	AKSTIYIMLRFFDVCFHHINQGCVSI	3	1	1	303	S	E	1	1	303	AGT	S	missense	-0.0605195	-0.107414
SC	CTL	F13	A	GCCAAGATGACCATATACATCATGTTAAGGTTTTTCGACGTTTGTTTTCATCACATCAACCAAGGCTGTGTCTCCATA	AKMTIYIMLRFFDVCFHHINQGCVSI	3	1	1	303	M	E	1	1	303	ATG	M	missense	-0.162935	-0.0497947
SC	CTL	F13	B	GCCAAGATGACCATATACATCATGTTAAGGTTTTTCGACGTTTGTTTTCATCACATCAACCAAGGCTGTGTCTCCATA	AKMTIYIMLRFFDVCFHHINQGCVSI	3	1	1	303	M	E	1	1	303	ATG	M	missense	-0.211207	-0.191513
SC	CTL	F13	C	GCCAAGATGACCATATACATCATGTTAAGGTTTTTCGACGTTTGTTTTCATCACATCAACCAAGGCTGTGTCTCCATA	AKMTIYIMLRFFDVCFHHINQGCVSI	3	1	1	303	M	E	1	1	303	ATG	M	missense	-0.184753	-0.164372
SC	CTL	F13	A	GCCAAGATTACCATATACATCATGTTAAGGTTTTTCGACGTTTGTTTTCATCACATCAACCAAGGCTGTGTCTCCATA	AKITIYIMLRFFDVCFHHINQGCVSI	3	1	1	303	I	E	1	1	303	ATT	I	missense	0.00761261	-0.012867
SC	CTL	F13	B	GCCAAGATTACCATATACATCATGTTAAGGTTTTTCGACGTTTGTTTTCATCACATCAACCAAGGCTGTGTCTCCATA	AKITIYIMLRFFDVCFHHINQGCVSI	3	1	1	303	I	E	1	1	303	ATT	I	missense	-0.0170296	-0.00358148
SC	CTL	F13	C	GCCAAGATTACCATATACATCATGTTAAGGTTTTTCGACGTTTGTTTTCATCACATCAACCAAGGCTGTGTCTCCATA	AKITIYIMLRFFDVCFHHINQGCVSI	3	1	1	303	I	E	1	1	303	ATT	I	missense	0.09648	0.0239819
SC	CTL	F13	A	GCCAAGCAGACCATATACATCATGTTAAGGTTTTTCGACGTTTGTTTTCATCACATCAACCAAGGCTGTGTCTCCATA	AKQTIYIMLRFFDVCFHHINQGCVSI	2	1	1	303	Q	E	1	1	303	CAG	Q	missense	-0.120919	-0.0578145
SC	CTL	F13	B	GCCAAGCAGACCATATACATCATGTTAAGGTTTTTCGACGTTTGTTTTCATCACATCAACCAAGGCTGTGTCTCCATA	AKQTIYIMLRFFDVCFHHINQGCVSI	2	1	1	303	Q	E	1	1	303	CAG	Q	missense	0.00645159	-0.087344
SC	CTL	F13	C	GCCAAGCAGACCATATACATCATGTTAAGGTTTTTCGACGTTTGTTTTCATCACATCAACCAAGGCTGTGTCTCCATA	AKQTIYIMLRFFDVCFHHINQGCVSI	2	1	1	303	Q	E	1	1	303	CAG	Q	missense	0.00594099	-0.0266804
SC	CTL	F13	A	GCCAAGCATACCATATACATCATGTTAAGGTTTTTCGACGTTTGTTTTCATCACATCAACCAAGGCTGTGTCTCCATA	AKHTIYIMLRFFDVCFHHINQGCVSI	2	1	1	303	H	E	1	1	303	CAT	H	missense	-0.386197	-0.383093
SC	CTL	F13	B	GCCAAGCATACCATATACATCATGTTAAGGTTTTTCGACGTTTGTTTTCATCACATCAACCAAGGCTGTGTCTCCATA	AKHTIYIMLRFFDVCFHHINQGCVSI	2	1	1	303	H	E	1	1	303	CAT	H	missense	-0.0749118	-0.284161
SC	CTL	F13	C	GCCAAGCATACCATATACATCATGTTAAGGTTTTTCGACGTTTGTTTTCATCACATCAACCAAGGCTGTGTCTCCATA	AKHTIYIMLRFFDVCFHHINQGCVSI	2	1	1	303	H	E	1	1	303	CAT	H	missense	-0.0844456	-0.126138
SC	CTL	F13	A	GCCAAGCCGACCATATACATCATGTTAAGGTTTTTCGACGTTTGTTTTCATCACATCAACCAAGGCTGTGTCTCCATA	AKPTIYIMLRFFDVCFHHINQGCVSI	3	1	1	303	P	E	1	1	303	CCG	P	missense	-0.346026	-0.0748797
SC	CTL	F13	B	GCCAAGCCGACCATATACATCATGTTAAGGTTTTTCGACGTTTGTTTTCATCACATCAACCAAGGCTGTGTCTCCATA	AKPTIYIMLRFFDVCFHHINQGCVSI	3	1	1	303	P	E	1	1	303	CCG	P	missense	-0.0670353	-0.0270001
SC	CTL	F13	C	GCCAAGCCGACCATATACATCATGTTAAGGTTTTTCGACGTTTGTTTTCATCACATCAACCAAGGCTGTGTCTCCATA	AKPTIYIMLRFFDVCFHHINQGCVSI	3	1	1	303	P	E	1	1	303	CCG	P	missense	-0.47796	-0.288335
SC	CTL	F13	A	GCCAAGCCTACCATATACATCATGTTAAGGTTTTTCGACGTTTGTTTTCATCACATCAACCAAGGCTGTGTCTCCATA	AKPTIYIMLRFFDVCFHHINQGCVSI	3	1	1	303	P	E	1	1	303	CCT	P	missense	-0.393413	-0.189754
SC	CTL	F13	B	GCCAAGCCTACCATATACATCATGTTAAGGTTTTTCGACGTTTGTTTTCATCACATCAACCAAGGCTGTGTCTCCATA	AKPTIYIMLRFFDVCFHHINQGCVSI	3	1	1	303	P	E	1	1	303	CCT	P	missense	-0.199196	-0.0596848
SC	CTL	F13	C	GCCAAGCCTACCATATACATCATGTTAAGGTTTTTCGACGTTTGTTTTCATCACATCAACCAAGGCTGTGTCTCCATA	AKPTIYIMLRFFDVCFHHINQGCVSI	3	1	1	303	P	E	1	1	303	CCT	P	missense	-0.289132	-0.195694
SC	CTL	F13	A	GCCAAGCGGACCATATACATCATGTTAAGGTTTTTCGACGTTTGTTTTCATCACATCAACCAAGGCTGTGTCTCCATA	AKRTIYIMLRFFDVCFHHINQGCVSI	3	1	1	303	R	E	1	1	303	CGG	R	missense	-0.0733806	0.00228193
SC	CTL	F13	B	GCCAAGCGGACCATATACATCATGTTAAGGTTTTTCGACGTTTGTTTTCATCACATCAACCAAGGCTGTGTCTCCATA	AKRTIYIMLRFFDVCFHHINQGCVSI	3	1	1	303	R	E	1	1	303	CGG	R	missense	-0.24925	-0.108114
SC	CTL	F13	C	GCCAAGCGGACCATATACATCATGTTAAGGTTTTTCGACGTTTGTTTTCATCACATCAACCAAGGCTGTGTCTCCATA	AKRTIYIMLRFFDVCFHHINQGCVSI	3	1	1	303	R	E	1	1	303	CGG	R	missense	-0.0996811	-0.101439
SC	CTL	F13	A	GCCAAGCGTACCATATACATCATGTTAAGGTTTTTCGACGTTTGTTTTCATCACATCAACCAAGGCTGTGTCTCCATA	AKRTIYIMLRFFDVCFHHINQGCVSI	3	1	1	303	R	E	1	1	303	CGT	R	missense	-0.356688	-0.183438
SC	CTL	F13	B	GCCAAGCGTACCATATACATCATGTTAAGGTTTTTCGACGTTTGTTTTCATCACATCAACCAAGGCTGTGTCTCCATA	AKRTIYIMLRFFDVCFHHINQGCVSI	3	1	1	303	R	E	1	1	303	CGT	R	missense	-0.204665	-0.25425
SC	CTL	F13	C	GCCAAGCGTACCATATACATCATGTTAAGGTTTTTCGACGTTTGTTTTCATCACATCAACCAAGGCTGTGTCTCCATA	AKRTIYIMLRFFDVCFHHINQGCVSI	3	1	1	303	R	E	1	1	303	CGT	R	missense	-0.201892	-0.128763
SC	CTL	F13	A	GCCAAGCTGACCATATACATCATGTTAAGGTTTTTCGACGTTTGTTTTCATCACATCAACCAAGGCTGTGTCTCCATA	AKLTIYIMLRFFDVCFHHINQGCVSI	3	1	1	303	L	E	1	1	303	CTG	L	missense	-0.268041	-0.137678
SC	CTL	F13	B	GCCAAGCTGACCATATACATCATGTTAAGGTTTTTCGACGTTTGTTTTCATCACATCAACCAAGGCTGTGTCTCCATA	AKLTIYIMLRFFDVCFHHINQGCVSI	3	1	1	303	L	E	1	1	303	CTG	L	missense	-0.0518327	-0.0933969
SC	CTL	F13	C	GCCAAGCTGACCATATACATCATGTTAAGGTTTTTCGACGTTTGTTTTCATCACATCAACCAAGGCTGTGTCTCCATA	AKLTIYIMLRFFDVCFHHINQGCVSI	3	1	1	303	L	E	1	1	303	CTG	L	missense	-0.127685	-0.137071
SC	CTL	F13	A	GCCAAGCTTACCATATACATCATGTTAAGGTTTTTCGACGTTTGTTTTCATCACATCAACCAAGGCTGTGTCTCCATA	AKLTIYIMLRFFDVCFHHINQGCVSI	3	1	1	303	L	E	1	1	303	CTT	L	missense	-0.276027	-0.263702
SC	CTL	F13	B	GCCAAGCTTACCATATACATCATGTTAAGGTTTTTCGACGTTTGTTTTCATCACATCAACCAAGGCTGTGTCTCCATA	AKLTIYIMLRFFDVCFHHINQGCVSI	3	1	1	303	L	E	1	1	303	CTT	L	missense	-0.129728	-0.239602
SC	CTL	F13	C	GCCAAGCTTACCATATACATCATGTTAAGGTTTTTCGACGTTTGTTTTCATCACATCAACCAAGGCTGTGTCTCCATA	AKLTIYIMLRFFDVCFHHINQGCVSI	3	1	1	303	L	E	1	1	303	CTT	L	missense	-0.106334	-0.0869939
SC	CTL	F13	A	GCCAAGGAGACCATATACATCATGTTAAGGTTTTTCGACGTTTGTTTTCATCACATCAACCAAGGCTGTGTCTCCATA	AKETIYIMLRFFDVCFHHINQGCVSI	1	0	1	not-applicable	not-applicable	not-applicable	1	1	303	GAG	E	silent	-0.149789	0.0826266
SC	CTL	F13	B	GCCAAGGAGACCATATACATCATGTTAAGGTTTTTCGACGTTTGTTTTCATCACATCAACCAAGGCTGTGTCTCCATA	AKETIYIMLRFFDVCFHHINQGCVSI	1	0	1	not-applicable	not-applicable	not-applicable	1	1	303	GAG	E	silent	0.165743	0.29775
SC	CTL	F13	C	GCCAAGGAGACCATATACATCATGTTAAGGTTTTTCGACGTTTGTTTTCATCACATCAACCAAGGCTGTGTCTCCATA	AKETIYIMLRFFDVCFHHINQGCVSI	1	0	1	not-applicable	not-applicable	not-applicable	1	1	303	GAG	E	silent	-0.0307775	-0.0248591
SC	CTL	F13	A	GCCAAGGATACCATATACATCATGTTAAGGTTTTTCGACGTTTGTTTTCATCACATCAACCAAGGCTGTGTCTCCATA	AKDTIYIMLRFFDVCFHHINQGCVSI	1	1	1	303	D	E	1	1	303	GAT	D	missense	-0.213827	-0.0513963
SC	CTL	F13	B	GCCAAGGATACCATATACATCATGTTAAGGTTTTTCGACGTTTGTTTTCATCACATCAACCAAGGCTGTGTCTCCATA	AKDTIYIMLRFFDVCFHHINQGCVSI	1	1	1	303	D	E	1	1	303	GAT	D	missense	-0.227438	-0.231066
SC	CTL	F13	C	GCCAAGGATACCATATACATCATGTTAAGGTTTTTCGACGTTTGTTTTCATCACATCAACCAAGGCTGTGTCTCCATA	AKDTIYIMLRFFDVCFHHINQGCVSI	1	1	1	303	D	E	1	1	303	GAT	D	missense	-0.0820601	-0.163764
SC	CTL	F13	A	GCCAAGGCGACCATATACATCATGTTAAGGTTTTTCGACGTTTGTTTTCATCACATCAACCAAGGCTGTGTCTCCATA	AKATIYIMLRFFDVCFHHINQGCVSI	2	1	1	303	A	E	1	1	303	GCG	A	missense	-0.00858161	-0.00978824
SC	CTL	F13	B	GCCAAGGCGACCATATACATCATGTTAAGGTTTTTCGACGTTTGTTTTCATCACATCAACCAAGGCTGTGTCTCCATA	AKATIYIMLRFFDVCFHHINQGCVSI	2	1	1	303	A	E	1	1	303	GCG	A	missense	0.0412499	-0.0114128
SC	CTL	F13	C	GCCAAGGCGACCATATACATCATGTTAAGGTTTTTCGACGTTTGTTTTCATCACATCAACCAAGGCTGTGTCTCCATA	AKATIYIMLRFFDVCFHHINQGCVSI	2	1	1	303	A	E	1	1	303	GCG	A	missense	0.0563181	0.0414655
SC	CTL	F13	A	GCCAAGGCTACCATATACATCATGTTAAGGTTTTTCGACGTTTGTTTTCATCACATCAACCAAGGCTGTGTCTCCATA	AKATIYIMLRFFDVCFHHINQGCVSI	2	1	1	303	A	E	1	1	303	GCT	A	missense	0.0755997	0.0597155
SC	CTL	F13	B	GCCAAGGCTACCATATACATCATGTTAAGGTTTTTCGACGTTTGTTTTCATCACATCAACCAAGGCTGTGTCTCCATA	AKATIYIMLRFFDVCFHHINQGCVSI	2	1	1	303	A	E	1	1	303	GCT	A	missense	-0.0217276	-0.0346062
SC	CTL	F13	C	GCCAAGGCTACCATATACATCATGTTAAGGTTTTTCGACGTTTGTTTTCATCACATCAACCAAGGCTGTGTCTCCATA	AKATIYIMLRFFDVCFHHINQGCVSI	2	1	1	303	A	E	1	1	303	GCT	A	missense	0.0612953	0.0390389
SC	CTL	F13	A	GCCAAGGGGACCATATACATCATGTTAAGGTTTTTCGACGTTTGTTTTCATCACATCAACCAAGGCTGTGTCTCCATA	AKGTIYIMLRFFDVCFHHINQGCVSI	2	1	1	303	G	E	1	1	303	GGG	G	missense	-0.227623	-0.129489
SC	CTL	F13	B	GCCAAGGGGACCATATACATCATGTTAAGGTTTTTCGACGTTTGTTTTCATCACATCAACCAAGGCTGTGTCTCCATA	AKGTIYIMLRFFDVCFHHINQGCVSI	2	1	1	303	G	E	1	1	303	GGG	G	missense	-0.0916263	-0.133988
SC	CTL	F13	C	GCCAAGGGGACCATATACATCATGTTAAGGTTTTTCGACGTTTGTTTTCATCACATCAACCAAGGCTGTGTCTCCATA	AKGTIYIMLRFFDVCFHHINQGCVSI	2	1	1	303	G	E	1	1	303	GGG	G	missense	-0.157507	-0.117923
SC	CTL	F13	A	GCCAAGGGTACCATATACATCATGTTAAGGTTTTTCGACGTTTGTTTTCATCACATCAACCAAGGCTGTGTCTCCATA	AKGTIYIMLRFFDVCFHHINQGCVSI	2	1	1	303	G	E	1	1	303	GGT	G	missense	-0.15626	-0.0969497
SC	CTL	F13	B	GCCAAGGGTACCATATACATCATGTTAAGGTTTTTCGACGTTTGTTTTCATCACATCAACCAAGGCTGTGTCTCCATA	AKGTIYIMLRFFDVCFHHINQGCVSI	2	1	1	303	G	E	1	1	303	GGT	G	missense	-0.0891387	-0.0949524
SC	CTL	F13	C	GCCAAGGGTACCATATACATCATGTTAAGGTTTTTCGACGTTTGTTTTCATCACATCAACCAAGGCTGTGTCTCCATA	AKGTIYIMLRFFDVCFHHINQGCVSI	2	1	1	303	G	E	1	1	303	GGT	G	missense	-0.100633	-0.109467
SC	CTL	F13	A	GCCAAGGTGACCATATACATCATGTTAAGGTTTTTCGACGTTTGTTTTCATCACATCAACCAAGGCTGTGTCTCCATA	AKVTIYIMLRFFDVCFHHINQGCVSI	2	1	1	303	V	E	1	1	303	GTG	V	missense	0.00759086	0.043752
SC	CTL	F13	B	GCCAAGGTGACCATATACATCATGTTAAGGTTTTTCGACGTTTGTTTTCATCACATCAACCAAGGCTGTGTCTCCATA	AKVTIYIMLRFFDVCFHHINQGCVSI	2	1	1	303	V	E	1	1	303	GTG	V	missense	-0.0235182	-0.0348756
SC	CTL	F13	C	GCCAAGGTGACCATATACATCATGTTAAGGTTTTTCGACGTTTGTTTTCATCACATCAACCAAGGCTGTGTCTCCATA	AKVTIYIMLRFFDVCFHHINQGCVSI	2	1	1	303	V	E	1	1	303	GTG	V	missense	0.0126873	-0.0111959
SC	CTL	F13	A	GCCAAGGTTACCATATACATCATGTTAAGGTTTTTCGACGTTTGTTTTCATCACATCAACCAAGGCTGTGTCTCCATA	AKVTIYIMLRFFDVCFHHINQGCVSI	2	1	1	303	V	E	1	1	303	GTT	V	missense	-0.00725031	0.00721287
SC	CTL	F13	B	GCCAAGGTTACCATATACATCATGTTAAGGTTTTTCGACGTTTGTTTTCATCACATCAACCAAGGCTGTGTCTCCATA	AKVTIYIMLRFFDVCFHHINQGCVSI	2	1	1	303	V	E	1	1	303	GTT	V	missense	-0.0343663	-0.024984
SC	CTL	F13	C	GCCAAGGTTACCATATACATCATGTTAAGGTTTTTCGACGTTTGTTTTCATCACATCAACCAAGGCTGTGTCTCCATA	AKVTIYIMLRFFDVCFHHINQGCVSI	2	1	1	303	V	E	1	1	303	GTT	V	missense	0.00319981	-0.00244585
SC	CTL	F13	A	GCCAAGTAGACCATATACATCATGTTAAGGTTTTTCGACGTTTGTTTTCATCACATCAACCAAGGCTGTGTCTCCATA	AK*TIYIMLRFFDVCFHHINQGCVSI	2	1	1	303	*	E	1	1	303	TAG	*	nonsense	0.0238135	0.00951695
SC	CTL	F13	B	GCCAAGTAGACCATATACATCATGTTAAGGTTTTTCGACGTTTGTTTTCATCACATCAACCAAGGCTGTGTCTCCATA	AK*TIYIMLRFFDVCFHHINQGCVSI	2	1	1	303	*	E	1	1	303	TAG	*	nonsense	-0.0386447	-0.0326308
SC	CTL	F13	C	GCCAAGTAGACCATATACATCATGTTAAGGTTTTTCGACGTTTGTTTTCATCACATCAACCAAGGCTGTGTCTCCATA	AK*TIYIMLRFFDVCFHHINQGCVSI	2	1	1	303	*	E	1	1	303	TAG	*	nonsense	0.0355709	0.00572026
SC	CTL	F13	A	GCCAAGTATACCATATACATCATGTTAAGGTTTTTCGACGTTTGTTTTCATCACATCAACCAAGGCTGTGTCTCCATA	AKYTIYIMLRFFDVCFHHINQGCVSI	2	1	1	303	Y	E	1	1	303	TAT	Y	missense	-0.215501	-0.149852
SC	CTL	F13	B	GCCAAGTATACCATATACATCATGTTAAGGTTTTTCGACGTTTGTTTTCATCACATCAACCAAGGCTGTGTCTCCATA	AKYTIYIMLRFFDVCFHHINQGCVSI	2	1	1	303	Y	E	1	1	303	TAT	Y	missense	-0.0563004	-0.281796
SC	CTL	F13	C	GCCAAGTATACCATATACATCATGTTAAGGTTTTTCGACGTTTGTTTTCATCACATCAACCAAGGCTGTGTCTCCATA	AKYTIYIMLRFFDVCFHHINQGCVSI	2	1	1	303	Y	E	1	1	303	TAT	Y	missense	0.0668223	-0.0874417
SC	CTL	F13	A	GCCAAGTCGACCATATACATCATGTTAAGGTTTTTCGACGTTTGTTTTCATCACATCAACCAAGGCTGTGTCTCCATA	AKSTIYIMLRFFDVCFHHINQGCVSI	3	1	1	303	S	E	1	1	303	TCG	S	missense	-0.0356672	-0.103533
SC	CTL	F13	B	GCCAAGTCGACCATATACATCATGTTAAGGTTTTTCGACGTTTGTTTTCATCACATCAACCAAGGCTGTGTCTCCATA	AKSTIYIMLRFFDVCFHHINQGCVSI	3	1	1	303	S	E	1	1	303	TCG	S	missense	-0.169732	-0.091786
SC	CTL	F13	C	GCCAAGTCGACCATATACATCATGTTAAGGTTTTTCGACGTTTGTTTTCATCACATCAACCAAGGCTGTGTCTCCATA	AKSTIYIMLRFFDVCFHHINQGCVSI	3	1	1	303	S	E	1	1	303	TCG	S	missense	0.0101421	-0.0347002
SC	CTL	F13	A	GCCAAGTCTACCATATACATCATGTTAAGGTTTTTCGACGTTTGTTTTCATCACATCAACCAAGGCTGTGTCTCCATA	AKSTIYIMLRFFDVCFHHINQGCVSI	3	1	1	303	S	E	1	1	303	TCT	S	missense	-0.201362	-0.164931
SC	CTL	F13	B	GCCAAGTCTACCATATACATCATGTTAAGGTTTTTCGACGTTTGTTTTCATCACATCAACCAAGGCTGTGTCTCCATA	AKSTIYIMLRFFDVCFHHINQGCVSI	3	1	1	303	S	E	1	1	303	TCT	S	missense	-0.0364751	-0.106006
SC	CTL	F13	C	GCCAAGTCTACCATATACATCATGTTAAGGTTTTTCGACGTTTGTTTTCATCACATCAACCAAGGCTGTGTCTCCATA	AKSTIYIMLRFFDVCFHHINQGCVSI	3	1	1	303	S	E	1	1	303	TCT	S	missense	0.00459624	-0.081263
SC	CTL	F13	A	GCCAAGTGGACCATATACATCATGTTAAGGTTTTTCGACGTTTGTTTTCATCACATCAACCAAGGCTGTGTCTCCATA	AKWTIYIMLRFFDVCFHHINQGCVSI	3	1	1	303	W	E	1	1	303	TGG	W	missense	-0.237496	-0.0655792
SC	CTL	F13	B	GCCAAGTGGACCATATACATCATGTTAAGGTTTTTCGACGTTTGTTTTCATCACATCAACCAAGGCTGTGTCTCCATA	AKWTIYIMLRFFDVCFHHINQGCVSI	3	1	1	303	W	E	1	1	303	TGG	W	missense	-0.195034	-0.181504
SC	CTL	F13	C	GCCAAGTGGACCATATACATCATGTTAAGGTTTTTCGACGTTTGTTTTCATCACATCAACCAAGGCTGTGTCTCCATA	AKWTIYIMLRFFDVCFHHINQGCVSI	3	1	1	303	W	E	1	1	303	TGG	W	missense	-0.273581	-0.216976
SC	CTL	F13	A	GCCAAGTGTACCATATACATCATGTTAAGGTTTTTCGACGTTTGTTTTCATCACATCAACCAAGGCTGTGTCTCCATA	AKCTIYIMLRFFDVCFHHINQGCVSI	3	1	1	303	C	E	1	1	303	TGT	C	missense	-0.103305	-0.0747732
SC	CTL	F13	B	GCCAAGTGTACCATATACATCATGTTAAGGTTTTTCGACGTTTGTTTTCATCACATCAACCAAGGCTGTGTCTCCATA	AKCTIYIMLRFFDVCFHHINQGCVSI	3	1	1	303	C	E	1	1	303	TGT	C	missense	-0.027983	-0.106309
SC	CTL	F13	C	GCCAAGTGTACCATATACATCATGTTAAGGTTTTTCGACGTTTGTTTTCATCACATCAACCAAGGCTGTGTCTCCATA	AKCTIYIMLRFFDVCFHHINQGCVSI	3	1	1	303	C	E	1	1	303	TGT	C	missense	-0.0923368	-0.140209
SC	CTL	F13	A	GCCAAGTTGACCATATACATCATGTTAAGGTTTTTCGACGTTTGTTTTCATCACATCAACCAAGGCTGTGTCTCCATA	AKLTIYIMLRFFDVCFHHINQGCVSI	3	1	1	303	L	E	1	1	303	TTG	L	missense	-0.271135	-0.186143
SC	CTL	F13	B	GCCAAGTTGACCATATACATCATGTTAAGGTTTTTCGACGTTTGTTTTCATCACATCAACCAAGGCTGTGTCTCCATA	AKLTIYIMLRFFDVCFHHINQGCVSI	3	1	1	303	L	E	1	1	303	TTG	L	missense	-0.210634	-0.185212
SC	CTL	F13	C	GCCAAGTTGACCATATACATCATGTTAAGGTTTTTCGACGTTTGTTTTCATCACATCAACCAAGGCTGTGTCTCCATA	AKLTIYIMLRFFDVCFHHINQGCVSI	3	1	1	303	L	E	1	1	303	TTG	L	missense	-0.0879959	-0.1473
SC	CTL	F13	A	GCCAAGTTTACCATATACATCATGTTAAGGTTTTTCGACGTTTGTTTTCATCACATCAACCAAGGCTGTGTCTCCATA	AKFTIYIMLRFFDVCFHHINQGCVSI	3	1	1	303	F	E	1	1	303	TTT	F	missense	-0.218821	-0.185558
SC	CTL	F13	B	GCCAAGTTTACCATATACATCATGTTAAGGTTTTTCGACGTTTGTTTTCATCACATCAACCAAGGCTGTGTCTCCATA	AKFTIYIMLRFFDVCFHHINQGCVSI	3	1	1	303	F	E	1	1	303	TTT	F	missense	-0.147399	-0.0846214
SC	CTL	F13	C	GCCAAGTTTACCATATACATCATGTTAAGGTTTTTCGACGTTTGTTTTCATCACATCAACCAAGGCTGTGTCTCCATA	AKFTIYIMLRFFDVCFHHINQGCVSI	3	1	1	303	F	E	1	1	303	TTT	F	missense	-0.0357367	-0.105882
SC	CTL	F13	A	GCCAAGGAAAAGATATACATCATGTTAAGGTTTTTCGACGTTTGTTTTCATCACATCAACCAAGGCTGTGTCTCCATA	AKEKIYIMLRFFDVCFHHINQGCVSI	2	1	1	304	K	T	1	1	304	AAG	K	missense	-0.199082	-0.499937
SC	CTL	F13	B	GCCAAGGAAAAGATATACATCATGTTAAGGTTTTTCGACGTTTGTTTTCATCACATCAACCAAGGCTGTGTCTCCATA	AKEKIYIMLRFFDVCFHHINQGCVSI	2	1	1	304	K	T	1	1	304	AAG	K	missense	-0.0135397	-0.140215
SC	CTL	F13	C	GCCAAGGAAAAGATATACATCATGTTAAGGTTTTTCGACGTTTGTTTTCATCACATCAACCAAGGCTGTGTCTCCATA	AKEKIYIMLRFFDVCFHHINQGCVSI	2	1	1	304	K	T	1	1	304	AAG	K	missense	-0.0716556	-0.277402
SC	CTL	F13	A	GCCAAGGAAAATATATACATCATGTTAAGGTTTTTCGACGTTTGTTTTCATCACATCAACCAAGGCTGTGTCTCCATA	AKENIYIMLRFFDVCFHHINQGCVSI	2	1	1	304	N	T	1	1	304	AAT	N	missense	-0.0554105	-0.0774235
SC	CTL	F13	B	GCCAAGGAAAATATATACATCATGTTAAGGTTTTTCGACGTTTGTTTTCATCACATCAACCAAGGCTGTGTCTCCATA	AKENIYIMLRFFDVCFHHINQGCVSI	2	1	1	304	N	T	1	1	304	AAT	N	missense	0.311926	-0.0993532
SC	CTL	F13	C	GCCAAGGAAAATATATACATCATGTTAAGGTTTTTCGACGTTTGTTTTCATCACATCAACCAAGGCTGTGTCTCCATA	AKENIYIMLRFFDVCFHHINQGCVSI	2	1	1	304	N	T	1	1	304	AAT	N	missense	0.561023	0.210427
SC	CTL	F13	A	GCCAAGGAAACGATATACATCATGTTAAGGTTTTTCGACGTTTGTTTTCATCACATCAACCAAGGCTGTGTCTCCATA	AKETIYIMLRFFDVCFHHINQGCVSI	1	0	1	not-applicable	not-applicable	not-applicable	1	1	304	ACG	T	silent	-0.0445029	-0.0136698
SC	CTL	F13	B	GCCAAGGAAACGATATACATCATGTTAAGGTTTTTCGACGTTTGTTTTCATCACATCAACCAAGGCTGTGTCTCCATA	AKETIYIMLRFFDVCFHHINQGCVSI	1	0	1	not-applicable	not-applicable	not-applicable	1	1	304	ACG	T	silent	0.062833	0.0146385
SC	CTL	F13	C	GCCAAGGAAACGATATACATCATGTTAAGGTTTTTCGACGTTTGTTTTCATCACATCAACCAAGGCTGTGTCTCCATA	AKETIYIMLRFFDVCFHHINQGCVSI	1	0	1	not-applicable	not-applicable	not-applicable	1	1	304	ACG	T	silent	-0.0304814	-0.00166652
SC	CTL	F13	A	GCCAAGGAAACTATATACATCATGTTAAGGTTTTTCGACGTTTGTTTTCATCACATCAACCAAGGCTGTGTCTCCATA	AKETIYIMLRFFDVCFHHINQGCVSI	1	0	1	not-applicable	not-applicable	not-applicable	1	1	304	ACT	T	silent	0.0623311	0.0417771
SC	CTL	F13	B	GCCAAGGAAACTATATACATCATGTTAAGGTTTTTCGACGTTTGTTTTCATCACATCAACCAAGGCTGTGTCTCCATA	AKETIYIMLRFFDVCFHHINQGCVSI	1	0	1	not-applicable	not-applicable	not-applicable	1	1	304	ACT	T	silent	0.0439438	-0.00104997
SC	CTL	F13	C	GCCAAGGAAACTATATACATCATGTTAAGGTTTTTCGACGTTTGTTTTCATCACATCAACCAAGGCTGTGTCTCCATA	AKETIYIMLRFFDVCFHHINQGCVSI	1	0	1	not-applicable	not-applicable	not-applicable	1	1	304	ACT	T	silent	0.0843559	0.0226014
SC	CTL	F13	A	GCCAAGGAAAGGATATACATCATGTTAAGGTTTTTCGACGTTTGTTTTCATCACATCAACCAAGGCTGTGTCTCCATA	AKERIYIMLRFFDVCFHHINQGCVSI	2	1	1	304	R	T	1	1	304	AGG	R	missense	-0.221426	-0.122716
SC	CTL	F13	B	GCCAAGGAAAGGATATACATCATGTTAAGGTTTTTCGACGTTTGTTTTCATCACATCAACCAAGGCTGTGTCTCCATA	AKERIYIMLRFFDVCFHHINQGCVSI	2	1	1	304	R	T	1	1	304	AGG	R	missense	-0.146088	-0.145747
SC	CTL	F13	C	GCCAAGGAAAGGATATACATCATGTTAAGGTTTTTCGACGTTTGTTTTCATCACATCAACCAAGGCTGTGTCTCCATA	AKERIYIMLRFFDVCFHHINQGCVSI	2	1	1	304	R	T	1	1	304	AGG	R	missense	-0.105366	-0.0914042
SC	CTL	F13	A	GCCAAGGAAAGTATATACATCATGTTAAGGTTTTTCGACGTTTGTTTTCATCACATCAACCAAGGCTGTGTCTCCATA	AKESIYIMLRFFDVCFHHINQGCVSI	2	1	1	304	S	T	1	1	304	AGT	S	missense	-0.0155285	-0.0254507
SC	CTL	F13	B	GCCAAGGAAAGTATATACATCATGTTAAGGTTTTTCGACGTTTGTTTTCATCACATCAACCAAGGCTGTGTCTCCATA	AKESIYIMLRFFDVCFHHINQGCVSI	2	1	1	304	S	T	1	1	304	AGT	S	missense	0.0151607	-0.0517187
SC	CTL	F13	C	GCCAAGGAAAGTATATACATCATGTTAAGGTTTTTCGACGTTTGTTTTCATCACATCAACCAAGGCTGTGTCTCCATA	AKESIYIMLRFFDVCFHHINQGCVSI	2	1	1	304	S	T	1	1	304	AGT	S	missense	0.00288852	-0.0447848
SC	CTL	F13	A	GCCAAGGAAATGATATACATCATGTTAAGGTTTTTCGACGTTTGTTTTCATCACATCAACCAAGGCTGTGTCTCCATA	AKEMIYIMLRFFDVCFHHINQGCVSI	2	1	1	304	M	T	1	1	304	ATG	M	missense	-0.0772715	-0.121893
SC	CTL	F13	B	GCCAAGGAAATGATATACATCATGTTAAGGTTTTTCGACGTTTGTTTTCATCACATCAACCAAGGCTGTGTCTCCATA	AKEMIYIMLRFFDVCFHHINQGCVSI	2	1	1	304	M	T	1	1	304	ATG	M	missense	-0.150178	-0.0587821
SC	CTL	F13	C	GCCAAGGAAATGATATACATCATGTTAAGGTTTTTCGACGTTTGTTTTCATCACATCAACCAAGGCTGTGTCTCCATA	AKEMIYIMLRFFDVCFHHINQGCVSI	2	1	1	304	M	T	1	1	304	ATG	M	missense	-0.0532615	-0.108339
SC	CTL	F13	A	GCCAAGGAAATTATATACATCATGTTAAGGTTTTTCGACGTTTGTTTTCATCACATCAACCAAGGCTGTGTCTCCATA	AKEIIYIMLRFFDVCFHHINQGCVSI	2	1	1	304	I	T	1	1	304	ATT	I	missense	-0.151932	-0.109176
SC	CTL	F13	B	GCCAAGGAAATTATATACATCATGTTAAGGTTTTTCGACGTTTGTTTTCATCACATCAACCAAGGCTGTGTCTCCATA	AKEIIYIMLRFFDVCFHHINQGCVSI	2	1	1	304	I	T	1	1	304	ATT	I	missense	-0.0083634	0.0150975
SC	CTL	F13	C	GCCAAGGAAATTATATACATCATGTTAAGGTTTTTCGACGTTTGTTTTCATCACATCAACCAAGGCTGTGTCTCCATA	AKEIIYIMLRFFDVCFHHINQGCVSI	2	1	1	304	I	T	1	1	304	ATT	I	missense	-0.0218333	-0.0405298
SC	CTL	F13	A	GCCAAGGAACAGATATACATCATGTTAAGGTTTTTCGACGTTTGTTTTCATCACATCAACCAAGGCTGTGTCTCCATA	AKEQIYIMLRFFDVCFHHINQGCVSI	3	1	1	304	Q	T	1	1	304	CAG	Q	missense	-0.333539	-0.209548
SC	CTL	F13	B	GCCAAGGAACAGATATACATCATGTTAAGGTTTTTCGACGTTTGTTTTCATCACATCAACCAAGGCTGTGTCTCCATA	AKEQIYIMLRFFDVCFHHINQGCVSI	3	1	1	304	Q	T	1	1	304	CAG	Q	missense	-0.190802	-0.122616
SC	CTL	F13	C	GCCAAGGAACAGATATACATCATGTTAAGGTTTTTCGACGTTTGTTTTCATCACATCAACCAAGGCTGTGTCTCCATA	AKEQIYIMLRFFDVCFHHINQGCVSI	3	1	1	304	Q	T	1	1	304	CAG	Q	missense	-0.0266233	-0.198913
SC	CTL	F13	A	GCCAAGGAACATATATACATCATGTTAAGGTTTTTCGACGTTTGTTTTCATCACATCAACCAAGGCTGTGTCTCCATA	AKEHIYIMLRFFDVCFHHINQGCVSI	3	1	1	304	H	T	1	1	304	CAT	H	missense	-0.145224	-0.0271562
SC	CTL	F13	B	GCCAAGGAACATATATACATCATGTTAAGGTTTTTCGACGTTTGTTTTCATCACATCAACCAAGGCTGTGTCTCCATA	AKEHIYIMLRFFDVCFHHINQGCVSI	3	1	1	304	H	T	1	1	304	CAT	H	missense	-0.0321763	-0.0843284
SC	CTL	F13	C	GCCAAGGAACATATATACATCATGTTAAGGTTTTTCGACGTTTGTTTTCATCACATCAACCAAGGCTGTGTCTCCATA	AKEHIYIMLRFFDVCFHHINQGCVSI	3	1	1	304	H	T	1	1	304	CAT	H	missense	-0.129309	-0.0728062
SC	CTL	F13	A	GCCAAGGAACCGATATACATCATGTTAAGGTTTTTCGACGTTTGTTTTCATCACATCAACCAAGGCTGTGTCTCCATA	AKEPIYIMLRFFDVCFHHINQGCVSI	2	1	1	304	P	T	1	1	304	CCG	P	missense	-0.238421	-0.0233336
SC	CTL	F13	B	GCCAAGGAACCGATATACATCATGTTAAGGTTTTTCGACGTTTGTTTTCATCACATCAACCAAGGCTGTGTCTCCATA	AKEPIYIMLRFFDVCFHHINQGCVSI	2	1	1	304	P	T	1	1	304	CCG	P	missense	0.501733	-0.00104997
SC	CTL	F13	C	GCCAAGGAACCGATATACATCATGTTAAGGTTTTTCGACGTTTGTTTTCATCACATCAACCAAGGCTGTGTCTCCATA	AKEPIYIMLRFFDVCFHHINQGCVSI	2	1	1	304	P	T	1	1	304	CCG	P	missense	0.860807	0.346912
SC	CTL	F13	A	GCCAAGGAACCTATATACATCATGTTAAGGTTTTTCGACGTTTGTTTTCATCACATCAACCAAGGCTGTGTCTCCATA	AKEPIYIMLRFFDVCFHHINQGCVSI	2	1	1	304	P	T	1	1	304	CCT	P	missense	-0.319629	-0.313549
SC	CTL	F13	B	GCCAAGGAACCTATATACATCATGTTAAGGTTTTTCGACGTTTGTTTTCATCACATCAACCAAGGCTGTGTCTCCATA	AKEPIYIMLRFFDVCFHHINQGCVSI	2	1	1	304	P	T	1	1	304	CCT	P	missense	-0.168648	-0.192865
SC	CTL	F13	C	GCCAAGGAACCTATATACATCATGTTAAGGTTTTTCGACGTTTGTTTTCATCACATCAACCAAGGCTGTGTCTCCATA	AKEPIYIMLRFFDVCFHHINQGCVSI	2	1	1	304	P	T	1	1	304	CCT	P	missense	-0.390522	-0.264529
SC	CTL	F13	A	GCCAAGGAACGGATATACATCATGTTAAGGTTTTTCGACGTTTGTTTTCATCACATCAACCAAGGCTGTGTCTCCATA	AKERIYIMLRFFDVCFHHINQGCVSI	3	1	1	304	R	T	1	1	304	CGG	R	missense	-0.357394	-0.123874
SC	CTL	F13	B	GCCAAGGAACGGATATACATCATGTTAAGGTTTTTCGACGTTTGTTTTCATCACATCAACCAAGGCTGTGTCTCCATA	AKERIYIMLRFFDVCFHHINQGCVSI	3	1	1	304	R	T	1	1	304	CGG	R	missense	-0.187169	-0.276144
SC	CTL	F13	C	GCCAAGGAACGGATATACATCATGTTAAGGTTTTTCGACGTTTGTTTTCATCACATCAACCAAGGCTGTGTCTCCATA	AKERIYIMLRFFDVCFHHINQGCVSI	3	1	1	304	R	T	1	1	304	CGG	R	missense	-0.147031	-0.124967
SC	CTL	F13	A	GCCAAGGAACGTATATACATCATGTTAAGGTTTTTCGACGTTTGTTTTCATCACATCAACCAAGGCTGTGTCTCCATA	AKERIYIMLRFFDVCFHHINQGCVSI	3	1	1	304	R	T	1	1	304	CGT	R	missense	-0.33865	-0.228055
SC	CTL	F13	B	GCCAAGGAACGTATATACATCATGTTAAGGTTTTTCGACGTTTGTTTTCATCACATCAACCAAGGCTGTGTCTCCATA	AKERIYIMLRFFDVCFHHINQGCVSI	3	1	1	304	R	T	1	1	304	CGT	R	missense	-0.232278	-0.211943
SC	CTL	F13	C	GCCAAGGAACGTATATACATCATGTTAAGGTTTTTCGACGTTTGTTTTCATCACATCAACCAAGGCTGTGTCTCCATA	AKERIYIMLRFFDVCFHHINQGCVSI	3	1	1	304	R	T	1	1	304	CGT	R	missense	-0.179175	-0.288335
SC	CTL	F13	A	GCCAAGGAACTGATATACATCATGTTAAGGTTTTTCGACGTTTGTTTTCATCACATCAACCAAGGCTGTGTCTCCATA	AKELIYIMLRFFDVCFHHINQGCVSI	3	1	1	304	L	T	1	1	304	CTG	L	missense	-0.198331	-0.266664
SC	CTL	F13	B	GCCAAGGAACTGATATACATCATGTTAAGGTTTTTCGACGTTTGTTTTCATCACATCAACCAAGGCTGTGTCTCCATA	AKELIYIMLRFFDVCFHHINQGCVSI	3	1	1	304	L	T	1	1	304	CTG	L	missense	-0.0106656	-0.146666
SC	CTL	F13	C	GCCAAGGAACTGATATACATCATGTTAAGGTTTTTCGACGTTTGTTTTCATCACATCAACCAAGGCTGTGTCTCCATA	AKELIYIMLRFFDVCFHHINQGCVSI	3	1	1	304	L	T	1	1	304	CTG	L	missense	-0.12088	-0.147745
SC	CTL	F13	A	GCCAAGGAACTTATATACATCATGTTAAGGTTTTTCGACGTTTGTTTTCATCACATCAACCAAGGCTGTGTCTCCATA	AKELIYIMLRFFDVCFHHINQGCVSI	3	1	1	304	L	T	1	1	304	CTT	L	missense	-0.16201	-0.13669
SC	CTL	F13	B	GCCAAGGAACTTATATACATCATGTTAAGGTTTTTCGACGTTTGTTTTCATCACATCAACCAAGGCTGTGTCTCCATA	AKELIYIMLRFFDVCFHHINQGCVSI	3	1	1	304	L	T	1	1	304	CTT	L	missense	-0.125732	-0.0768742
SC	CTL	F13	C	GCCAAGGAACTTATATACATCATGTTAAGGTTTTTCGACGTTTGTTTTCATCACATCAACCAAGGCTGTGTCTCCATA	AKELIYIMLRFFDVCFHHINQGCVSI	3	1	1	304	L	T	1	1	304	CTT	L	missense	-0.218636	-0.130571
SC	CTL	F13	A	GCCAAGGAAGAGATATACATCATGTTAAGGTTTTTCGACGTTTGTTTTCATCACATCAACCAAGGCTGTGTCTCCATA	AKEEIYIMLRFFDVCFHHINQGCVSI	3	1	1	304	E	T	1	1	304	GAG	E	missense	-0.284925	-0.202536
SC	CTL	F13	B	GCCAAGGAAGAGATATACATCATGTTAAGGTTTTTCGACGTTTGTTTTCATCACATCAACCAAGGCTGTGTCTCCATA	AKEEIYIMLRFFDVCFHHINQGCVSI	3	1	1	304	E	T	1	1	304	GAG	E	missense	-0.0558142	-0.158334
SC	CTL	F13	C	GCCAAGGAAGAGATATACATCATGTTAAGGTTTTTCGACGTTTGTTTTCATCACATCAACCAAGGCTGTGTCTCCATA	AKEEIYIMLRFFDVCFHHINQGCVSI	3	1	1	304	E	T	1	1	304	GAG	E	missense	-0.196705	-0.145977
SC	CTL	F13	A	GCCAAGGAAGATATATACATCATGTTAAGGTTTTTCGACGTTTGTTTTCATCACATCAACCAAGGCTGTGTCTCCATA	AKEDIYIMLRFFDVCFHHINQGCVSI	3	1	1	304	D	T	1	1	304	GAT	D	missense	-0.0435136	0.0248386
SC	CTL	F13	B	GCCAAGGAAGATATATACATCATGTTAAGGTTTTTCGACGTTTGTTTTCATCACATCAACCAAGGCTGTGTCTCCATA	AKEDIYIMLRFFDVCFHHINQGCVSI	3	1	1	304	D	T	1	1	304	GAT	D	missense	-0.100914	-0.153892
SC	CTL	F13	C	GCCAAGGAAGATATATACATCATGTTAAGGTTTTTCGACGTTTGTTTTCATCACATCAACCAAGGCTGTGTCTCCATA	AKEDIYIMLRFFDVCFHHINQGCVSI	3	1	1	304	D	T	1	1	304	GAT	D	missense	-0.0223375	-0.0543687
SC	CTL	F13	A	GCCAAGGAAGCGATATACATCATGTTAAGGTTTTTCGACGTTTGTTTTCATCACATCAACCAAGGCTGTGTCTCCATA	AKEAIYIMLRFFDVCFHHINQGCVSI	2	1	1	304	A	T	1	1	304	GCG	A	missense	-0.228982	-0.0931313
SC	CTL	F13	B	GCCAAGGAAGCGATATACATCATGTTAAGGTTTTTCGACGTTTGTTTTCATCACATCAACCAAGGCTGTGTCTCCATA	AKEAIYIMLRFFDVCFHHINQGCVSI	2	1	1	304	A	T	1	1	304	GCG	A	missense	-0.104988	-0.0965181
SC	CTL	F13	C	GCCAAGGAAGCGATATACATCATGTTAAGGTTTTTCGACGTTTGTTTTCATCACATCAACCAAGGCTGTGTCTCCATA	AKEAIYIMLRFFDVCFHHINQGCVSI	2	1	1	304	A	T	1	1	304	GCG	A	missense	-0.0397737	-0.0505252
SC	CTL	F13	A	GCCAAGGAAGCTATATACATCATGTTAAGGTTTTTCGACGTTTGTTTTCATCACATCAACCAAGGCTGTGTCTCCATA	AKEAIYIMLRFFDVCFHHINQGCVSI	2	1	1	304	A	T	1	1	304	GCT	A	missense	-0.288898	-0.206188
SC	CTL	F13	B	GCCAAGGAAGCTATATACATCATGTTAAGGTTTTTCGACGTTTGTTTTCATCACATCAACCAAGGCTGTGTCTCCATA	AKEAIYIMLRFFDVCFHHINQGCVSI	2	1	1	304	A	T	1	1	304	GCT	A	missense	-0.301403	-0.225418
SC	CTL	F13	C	GCCAAGGAAGCTATATACATCATGTTAAGGTTTTTCGACGTTTGTTTTCATCACATCAACCAAGGCTGTGTCTCCATA	AKEAIYIMLRFFDVCFHHINQGCVSI	2	1	1	304	A	T	1	1	304	GCT	A	missense	-0.247625	-0.161742
SC	CTL	F13	A	GCCAAGGAAGGGATATACATCATGTTAAGGTTTTTCGACGTTTGTTTTCATCACATCAACCAAGGCTGTGTCTCCATA	AKEGIYIMLRFFDVCFHHINQGCVSI	3	1	1	304	G	T	1	1	304	GGG	G	missense	-0.316456	-0.160193
SC	CTL	F13	B	GCCAAGGAAGGGATATACATCATGTTAAGGTTTTTCGACGTTTGTTTTCATCACATCAACCAAGGCTGTGTCTCCATA	AKEGIYIMLRFFDVCFHHINQGCVSI	3	1	1	304	G	T	1	1	304	GGG	G	missense	-0.00408824	-0.0813365
SC	CTL	F13	C	GCCAAGGAAGGGATATACATCATGTTAAGGTTTTTCGACGTTTGTTTTCATCACATCAACCAAGGCTGTGTCTCCATA	AKEGIYIMLRFFDVCFHHINQGCVSI	3	1	1	304	G	T	1	1	304	GGG	G	missense	-0.0914421	-0.118217
SC	CTL	F13	A	GCCAAGGAAGGTATATACATCATGTTAAGGTTTTTCGACGTTTGTTTTCATCACATCAACCAAGGCTGTGTCTCCATA	AKEGIYIMLRFFDVCFHHINQGCVSI	3	1	1	304	G	T	1	1	304	GGT	G	missense	-0.245236	-0.168737
SC	CTL	F13	B	GCCAAGGAAGGTATATACATCATGTTAAGGTTTTTCGACGTTTGTTTTCATCACATCAACCAAGGCTGTGTCTCCATA	AKEGIYIMLRFFDVCFHHINQGCVSI	3	1	1	304	G	T	1	1	304	GGT	G	missense	-0.123374	-0.184652
SC	CTL	F13	C	GCCAAGGAAGGTATATACATCATGTTAAGGTTTTTCGACGTTTGTTTTCATCACATCAACCAAGGCTGTGTCTCCATA	AKEGIYIMLRFFDVCFHHINQGCVSI	3	1	1	304	G	T	1	1	304	GGT	G	missense	-0.0908277	-0.144929
SC	CTL	F13	A	GCCAAGGAAGTGATATACATCATGTTAAGGTTTTTCGACGTTTGTTTTCATCACATCAACCAAGGCTGTGTCTCCATA	AKEVIYIMLRFFDVCFHHINQGCVSI	3	1	1	304	V	T	1	1	304	GTG	V	missense	-0.187097	-0.0581578
SC	CTL	F13	B	GCCAAGGAAGTGATATACATCATGTTAAGGTTTTTCGACGTTTGTTTTCATCACATCAACCAAGGCTGTGTCTCCATA	AKEVIYIMLRFFDVCFHHINQGCVSI	3	1	1	304	V	T	1	1	304	GTG	V	missense	-0.11916	-0.146505
SC	CTL	F13	C	GCCAAGGAAGTGATATACATCATGTTAAGGTTTTTCGACGTTTGTTTTCATCACATCAACCAAGGCTGTGTCTCCATA	AKEVIYIMLRFFDVCFHHINQGCVSI	3	1	1	304	V	T	1	1	304	GTG	V	missense	-0.043727	-0.0607855
SC	CTL	F13	A	GCCAAGGAAGTTATATACATCATGTTAAGGTTTTTCGACGTTTGTTTTCATCACATCAACCAAGGCTGTGTCTCCATA	AKEVIYIMLRFFDVCFHHINQGCVSI	3	1	1	304	V	T	1	1	304	GTT	V	missense	-0.150558	-0.269639
SC	CTL	F13	B	GCCAAGGAAGTTATATACATCATGTTAAGGTTTTTCGACGTTTGTTTTCATCACATCAACCAAGGCTGTGTCTCCATA	AKEVIYIMLRFFDVCFHHINQGCVSI	3	1	1	304	V	T	1	1	304	GTT	V	missense	-0.146673	-0.13487
SC	CTL	F13	C	GCCAAGGAAGTTATATACATCATGTTAAGGTTTTTCGACGTTTGTTTTCATCACATCAACCAAGGCTGTGTCTCCATA	AKEVIYIMLRFFDVCFHHINQGCVSI	3	1	1	304	V	T	1	1	304	GTT	V	missense	-0.0664299	-0.11348
SC	CTL	F13	A	GCCAAGGAATAGATATACATCATGTTAAGGTTTTTCGACGTTTGTTTTCATCACATCAACCAAGGCTGTGTCTCCATA	AKE*IYIMLRFFDVCFHHINQGCVSI	3	1	1	304	*	T	1	1	304	TAG	*	nonsense	-0.00179675	-0.0169451
SC	CTL	F13	B	GCCAAGGAATAGATATACATCATGTTAAGGTTTTTCGACGTTTGTTTTCATCACATCAACCAAGGCTGTGTCTCCATA	AKE*IYIMLRFFDVCFHHINQGCVSI	3	1	1	304	*	T	1	1	304	TAG	*	nonsense	-0.0292415	0.0109796
SC	CTL	F13	C	GCCAAGGAATAGATATACATCATGTTAAGGTTTTTCGACGTTTGTTTTCATCACATCAACCAAGGCTGTGTCTCCATA	AKE*IYIMLRFFDVCFHHINQGCVSI	3	1	1	304	*	T	1	1	304	TAG	*	nonsense	-0.0281687	-0.0931847
SC	CTL	F13	A	GCCAAGGAATATATATACATCATGTTAAGGTTTTTCGACGTTTGTTTTCATCACATCAACCAAGGCTGTGTCTCCATA	AKEYIYIMLRFFDVCFHHINQGCVSI	3	1	1	304	Y	T	1	1	304	TAT	Y	missense	-0.170228	-0.0701336
SC	CTL	F13	B	GCCAAGGAATATATATACATCATGTTAAGGTTTTTCGACGTTTGTTTTCATCACATCAACCAAGGCTGTGTCTCCATA	AKEYIYIMLRFFDVCFHHINQGCVSI	3	1	1	304	Y	T	1	1	304	TAT	Y	missense	-0.0518762	-0.145858
SC	CTL	F13	C	GCCAAGGAATATATATACATCATGTTAAGGTTTTTCGACGTTTGTTTTCATCACATCAACCAAGGCTGTGTCTCCATA	AKEYIYIMLRFFDVCFHHINQGCVSI	3	1	1	304	Y	T	1	1	304	TAT	Y	missense	-0.201731	-0.110535
SC	CTL	F13	A	GCCAAGGAATCGATATACATCATGTTAAGGTTTTTCGACGTTTGTTTTCATCACATCAACCAAGGCTGTGTCTCCATA	AKESIYIMLRFFDVCFHHINQGCVSI	2	1	1	304	S	T	1	1	304	TCG	S	missense	-0.0102157	-0.00276467
SC	CTL	F13	B	GCCAAGGAATCGATATACATCATGTTAAGGTTTTTCGACGTTTGTTTTCATCACATCAACCAAGGCTGTGTCTCCATA	AKESIYIMLRFFDVCFHHINQGCVSI	2	1	1	304	S	T	1	1	304	TCG	S	missense	0.0648413	0.00663824
SC	CTL	F13	C	GCCAAGGAATCGATATACATCATGTTAAGGTTTTTCGACGTTTGTTTTCATCACATCAACCAAGGCTGTGTCTCCATA	AKESIYIMLRFFDVCFHHINQGCVSI	2	1	1	304	S	T	1	1	304	TCG	S	missense	0.031537	0.00254492
SC	CTL	F13	A	GCCAAGGAATCTATATACATCATGTTAAGGTTTTTCGACGTTTGTTTTCATCACATCAACCAAGGCTGTGTCTCCATA	AKESIYIMLRFFDVCFHHINQGCVSI	2	1	1	304	S	T	1	1	304	TCT	S	missense	-0.0275685	-0.0826972
SC	CTL	F13	B	GCCAAGGAATCTATATACATCATGTTAAGGTTTTTCGACGTTTGTTTTCATCACATCAACCAAGGCTGTGTCTCCATA	AKESIYIMLRFFDVCFHHINQGCVSI	2	1	1	304	S	T	1	1	304	TCT	S	missense	-0.0520431	-0.0394867
SC	CTL	F13	C	GCCAAGGAATCTATATACATCATGTTAAGGTTTTTCGACGTTTGTTTTCATCACATCAACCAAGGCTGTGTCTCCATA	AKESIYIMLRFFDVCFHHINQGCVSI	2	1	1	304	S	T	1	1	304	TCT	S	missense	-0.051034	-0.0164561
SC	CTL	F13	A	GCCAAGGAATGGATATACATCATGTTAAGGTTTTTCGACGTTTGTTTTCATCACATCAACCAAGGCTGTGTCTCCATA	AKEWIYIMLRFFDVCFHHINQGCVSI	3	1	1	304	W	T	1	1	304	TGG	W	missense	-0.336049	-0.136207
SC	CTL	F13	B	GCCAAGGAATGGATATACATCATGTTAAGGTTTTTCGACGTTTGTTTTCATCACATCAACCAAGGCTGTGTCTCCATA	AKEWIYIMLRFFDVCFHHINQGCVSI	3	1	1	304	W	T	1	1	304	TGG	W	missense	-0.336147	-0.293675
SC	CTL	F13	C	GCCAAGGAATGGATATACATCATGTTAAGGTTTTTCGACGTTTGTTTTCATCACATCAACCAAGGCTGTGTCTCCATA	AKEWIYIMLRFFDVCFHHINQGCVSI	3	1	1	304	W	T	1	1	304	TGG	W	missense	-0.21563	-0.19299
SC	CTL	F13	A	GCCAAGGAATGTATATACATCATGTTAAGGTTTTTCGACGTTTGTTTTCATCACATCAACCAAGGCTGTGTCTCCATA	AKECIYIMLRFFDVCFHHINQGCVSI	3	1	1	304	C	T	1	1	304	TGT	C	missense	-0.208942	-0.151074
SC	CTL	F13	B	GCCAAGGAATGTATATACATCATGTTAAGGTTTTTCGACGTTTGTTTTCATCACATCAACCAAGGCTGTGTCTCCATA	AKECIYIMLRFFDVCFHHINQGCVSI	3	1	1	304	C	T	1	1	304	TGT	C	missense	-0.0513009	-0.153892
SC	CTL	F13	C	GCCAAGGAATGTATATACATCATGTTAAGGTTTTTCGACGTTTGTTTTCATCACATCAACCAAGGCTGTGTCTCCATA	AKECIYIMLRFFDVCFHHINQGCVSI	3	1	1	304	C	T	1	1	304	TGT	C	missense	-0.0678074	-0.0720288
SC	CTL	F13	A	GCCAAGGAATTGATATACATCATGTTAAGGTTTTTCGACGTTTGTTTTCATCACATCAACCAAGGCTGTGTCTCCATA	AKELIYIMLRFFDVCFHHINQGCVSI	3	1	1	304	L	T	1	1	304	TTG	L	missense	-0.0945776	-0.0812068
SC	CTL	F13	B	GCCAAGGAATTGATATACATCATGTTAAGGTTTTTCGACGTTTGTTTTCATCACATCAACCAAGGCTGTGTCTCCATA	AKELIYIMLRFFDVCFHHINQGCVSI	3	1	1	304	L	T	1	1	304	TTG	L	missense	-0.102544	-0.124751
SC	CTL	F13	C	GCCAAGGAATTGATATACATCATGTTAAGGTTTTTCGACGTTTGTTTTCATCACATCAACCAAGGCTGTGTCTCCATA	AKELIYIMLRFFDVCFHHINQGCVSI	3	1	1	304	L	T	1	1	304	TTG	L	missense	0.0175317	-0.0246214
SC	CTL	F13	A	GCCAAGGAATTTATATACATCATGTTAAGGTTTTTCGACGTTTGTTTTCATCACATCAACCAAGGCTGTGTCTCCATA	AKEFIYIMLRFFDVCFHHINQGCVSI	3	1	1	304	F	T	1	1	304	TTT	F	missense	-0.211125	-0.195352
SC	CTL	F13	B	GCCAAGGAATTTATATACATCATGTTAAGGTTTTTCGACGTTTGTTTTCATCACATCAACCAAGGCTGTGTCTCCATA	AKEFIYIMLRFFDVCFHHINQGCVSI	3	1	1	304	F	T	1	1	304	TTT	F	missense	-0.144111	-0.204928
SC	CTL	F13	C	GCCAAGGAATTTATATACATCATGTTAAGGTTTTTCGACGTTTGTTTTCATCACATCAACCAAGGCTGTGTCTCCATA	AKEFIYIMLRFFDVCFHHINQGCVSI	3	1	1	304	F	T	1	1	304	TTT	F	missense	-0.171562	-0.181972
SC	CTL	F13	A	GCCAAGGAAACCAAGTACATCATGTTAAGGTTTTTCGACGTTTGTTTTCATCACATCAACCAAGGCTGTGTCTCCATA	AKETKYIMLRFFDVCFHHINQGCVSI	2	1	1	305	K	I	1	1	305	AAG	K	missense	0.0437619	0.0504301
SC	CTL	F13	B	GCCAAGGAAACCAAGTACATCATGTTAAGGTTTTTCGACGTTTGTTTTCATCACATCAACCAAGGCTGTGTCTCCATA	AKETKYIMLRFFDVCFHHINQGCVSI	2	1	1	305	K	I	1	1	305	AAG	K	missense	0.0335017	-0.0427713
SC	CTL	F13	C	GCCAAGGAAACCAAGTACATCATGTTAAGGTTTTTCGACGTTTGTTTTCATCACATCAACCAAGGCTGTGTCTCCATA	AKETKYIMLRFFDVCFHHINQGCVSI	2	1	1	305	K	I	1	1	305	AAG	K	missense	0.0971145	-0.0068893
SC	CTL	F13	A	GCCAAGGAAACCAATTACATCATGTTAAGGTTTTTCGACGTTTGTTTTCATCACATCAACCAAGGCTGTGTCTCCATA	AKETNYIMLRFFDVCFHHINQGCVSI	2	1	1	305	N	I	1	1	305	AAT	N	missense	-0.118009	-0.102926
SC	CTL	F13	B	GCCAAGGAAACCAATTACATCATGTTAAGGTTTTTCGACGTTTGTTTTCATCACATCAACCAAGGCTGTGTCTCCATA	AKETNYIMLRFFDVCFHHINQGCVSI	2	1	1	305	N	I	1	1	305	AAT	N	missense	-0.176055	-0.15369
SC	CTL	F13	C	GCCAAGGAAACCAATTACATCATGTTAAGGTTTTTCGACGTTTGTTTTCATCACATCAACCAAGGCTGTGTCTCCATA	AKETNYIMLRFFDVCFHHINQGCVSI	2	1	1	305	N	I	1	1	305	AAT	N	missense	-0.12088	-0.143317
SC	CTL	F13	A	GCCAAGGAAACCACGTACATCATGTTAAGGTTTTTCGACGTTTGTTTTCATCACATCAACCAAGGCTGTGTCTCCATA	AKETTYIMLRFFDVCFHHINQGCVSI	2	1	1	305	T	I	1	1	305	ACG	T	missense	-0.280491	-0.038379
SC	CTL	F13	B	GCCAAGGAAACCACGTACATCATGTTAAGGTTTTTCGACGTTTGTTTTCATCACATCAACCAAGGCTGTGTCTCCATA	AKETTYIMLRFFDVCFHHINQGCVSI	2	1	1	305	T	I	1	1	305	ACG	T	missense	-0.201998	-0.0386145
SC	CTL	F13	C	GCCAAGGAAACCACGTACATCATGTTAAGGTTTTTCGACGTTTGTTTTCATCACATCAACCAAGGCTGTGTCTCCATA	AKETTYIMLRFFDVCFHHINQGCVSI	2	1	1	305	T	I	1	1	305	ACG	T	missense	0.0599963	-0.0993694
SC	CTL	F13	A	GCCAAGGAAACCACTTACATCATGTTAAGGTTTTTCGACGTTTGTTTTCATCACATCAACCAAGGCTGTGTCTCCATA	AKETTYIMLRFFDVCFHHINQGCVSI	2	1	1	305	T	I	1	1	305	ACT	T	missense	-0.389575	-0.429559
SC	CTL	F13	B	GCCAAGGAAACCACTTACATCATGTTAAGGTTTTTCGACGTTTGTTTTCATCACATCAACCAAGGCTGTGTCTCCATA	AKETTYIMLRFFDVCFHHINQGCVSI	2	1	1	305	T	I	1	1	305	ACT	T	missense	0.0136893	-0.361314
SC	CTL	F13	C	GCCAAGGAAACCACTTACATCATGTTAAGGTTTTTCGACGTTTGTTTTCATCACATCAACCAAGGCTGTGTCTCCATA	AKETTYIMLRFFDVCFHHINQGCVSI	2	1	1	305	T	I	1	1	305	ACT	T	missense	-0.0235758	-0.143317
SC	CTL	F13	A	GCCAAGGAAACCAGGTACATCATGTTAAGGTTTTTCGACGTTTGTTTTCATCACATCAACCAAGGCTGTGTCTCCATA	AKETRYIMLRFFDVCFHHINQGCVSI	2	1	1	305	R	I	1	1	305	AGG	R	missense	-0.068803	-0.130478
SC	CTL	F13	B	GCCAAGGAAACCAGGTACATCATGTTAAGGTTTTTCGACGTTTGTTTTCATCACATCAACCAAGGCTGTGTCTCCATA	AKETRYIMLRFFDVCFHHINQGCVSI	2	1	1	305	R	I	1	1	305	AGG	R	missense	-0.0431813	-0.0494791
SC	CTL	F13	C	GCCAAGGAAACCAGGTACATCATGTTAAGGTTTTTCGACGTTTGTTTTCATCACATCAACCAAGGCTGTGTCTCCATA	AKETRYIMLRFFDVCFHHINQGCVSI	2	1	1	305	R	I	1	1	305	AGG	R	missense	0.0039088	-0.0277597
SC	CTL	F13	A	GCCAAGGAAACCAGTTACATCATGTTAAGGTTTTTCGACGTTTGTTTTCATCACATCAACCAAGGCTGTGTCTCCATA	AKETSYIMLRFFDVCFHHINQGCVSI	2	1	1	305	S	I	1	1	305	AGT	S	missense	-0.115664	-0.0726025
SC	CTL	F13	B	GCCAAGGAAACCAGTTACATCATGTTAAGGTTTTTCGACGTTTGTTTTCATCACATCAACCAAGGCTGTGTCTCCATA	AKETSYIMLRFFDVCFHHINQGCVSI	2	1	1	305	S	I	1	1	305	AGT	S	missense	0.0047626	-0.0649342
SC	CTL	F13	C	GCCAAGGAAACCAGTTACATCATGTTAAGGTTTTTCGACGTTTGTTTTCATCACATCAACCAAGGCTGTGTCTCCATA	AKETSYIMLRFFDVCFHHINQGCVSI	2	1	1	305	S	I	1	1	305	AGT	S	missense	-0.207365	-0.0885211
SC	CTL	F13	A	GCCAAGGAAACCATGTACATCATGTTAAGGTTTTTCGACGTTTGTTTTCATCACATCAACCAAGGCTGTGTCTCCATA	AKETMYIMLRFFDVCFHHINQGCVSI	1	1	1	305	M	I	1	1	305	ATG	M	missense	0.0331027	0.00357434
SC	CTL	F13	B	GCCAAGGAAACCATGTACATCATGTTAAGGTTTTTCGACGTTTGTTTTCATCACATCAACCAAGGCTGTGTCTCCATA	AKETMYIMLRFFDVCFHHINQGCVSI	1	1	1	305	M	I	1	1	305	ATG	M	missense	0.00389893	-0.0212515
SC	CTL	F13	C	GCCAAGGAAACCATGTACATCATGTTAAGGTTTTTCGACGTTTGTTTTCATCACATCAACCAAGGCTGTGTCTCCATA	AKETMYIMLRFFDVCFHHINQGCVSI	1	1	1	305	M	I	1	1	305	ATG	M	missense	0.049085	0.0195054
SC	CTL	F13	A	GCCAAGGAAACCATTTACATCATGTTAAGGTTTTTCGACGTTTGTTTTCATCACATCAACCAAGGCTGTGTCTCCATA	AKETIYIMLRFFDVCFHHINQGCVSI	1	0	1	not-applicable	not-applicable	not-applicable	1	1	305	ATT	I	silent	-0.00274474	-0.0130069
SC	CTL	F13	B	GCCAAGGAAACCATTTACATCATGTTAAGGTTTTTCGACGTTTGTTTTCATCACATCAACCAAGGCTGTGTCTCCATA	AKETIYIMLRFFDVCFHHINQGCVSI	1	0	1	not-applicable	not-applicable	not-applicable	1	1	305	ATT	I	silent	0.0058498	-0.00740327
SC	CTL	F13	C	GCCAAGGAAACCATTTACATCATGTTAAGGTTTTTCGACGTTTGTTTTCATCACATCAACCAAGGCTGTGTCTCCATA	AKETIYIMLRFFDVCFHHINQGCVSI	1	0	1	not-applicable	not-applicable	not-applicable	1	1	305	ATT	I	silent	0.067206	-0.00245601
SC	CTL	F13	A	GCCAAGGAAACCCAGTACATCATGTTAAGGTTTTTCGACGTTTGTTTTCATCACATCAACCAAGGCTGTGTCTCCATA	AKETQYIMLRFFDVCFHHINQGCVSI	3	1	1	305	Q	I	1	1	305	CAG	Q	missense	-0.11121	-0.320989
SC	CTL	F13	B	GCCAAGGAAACCCAGTACATCATGTTAAGGTTTTTCGACGTTTGTTTTCATCACATCAACCAAGGCTGTGTCTCCATA	AKETQYIMLRFFDVCFHHINQGCVSI	3	1	1	305	Q	I	1	1	305	CAG	Q	missense	-0.0621367	-0.0963984
SC	CTL	F13	C	GCCAAGGAAACCCAGTACATCATGTTAAGGTTTTTCGACGTTTGTTTTCATCACATCAACCAAGGCTGTGTCTCCATA	AKETQYIMLRFFDVCFHHINQGCVSI	3	1	1	305	Q	I	1	1	305	CAG	Q	missense	-0.127685	-0.0486648
SC	CTL	F13	A	GCCAAGGAAACCCATTACATCATGTTAAGGTTTTTCGACGTTTGTTTTCATCACATCAACCAAGGCTGTGTCTCCATA	AKETHYIMLRFFDVCFHHINQGCVSI	3	1	1	305	H	I	1	1	305	CAT	H	missense	-0.39115	-0.19754
SC	CTL	F13	B	GCCAAGGAAACCCATTACATCATGTTAAGGTTTTTCGACGTTTGTTTTCATCACATCAACCAAGGCTGTGTCTCCATA	AKETHYIMLRFFDVCFHHINQGCVSI	3	1	1	305	H	I	1	1	305	CAT	H	missense	-0.362526	-0.20373
SC	CTL	F13	C	GCCAAGGAAACCCATTACATCATGTTAAGGTTTTTCGACGTTTGTTTTCATCACATCAACCAAGGCTGTGTCTCCATA	AKETHYIMLRFFDVCFHHINQGCVSI	3	1	1	305	H	I	1	1	305	CAT	H	missense	-0.484642	-0.525378
SC	CTL	F13	A	GCCAAGGAAACCCCGTACATCATGTTAAGGTTTTTCGACGTTTGTTTTCATCACATCAACCAAGGCTGTGTCTCCATA	AKETPYIMLRFFDVCFHHINQGCVSI	3	1	1	305	P	I	1	1	305	CCG	P	missense	-0.0950165	0.0178621
SC	CTL	F13	B	GCCAAGGAAACCCCGTACATCATGTTAAGGTTTTTCGACGTTTGTTTTCATCACATCAACCAAGGCTGTGTCTCCATA	AKETPYIMLRFFDVCFHHINQGCVSI	3	1	1	305	P	I	1	1	305	CCG	P	missense	-0.0182141	0.0135977
SC	CTL	F13	C	GCCAAGGAAACCCCGTACATCATGTTAAGGTTTTTCGACGTTTGTTTTCATCACATCAACCAAGGCTGTGTCTCCATA	AKETPYIMLRFFDVCFHHINQGCVSI	3	1	1	305	P	I	1	1	305	CCG	P	missense	-0.00957896	-0.0518158
SC	CTL	F13	A	GCCAAGGAAACCCCTTACATCATGTTAAGGTTTTTCGACGTTTGTTTTCATCACATCAACCAAGGCTGTGTCTCCATA	AKETPYIMLRFFDVCFHHINQGCVSI	3	1	1	305	P	I	1	1	305	CCT	P	missense	-0.0272537	0.0366663
SC	CTL	F13	B	GCCAAGGAAACCCCTTACATCATGTTAAGGTTTTTCGACGTTTGTTTTCATCACATCAACCAAGGCTGTGTCTCCATA	AKETPYIMLRFFDVCFHHINQGCVSI	3	1	1	305	P	I	1	1	305	CCT	P	missense	-0.0652145	-0.0563512
SC	CTL	F13	C	GCCAAGGAAACCCCTTACATCATGTTAAGGTTTTTCGACGTTTGTTTTCATCACATCAACCAAGGCTGTGTCTCCATA	AKETPYIMLRFFDVCFHHINQGCVSI	3	1	1	305	P	I	1	1	305	CCT	P	missense	-0.0766928	-0.0804459
SC	CTL	F13	A	GCCAAGGAAACCCGGTACATCATGTTAAGGTTTTTCGACGTTTGTTTTCATCACATCAACCAAGGCTGTGTCTCCATA	AKETRYIMLRFFDVCFHHINQGCVSI	3	1	1	305	R	I	1	1	305	CGG	R	missense	-0.0217511	-0.0196477
SC	CTL	F13	B	GCCAAGGAAACCCGGTACATCATGTTAAGGTTTTTCGACGTTTGTTTTCATCACATCAACCAAGGCTGTGTCTCCATA	AKETRYIMLRFFDVCFHHINQGCVSI	3	1	1	305	R	I	1	1	305	CGG	R	missense	-0.0999546	-0.472975
SC	CTL	F13	C	GCCAAGGAAACCCGGTACATCATGTTAAGGTTTTTCGACGTTTGTTTTCATCACATCAACCAAGGCTGTGTCTCCATA	AKETRYIMLRFFDVCFHHINQGCVSI	3	1	1	305	R	I	1	1	305	CGG	R	missense	-0.374994	-0.263136
SC	CTL	F13	A	GCCAAGGAAACCCGTTACATCATGTTAAGGTTTTTCGACGTTTGTTTTCATCACATCAACCAAGGCTGTGTCTCCATA	AKETRYIMLRFFDVCFHHINQGCVSI	3	1	1	305	R	I	1	1	305	CGT	R	missense	-0.290929	-0.0960936
SC	CTL	F13	B	GCCAAGGAAACCCGTTACATCATGTTAAGGTTTTTCGACGTTTGTTTTCATCACATCAACCAAGGCTGTGTCTCCATA	AKETRYIMLRFFDVCFHHINQGCVSI	3	1	1	305	R	I	1	1	305	CGT	R	missense	-0.621338	-0.271987
SC	CTL	F13	C	GCCAAGGAAACCCGTTACATCATGTTAAGGTTTTTCGACGTTTGTTTTCATCACATCAACCAAGGCTGTGTCTCCATA	AKETRYIMLRFFDVCFHHINQGCVSI	3	1	1	305	R	I	1	1	305	CGT	R	missense	-0.0532615	-0.353859
SC	CTL	F13	A	GCCAAGGAAACCCTGTACATCATGTTAAGGTTTTTCGACGTTTGTTTTCATCACATCAACCAAGGCTGTGTCTCCATA	AKETLYIMLRFFDVCFHHINQGCVSI	2	1	1	305	L	I	1	1	305	CTG	L	missense	-0.0126604	0.0387115
SC	CTL	F13	B	GCCAAGGAAACCCTGTACATCATGTTAAGGTTTTTCGACGTTTGTTTTCATCACATCAACCAAGGCTGTGTCTCCATA	AKETLYIMLRFFDVCFHHINQGCVSI	2	1	1	305	L	I	1	1	305	CTG	L	missense	-0.027951	-0.0314338
SC	CTL	F13	C	GCCAAGGAAACCCTGTACATCATGTTAAGGTTTTTCGACGTTTGTTTTCATCACATCAACCAAGGCTGTGTCTCCATA	AKETLYIMLRFFDVCFHHINQGCVSI	2	1	1	305	L	I	1	1	305	CTG	L	missense	0.064621	0.0292128
SC	CTL	F13	A	GCCAAGGAAACCCTTTACATCATGTTAAGGTTTTTCGACGTTTGTTTTCATCACATCAACCAAGGCTGTGTCTCCATA	AKETLYIMLRFFDVCFHHINQGCVSI	2	1	1	305	L	I	1	1	305	CTT	L	missense	-0.00801476	-0.0503127
SC	CTL	F13	B	GCCAAGGAAACCCTTTACATCATGTTAAGGTTTTTCGACGTTTGTTTTCATCACATCAACCAAGGCTGTGTCTCCATA	AKETLYIMLRFFDVCFHHINQGCVSI	2	1	1	305	L	I	1	1	305	CTT	L	missense	0.0325729	0.0303924
SC	CTL	F13	C	GCCAAGGAAACCCTTTACATCATGTTAAGGTTTTTCGACGTTTGTTTTCATCACATCAACCAAGGCTGTGTCTCCATA	AKETLYIMLRFFDVCFHHINQGCVSI	2	1	1	305	L	I	1	1	305	CTT	L	missense	-0.00830667	0.000285383
SC	CTL	F13	A	GCCAAGGAAACCGAGTACATCATGTTAAGGTTTTTCGACGTTTGTTTTCATCACATCAACCAAGGCTGTGTCTCCATA	AKETEYIMLRFFDVCFHHINQGCVSI	3	1	1	305	E	I	2	1	305	GAG	E	missense	-0.549741	0.0199157
SC	CTL	F13	B	GCCAAGGAAACCGAGTACATCATGTTAAGGTTTTTCGACGTTTGTTTTCATCACATCAACCAAGGCTGTGTCTCCATA	AKETEYIMLRFFDVCFHHINQGCVSI	3	1	1	305	E	I	2	1	305	GAG	E	missense	0.38143	0.349008
SC	CTL	F13	C	GCCAAGGAAACCGAGTACATCATGTTAAGGTTTTTCGACGTTTGTTTTCATCACATCAACCAAGGCTGTGTCTCCATA	AKETEYIMLRFFDVCFHHINQGCVSI	3	1	1	305	E	I	2	1	305	GAG	E	missense	-0.0532615	-0.0405298
SC	CTL	F13	A	GCCAAGGAAACCGATTACATCATGTTAAGGTTTTTCGACGTTTGTTTTCATCACATCAACCAAGGCTGTGTCTCCATA	AKETDYIMLRFFDVCFHHINQGCVSI	3	1	1	305	D	I	1	1	305	GAT	D	missense	-0.350141	-0.262846
SC	CTL	F13	B	GCCAAGGAAACCGATTACATCATGTTAAGGTTTTTCGACGTTTGTTTTCATCACATCAACCAAGGCTGTGTCTCCATA	AKETDYIMLRFFDVCFHHINQGCVSI	3	1	1	305	D	I	1	1	305	GAT	D	missense	-0.234272	-0.517534
SC	CTL	F13	C	GCCAAGGAAACCGATTACATCATGTTAAGGTTTTTCGACGTTTGTTTTCATCACATCAACCAAGGCTGTGTCTCCATA	AKETDYIMLRFFDVCFHHINQGCVSI	3	1	1	305	D	I	1	1	305	GAT	D	missense	-0.0903797	-0.124394
SC	CTL	F13	A	GCCAAGGAAACCGCGTACATCATGTTAAGGTTTTTCGACGTTTGTTTTCATCACATCAACCAAGGCTGTGTCTCCATA	AKETAYIMLRFFDVCFHHINQGCVSI	3	1	1	305	A	I	1	1	305	GCG	A	missense	-0.104529	-0.0214003
SC	CTL	F13	B	GCCAAGGAAACCGCGTACATCATGTTAAGGTTTTTCGACGTTTGTTTTCATCACATCAACCAAGGCTGTGTCTCCATA	AKETAYIMLRFFDVCFHHINQGCVSI	3	1	1	305	A	I	1	1	305	GCG	A	missense	-0.0627162	-0.0352135
SC	CTL	F13	C	GCCAAGGAAACCGCGTACATCATGTTAAGGTTTTTCGACGTTTGTTTTCATCACATCAACCAAGGCTGTGTCTCCATA	AKETAYIMLRFFDVCFHHINQGCVSI	3	1	1	305	A	I	1	1	305	GCG	A	missense	-0.0973439	-0.053026
SC	CTL	F13	A	GCCAAGGAAACCGCTTACATCATGTTAAGGTTTTTCGACGTTTGTTTTCATCACATCAACCAAGGCTGTGTCTCCATA	AKETAYIMLRFFDVCFHHINQGCVSI	3	1	1	305	A	I	1	1	305	GCT	A	missense	-0.290701	-0.171529
SC	CTL	F13	B	GCCAAGGAAACCGCTTACATCATGTTAAGGTTTTTCGACGTTTGTTTTCATCACATCAACCAAGGCTGTGTCTCCATA	AKETAYIMLRFFDVCFHHINQGCVSI	3	1	1	305	A	I	1	1	305	GCT	A	missense	-0.0826071	-0.199468
SC	CTL	F13	C	GCCAAGGAAACCGCTTACATCATGTTAAGGTTTTTCGACGTTTGTTTTCATCACATCAACCAAGGCTGTGTCTCCATA	AKETAYIMLRFFDVCFHHINQGCVSI	3	1	1	305	A	I	1	1	305	GCT	A	missense	-0.228791	-0.0523901
SC	CTL	F13	A	GCCAAGGAAACCGGGTACATCATGTTAAGGTTTTTCGACGTTTGTTTTCATCACATCAACCAAGGCTGTGTCTCCATA	AKETGYIMLRFFDVCFHHINQGCVSI	3	1	1	305	G	I	1	1	305	GGG	G	missense	-0.118566	-0.137973
SC	CTL	F13	B	GCCAAGGAAACCGGGTACATCATGTTAAGGTTTTTCGACGTTTGTTTTCATCACATCAACCAAGGCTGTGTCTCCATA	AKETGYIMLRFFDVCFHHINQGCVSI	3	1	1	305	G	I	1	1	305	GGG	G	missense	-0.0767855	-0.18423
SC	CTL	F13	C	GCCAAGGAAACCGGGTACATCATGTTAAGGTTTTTCGACGTTTGTTTTCATCACATCAACCAAGGCTGTGTCTCCATA	AKETGYIMLRFFDVCFHHINQGCVSI	3	1	1	305	G	I	1	1	305	GGG	G	missense	-0.0868827	-0.0628843
SC	CTL	F13	A	GCCAAGGAAACCGGTTACATCATGTTAAGGTTTTTCGACGTTTGTTTTCATCACATCAACCAAGGCTGTGTCTCCATA	AKETGYIMLRFFDVCFHHINQGCVSI	3	1	1	305	G	I	1	1	305	GGT	G	missense	-0.468689	-0.214411
SC	CTL	F13	B	GCCAAGGAAACCGGTTACATCATGTTAAGGTTTTTCGACGTTTGTTTTCATCACATCAACCAAGGCTGTGTCTCCATA	AKETGYIMLRFFDVCFHHINQGCVSI	3	1	1	305	G	I	1	1	305	GGT	G	missense	-0.153758	-0.144884
SC	CTL	F13	C	GCCAAGGAAACCGGTTACATCATGTTAAGGTTTTTCGACGTTTGTTTTCATCACATCAACCAAGGCTGTGTCTCCATA	AKETGYIMLRFFDVCFHHINQGCVSI	3	1	1	305	G	I	1	1	305	GGT	G	missense	-0.118704	-0.237867
SC	CTL	F13	A	GCCAAGGAAACCGTGTACATCATGTTAAGGTTTTTCGACGTTTGTTTTCATCACATCAACCAAGGCTGTGTCTCCATA	AKETVYIMLRFFDVCFHHINQGCVSI	2	1	1	305	V	I	1	1	305	GTG	V	missense	-0.134776	-0.0223435
SC	CTL	F13	B	GCCAAGGAAACCGTGTACATCATGTTAAGGTTTTTCGACGTTTGTTTTCATCACATCAACCAAGGCTGTGTCTCCATA	AKETVYIMLRFFDVCFHHINQGCVSI	2	1	1	305	V	I	1	1	305	GTG	V	missense	-0.000481351	-0.111739
SC	CTL	F13	C	GCCAAGGAAACCGTGTACATCATGTTAAGGTTTTTCGACGTTTGTTTTCATCACATCAACCAAGGCTGTGTCTCCATA	AKETVYIMLRFFDVCFHHINQGCVSI	2	1	1	305	V	I	1	1	305	GTG	V	missense	-0.106334	-0.0580316
SC	CTL	F13	A	GCCAAGGAAACCGTTTACATCATGTTAAGGTTTTTCGACGTTTGTTTTCATCACATCAACCAAGGCTGTGTCTCCATA	AKETVYIMLRFFDVCFHHINQGCVSI	2	1	1	305	V	I	1	1	305	GTT	V	missense	-0.0960993	-0.051034
SC	CTL	F13	B	GCCAAGGAAACCGTTTACATCATGTTAAGGTTTTTCGACGTTTGTTTTCATCACATCAACCAAGGCTGTGTCTCCATA	AKETVYIMLRFFDVCFHHINQGCVSI	2	1	1	305	V	I	1	1	305	GTT	V	missense	-0.11253	-0.113386
SC	CTL	F13	C	GCCAAGGAAACCGTTTACATCATGTTAAGGTTTTTCGACGTTTGTTTTCATCACATCAACCAAGGCTGTGTCTCCATA	AKETVYIMLRFFDVCFHHINQGCVSI	2	1	1	305	V	I	1	1	305	GTT	V	missense	-0.0186384	-0.0473383
SC	CTL	F13	A	GCCAAGGAAACCTAGTACATCATGTTAAGGTTTTTCGACGTTTGTTTTCATCACATCAACCAAGGCTGTGTCTCCATA	AKET*YIMLRFFDVCFHHINQGCVSI	3	1	1	305	*	I	1	1	305	TAG	*	nonsense	-0.00344766	-0.0148195
SC	CTL	F13	B	GCCAAGGAAACCTAGTACATCATGTTAAGGTTTTTCGACGTTTGTTTTCATCACATCAACCAAGGCTGTGTCTCCATA	AKET*YIMLRFFDVCFHHINQGCVSI	3	1	1	305	*	I	1	1	305	TAG	*	nonsense	-0.0158476	-0.056446
SC	CTL	F13	C	GCCAAGGAAACCTAGTACATCATGTTAAGGTTTTTCGACGTTTGTTTTCATCACATCAACCAAGGCTGTGTCTCCATA	AKET*YIMLRFFDVCFHHINQGCVSI	3	1	1	305	*	I	1	1	305	TAG	*	nonsense	0.035952	0.00065029
SC	CTL	F13	A	GCCAAGGAAACCTATTACATCATGTTAAGGTTTTTCGACGTTTGTTTTCATCACATCAACCAAGGCTGTGTCTCCATA	AKETYYIMLRFFDVCFHHINQGCVSI	3	1	1	305	Y	I	1	1	305	TAT	Y	missense	-0.254622	-0.208579
SC	CTL	F13	B	GCCAAGGAAACCTATTACATCATGTTAAGGTTTTTCGACGTTTGTTTTCATCACATCAACCAAGGCTGTGTCTCCATA	AKETYYIMLRFFDVCFHHINQGCVSI	3	1	1	305	Y	I	1	1	305	TAT	Y	missense	-0.212886	-0.22634
SC	CTL	F13	C	GCCAAGGAAACCTATTACATCATGTTAAGGTTTTTCGACGTTTGTTTTCATCACATCAACCAAGGCTGTGTCTCCATA	AKETYYIMLRFFDVCFHHINQGCVSI	3	1	1	305	Y	I	1	1	305	TAT	Y	missense	0.000582569	-0.0460817
SC	CTL	F13	A	GCCAAGGAAACCTCGTACATCATGTTAAGGTTTTTCGACGTTTGTTTTCATCACATCAACCAAGGCTGTGTCTCCATA	AKETSYIMLRFFDVCFHHINQGCVSI	3	1	1	305	S	I	1	1	305	TCG	S	missense	-0.0626093	-0.0960936
SC	CTL	F13	B	GCCAAGGAAACCTCGTACATCATGTTAAGGTTTTTCGACGTTTGTTTTCATCACATCAACCAAGGCTGTGTCTCCATA	AKETSYIMLRFFDVCFHHINQGCVSI	3	1	1	305	S	I	1	1	305	TCG	S	missense	-0.154097	-0.17964
SC	CTL	F13	C	GCCAAGGAAACCTCGTACATCATGTTAAGGTTTTTCGACGTTTGTTTTCATCACATCAACCAAGGCTGTGTCTCCATA	AKETSYIMLRFFDVCFHHINQGCVSI	3	1	1	305	S	I	1	1	305	TCG	S	missense	0.0458783	-0.0295967
SC	CTL	F13	A	GCCAAGGAAACCTCTTACATCATGTTAAGGTTTTTCGACGTTTGTTTTCATCACATCAACCAAGGCTGTGTCTCCATA	AKETSYIMLRFFDVCFHHINQGCVSI	3	1	1	305	S	I	1	1	305	TCT	S	missense	-0.330121	-0.257235
SC	CTL	F13	B	GCCAAGGAAACCTCTTACATCATGTTAAGGTTTTTCGACGTTTGTTTTCATCACATCAACCAAGGCTGTGTCTCCATA	AKETSYIMLRFFDVCFHHINQGCVSI	3	1	1	305	S	I	1	1	305	TCT	S	missense	-0.310192	-0.261122
SC	CTL	F13	C	GCCAAGGAAACCTCTTACATCATGTTAAGGTTTTTCGACGTTTGTTTTCATCACATCAACCAAGGCTGTGTCTCCATA	AKETSYIMLRFFDVCFHHINQGCVSI	3	1	1	305	S	I	1	1	305	TCT	S	missense	-0.157218	-0.232646
SC	CTL	F13	A	GCCAAGGAAACCTGGTACATCATGTTAAGGTTTTTCGACGTTTGTTTTCATCACATCAACCAAGGCTGTGTCTCCATA	AKETWYIMLRFFDVCFHHINQGCVSI	3	1	1	305	W	I	1	1	305	TGG	W	missense	-0.353987	-0.170041
SC	CTL	F13	B	GCCAAGGAAACCTGGTACATCATGTTAAGGTTTTTCGACGTTTGTTTTCATCACATCAACCAAGGCTGTGTCTCCATA	AKETWYIMLRFFDVCFHHINQGCVSI	3	1	1	305	W	I	1	1	305	TGG	W	missense	-0.24949	-0.238205
SC	CTL	F13	C	GCCAAGGAAACCTGGTACATCATGTTAAGGTTTTTCGACGTTTGTTTTCATCACATCAACCAAGGCTGTGTCTCCATA	AKETWYIMLRFFDVCFHHINQGCVSI	3	1	1	305	W	I	1	1	305	TGG	W	missense	-0.00417594	-0.0941684
SC	CTL	F13	A	GCCAAGGAAACCTGTTACATCATGTTAAGGTTTTTCGACGTTTGTTTTCATCACATCAACCAAGGCTGTGTCTCCATA	AKETCYIMLRFFDVCFHHINQGCVSI	3	1	1	305	C	I	1	1	305	TGT	C	missense	-0.19789	-0.0684125
SC	CTL	F13	B	GCCAAGGAAACCTGTTACATCATGTTAAGGTTTTTCGACGTTTGTTTTCATCACATCAACCAAGGCTGTGTCTCCATA	AKETCYIMLRFFDVCFHHINQGCVSI	3	1	1	305	C	I	1	1	305	TGT	C	missense	-0.131073	-0.160118
SC	CTL	F13	C	GCCAAGGAAACCTGTTACATCATGTTAAGGTTTTTCGACGTTTGTTTTCATCACATCAACCAAGGCTGTGTCTCCATA	AKETCYIMLRFFDVCFHHINQGCVSI	3	1	1	305	C	I	1	1	305	TGT	C	missense	-0.0272429	-0.0656324
SC	CTL	F13	A	GCCAAGGAAACCTTGTACATCATGTTAAGGTTTTTCGACGTTTGTTTTCATCACATCAACCAAGGCTGTGTCTCCATA	AKETLYIMLRFFDVCFHHINQGCVSI	2	1	1	305	L	I	1	1	305	TTG	L	missense	0.00827535	0.0148998
SC	CTL	F13	B	GCCAAGGAAACCTTGTACATCATGTTAAGGTTTTTCGACGTTTGTTTTCATCACATCAACCAAGGCTGTGTCTCCATA	AKETLYIMLRFFDVCFHHINQGCVSI	2	1	1	305	L	I	1	1	305	TTG	L	missense	-0.00446429	-0.0179689
SC	CTL	F13	C	GCCAAGGAAACCTTGTACATCATGTTAAGGTTTTTCGACGTTTGTTTTCATCACATCAACCAAGGCTGTGTCTCCATA	AKETLYIMLRFFDVCFHHINQGCVSI	2	1	1	305	L	I	1	1	305	TTG	L	missense	0.0654219	0.0480985
SC	CTL	F13	A	GCCAAGGAAACCTTTTACATCATGTTAAGGTTTTTCGACGTTTGTTTTCATCACATCAACCAAGGCTGTGTCTCCATA	AKETFYIMLRFFDVCFHHINQGCVSI	2	1	1	305	F	I	1	1	305	TTT	F	missense	-0.0526584	-0.0529418
SC	CTL	F13	B	GCCAAGGAAACCTTTTACATCATGTTAAGGTTTTTCGACGTTTGTTTTCATCACATCAACCAAGGCTGTGTCTCCATA	AKETFYIMLRFFDVCFHHINQGCVSI	2	1	1	305	F	I	1	1	305	TTT	F	missense	-0.0212433	-0.142176
SC	CTL	F13	C	GCCAAGGAAACCTTTTACATCATGTTAAGGTTTTTCGACGTTTGTTTTCATCACATCAACCAAGGCTGTGTCTCCATA	AKETFYIMLRFFDVCFHHINQGCVSI	2	1	1	305	F	I	1	1	305	TTT	F	missense	-0.111765	-0.0725802
SC	CTL	F13	A	GCCAAGGAAACCATAAAGATCATGTTAAGGTTTTTCGACGTTTGTTTTCATCACATCAACCAAGGCTGTGTCTCCATA	AKETIKIMLRFFDVCFHHINQGCVSI	2	1	1	306	K	Y	1	1	306	AAG	K	missense	-0.373218	-0.511983
SC	CTL	F13	B	GCCAAGGAAACCATAAAGATCATGTTAAGGTTTTTCGACGTTTGTTTTCATCACATCAACCAAGGCTGTGTCTCCATA	AKETIKIMLRFFDVCFHHINQGCVSI	2	1	1	306	K	Y	1	1	306	AAG	K	missense	-0.235951	-0.23016
SC	CTL	F13	C	GCCAAGGAAACCATAAAGATCATGTTAAGGTTTTTCGACGTTTGTTTTCATCACATCAACCAAGGCTGTGTCTCCATA	AKETIKIMLRFFDVCFHHINQGCVSI	2	1	1	306	K	Y	1	1	306	AAG	K	missense	-0.218415	-0.262357
SC	CTL	F13	A	GCCAAGGAAACCATAAATATCATGTTAAGGTTTTTCGACGTTTGTTTTCATCACATCAACCAAGGCTGTGTCTCCATA	AKETINIMLRFFDVCFHHINQGCVSI	2	1	1	306	N	Y	1	1	306	AAT	N	missense	-0.0348296	-0.0910972
SC	CTL	F13	B	GCCAAGGAAACCATAAATATCATGTTAAGGTTTTTCGACGTTTGTTTTCATCACATCAACCAAGGCTGTGTCTCCATA	AKETINIMLRFFDVCFHHINQGCVSI	2	1	1	306	N	Y	1	1	306	AAT	N	missense	0.00865566	-0.147927
SC	CTL	F13	C	GCCAAGGAAACCATAAATATCATGTTAAGGTTTTTCGACGTTTGTTTTCATCACATCAACCAAGGCTGTGTCTCCATA	AKETINIMLRFFDVCFHHINQGCVSI	2	1	1	306	N	Y	1	1	306	AAT	N	missense	0.122127	0.0496109
SC	CTL	F13	A	GCCAAGGAAACCATAACGATCATGTTAAGGTTTTTCGACGTTTGTTTTCATCACATCAACCAAGGCTGTGTCTCCATA	AKETITIMLRFFDVCFHHINQGCVSI	3	1	1	306	T	Y	1	1	306	ACG	T	missense	-0.161707	-0.174756
SC	CTL	F13	B	GCCAAGGAAACCATAACGATCATGTTAAGGTTTTTCGACGTTTGTTTTCATCACATCAACCAAGGCTGTGTCTCCATA	AKETITIMLRFFDVCFHHINQGCVSI	3	1	1	306	T	Y	1	1	306	ACG	T	missense	-0.0974865	-0.0621424
SC	CTL	F13	C	GCCAAGGAAACCATAACGATCATGTTAAGGTTTTTCGACGTTTGTTTTCATCACATCAACCAAGGCTGTGTCTCCATA	AKETITIMLRFFDVCFHHINQGCVSI	3	1	1	306	T	Y	1	1	306	ACG	T	missense	-0.0496432	-0.0121097
SC	CTL	F13	A	GCCAAGGAAACCATAACTATCATGTTAAGGTTTTTCGACGTTTGTTTTCATCACATCAACCAAGGCTGTGTCTCCATA	AKETITIMLRFFDVCFHHINQGCVSI	3	1	1	306	T	Y	1	1	306	ACT	T	missense	-0.255662	-0.347825
SC	CTL	F13	B	GCCAAGGAAACCATAACTATCATGTTAAGGTTTTTCGACGTTTGTTTTCATCACATCAACCAAGGCTGTGTCTCCATA	AKETITIMLRFFDVCFHHINQGCVSI	3	1	1	306	T	Y	1	1	306	ACT	T	missense	0.0136893	-0.340244
SC	CTL	F13	C	GCCAAGGAAACCATAACTATCATGTTAAGGTTTTTCGACGTTTGTTTTCATCACATCAACCAAGGCTGTGTCTCCATA	AKETITIMLRFFDVCFHHINQGCVSI	3	1	1	306	T	Y	1	1	306	ACT	T	missense	-0.195303	-0.146526
SC	CTL	F13	A	GCCAAGGAAACCATAAGGATCATGTTAAGGTTTTTCGACGTTTGTTTTCATCACATCAACCAAGGCTGTGTCTCCATA	AKETIRIMLRFFDVCFHHINQGCVSI	3	1	1	306	R	Y	1	1	306	AGG	R	missense	-0.387922	-0.131194
SC	CTL	F13	B	GCCAAGGAAACCATAAGGATCATGTTAAGGTTTTTCGACGTTTGTTTTCATCACATCAACCAAGGCTGTGTCTCCATA	AKETIRIMLRFFDVCFHHINQGCVSI	3	1	1	306	R	Y	1	1	306	AGG	R	missense	-0.351563	-0.592192
SC	CTL	F13	C	GCCAAGGAAACCATAAGGATCATGTTAAGGTTTTTCGACGTTTGTTTTCATCACATCAACCAAGGCTGTGTCTCCATA	AKETIRIMLRFFDVCFHHINQGCVSI	3	1	1	306	R	Y	1	1	306	AGG	R	missense	-0.106883	-0.246644
SC	CTL	F13	A	GCCAAGGAAACCATAAGTATCATGTTAAGGTTTTTCGACGTTTGTTTTCATCACATCAACCAAGGCTGTGTCTCCATA	AKETISIMLRFFDVCFHHINQGCVSI	3	1	1	306	S	Y	1	1	306	AGT	S	missense	0.00283276	0.0457153
SC	CTL	F13	B	GCCAAGGAAACCATAAGTATCATGTTAAGGTTTTTCGACGTTTGTTTTCATCACATCAACCAAGGCTGTGTCTCCATA	AKETISIMLRFFDVCFHHINQGCVSI	3	1	1	306	S	Y	1	1	306	AGT	S	missense	-0.181286	-0.172243
SC	CTL	F13	C	GCCAAGGAAACCATAAGTATCATGTTAAGGTTTTTCGACGTTTGTTTTCATCACATCAACCAAGGCTGTGTCTCCATA	AKETISIMLRFFDVCFHHINQGCVSI	3	1	1	306	S	Y	1	1	306	AGT	S	missense	-0.0257769	-0.08641
SC	CTL	F13	A	GCCAAGGAAACCATAATGATCATGTTAAGGTTTTTCGACGTTTGTTTTCATCACATCAACCAAGGCTGTGTCTCCATA	AKETIMIMLRFFDVCFHHINQGCVSI	3	1	1	306	M	Y	1	1	306	ATG	M	missense	-0.116155	-0.174465
SC	CTL	F13	B	GCCAAGGAAACCATAATGATCATGTTAAGGTTTTTCGACGTTTGTTTTCATCACATCAACCAAGGCTGTGTCTCCATA	AKETIMIMLRFFDVCFHHINQGCVSI	3	1	1	306	M	Y	1	1	306	ATG	M	missense	-0.0589691	-0.059343
SC	CTL	F13	C	GCCAAGGAAACCATAATGATCATGTTAAGGTTTTTCGACGTTTGTTTTCATCACATCAACCAAGGCTGTGTCTCCATA	AKETIMIMLRFFDVCFHHINQGCVSI	3	1	1	306	M	Y	1	1	306	ATG	M	missense	-0.0420221	-0.054527
SC	CTL	F13	A	GCCAAGGAAACCATAATTATCATGTTAAGGTTTTTCGACGTTTGTTTTCATCACATCAACCAAGGCTGTGTCTCCATA	AKETIIIMLRFFDVCFHHINQGCVSI	3	1	1	306	I	Y	1	1	306	ATT	I	missense	-0.232622	-0.139418
SC	CTL	F13	B	GCCAAGGAAACCATAATTATCATGTTAAGGTTTTTCGACGTTTGTTTTCATCACATCAACCAAGGCTGTGTCTCCATA	AKETIIIMLRFFDVCFHHINQGCVSI	3	1	1	306	I	Y	1	1	306	ATT	I	missense	-0.0930683	-0.217204
SC	CTL	F13	C	GCCAAGGAAACCATAATTATCATGTTAAGGTTTTTCGACGTTTGTTTTCATCACATCAACCAAGGCTGTGTCTCCATA	AKETIIIMLRFFDVCFHHINQGCVSI	3	1	1	306	I	Y	1	1	306	ATT	I	missense	-0.0293259	-0.122255
SC	CTL	F13	A	GCCAAGGAAACCATACAGATCATGTTAAGGTTTTTCGACGTTTGTTTTCATCACATCAACCAAGGCTGTGTCTCCATA	AKETIQIMLRFFDVCFHHINQGCVSI	2	1	1	306	Q	Y	1	1	306	CAG	Q	missense	-0.505043	-0.121893
SC	CTL	F13	B	GCCAAGGAAACCATACAGATCATGTTAAGGTTTTTCGACGTTTGTTTTCATCACATCAACCAAGGCTGTGTCTCCATA	AKETIQIMLRFFDVCFHHINQGCVSI	2	1	1	306	Q	Y	1	1	306	CAG	Q	missense	-0.127304	-0.0801715
SC	CTL	F13	C	GCCAAGGAAACCATACAGATCATGTTAAGGTTTTTCGACGTTTGTTTTCATCACATCAACCAAGGCTGTGTCTCCATA	AKETIQIMLRFFDVCFHHINQGCVSI	2	1	1	306	Q	Y	1	1	306	CAG	Q	missense	-0.203637	-0.0724127
SC	CTL	F13	A	GCCAAGGAAACCATACATATCATGTTAAGGTTTTTCGACGTTTGTTTTCATCACATCAACCAAGGCTGTGTCTCCATA	AKETIHIMLRFFDVCFHHINQGCVSI	2	1	1	306	H	Y	1	1	306	CAT	H	missense	-0.182	-0.0206809
SC	CTL	F13	B	GCCAAGGAAACCATACATATCATGTTAAGGTTTTTCGACGTTTGTTTTCATCACATCAACCAAGGCTGTGTCTCCATA	AKETIHIMLRFFDVCFHHINQGCVSI	2	1	1	306	H	Y	1	1	306	CAT	H	missense	-0.188556	-0.129911
SC	CTL	F13	C	GCCAAGGAAACCATACATATCATGTTAAGGTTTTTCGACGTTTGTTTTCATCACATCAACCAAGGCTGTGTCTCCATA	AKETIHIMLRFFDVCFHHINQGCVSI	2	1	1	306	H	Y	1	1	306	CAT	H	missense	0.0134189	-0.0962185
SC	CTL	F13	A	GCCAAGGAAACCATACCGATCATGTTAAGGTTTTTCGACGTTTGTTTTCATCACATCAACCAAGGCTGTGTCTCCATA	AKETIPIMLRFFDVCFHHINQGCVSI	3	1	1	306	P	Y	1	1	306	CCG	P	missense	-0.824034	-0.478655
SC	CTL	F13	B	GCCAAGGAAACCATACCGATCATGTTAAGGTTTTTCGACGTTTGTTTTCATCACATCAACCAAGGCTGTGTCTCCATA	AKETIPIMLRFFDVCFHHINQGCVSI	3	1	1	306	P	Y	1	1	306	CCG	P	missense	-0.108368	-0.370936
SC	CTL	F13	C	GCCAAGGAAACCATACCGATCATGTTAAGGTTTTTCGACGTTTGTTTTCATCACATCAACCAAGGCTGTGTCTCCATA	AKETIPIMLRFFDVCFHHINQGCVSI	3	1	1	306	P	Y	1	1	306	CCG	P	missense	-0.310331	-0.129859
SC	CTL	F13	A	GCCAAGGAAACCATACCTATCATGTTAAGGTTTTTCGACGTTTGTTTTCATCACATCAACCAAGGCTGTGTCTCCATA	AKETIPIMLRFFDVCFHHINQGCVSI	3	1	1	306	P	Y	1	1	306	CCT	P	missense	-0.728515	-0.359785
SC	CTL	F13	B	GCCAAGGAAACCATACCTATCATGTTAAGGTTTTTCGACGTTTGTTTTCATCACATCAACCAAGGCTGTGTCTCCATA	AKETIPIMLRFFDVCFHHINQGCVSI	3	1	1	306	P	Y	1	1	306	CCT	P	missense	-0.319512	-0.412201
SC	CTL	F13	C	GCCAAGGAAACCATACCTATCATGTTAAGGTTTTTCGACGTTTGTTTTCATCACATCAACCAAGGCTGTGTCTCCATA	AKETIPIMLRFFDVCFHHINQGCVSI	3	1	1	306	P	Y	1	1	306	CCT	P	missense	-0.717776	-0.232646
SC	CTL	F13	A	GCCAAGGAAACCATACGGATCATGTTAAGGTTTTTCGACGTTTGTTTTCATCACATCAACCAAGGCTGTGTCTCCATA	AKETIRIMLRFFDVCFHHINQGCVSI	3	1	1	306	R	Y	1	1	306	CGG	R	missense	-0.252953	-0.083422
SC	CTL	F13	B	GCCAAGGAAACCATACGGATCATGTTAAGGTTTTTCGACGTTTGTTTTCATCACATCAACCAAGGCTGTGTCTCCATA	AKETIRIMLRFFDVCFHHINQGCVSI	3	1	1	306	R	Y	1	1	306	CGG	R	missense	0.18183	-0.0429497
SC	CTL	F13	C	GCCAAGGAAACCATACGGATCATGTTAAGGTTTTTCGACGTTTGTTTTCATCACATCAACCAAGGCTGTGTCTCCATA	AKETIRIMLRFFDVCFHHINQGCVSI	3	1	1	306	R	Y	1	1	306	CGG	R	missense	0.811534	0.0806823
SC	CTL	F13	A	GCCAAGGAAACCATACGTATCATGTTAAGGTTTTTCGACGTTTGTTTTCATCACATCAACCAAGGCTGTGTCTCCATA	AKETIRIMLRFFDVCFHHINQGCVSI	3	1	1	306	R	Y	1	1	306	CGT	R	missense	-0.243877	0.00783816
SC	CTL	F13	B	GCCAAGGAAACCATACGTATCATGTTAAGGTTTTTCGACGTTTGTTTTCATCACATCAACCAAGGCTGTGTCTCCATA	AKETIRIMLRFFDVCFHHINQGCVSI	3	1	1	306	R	Y	1	1	306	CGT	R	missense	0.276599	-0.286395
SC	CTL	F13	C	GCCAAGGAAACCATACGTATCATGTTAAGGTTTTTCGACGTTTGTTTTCATCACATCAACCAAGGCTGTGTCTCCATA	AKETIRIMLRFFDVCFHHINQGCVSI	3	1	1	306	R	Y	1	1	306	CGT	R	missense	0.919381	0.462762
SC	CTL	F13	A	GCCAAGGAAACCATACTGATCATGTTAAGGTTTTTCGACGTTTGTTTTCATCACATCAACCAAGGCTGTGTCTCCATA	AKETILIMLRFFDVCFHHINQGCVSI	3	1	1	306	L	Y	1	1	306	CTG	L	missense	-0.535185	-0.163955
SC	CTL	F13	B	GCCAAGGAAACCATACTGATCATGTTAAGGTTTTTCGACGTTTGTTTTCATCACATCAACCAAGGCTGTGTCTCCATA	AKETILIMLRFFDVCFHHINQGCVSI	3	1	1	306	L	Y	1	1	306	CTG	L	missense	-0.126849	-0.181251
SC	CTL	F13	C	GCCAAGGAAACCATACTGATCATGTTAAGGTTTTTCGACGTTTGTTTTCATCACATCAACCAAGGCTGTGTCTCCATA	AKETILIMLRFFDVCFHHINQGCVSI	3	1	1	306	L	Y	1	1	306	CTG	L	missense	-0.188498	-0.161742
SC	CTL	F13	A	GCCAAGGAAACCATACTTATCATGTTAAGGTTTTTCGACGTTTGTTTTCATCACATCAACCAAGGCTGTGTCTCCATA	AKETILIMLRFFDVCFHHINQGCVSI	3	1	1	306	L	Y	1	1	306	CTT	L	missense	-0.133765	-0.0927793
SC	CTL	F13	B	GCCAAGGAAACCATACTTATCATGTTAAGGTTTTTCGACGTTTGTTTTCATCACATCAACCAAGGCTGTGTCTCCATA	AKETILIMLRFFDVCFHHINQGCVSI	3	1	1	306	L	Y	1	1	306	CTT	L	missense	-0.12614	-0.0682836
SC	CTL	F13	C	GCCAAGGAAACCATACTTATCATGTTAAGGTTTTTCGACGTTTGTTTTCATCACATCAACCAAGGCTGTGTCTCCATA	AKETILIMLRFFDVCFHHINQGCVSI	3	1	1	306	L	Y	1	1	306	CTT	L	missense	-0.0979192	-0.103533
SC	CTL	F13	A	GCCAAGGAAACCATAGAGATCATGTTAAGGTTTTTCGACGTTTGTTTTCATCACATCAACCAAGGCTGTGTCTCCATA	AKETIEIMLRFFDVCFHHINQGCVSI	2	1	1	306	E	Y	1	1	306	GAG	E	missense	-0.715541	-0.49227
SC	CTL	F13	B	GCCAAGGAAACCATAGAGATCATGTTAAGGTTTTTCGACGTTTGTTTTCATCACATCAACCAAGGCTGTGTCTCCATA	AKETIEIMLRFFDVCFHHINQGCVSI	2	1	1	306	E	Y	1	1	306	GAG	E	missense	-0.28648	-0.311781
SC	CTL	F13	C	GCCAAGGAAACCATAGAGATCATGTTAAGGTTTTTCGACGTTTGTTTTCATCACATCAACCAAGGCTGTGTCTCCATA	AKETIEIMLRFFDVCFHHINQGCVSI	2	1	1	306	E	Y	1	1	306	GAG	E	missense	-0.310331	-0.237867
SC	CTL	F13	A	GCCAAGGAAACCATAGATATCATGTTAAGGTTTTTCGACGTTTGTTTTCATCACATCAACCAAGGCTGTGTCTCCATA	AKETIDIMLRFFDVCFHHINQGCVSI	2	1	1	306	D	Y	1	1	306	GAT	D	missense	-0.442223	-0.313549
SC	CTL	F13	B	GCCAAGGAAACCATAGATATCATGTTAAGGTTTTTCGACGTTTGTTTTCATCACATCAACCAAGGCTGTGTCTCCATA	AKETIDIMLRFFDVCFHHINQGCVSI	2	1	1	306	D	Y	1	1	306	GAT	D	missense	-0.307269	-0.129351
SC	CTL	F13	C	GCCAAGGAAACCATAGATATCATGTTAAGGTTTTTCGACGTTTGTTTTCATCACATCAACCAAGGCTGTGTCTCCATA	AKETIDIMLRFFDVCFHHINQGCVSI	2	1	1	306	D	Y	1	1	306	GAT	D	missense	-0.484642	-0.333262
SC	CTL	F13	A	GCCAAGGAAACCATAGCGATCATGTTAAGGTTTTTCGACGTTTGTTTTCATCACATCAACCAAGGCTGTGTCTCCATA	AKETIAIMLRFFDVCFHHINQGCVSI	3	1	1	306	A	Y	1	1	306	GCG	A	missense	-0.200346	-0.111511
SC	CTL	F13	B	GCCAAGGAAACCATAGCGATCATGTTAAGGTTTTTCGACGTTTGTTTTCATCACATCAACCAAGGCTGTGTCTCCATA	AKETIAIMLRFFDVCFHHINQGCVSI	3	1	1	306	A	Y	1	1	306	GCG	A	missense	0.296559	-0.159293
SC	CTL	F13	C	GCCAAGGAAACCATAGCGATCATGTTAAGGTTTTTCGACGTTTGTTTTCATCACATCAACCAAGGCTGTGTCTCCATA	AKETIAIMLRFFDVCFHHINQGCVSI	3	1	1	306	A	Y	1	1	306	GCG	A	missense	0.551155	0.198168
SC	CTL	F13	A	GCCAAGGAAACCATAGCTATCATGTTAAGGTTTTTCGACGTTTGTTTTCATCACATCAACCAAGGCTGTGTCTCCATA	AKETIAIMLRFFDVCFHHINQGCVSI	3	1	1	306	A	Y	1	1	306	GCT	A	missense	-0.128828	-0.121893
SC	CTL	F13	B	GCCAAGGAAACCATAGCTATCATGTTAAGGTTTTTCGACGTTTGTTTTCATCACATCAACCAAGGCTGTGTCTCCATA	AKETIAIMLRFFDVCFHHINQGCVSI	3	1	1	306	A	Y	1	1	306	GCT	A	missense	-0.0488645	-0.0896138
SC	CTL	F13	C	GCCAAGGAAACCATAGCTATCATGTTAAGGTTTTTCGACGTTTGTTTTCATCACATCAACCAAGGCTGTGTCTCCATA	AKETIAIMLRFFDVCFHHINQGCVSI	3	1	1	306	A	Y	1	1	306	GCT	A	missense	-0.12088	-0.0908374
SC	CTL	F13	A	GCCAAGGAAACCATAGGGATCATGTTAAGGTTTTTCGACGTTTGTTTTCATCACATCAACCAAGGCTGTGTCTCCATA	AKETIGIMLRFFDVCFHHINQGCVSI	3	1	1	306	G	Y	1	1	306	GGG	G	missense	-0.48257	-0.120044
SC	CTL	F13	B	GCCAAGGAAACCATAGGGATCATGTTAAGGTTTTTCGACGTTTGTTTTCATCACATCAACCAAGGCTGTGTCTCCATA	AKETIGIMLRFFDVCFHHINQGCVSI	3	1	1	306	G	Y	1	1	306	GGG	G	missense	-0.115404	-0.192865
SC	CTL	F13	C	GCCAAGGAAACCATAGGGATCATGTTAAGGTTTTTCGACGTTTGTTTTCATCACATCAACCAAGGCTGTGTCTCCATA	AKETIGIMLRFFDVCFHHINQGCVSI	3	1	1	306	G	Y	1	1	306	GGG	G	missense	-0.337816	-0.380815
SC	CTL	F13	A	GCCAAGGAAACCATAGGTATCATGTTAAGGTTTTTCGACGTTTGTTTTCATCACATCAACCAAGGCTGTGTCTCCATA	AKETIGIMLRFFDVCFHHINQGCVSI	3	1	1	306	G	Y	1	1	306	GGT	G	missense	-0.517217	-0.250306
SC	CTL	F13	B	GCCAAGGAAACCATAGGTATCATGTTAAGGTTTTTCGACGTTTGTTTTCATCACATCAACCAAGGCTGTGTCTCCATA	AKETIGIMLRFFDVCFHHINQGCVSI	3	1	1	306	G	Y	1	1	306	GGT	G	missense	-0.201012	-0.292561
SC	CTL	F13	C	GCCAAGGAAACCATAGGTATCATGTTAAGGTTTTTCGACGTTTGTTTTCATCACATCAACCAAGGCTGTGTCTCCATA	AKETIGIMLRFFDVCFHHINQGCVSI	3	1	1	306	G	Y	1	1	306	GGT	G	missense	-0.330751	-0.289314
SC	CTL	F13	A	GCCAAGGAAACCATAGTGATCATGTTAAGGTTTTTCGACGTTTGTTTTCATCACATCAACCAAGGCTGTGTCTCCATA	AKETIVIMLRFFDVCFHHINQGCVSI	3	1	1	306	V	Y	1	1	306	GTG	V	missense	-0.203542	-0.108811
SC	CTL	F13	B	GCCAAGGAAACCATAGTGATCATGTTAAGGTTTTTCGACGTTTGTTTTCATCACATCAACCAAGGCTGTGTCTCCATA	AKETIVIMLRFFDVCFHHINQGCVSI	3	1	1	306	V	Y	1	1	306	GTG	V	missense	-0.0447745	-0.0974293
SC	CTL	F13	C	GCCAAGGAAACCATAGTGATCATGTTAAGGTTTTTCGACGTTTGTTTTCATCACATCAACCAAGGCTGTGTCTCCATA	AKETIVIMLRFFDVCFHHINQGCVSI	3	1	1	306	V	Y	1	1	306	GTG	V	missense	-0.170403	-0.240089
SC	CTL	F13	A	GCCAAGGAAACCATAGTTATCATGTTAAGGTTTTTCGACGTTTGTTTTCATCACATCAACCAAGGCTGTGTCTCCATA	AKETIVIMLRFFDVCFHHINQGCVSI	3	1	1	306	V	Y	1	1	306	GTT	V	missense	-0.320455	-0.159922
SC	CTL	F13	B	GCCAAGGAAACCATAGTTATCATGTTAAGGTTTTTCGACGTTTGTTTTCATCACATCAACCAAGGCTGTGTCTCCATA	AKETIVIMLRFFDVCFHHINQGCVSI	3	1	1	306	V	Y	1	1	306	GTT	V	missense	-0.267035	-0.24907
SC	CTL	F13	C	GCCAAGGAAACCATAGTTATCATGTTAAGGTTTTTCGACGTTTGTTTTCATCACATCAACCAAGGCTGTGTCTCCATA	AKETIVIMLRFFDVCFHHINQGCVSI	3	1	1	306	V	Y	1	1	306	GTT	V	missense	-0.0276739	-0.138391
SC	CTL	F13	A	GCCAAGGAAACCATATAGATCATGTTAAGGTTTTTCGACGTTTGTTTTCATCACATCAACCAAGGCTGTGTCTCCATA	AKETI*IMLRFFDVCFHHINQGCVSI	1	1	1	306	*	Y	1	1	306	TAG	*	nonsense	0.0410441	0.0351413
SC	CTL	F13	B	GCCAAGGAAACCATATAGATCATGTTAAGGTTTTTCGACGTTTGTTTTCATCACATCAACCAAGGCTGTGTCTCCATA	AKETI*IMLRFFDVCFHHINQGCVSI	1	1	1	306	*	Y	1	1	306	TAG	*	nonsense	0.0264354	0.00424664
SC	CTL	F13	C	GCCAAGGAAACCATATAGATCATGTTAAGGTTTTTCGACGTTTGTTTTCATCACATCAACCAAGGCTGTGTCTCCATA	AKETI*IMLRFFDVCFHHINQGCVSI	1	1	1	306	*	Y	1	1	306	TAG	*	nonsense	-0.0740791	-0.0130285
SC	CTL	F13	A	GCCAAGGAAACCATATATATCATGTTAAGGTTTTTCGACGTTTGTTTTCATCACATCAACCAAGGCTGTGTCTCCATA	AKETIYIMLRFFDVCFHHINQGCVSI	1	0	1	not-applicable	not-applicable	not-applicable	1	1	306	TAT	Y	silent	0.0341715	-0.00626702
SC	CTL	F13	B	GCCAAGGAAACCATATATATCATGTTAAGGTTTTTCGACGTTTGTTTTCATCACATCAACCAAGGCTGTGTCTCCATA	AKETIYIMLRFFDVCFHHINQGCVSI	1	0	1	not-applicable	not-applicable	not-applicable	1	1	306	TAT	Y	silent	0.0181606	0.0127725
SC	CTL	F13	C	GCCAAGGAAACCATATATATCATGTTAAGGTTTTTCGACGTTTGTTTTCATCACATCAACCAAGGCTGTGTCTCCATA	AKETIYIMLRFFDVCFHHINQGCVSI	1	0	1	not-applicable	not-applicable	not-applicable	1	1	306	TAT	Y	silent	0.0683159	0.0269922
SC	CTL	F13	A	GCCAAGGAAACCATATCGATCATGTTAAGGTTTTTCGACGTTTGTTTTCATCACATCAACCAAGGCTGTGTCTCCATA	AKETISIMLRFFDVCFHHINQGCVSI	2	1	1	306	S	Y	1	1	306	TCG	S	missense	-0.182	-0.163955
SC	CTL	F13	B	GCCAAGGAAACCATATCGATCATGTTAAGGTTTTTCGACGTTTGTTTTCATCACATCAACCAAGGCTGTGTCTCCATA	AKETISIMLRFFDVCFHHINQGCVSI	2	1	1	306	S	Y	1	1	306	TCG	S	missense	-0.118635	-0.107733
SC	CTL	F13	C	GCCAAGGAAACCATATCGATCATGTTAAGGTTTTTCGACGTTTGTTTTCATCACATCAACCAAGGCTGTGTCTCCATA	AKETISIMLRFFDVCFHHINQGCVSI	2	1	1	306	S	Y	1	1	306	TCG	S	missense	-0.0149933	-0.131557
SC	CTL	F13	A	GCCAAGGAAACCATATCTATCATGTTAAGGTTTTTCGACGTTTGTTTTCATCACATCAACCAAGGCTGTGTCTCCATA	AKETISIMLRFFDVCFHHINQGCVSI	2	1	1	306	S	Y	1	1	306	TCT	S	missense	-0.404847	-0.279964
SC	CTL	F13	B	GCCAAGGAAACCATATCTATCATGTTAAGGTTTTTCGACGTTTGTTTTCATCACATCAACCAAGGCTGTGTCTCCATA	AKETISIMLRFFDVCFHHINQGCVSI	2	1	1	306	S	Y	1	1	306	TCT	S	missense	-0.334438	-0.136119
SC	CTL	F13	C	GCCAAGGAAACCATATCTATCATGTTAAGGTTTTTCGACGTTTGTTTTCATCACATCAACCAAGGCTGTGTCTCCATA	AKETISIMLRFFDVCFHHINQGCVSI	2	1	1	306	S	Y	1	1	306	TCT	S	missense	-0.248375	-0.156521
SC	CTL	F13	A	GCCAAGGAAACCATATGGATCATGTTAAGGTTTTTCGACGTTTGTTTTCATCACATCAACCAAGGCTGTGTCTCCATA	AKETIWIMLRFFDVCFHHINQGCVSI	2	1	1	306	W	Y	1	1	306	TGG	W	missense	-0.0839463	-0.142489
SC	CTL	F13	B	GCCAAGGAAACCATATGGATCATGTTAAGGTTTTTCGACGTTTGTTTTCATCACATCAACCAAGGCTGTGTCTCCATA	AKETIWIMLRFFDVCFHHINQGCVSI	2	1	1	306	W	Y	1	1	306	TGG	W	missense	0.0498366	-0.133191
SC	CTL	F13	C	GCCAAGGAAACCATATGGATCATGTTAAGGTTTTTCGACGTTTGTTTTCATCACATCAACCAAGGCTGTGTCTCCATA	AKETIWIMLRFFDVCFHHINQGCVSI	2	1	1	306	W	Y	1	1	306	TGG	W	missense	-0.158432	-0.172884
SC	CTL	F13	A	GCCAAGGAAACCATATGTATCATGTTAAGGTTTTTCGACGTTTGTTTTCATCACATCAACCAAGGCTGTGTCTCCATA	AKETICIMLRFFDVCFHHINQGCVSI	2	1	1	306	C	Y	1	1	306	TGT	C	missense	-0.273635	-0.163144
SC	CTL	F13	B	GCCAAGGAAACCATATGTATCATGTTAAGGTTTTTCGACGTTTGTTTTCATCACATCAACCAAGGCTGTGTCTCCATA	AKETICIMLRFFDVCFHHINQGCVSI	2	1	1	306	C	Y	1	1	306	TGT	C	missense	-0.146839	-0.2802
SC	CTL	F13	C	GCCAAGGAAACCATATGTATCATGTTAAGGTTTTTCGACGTTTGTTTTCATCACATCAACCAAGGCTGTGTCTCCATA	AKETICIMLRFFDVCFHHINQGCVSI	2	1	1	306	C	Y	1	1	306	TGT	C	missense	-0.0927151	-0.0881837
SC	CTL	F13	A	GCCAAGGAAACCATATTGATCATGTTAAGGTTTTTCGACGTTTGTTTTCATCACATCAACCAAGGCTGTGTCTCCATA	AKETILIMLRFFDVCFHHINQGCVSI	2	1	1	306	L	Y	1	1	306	TTG	L	missense	-0.0707215	-0.25791
SC	CTL	F13	B	GCCAAGGAAACCATATTGATCATGTTAAGGTTTTTCGACGTTTGTTTTCATCACATCAACCAAGGCTGTGTCTCCATA	AKETILIMLRFFDVCFHHINQGCVSI	2	1	1	306	L	Y	1	1	306	TTG	L	missense	-0.15524	-0.126699
SC	CTL	F13	C	GCCAAGGAAACCATATTGATCATGTTAAGGTTTTTCGACGTTTGTTTTCATCACATCAACCAAGGCTGTGTCTCCATA	AKETILIMLRFFDVCFHHINQGCVSI	2	1	1	306	L	Y	1	1	306	TTG	L	missense	-0.131171	-0.149309
SC	CTL	F13	A	GCCAAGGAAACCATATTTATCATGTTAAGGTTTTTCGACGTTTGTTTTCATCACATCAACCAAGGCTGTGTCTCCATA	AKETIFIMLRFFDVCFHHINQGCVSI	2	1	1	306	F	Y	1	1	306	TTT	F	missense	-0.137347	-0.0726789
SC	CTL	F13	B	GCCAAGGAAACCATATTTATCATGTTAAGGTTTTTCGACGTTTGTTTTCATCACATCAACCAAGGCTGTGTCTCCATA	AKETIFIMLRFFDVCFHHINQGCVSI	2	1	1	306	F	Y	1	1	306	TTT	F	missense	-0.118783	-0.121893
SC	CTL	F13	C	GCCAAGGAAACCATATTTATCATGTTAAGGTTTTTCGACGTTTGTTTTCATCACATCAACCAAGGCTGTGTCTCCATA	AKETIFIMLRFFDVCFHHINQGCVSI	2	1	1	306	F	Y	1	1	306	TTT	F	missense	-0.0898409	-0.101117
SC	CTL	F13	A	GCCAAGGAAACCATATACAAGATGTTAAGGTTTTTCGACGTTTGTTTTCATCACATCAACCAAGGCTGTGTCTCCATA	AKETIYKMLRFFDVCFHHINQGCVSI	2	1	1	307	K	I	1	1	307	AAG	K	missense	-0.399463	-0.13344
SC	CTL	F13	B	GCCAAGGAAACCATATACAAGATGTTAAGGTTTTTCGACGTTTGTTTTCATCACATCAACCAAGGCTGTGTCTCCATA	AKETIYKMLRFFDVCFHHINQGCVSI	2	1	1	307	K	I	1	1	307	AAG	K	missense	-0.146839	-0.242636
SC	CTL	F13	C	GCCAAGGAAACCATATACAAGATGTTAAGGTTTTTCGACGTTTGTTTTCATCACATCAACCAAGGCTGTGTCTCCATA	AKETIYKMLRFFDVCFHHINQGCVSI	2	1	1	307	K	I	1	1	307	AAG	K	missense	-0.185543	-0.173807
SC	CTL	F13	A	GCCAAGGAAACCATATACAATATGTTAAGGTTTTTCGACGTTTGTTTTCATCACATCAACCAAGGCTGTGTCTCCATA	AKETIYNMLRFFDVCFHHINQGCVSI	2	1	1	307	N	I	1	1	307	AAT	N	missense	-0.528137	-0.365459
SC	CTL	F13	B	GCCAAGGAAACCATATACAATATGTTAAGGTTTTTCGACGTTTGTTTTCATCACATCAACCAAGGCTGTGTCTCCATA	AKETIYNMLRFFDVCFHHINQGCVSI	2	1	1	307	N	I	1	1	307	AAT	N	missense	-0.279358	-0.185993
SC	CTL	F13	C	GCCAAGGAAACCATATACAATATGTTAAGGTTTTTCGACGTTTGTTTTCATCACATCAACCAAGGCTGTGTCTCCATA	AKETIYNMLRFFDVCFHHINQGCVSI	2	1	1	307	N	I	1	1	307	AAT	N	missense	-0.474195	-0.188699
SC	CTL	F13	A	GCCAAGGAAACCATATACACGATGTTAAGGTTTTTCGACGTTTGTTTTCATCACATCAACCAAGGCTGTGTCTCCATA	AKETIYTMLRFFDVCFHHINQGCVSI	2	1	1	307	T	I	1	1	307	ACG	T	missense	-0.33887	-0.0462462
SC	CTL	F13	B	GCCAAGGAAACCATATACACGATGTTAAGGTTTTTCGACGTTTGTTTTCATCACATCAACCAAGGCTGTGTCTCCATA	AKETIYTMLRFFDVCFHHINQGCVSI	2	1	1	307	T	I	1	1	307	ACG	T	missense	-0.225092	-0.309551
SC	CTL	F13	C	GCCAAGGAAACCATATACACGATGTTAAGGTTTTTCGACGTTTGTTTTCATCACATCAACCAAGGCTGTGTCTCCATA	AKETIYTMLRFFDVCFHHINQGCVSI	2	1	1	307	T	I	1	1	307	ACG	T	missense	-0.105796	-0.186513
SC	CTL	F13	A	GCCAAGGAAACCATATACACTATGTTAAGGTTTTTCGACGTTTGTTTTCATCACATCAACCAAGGCTGTGTCTCCATA	AKETIYTMLRFFDVCFHHINQGCVSI	2	1	1	307	T	I	1	1	307	ACT	T	missense	-0.0622688	-0.012397
SC	CTL	F13	B	GCCAAGGAAACCATATACACTATGTTAAGGTTTTTCGACGTTTGTTTTCATCACATCAACCAAGGCTGTGTCTCCATA	AKETIYTMLRFFDVCFHHINQGCVSI	2	1	1	307	T	I	1	1	307	ACT	T	missense	0.00171688	-0.0363548
SC	CTL	F13	C	GCCAAGGAAACCATATACACTATGTTAAGGTTTTTCGACGTTTGTTTTCATCACATCAACCAAGGCTGTGTCTCCATA	AKETIYTMLRFFDVCFHHINQGCVSI	2	1	1	307	T	I	1	1	307	ACT	T	missense	0.0709243	0.00371226
SC	CTL	F13	A	GCCAAGGAAACCATATACAGGATGTTAAGGTTTTTCGACGTTTGTTTTCATCACATCAACCAAGGCTGTGTCTCCATA	AKETIYRMLRFFDVCFHHINQGCVSI	2	1	1	307	R	I	1	1	307	AGG	R	missense	-0.321328	-0.353912
SC	CTL	F13	B	GCCAAGGAAACCATATACAGGATGTTAAGGTTTTTCGACGTTTGTTTTCATCACATCAACCAAGGCTGTGTCTCCATA	AKETIYRMLRFFDVCFHHINQGCVSI	2	1	1	307	R	I	1	1	307	AGG	R	missense	-0.285105	-0.649193
SC	CTL	F13	C	GCCAAGGAAACCATATACAGGATGTTAAGGTTTTTCGACGTTTGTTTTCATCACATCAACCAAGGCTGTGTCTCCATA	AKETIYRMLRFFDVCFHHINQGCVSI	2	1	1	307	R	I	1	1	307	AGG	R	missense	-0.25596	-0.313006
SC	CTL	F13	A	GCCAAGGAAACCATATACAGTATGTTAAGGTTTTTCGACGTTTGTTTTCATCACATCAACCAAGGCTGTGTCTCCATA	AKETIYSMLRFFDVCFHHINQGCVSI	2	1	1	307	S	I	1	1	307	AGT	S	missense	-0.036435	-0.109013
SC	CTL	F13	B	GCCAAGGAAACCATATACAGTATGTTAAGGTTTTTCGACGTTTGTTTTCATCACATCAACCAAGGCTGTGTCTCCATA	AKETIYSMLRFFDVCFHHINQGCVSI	2	1	1	307	S	I	1	1	307	AGT	S	missense	-0.0746179	-0.088678
SC	CTL	F13	C	GCCAAGGAAACCATATACAGTATGTTAAGGTTTTTCGACGTTTGTTTTCATCACATCAACCAAGGCTGTGTCTCCATA	AKETIYSMLRFFDVCFHHINQGCVSI	2	1	1	307	S	I	1	1	307	AGT	S	missense	-0.0233477	-0.0520958
SC	CTL	F13	A	GCCAAGGAAACCATATACATGATGTTAAGGTTTTTCGACGTTTGTTTTCATCACATCAACCAAGGCTGTGTCTCCATA	AKETIYMMLRFFDVCFHHINQGCVSI	1	1	1	307	M	I	1	1	307	ATG	M	missense	-0.28336	-0.107802
SC	CTL	F13	B	GCCAAGGAAACCATATACATGATGTTAAGGTTTTTCGACGTTTGTTTTCATCACATCAACCAAGGCTGTGTCTCCATA	AKETIYMMLRFFDVCFHHINQGCVSI	1	1	1	307	M	I	1	1	307	ATG	M	missense	-0.158453	-0.0608458
SC	CTL	F13	C	GCCAAGGAAACCATATACATGATGTTAAGGTTTTTCGACGTTTGTTTTCATCACATCAACCAAGGCTGTGTCTCCATA	AKETIYMMLRFFDVCFHHINQGCVSI	1	1	1	307	M	I	1	1	307	ATG	M	missense	-0.182764	-0.136105
SC	CTL	F13	A	GCCAAGGAAACCATATACATTATGTTAAGGTTTTTCGACGTTTGTTTTCATCACATCAACCAAGGCTGTGTCTCCATA	AKETIYIMLRFFDVCFHHINQGCVSI	1	0	1	not-applicable	not-applicable	not-applicable	1	1	307	ATT	I	silent	0.0303392	0.019737
SC	CTL	F13	B	GCCAAGGAAACCATATACATTATGTTAAGGTTTTTCGACGTTTGTTTTCATCACATCAACCAAGGCTGTGTCTCCATA	AKETIYIMLRFFDVCFHHINQGCVSI	1	0	1	not-applicable	not-applicable	not-applicable	1	1	307	ATT	I	silent	0.141184	-0.0290212
SC	CTL	F13	C	GCCAAGGAAACCATATACATTATGTTAAGGTTTTTCGACGTTTGTTTTCATCACATCAACCAAGGCTGTGTCTCCATA	AKETIYIMLRFFDVCFHHINQGCVSI	1	0	1	not-applicable	not-applicable	not-applicable	1	1	307	ATT	I	silent	0.279947	0.123945
SC	CTL	F13	A	GCCAAGGAAACCATATACCAGATGTTAAGGTTTTTCGACGTTTGTTTTCATCACATCAACCAAGGCTGTGTCTCCATA	AKETIYQMLRFFDVCFHHINQGCVSI	3	1	1	307	Q	I	1	1	307	CAG	Q	missense	-0.0926971	-0.121893
SC	CTL	F13	B	GCCAAGGAAACCATATACCAGATGTTAAGGTTTTTCGACGTTTGTTTTCATCACATCAACCAAGGCTGTGTCTCCATA	AKETIYQMLRFFDVCFHHINQGCVSI	3	1	1	307	Q	I	1	1	307	CAG	Q	missense	-0.0331886	-0.0832605
SC	CTL	F13	C	GCCAAGGAAACCATATACCAGATGTTAAGGTTTTTCGACGTTTGTTTTCATCACATCAACCAAGGCTGTGTCTCCATA	AKETIYQMLRFFDVCFHHINQGCVSI	3	1	1	307	Q	I	1	1	307	CAG	Q	missense	-0.000939274	0.00777924
SC	CTL	F13	A	GCCAAGGAAACCATATACCATATGTTAAGGTTTTTCGACGTTTGTTTTCATCACATCAACCAAGGCTGTGTCTCCATA	AKETIYHMLRFFDVCFHHINQGCVSI	3	1	1	307	H	I	1	1	307	CAT	H	missense	-0.17685	0.0383261
SC	CTL	F13	B	GCCAAGGAAACCATATACCATATGTTAAGGTTTTTCGACGTTTGTTTTCATCACATCAACCAAGGCTGTGTCTCCATA	AKETIYHMLRFFDVCFHHINQGCVSI	3	1	1	307	H	I	1	1	307	CAT	H	missense	-0.233901	-0.103088
SC	CTL	F13	C	GCCAAGGAAACCATATACCATATGTTAAGGTTTTTCGACGTTTGTTTTCATCACATCAACCAAGGCTGTGTCTCCATA	AKETIYHMLRFFDVCFHHINQGCVSI	3	1	1	307	H	I	1	1	307	CAT	H	missense	-0.181906	-0.0969738
SC	CTL	F13	A	GCCAAGGAAACCATATACCCGATGTTAAGGTTTTTCGACGTTTGTTTTCATCACATCAACCAAGGCTGTGTCTCCATA	AKETIYPMLRFFDVCFHHINQGCVSI	3	1	1	307	P	I	1	1	307	CCG	P	missense	0.0529044	-0.0304203
SC	CTL	F13	B	GCCAAGGAAACCATATACCCGATGTTAAGGTTTTTCGACGTTTGTTTTCATCACATCAACCAAGGCTGTGTCTCCATA	AKETIYPMLRFFDVCFHHINQGCVSI	3	1	1	307	P	I	1	1	307	CCG	P	missense	0.0438658	-0.0323789
SC	CTL	F13	C	GCCAAGGAAACCATATACCCGATGTTAAGGTTTTTCGACGTTTGTTTTCATCACATCAACCAAGGCTGTGTCTCCATA	AKETIYPMLRFFDVCFHHINQGCVSI	3	1	1	307	P	I	1	1	307	CCG	P	missense	0.142754	0.0806823
SC	CTL	F13	A	GCCAAGGAAACCATATACCCTATGTTAAGGTTTTTCGACGTTTGTTTTCATCACATCAACCAAGGCTGTGTCTCCATA	AKETIYPMLRFFDVCFHHINQGCVSI	3	1	1	307	P	I	1	1	307	CCT	P	missense	-0.394886	-0.233051
SC	CTL	F13	B	GCCAAGGAAACCATATACCCTATGTTAAGGTTTTTCGACGTTTGTTTTCATCACATCAACCAAGGCTGTGTCTCCATA	AKETIYPMLRFFDVCFHHINQGCVSI	3	1	1	307	P	I	1	1	307	CCT	P	missense	-0.30038	-0.343944
SC	CTL	F13	C	GCCAAGGAAACCATATACCCTATGTTAAGGTTTTTCGACGTTTGTTTTCATCACATCAACCAAGGCTGTGTCTCCATA	AKETIYPMLRFFDVCFHHINQGCVSI	3	1	1	307	P	I	1	1	307	CCT	P	missense	-0.369324	-0.172343
SC	CTL	F13	A	GCCAAGGAAACCATATACCGGATGTTAAGGTTTTTCGACGTTTGTTTTCATCACATCAACCAAGGCTGTGTCTCCATA	AKETIYRMLRFFDVCFHHINQGCVSI	3	1	1	307	R	I	1	1	307	CGG	R	missense	-0.412493	-0.282272
SC	CTL	F13	B	GCCAAGGAAACCATATACCGGATGTTAAGGTTTTTCGACGTTTGTTTTCATCACATCAACCAAGGCTGTGTCTCCATA	AKETIYRMLRFFDVCFHHINQGCVSI	3	1	1	307	R	I	1	1	307	CGG	R	missense	-0.0734358	-0.419365
SC	CTL	F13	C	GCCAAGGAAACCATATACCGGATGTTAAGGTTTTTCGACGTTTGTTTTCATCACATCAACCAAGGCTGTGTCTCCATA	AKETIYRMLRFFDVCFHHINQGCVSI	3	1	1	307	R	I	1	1	307	CGG	R	missense	-0.127685	-0.240782
SC	CTL	F13	A	GCCAAGGAAACCATATACCGTATGTTAAGGTTTTTCGACGTTTGTTTTCATCACATCAACCAAGGCTGTGTCTCCATA	AKETIYRMLRFFDVCFHHINQGCVSI	3	1	1	307	R	I	1	1	307	CGT	R	missense	-0.185298	-0.176737
SC	CTL	F13	B	GCCAAGGAAACCATATACCGTATGTTAAGGTTTTTCGACGTTTGTTTTCATCACATCAACCAAGGCTGTGTCTCCATA	AKETIYRMLRFFDVCFHHINQGCVSI	3	1	1	307	R	I	1	1	307	CGT	R	missense	-0.156164	-0.169636
SC	CTL	F13	C	GCCAAGGAAACCATATACCGTATGTTAAGGTTTTTCGACGTTTGTTTTCATCACATCAACCAAGGCTGTGTCTCCATA	AKETIYRMLRFFDVCFHHINQGCVSI	3	1	1	307	R	I	1	1	307	CGT	R	missense	0.0971145	0.0059343
SC	CTL	F13	A	GCCAAGGAAACCATATACCTGATGTTAAGGTTTTTCGACGTTTGTTTTCATCACATCAACCAAGGCTGTGTCTCCATA	AKETIYLMLRFFDVCFHHINQGCVSI	2	1	1	307	L	I	1	1	307	CTG	L	missense	-0.05977	-0.0960936
SC	CTL	F13	B	GCCAAGGAAACCATATACCTGATGTTAAGGTTTTTCGACGTTTGTTTTCATCACATCAACCAAGGCTGTGTCTCCATA	AKETIYLMLRFFDVCFHHINQGCVSI	2	1	1	307	L	I	1	1	307	CTG	L	missense	-0.0371618	-0.0648473
SC	CTL	F13	C	GCCAAGGAAACCATATACCTGATGTTAAGGTTTTTCGACGTTTGTTTTCATCACATCAACCAAGGCTGTGTCTCCATA	AKETIYLMLRFFDVCFHHINQGCVSI	2	1	1	307	L	I	1	1	307	CTG	L	missense	-0.125047	-0.0872914
SC	CTL	F13	A	GCCAAGGAAACCATATACCTTATGTTAAGGTTTTTCGACGTTTGTTTTCATCACATCAACCAAGGCTGTGTCTCCATA	AKETIYLMLRFFDVCFHHINQGCVSI	2	1	1	307	L	I	1	1	307	CTT	L	missense	-0.0862079	-0.0242474
SC	CTL	F13	B	GCCAAGGAAACCATATACCTTATGTTAAGGTTTTTCGACGTTTGTTTTCATCACATCAACCAAGGCTGTGTCTCCATA	AKETIYLMLRFFDVCFHHINQGCVSI	2	1	1	307	L	I	1	1	307	CTT	L	missense	-0.0571853	-0.0444057
SC	CTL	F13	C	GCCAAGGAAACCATATACCTTATGTTAAGGTTTTTCGACGTTTGTTTTCATCACATCAACCAAGGCTGTGTCTCCATA	AKETIYLMLRFFDVCFHHINQGCVSI	2	1	1	307	L	I	1	1	307	CTT	L	missense	-0.124978	-0.0755148
SC	CTL	F13	A	GCCAAGGAAACCATATACGAGATGTTAAGGTTTTTCGACGTTTGTTTTCATCACATCAACCAAGGCTGTGTCTCCATA	AKETIYEMLRFFDVCFHHINQGCVSI	3	1	1	307	E	I	1	1	307	GAG	E	missense	-0.46769	-0.395973
SC	CTL	F13	B	GCCAAGGAAACCATATACGAGATGTTAAGGTTTTTCGACGTTTGTTTTCATCACATCAACCAAGGCTGTGTCTCCATA	AKETIYEMLRFFDVCFHHINQGCVSI	3	1	1	307	E	I	1	1	307	GAG	E	missense	-0.305196	-0.297937
SC	CTL	F13	C	GCCAAGGAAACCATATACGAGATGTTAAGGTTTTTCGACGTTTGTTTTCATCACATCAACCAAGGCTGTGTCTCCATA	AKETIYEMLRFFDVCFHHINQGCVSI	3	1	1	307	E	I	1	1	307	GAG	E	missense	-0.52193	-0.248555
SC	CTL	F13	A	GCCAAGGAAACCATATACGATATGTTAAGGTTTTTCGACGTTTGTTTTCATCACATCAACCAAGGCTGTGTCTCCATA	AKETIYDMLRFFDVCFHHINQGCVSI	3	1	1	307	D	I	1	1	307	GAT	D	missense	-0.407876	-0.395973
SC	CTL	F13	B	GCCAAGGAAACCATATACGATATGTTAAGGTTTTTCGACGTTTGTTTTCATCACATCAACCAAGGCTGTGTCTCCATA	AKETIYDMLRFFDVCFHHINQGCVSI	3	1	1	307	D	I	1	1	307	GAT	D	missense	-0.421222	-0.171345
SC	CTL	F13	C	GCCAAGGAAACCATATACGATATGTTAAGGTTTTTCGACGTTTGTTTTCATCACATCAACCAAGGCTGTGTCTCCATA	AKETIYDMLRFFDVCFHHINQGCVSI	3	1	1	307	D	I	1	1	307	GAT	D	missense	-0.444923	-0.225204
SC	CTL	F13	A	GCCAAGGAAACCATATACGCGATGTTAAGGTTTTTCGACGTTTGTTTTCATCACATCAACCAAGGCTGTGTCTCCATA	AKETIYAMLRFFDVCFHHINQGCVSI	3	1	1	307	A	I	1	1	307	GCG	A	missense	-0.190174	-0.153291
SC	CTL	F13	B	GCCAAGGAAACCATATACGCGATGTTAAGGTTTTTCGACGTTTGTTTTCATCACATCAACCAAGGCTGTGTCTCCATA	AKETIYAMLRFFDVCFHHINQGCVSI	3	1	1	307	A	I	1	1	307	GCG	A	missense	-0.139364	-0.169808
SC	CTL	F13	C	GCCAAGGAAACCATATACGCGATGTTAAGGTTTTTCGACGTTTGTTTTCATCACATCAACCAAGGCTGTGTCTCCATA	AKETIYAMLRFFDVCFHHINQGCVSI	3	1	1	307	A	I	1	1	307	GCG	A	missense	0.0449765	-0.0321343
SC	CTL	F13	A	GCCAAGGAAACCATATACGCTATGTTAAGGTTTTTCGACGTTTGTTTTCATCACATCAACCAAGGCTGTGTCTCCATA	AKETIYAMLRFFDVCFHHINQGCVSI	3	1	1	307	A	I	1	1	307	GCT	A	missense	-0.189047	-0.144242
SC	CTL	F13	B	GCCAAGGAAACCATATACGCTATGTTAAGGTTTTTCGACGTTTGTTTTCATCACATCAACCAAGGCTGTGTCTCCATA	AKETIYAMLRFFDVCFHHINQGCVSI	3	1	1	307	A	I	1	1	307	GCT	A	missense	-0.146611	-0.138311
SC	CTL	F13	C	GCCAAGGAAACCATATACGCTATGTTAAGGTTTTTCGACGTTTGTTTTCATCACATCAACCAAGGCTGTGTCTCCATA	AKETIYAMLRFFDVCFHHINQGCVSI	3	1	1	307	A	I	1	1	307	GCT	A	missense	-0.13247	-0.0835195
SC	CTL	F13	A	GCCAAGGAAACCATATACGGGATGTTAAGGTTTTTCGACGTTTGTTTTCATCACATCAACCAAGGCTGTGTCTCCATA	AKETIYGMLRFFDVCFHHINQGCVSI	3	1	1	307	G	I	1	1	307	GGG	G	missense	-0.283796	-0.24945
SC	CTL	F13	B	GCCAAGGAAACCATATACGGGATGTTAAGGTTTTTCGACGTTTGTTTTCATCACATCAACCAAGGCTGTGTCTCCATA	AKETIYGMLRFFDVCFHHINQGCVSI	3	1	1	307	G	I	1	1	307	GGG	G	missense	-0.228032	-0.297937
SC	CTL	F13	C	GCCAAGGAAACCATATACGGGATGTTAAGGTTTTTCGACGTTTGTTTTCATCACATCAACCAAGGCTGTGTCTCCATA	AKETIYGMLRFFDVCFHHINQGCVSI	3	1	1	307	G	I	1	1	307	GGG	G	missense	-0.26908	-0.158346
SC	CTL	F13	A	GCCAAGGAAACCATATACGGTATGTTAAGGTTTTTCGACGTTTGTTTTCATCACATCAACCAAGGCTGTGTCTCCATA	AKETIYGMLRFFDVCFHHINQGCVSI	3	1	1	307	G	I	1	1	307	GGT	G	missense	-0.255749	-0.20929
SC	CTL	F13	B	GCCAAGGAAACCATATACGGTATGTTAAGGTTTTTCGACGTTTGTTTTCATCACATCAACCAAGGCTGTGTCTCCATA	AKETIYGMLRFFDVCFHHINQGCVSI	3	1	1	307	G	I	1	1	307	GGT	G	missense	-0.23521	-0.248819
SC	CTL	F13	C	GCCAAGGAAACCATATACGGTATGTTAAGGTTTTTCGACGTTTGTTTTCATCACATCAACCAAGGCTGTGTCTCCATA	AKETIYGMLRFFDVCFHHINQGCVSI	3	1	1	307	G	I	1	1	307	GGT	G	missense	-0.0855316	-0.271668
SC	CTL	F13	A	GCCAAGGAAACCATATACGTGATGTTAAGGTTTTTCGACGTTTGTTTTCATCACATCAACCAAGGCTGTGTCTCCATA	AKETIYVMLRFFDVCFHHINQGCVSI	2	1	1	307	V	I	1	1	307	GTG	V	missense	-0.101479	-0.031256
SC	CTL	F13	B	GCCAAGGAAACCATATACGTGATGTTAAGGTTTTTCGACGTTTGTTTTCATCACATCAACCAAGGCTGTGTCTCCATA	AKETIYVMLRFFDVCFHHINQGCVSI	2	1	1	307	V	I	1	1	307	GTG	V	missense	0.00551565	-0.00402956
SC	CTL	F13	C	GCCAAGGAAACCATATACGTGATGTTAAGGTTTTTCGACGTTTGTTTTCATCACATCAACCAAGGCTGTGTCTCCATA	AKETIYVMLRFFDVCFHHINQGCVSI	2	1	1	307	V	I	1	1	307	GTG	V	missense	-0.0650899	-0.0477338
SC	CTL	F13	A	GCCAAGGAAACCATATACGTTATGTTAAGGTTTTTCGACGTTTGTTTTCATCACATCAACCAAGGCTGTGTCTCCATA	AKETIYVMLRFFDVCFHHINQGCVSI	2	1	1	307	V	I	1	1	307	GTT	V	missense	-0.0183557	0.00499874
SC	CTL	F13	B	GCCAAGGAAACCATATACGTTATGTTAAGGTTTTTCGACGTTTGTTTTCATCACATCAACCAAGGCTGTGTCTCCATA	AKETIYVMLRFFDVCFHHINQGCVSI	2	1	1	307	V	I	1	1	307	GTT	V	missense	0.297367	-0.10478
SC	CTL	F13	C	GCCAAGGAAACCATATACGTTATGTTAAGGTTTTTCGACGTTTGTTTTCATCACATCAACCAAGGCTGTGTCTCCATA	AKETIYVMLRFFDVCFHHINQGCVSI	2	1	1	307	V	I	1	1	307	GTT	V	missense	0.682249	0.179926
SC	CTL	F13	A	GCCAAGGAAACCATATACTAGATGTTAAGGTTTTTCGACGTTTGTTTTCATCACATCAACCAAGGCTGTGTCTCCATA	AKETIY*MLRFFDVCFHHINQGCVSI	3	1	1	307	*	I	1	1	307	TAG	*	nonsense	0.0208107	0.0239488
SC	CTL	F13	B	GCCAAGGAAACCATATACTAGATGTTAAGGTTTTTCGACGTTTGTTTTCATCACATCAACCAAGGCTGTGTCTCCATA	AKETIY*MLRFFDVCFHHINQGCVSI	3	1	1	307	*	I	1	1	307	TAG	*	nonsense	0.00754727	-0.0326016
SC	CTL	F13	C	GCCAAGGAAACCATATACTAGATGTTAAGGTTTTTCGACGTTTGTTTTCATCACATCAACCAAGGCTGTGTCTCCATA	AKETIY*MLRFFDVCFHHINQGCVSI	3	1	1	307	*	I	1	1	307	TAG	*	nonsense	0.0156159	-0.0216062
SC	CTL	F13	A	GCCAAGGAAACCATATACTATATGTTAAGGTTTTTCGACGTTTGTTTTCATCACATCAACCAAGGCTGTGTCTCCATA	AKETIYYMLRFFDVCFHHINQGCVSI	3	1	1	307	Y	I	1	1	307	TAT	Y	missense	-0.0849049	-0.097163
SC	CTL	F13	B	GCCAAGGAAACCATATACTATATGTTAAGGTTTTTCGACGTTTGTTTTCATCACATCAACCAAGGCTGTGTCTCCATA	AKETIYYMLRFFDVCFHHINQGCVSI	3	1	1	307	Y	I	1	1	307	TAT	Y	missense	-0.0470033	-0.0442049
SC	CTL	F13	C	GCCAAGGAAACCATATACTATATGTTAAGGTTTTTCGACGTTTGTTTTCATCACATCAACCAAGGCTGTGTCTCCATA	AKETIYYMLRFFDVCFHHINQGCVSI	3	1	1	307	Y	I	1	1	307	TAT	Y	missense	-0.0206363	-0.0585083
SC	CTL	F13	A	GCCAAGGAAACCATATACTCGATGTTAAGGTTTTTCGACGTTTGTTTTCATCACATCAACCAAGGCTGTGTCTCCATA	AKETIYSMLRFFDVCFHHINQGCVSI	3	1	1	307	S	I	1	1	307	TCG	S	missense	-0.360774	-0.195627
SC	CTL	F13	B	GCCAAGGAAACCATATACTCGATGTTAAGGTTTTTCGACGTTTGTTTTCATCACATCAACCAAGGCTGTGTCTCCATA	AKETIYSMLRFFDVCFHHINQGCVSI	3	1	1	307	S	I	1	1	307	TCG	S	missense	-0.151158	-0.216686
SC	CTL	F13	C	GCCAAGGAAACCATATACTCGATGTTAAGGTTTTTCGACGTTTGTTTTCATCACATCAACCAAGGCTGTGTCTCCATA	AKETIYSMLRFFDVCFHHINQGCVSI	3	1	1	307	S	I	1	1	307	TCG	S	missense	-0.186939	-0.257317
SC	CTL	F13	A	GCCAAGGAAACCATATACTCTATGTTAAGGTTTTTCGACGTTTGTTTTCATCACATCAACCAAGGCTGTGTCTCCATA	AKETIYSMLRFFDVCFHHINQGCVSI	3	1	1	307	S	I	1	1	307	TCT	S	missense	-0.399696	-0.158555
SC	CTL	F13	B	GCCAAGGAAACCATATACTCTATGTTAAGGTTTTTCGACGTTTGTTTTCATCACATCAACCAAGGCTGTGTCTCCATA	AKETIYSMLRFFDVCFHHINQGCVSI	3	1	1	307	S	I	1	1	307	TCT	S	missense	-0.165645	-0.336461
SC	CTL	F13	C	GCCAAGGAAACCATATACTCTATGTTAAGGTTTTTCGACGTTTGTTTTCATCACATCAACCAAGGCTGTGTCTCCATA	AKETIYSMLRFFDVCFHHINQGCVSI	3	1	1	307	S	I	1	1	307	TCT	S	missense	-0.264232	-0.195694
SC	CTL	F13	A	GCCAAGGAAACCATATACTGGATGTTAAGGTTTTTCGACGTTTGTTTTCATCACATCAACCAAGGCTGTGTCTCCATA	AKETIYWMLRFFDVCFHHINQGCVSI	3	1	1	307	W	I	1	1	307	TGG	W	missense	-0.223299	-0.10218
SC	CTL	F13	B	GCCAAGGAAACCATATACTGGATGTTAAGGTTTTTCGACGTTTGTTTTCATCACATCAACCAAGGCTGTGTCTCCATA	AKETIYWMLRFFDVCFHHINQGCVSI	3	1	1	307	W	I	1	1	307	TGG	W	missense	-0.0375657	-0.157392
SC	CTL	F13	C	GCCAAGGAAACCATATACTGGATGTTAAGGTTTTTCGACGTTTGTTTTCATCACATCAACCAAGGCTGTGTCTCCATA	AKETIYWMLRFFDVCFHHINQGCVSI	3	1	1	307	W	I	1	1	307	TGG	W	missense	-0.107633	-0.04455
SC	CTL	F13	A	GCCAAGGAAACCATATACTGTATGTTAAGGTTTTTCGACGTTTGTTTTCATCACATCAACCAAGGCTGTGTCTCCATA	AKETIYCMLRFFDVCFHHINQGCVSI	3	1	1	307	C	I	1	1	307	TGT	C	missense	0.0387414	-0.00575598
SC	CTL	F13	B	GCCAAGGAAACCATATACTGTATGTTAAGGTTTTTCGACGTTTGTTTTCATCACATCAACCAAGGCTGTGTCTCCATA	AKETIYCMLRFFDVCFHHINQGCVSI	3	1	1	307	C	I	1	1	307	TGT	C	missense	-0.0534434	-0.0212239
SC	CTL	F13	C	GCCAAGGAAACCATATACTGTATGTTAAGGTTTTTCGACGTTTGTTTTCATCACATCAACCAAGGCTGTGTCTCCATA	AKETIYCMLRFFDVCFHHINQGCVSI	3	1	1	307	C	I	1	1	307	TGT	C	missense	0.0248662	0.00437974
SC	CTL	F13	A	GCCAAGGAAACCATATACTTGATGTTAAGGTTTTTCGACGTTTGTTTTCATCACATCAACCAAGGCTGTGTCTCCATA	AKETIYLMLRFFDVCFHHINQGCVSI	2	1	1	307	L	I	1	1	307	TTG	L	missense	-0.0656285	-0.0403983
SC	CTL	F13	B	GCCAAGGAAACCATATACTTGATGTTAAGGTTTTTCGACGTTTGTTTTCATCACATCAACCAAGGCTGTGTCTCCATA	AKETIYLMLRFFDVCFHHINQGCVSI	2	1	1	307	L	I	1	1	307	TTG	L	missense	-0.0941402	-0.0404247
SC	CTL	F13	C	GCCAAGGAAACCATATACTTGATGTTAAGGTTTTTCGACGTTTGTTTTCATCACATCAACCAAGGCTGTGTCTCCATA	AKETIYLMLRFFDVCFHHINQGCVSI	2	1	1	307	L	I	1	1	307	TTG	L	missense	-0.102785	-0.0393522
SC	CTL	F13	A	GCCAAGGAAACCATATACTTTATGTTAAGGTTTTTCGACGTTTGTTTTCATCACATCAACCAAGGCTGTGTCTCCATA	AKETIYFMLRFFDVCFHHINQGCVSI	2	1	1	307	F	I	1	1	307	TTT	F	missense	-0.0529189	-0.0387345
SC	CTL	F13	B	GCCAAGGAAACCATATACTTTATGTTAAGGTTTTTCGACGTTTGTTTTCATCACATCAACCAAGGCTGTGTCTCCATA	AKETIYFMLRFFDVCFHHINQGCVSI	2	1	1	307	F	I	1	1	307	TTT	F	missense	-0.0652759	-0.0591628
SC	CTL	F13	C	GCCAAGGAAACCATATACTTTATGTTAAGGTTTTTCGACGTTTGTTTTCATCACATCAACCAAGGCTGTGTCTCCATA	AKETIYFMLRFFDVCFHHINQGCVSI	2	1	1	307	F	I	1	1	307	TTT	F	missense	-0.0724129	-0.0359972
SC	CTL	F13	A	GCCAAGGAAACCATATACATCAAGTTAAGGTTTTTCGACGTTTGTTTTCATCACATCAACCAAGGCTGTGTCTCCATA	AKETIYIKLRFFDVCFHHINQGCVSI	1	1	1	308	K	M	1	1	308	AAG	K	missense	-0.0441388	-0.0282325
SC	CTL	F13	B	GCCAAGGAAACCATATACATCAAGTTAAGGTTTTTCGACGTTTGTTTTCATCACATCAACCAAGGCTGTGTCTCCATA	AKETIYIKLRFFDVCFHHINQGCVSI	1	1	1	308	K	M	1	1	308	AAG	K	missense	-0.0494382	-0.0119145
SC	CTL	F13	C	GCCAAGGAAACCATATACATCAAGTTAAGGTTTTTCGACGTTTGTTTTCATCACATCAACCAAGGCTGTGTCTCCATA	AKETIYIKLRFFDVCFHHINQGCVSI	1	1	1	308	K	M	1	1	308	AAG	K	missense	0.0592374	-0.0274491
SC	CTL	F13	A	GCCAAGGAAACCATATACATCAATTTAAGGTTTTTCGACGTTTGTTTTCATCACATCAACCAAGGCTGTGTCTCCATA	AKETIYINLRFFDVCFHHINQGCVSI	2	1	1	308	N	M	1	1	308	AAT	N	missense	-0.24396	-0.135193
SC	CTL	F13	B	GCCAAGGAAACCATATACATCAATTTAAGGTTTTTCGACGTTTGTTTTCATCACATCAACCAAGGCTGTGTCTCCATA	AKETIYINLRFFDVCFHHINQGCVSI	2	1	1	308	N	M	1	1	308	AAT	N	missense	-0.0257364	-0.0801715
SC	CTL	F13	C	GCCAAGGAAACCATATACATCAATTTAAGGTTTTTCGACGTTTGTTTTCATCACATCAACCAAGGCTGTGTCTCCATA	AKETIYINLRFFDVCFHHINQGCVSI	2	1	1	308	N	M	1	1	308	AAT	N	missense	-0.0974835	-0.0996407
SC	CTL	F13	A	GCCAAGGAAACCATATACATCACGTTAAGGTTTTTCGACGTTTGTTTTCATCACATCAACCAAGGCTGTGTCTCCATA	AKETIYITLRFFDVCFHHINQGCVSI	1	1	1	308	T	M	1	1	308	ACG	T	missense	-0.214182	0.0605766
SC	CTL	F13	B	GCCAAGGAAACCATATACATCACGTTAAGGTTTTTCGACGTTTGTTTTCATCACATCAACCAAGGCTGTGTCTCCATA	AKETIYITLRFFDVCFHHINQGCVSI	1	1	1	308	T	M	1	1	308	ACG	T	missense	0.0671226	0.128112
SC	CTL	F13	C	GCCAAGGAAACCATATACATCACGTTAAGGTTTTTCGACGTTTGTTTTCATCACATCAACCAAGGCTGTGTCTCCATA	AKETIYITLRFFDVCFHHINQGCVSI	1	1	1	308	T	M	1	1	308	ACG	T	missense	-0.229828	-0.0822212
SC	CTL	F13	A	GCCAAGGAAACCATATACATCACTTTAAGGTTTTTCGACGTTTGTTTTCATCACATCAACCAAGGCTGTGTCTCCATA	AKETIYITLRFFDVCFHHINQGCVSI	2	1	1	308	T	M	1	1	308	ACT	T	missense	-0.417048	-0.28455
SC	CTL	F13	B	GCCAAGGAAACCATATACATCACTTTAAGGTTTTTCGACGTTTGTTTTCATCACATCAACCAAGGCTGTGTCTCCATA	AKETIYITLRFFDVCFHHINQGCVSI	2	1	1	308	T	M	1	1	308	ACT	T	missense	-0.198825	-0.542924
SC	CTL	F13	C	GCCAAGGAAACCATATACATCACTTTAAGGTTTTTCGACGTTTGTTTTCATCACATCAACCAAGGCTGTGTCTCCATA	AKETIYITLRFFDVCFHHINQGCVSI	2	1	1	308	T	M	1	1	308	ACT	T	missense	-0.240587	-0.386952
SC	CTL	F13	A	GCCAAGGAAACCATATACATCAGGTTAAGGTTTTTCGACGTTTGTTTTCATCACATCAACCAAGGCTGTGTCTCCATA	AKETIYIRLRFFDVCFHHINQGCVSI	1	1	1	308	R	M	1	1	308	AGG	R	missense	-0.161513	0.0359574
SC	CTL	F13	B	GCCAAGGAAACCATATACATCAGGTTAAGGTTTTTCGACGTTTGTTTTCATCACATCAACCAAGGCTGTGTCTCCATA	AKETIYIRLRFFDVCFHHINQGCVSI	1	1	1	308	R	M	1	1	308	AGG	R	missense	-0.0852616	-0.110705
SC	CTL	F13	C	GCCAAGGAAACCATATACATCAGGTTAAGGTTTTTCGACGTTTGTTTTCATCACATCAACCAAGGCTGTGTCTCCATA	AKETIYIRLRFFDVCFHHINQGCVSI	1	1	1	308	R	M	1	1	308	AGG	R	missense	-0.0855316	-0.0542139
SC	CTL	F13	A	GCCAAGGAAACCATATACATCAGTTTAAGGTTTTTCGACGTTTGTTTTCATCACATCAACCAAGGCTGTGTCTCCATA	AKETIYISLRFFDVCFHHINQGCVSI	2	1	1	308	S	M	1	1	308	AGT	S	missense	-0.321264	-0.32636
SC	CTL	F13	B	GCCAAGGAAACCATATACATCAGTTTAAGGTTTTTCGACGTTTGTTTTCATCACATCAACCAAGGCTGTGTCTCCATA	AKETIYISLRFFDVCFHHINQGCVSI	2	1	1	308	S	M	1	1	308	AGT	S	missense	-0.25556	-0.225787
SC	CTL	F13	C	GCCAAGGAAACCATATACATCAGTTTAAGGTTTTTCGACGTTTGTTTTCATCACATCAACCAAGGCTGTGTCTCCATA	AKETIYISLRFFDVCFHHINQGCVSI	2	1	1	308	S	M	1	1	308	AGT	S	missense	-0.0978197	-0.239373
SC	CTL	F13	A	GCCAAGGAAACCATATACATCATTTTAAGGTTTTTCGACGTTTGTTTTCATCACATCAACCAAGGCTGTGTCTCCATA	AKETIYIILRFFDVCFHHINQGCVSI	1	1	1	308	I	M	1	1	308	ATT	I	missense	-0.473787	-0.135027
SC	CTL	F13	B	GCCAAGGAAACCATATACATCATTTTAAGGTTTTTCGACGTTTGTTTTCATCACATCAACCAAGGCTGTGTCTCCATA	AKETIYIILRFFDVCFHHINQGCVSI	1	1	1	308	I	M	1	1	308	ATT	I	missense	0.00398626	0.0719494
SC	CTL	F13	C	GCCAAGGAAACCATATACATCATTTTAAGGTTTTTCGACGTTTGTTTTCATCACATCAACCAAGGCTGTGTCTCCATA	AKETIYIILRFFDVCFHHINQGCVSI	1	1	1	308	I	M	1	1	308	ATT	I	missense	0.2119	0.0467299
SC	CTL	F13	A	GCCAAGGAAACCATATACATCCAGTTAAGGTTTTTCGACGTTTGTTTTCATCACATCAACCAAGGCTGTGTCTCCATA	AKETIYIQLRFFDVCFHHINQGCVSI	2	1	1	308	Q	M	1	1	308	CAG	Q	missense	-0.11012	-0.00588389
SC	CTL	F13	B	GCCAAGGAAACCATATACATCCAGTTAAGGTTTTTCGACGTTTGTTTTCATCACATCAACCAAGGCTGTGTCTCCATA	AKETIYIQLRFFDVCFHHINQGCVSI	2	1	1	308	Q	M	1	1	308	CAG	Q	missense	-0.00200412	-0.0680268
SC	CTL	F13	C	GCCAAGGAAACCATATACATCCAGTTAAGGTTTTTCGACGTTTGTTTTCATCACATCAACCAAGGCTGTGTCTCCATA	AKETIYIQLRFFDVCFHHINQGCVSI	2	1	1	308	Q	M	1	1	308	CAG	Q	missense	-0.0604631	-0.0745784
SC	CTL	F13	A	GCCAAGGAAACCATATACATCCATTTAAGGTTTTTCGACGTTTGTTTTCATCACATCAACCAAGGCTGTGTCTCCATA	AKETIYIHLRFFDVCFHHINQGCVSI	3	1	1	308	H	M	1	1	308	CAT	H	missense	-0.279487	-0.0573769
SC	CTL	F13	B	GCCAAGGAAACCATATACATCCATTTAAGGTTTTTCGACGTTTGTTTTCATCACATCAACCAAGGCTGTGTCTCCATA	AKETIYIHLRFFDVCFHHINQGCVSI	3	1	1	308	H	M	1	1	308	CAT	H	missense	0.340572	-0.0396634
SC	CTL	F13	C	GCCAAGGAAACCATATACATCCATTTAAGGTTTTTCGACGTTTGTTTTCATCACATCAACCAAGGCTGTGTCTCCATA	AKETIYIHLRFFDVCFHHINQGCVSI	3	1	1	308	H	M	1	1	308	CAT	H	missense	0.584006	0.173474
SC	CTL	F13	A	GCCAAGGAAACCATATACATCCCGTTAAGGTTTTTCGACGTTTGTTTTCATCACATCAACCAAGGCTGTGTCTCCATA	AKETIYIPLRFFDVCFHHINQGCVSI	2	1	1	308	P	M	1	1	308	CCG	P	missense	-0.355091	-0.183962
SC	CTL	F13	B	GCCAAGGAAACCATATACATCCCGTTAAGGTTTTTCGACGTTTGTTTTCATCACATCAACCAAGGCTGTGTCTCCATA	AKETIYIPLRFFDVCFHHINQGCVSI	2	1	1	308	P	M	1	1	308	CCG	P	missense	-0.143636	-0.166165
SC	CTL	F13	C	GCCAAGGAAACCATATACATCCCGTTAAGGTTTTTCGACGTTTGTTTTCATCACATCAACCAAGGCTGTGTCTCCATA	AKETIYIPLRFFDVCFHHINQGCVSI	2	1	1	308	P	M	1	1	308	CCG	P	missense	-0.197703	-0.0712882
SC	CTL	F13	A	GCCAAGGAAACCATATACATCCCTTTAAGGTTTTTCGACGTTTGTTTTCATCACATCAACCAAGGCTGTGTCTCCATA	AKETIYIPLRFFDVCFHHINQGCVSI	3	1	1	308	P	M	1	1	308	CCT	P	missense	-0.337772	-0.125831
SC	CTL	F13	B	GCCAAGGAAACCATATACATCCCTTTAAGGTTTTTCGACGTTTGTTTTCATCACATCAACCAAGGCTGTGTCTCCATA	AKETIYIPLRFFDVCFHHINQGCVSI	3	1	1	308	P	M	1	1	308	CCT	P	missense	-0.0645091	-0.419365
SC	CTL	F13	C	GCCAAGGAAACCATATACATCCCTTTAAGGTTTTTCGACGTTTGTTTTCATCACATCAACCAAGGCTGTGTCTCCATA	AKETIYIPLRFFDVCFHHINQGCVSI	3	1	1	308	P	M	1	1	308	CCT	P	missense	-0.505444	-0.217431
SC	CTL	F13	A	GCCAAGGAAACCATATACATCCGGTTAAGGTTTTTCGACGTTTGTTTTCATCACATCAACCAAGGCTGTGTCTCCATA	AKETIYIRLRFFDVCFHHINQGCVSI	2	1	1	308	R	M	1	1	308	CGG	R	missense	-0.131186	-0.0829083
SC	CTL	F13	B	GCCAAGGAAACCATATACATCCGGTTAAGGTTTTTCGACGTTTGTTTTCATCACATCAACCAAGGCTGTGTCTCCATA	AKETIYIRLRFFDVCFHHINQGCVSI	2	1	1	308	R	M	1	1	308	CGG	R	missense	-0.112139	-0.115506
SC	CTL	F13	C	GCCAAGGAAACCATATACATCCGGTTAAGGTTTTTCGACGTTTGTTTTCATCACATCAACCAAGGCTGTGTCTCCATA	AKETIYIRLRFFDVCFHHINQGCVSI	2	1	1	308	R	M	1	1	308	CGG	R	missense	0.0445802	-0.0188364
SC	CTL	F13	A	GCCAAGGAAACCATATACATCCGTTTAAGGTTTTTCGACGTTTGTTTTCATCACATCAACCAAGGCTGTGTCTCCATA	AKETIYIRLRFFDVCFHHINQGCVSI	3	1	1	308	R	M	1	1	308	CGT	R	missense	-0.145934	-0.138073
SC	CTL	F13	B	GCCAAGGAAACCATATACATCCGTTTAAGGTTTTTCGACGTTTGTTTTCATCACATCAACCAAGGCTGTGTCTCCATA	AKETIYIRLRFFDVCFHHINQGCVSI	3	1	1	308	R	M	1	1	308	CGT	R	missense	-0.0650778	-0.127039
SC	CTL	F13	C	GCCAAGGAAACCATATACATCCGTTTAAGGTTTTTCGACGTTTGTTTTCATCACATCAACCAAGGCTGTGTCTCCATA	AKETIYIRLRFFDVCFHHINQGCVSI	3	1	1	308	R	M	1	1	308	CGT	R	missense	-0.156315	-0.122101
SC	CTL	F13	A	GCCAAGGAAACCATATACATCCTGTTAAGGTTTTTCGACGTTTGTTTTCATCACATCAACCAAGGCTGTGTCTCCATA	AKETIYILLRFFDVCFHHINQGCVSI	1	1	1	308	L	M	1	1	308	CTG	L	missense	-0.149614	0.0100678
SC	CTL	F13	B	GCCAAGGAAACCATATACATCCTGTTAAGGTTTTTCGACGTTTGTTTTCATCACATCAACCAAGGCTGTGTCTCCATA	AKETIYILLRFFDVCFHHINQGCVSI	1	1	1	308	L	M	1	1	308	CTG	L	missense	-0.00714518	0.0207019
SC	CTL	F13	C	GCCAAGGAAACCATATACATCCTGTTAAGGTTTTTCGACGTTTGTTTTCATCACATCAACCAAGGCTGTGTCTCCATA	AKETIYILLRFFDVCFHHINQGCVSI	1	1	1	308	L	M	1	1	308	CTG	L	missense	-0.201298	-0.107062
SC	CTL	F13	A	GCCAAGGAAACCATATACATCCTTTTAAGGTTTTTCGACGTTTGTTTTCATCACATCAACCAAGGCTGTGTCTCCATA	AKETIYILLRFFDVCFHHINQGCVSI	2	1	1	308	L	M	1	1	308	CTT	L	missense	-0.120199	-0.0330625
SC	CTL	F13	B	GCCAAGGAAACCATATACATCCTTTTAAGGTTTTTCGACGTTTGTTTTCATCACATCAACCAAGGCTGTGTCTCCATA	AKETIYILLRFFDVCFHHINQGCVSI	2	1	1	308	L	M	1	1	308	CTT	L	missense	-0.0583154	-0.0639623
SC	CTL	F13	C	GCCAAGGAAACCATATACATCCTTTTAAGGTTTTTCGACGTTTGTTTTCATCACATCAACCAAGGCTGTGTCTCCATA	AKETIYILLRFFDVCFHHINQGCVSI	2	1	1	308	L	M	1	1	308	CTT	L	missense	-0.117833	-0.0720525
SC	CTL	F13	A	GCCAAGGAAACCATATACATCGAGTTAAGGTTTTTCGACGTTTGTTTTCATCACATCAACCAAGGCTGTGTCTCCATA	AKETIYIELRFFDVCFHHINQGCVSI	2	1	1	308	E	M	1	1	308	GAG	E	missense	-0.188889	-0.172539
SC	CTL	F13	B	GCCAAGGAAACCATATACATCGAGTTAAGGTTTTTCGACGTTTGTTTTCATCACATCAACCAAGGCTGTGTCTCCATA	AKETIYIELRFFDVCFHHINQGCVSI	2	1	1	308	E	M	1	1	308	GAG	E	missense	-0.179476	-0.168775
SC	CTL	F13	C	GCCAAGGAAACCATATACATCGAGTTAAGGTTTTTCGACGTTTGTTTTCATCACATCAACCAAGGCTGTGTCTCCATA	AKETIYIELRFFDVCFHHINQGCVSI	2	1	1	308	E	M	1	1	308	GAG	E	missense	-0.121774	-0.10934
SC	CTL	F13	A	GCCAAGGAAACCATATACATCGATTTAAGGTTTTTCGACGTTTGTTTTCATCACATCAACCAAGGCTGTGTCTCCATA	AKETIYIDLRFFDVCFHHINQGCVSI	3	1	1	308	D	M	1	1	308	GAT	D	missense	-0.393969	-0.194469
SC	CTL	F13	B	GCCAAGGAAACCATATACATCGATTTAAGGTTTTTCGACGTTTGTTTTCATCACATCAACCAAGGCTGTGTCTCCATA	AKETIYIDLRFFDVCFHHINQGCVSI	3	1	1	308	D	M	1	1	308	GAT	D	missense	-0.0787815	-0.451223
SC	CTL	F13	C	GCCAAGGAAACCATATACATCGATTTAAGGTTTTTCGACGTTTGTTTTCATCACATCAACCAAGGCTGTGTCTCCATA	AKETIYIDLRFFDVCFHHINQGCVSI	3	1	1	308	D	M	1	1	308	GAT	D	missense	-0.0200268	-0.010478
SC	CTL	F13	A	GCCAAGGAAACCATATACATCGCGTTAAGGTTTTTCGACGTTTGTTTTCATCACATCAACCAAGGCTGTGTCTCCATA	AKETIYIALRFFDVCFHHINQGCVSI	2	1	1	308	A	M	1	1	308	GCG	A	missense	-0.359246	-0.24945
SC	CTL	F13	B	GCCAAGGAAACCATATACATCGCGTTAAGGTTTTTCGACGTTTGTTTTCATCACATCAACCAAGGCTGTGTCTCCATA	AKETIYIALRFFDVCFHHINQGCVSI	2	1	1	308	A	M	1	1	308	GCG	A	missense	-0.167707	-0.169636
SC	CTL	F13	C	GCCAAGGAAACCATATACATCGCGTTAAGGTTTTTCGACGTTTGTTTTCATCACATCAACCAAGGCTGTGTCTCCATA	AKETIYIALRFFDVCFHHINQGCVSI	2	1	1	308	A	M	1	1	308	GCG	A	missense	-0.0848442	-0.165348
SC	CTL	F13	A	GCCAAGGAAACCATATACATCGCTTTAAGGTTTTTCGACGTTTGTTTTCATCACATCAACCAAGGCTGTGTCTCCATA	AKETIYIALRFFDVCFHHINQGCVSI	3	1	1	308	A	M	1	1	308	GCT	A	missense	-0.138204	-0.113129
SC	CTL	F13	B	GCCAAGGAAACCATATACATCGCTTTAAGGTTTTTCGACGTTTGTTTTCATCACATCAACCAAGGCTGTGTCTCCATA	AKETIYIALRFFDVCFHHINQGCVSI	3	1	1	308	A	M	1	1	308	GCT	A	missense	-0.0678099	-0.104042
SC	CTL	F13	C	GCCAAGGAAACCATATACATCGCTTTAAGGTTTTTCGACGTTTGTTTTCATCACATCAACCAAGGCTGTGTCTCCATA	AKETIYIALRFFDVCFHHINQGCVSI	3	1	1	308	A	M	1	1	308	GCT	A	missense	0.00900096	-0.108636
SC	CTL	F13	A	GCCAAGGAAACCATATACATCGGGTTAAGGTTTTTCGACGTTTGTTTTCATCACATCAACCAAGGCTGTGTCTCCATA	AKETIYIGLRFFDVCFHHINQGCVSI	2	1	1	308	G	M	1	1	308	GGG	G	missense	-0.165398	-0.20929
SC	CTL	F13	B	GCCAAGGAAACCATATACATCGGGTTAAGGTTTTTCGACGTTTGTTTTCATCACATCAACCAAGGCTGTGTCTCCATA	AKETIYIGLRFFDVCFHHINQGCVSI	2	1	1	308	G	M	1	1	308	GGG	G	missense	-0.0679143	-0.161903
SC	CTL	F13	C	GCCAAGGAAACCATATACATCGGGTTAAGGTTTTTCGACGTTTGTTTTCATCACATCAACCAAGGCTGTGTCTCCATA	AKETIYIGLRFFDVCFHHINQGCVSI	2	1	1	308	G	M	1	1	308	GGG	G	missense	-0.098928	-0.0657183
SC	CTL	F13	A	GCCAAGGAAACCATATACATCGGTTTAAGGTTTTTCGACGTTTGTTTTCATCACATCAACCAAGGCTGTGTCTCCATA	AKETIYIGLRFFDVCFHHINQGCVSI	3	1	1	308	G	M	1	1	308	GGT	G	missense	-0.257908	-0.283642
SC	CTL	F13	B	GCCAAGGAAACCATATACATCGGTTTAAGGTTTTTCGACGTTTGTTTTCATCACATCAACCAAGGCTGTGTCTCCATA	AKETIYIGLRFFDVCFHHINQGCVSI	3	1	1	308	G	M	1	1	308	GGT	G	missense	-0.243894	-0.191019
SC	CTL	F13	C	GCCAAGGAAACCATATACATCGGTTTAAGGTTTTTCGACGTTTGTTTTCATCACATCAACCAAGGCTGTGTCTCCATA	AKETIYIGLRFFDVCFHHINQGCVSI	3	1	1	308	G	M	1	1	308	GGT	G	missense	-0.224618	-0.154883
SC	CTL	F13	A	GCCAAGGAAACCATATACATCGTGTTAAGGTTTTTCGACGTTTGTTTTCATCACATCAACCAAGGCTGTGTCTCCATA	AKETIYIVLRFFDVCFHHINQGCVSI	1	1	1	308	V	M	1	1	308	GTG	V	missense	-0.130012	-0.0323652
SC	CTL	F13	B	GCCAAGGAAACCATATACATCGTGTTAAGGTTTTTCGACGTTTGTTTTCATCACATCAACCAAGGCTGTGTCTCCATA	AKETIYIVLRFFDVCFHHINQGCVSI	1	1	1	308	V	M	1	1	308	GTG	V	missense	-0.107083	-0.00765248
SC	CTL	F13	C	GCCAAGGAAACCATATACATCGTGTTAAGGTTTTTCGACGTTTGTTTTCATCACATCAACCAAGGCTGTGTCTCCATA	AKETIYIVLRFFDVCFHHINQGCVSI	1	1	1	308	V	M	1	1	308	GTG	V	missense	-0.179755	-0.110634
SC	CTL	F13	A	GCCAAGGAAACCATATACATCGTTTTAAGGTTTTTCGACGTTTGTTTTCATCACATCAACCAAGGCTGTGTCTCCATA	AKETIYIVLRFFDVCFHHINQGCVSI	2	1	1	308	V	M	1	1	308	GTT	V	missense	-0.0805668	-0.0165705
SC	CTL	F13	B	GCCAAGGAAACCATATACATCGTTTTAAGGTTTTTCGACGTTTGTTTTCATCACATCAACCAAGGCTGTGTCTCCATA	AKETIYIVLRFFDVCFHHINQGCVSI	2	1	1	308	V	M	1	1	308	GTT	V	missense	-0.131204	-0.153041
SC	CTL	F13	C	GCCAAGGAAACCATATACATCGTTTTAAGGTTTTTCGACGTTTGTTTTCATCACATCAACCAAGGCTGTGTCTCCATA	AKETIYIVLRFFDVCFHHINQGCVSI	2	1	1	308	V	M	1	1	308	GTT	V	missense	-0.0420785	-0.0717004
SC	CTL	F13	A	GCCAAGGAAACCATATACATCTAGTTAAGGTTTTTCGACGTTTGTTTTCATCACATCAACCAAGGCTGTGTCTCCATA	AKETIYI*LRFFDVCFHHINQGCVSI	2	1	1	308	*	M	1	1	308	TAG	*	nonsense	0.014895	0.00538238
SC	CTL	F13	B	GCCAAGGAAACCATATACATCTAGTTAAGGTTTTTCGACGTTTGTTTTCATCACATCAACCAAGGCTGTGTCTCCATA	AKETIYI*LRFFDVCFHHINQGCVSI	2	1	1	308	*	M	1	1	308	TAG	*	nonsense	-0.0343851	-0.0420619
SC	CTL	F13	C	GCCAAGGAAACCATATACATCTAGTTAAGGTTTTTCGACGTTTGTTTTCATCACATCAACCAAGGCTGTGTCTCCATA	AKETIYI*LRFFDVCFHHINQGCVSI	2	1	1	308	*	M	1	1	308	TAG	*	nonsense	0.0903182	0.0350741
SC	CTL	F13	A	GCCAAGGAAACCATATACATCTATTTAAGGTTTTTCGACGTTTGTTTTCATCACATCAACCAAGGCTGTGTCTCCATA	AKETIYIYLRFFDVCFHHINQGCVSI	3	1	1	308	Y	M	1	1	308	TAT	Y	missense	-0.366236	-0.305764
SC	CTL	F13	B	GCCAAGGAAACCATATACATCTATTTAAGGTTTTTCGACGTTTGTTTTCATCACATCAACCAAGGCTGTGTCTCCATA	AKETIYIYLRFFDVCFHHINQGCVSI	3	1	1	308	Y	M	1	1	308	TAT	Y	missense	-0.279358	-0.216686
SC	CTL	F13	C	GCCAAGGAAACCATATACATCTATTTAAGGTTTTTCGACGTTTGTTTTCATCACATCAACCAAGGCTGTGTCTCCATA	AKETIYIYLRFFDVCFHHINQGCVSI	3	1	1	308	Y	M	1	1	308	TAT	Y	missense	-0.420208	-0.296951
SC	CTL	F13	A	GCCAAGGAAACCATATACATCTCGTTAAGGTTTTTCGACGTTTGTTTTCATCACATCAACCAAGGCTGTGTCTCCATA	AKETIYISLRFFDVCFHHINQGCVSI	2	1	1	308	S	M	1	1	308	TCG	S	missense	-0.210346	-0.1997
SC	CTL	F13	B	GCCAAGGAAACCATATACATCTCGTTAAGGTTTTTCGACGTTTGTTTTCATCACATCAACCAAGGCTGTGTCTCCATA	AKETIYISLRFFDVCFHHINQGCVSI	2	1	1	308	S	M	1	1	308	TCG	S	missense	0.00234138	-0.175129
SC	CTL	F13	C	GCCAAGGAAACCATATACATCTCGTTAAGGTTTTTCGACGTTTGTTTTCATCACATCAACCAAGGCTGTGTCTCCATA	AKETIYISLRFFDVCFHHINQGCVSI	2	1	1	308	S	M	1	1	308	TCG	S	missense	-0.177208	-0.196834
SC	CTL	F13	A	GCCAAGGAAACCATATACATCTCTTTAAGGTTTTTCGACGTTTGTTTTCATCACATCAACCAAGGCTGTGTCTCCATA	AKETIYISLRFFDVCFHHINQGCVSI	3	1	1	308	S	M	1	1	308	TCT	S	missense	-0.202405	-0.0664814
SC	CTL	F13	B	GCCAAGGAAACCATATACATCTCTTTAAGGTTTTTCGACGTTTGTTTTCATCACATCAACCAAGGCTGTGTCTCCATA	AKETIYISLRFFDVCFHHINQGCVSI	3	1	1	308	S	M	1	1	308	TCT	S	missense	-0.0724114	-0.0935305
SC	CTL	F13	C	GCCAAGGAAACCATATACATCTCTTTAAGGTTTTTCGACGTTTGTTTTCATCACATCAACCAAGGCTGTGTCTCCATA	AKETIYISLRFFDVCFHHINQGCVSI	3	1	1	308	S	M	1	1	308	TCT	S	missense	-0.171138	-0.137527
SC	CTL	F13	A	GCCAAGGAAACCATATACATCTGGTTAAGGTTTTTCGACGTTTGTTTTCATCACATCAACCAAGGCTGTGTCTCCATA	AKETIYIWLRFFDVCFHHINQGCVSI	2	1	1	308	W	M	1	1	308	TGG	W	missense	-0.166111	0.0396286
SC	CTL	F13	B	GCCAAGGAAACCATATACATCTGGTTAAGGTTTTTCGACGTTTGTTTTCATCACATCAACCAAGGCTGTGTCTCCATA	AKETIYIWLRFFDVCFHHINQGCVSI	2	1	1	308	W	M	1	1	308	TGG	W	missense	-0.183968	-0.190605
SC	CTL	F13	C	GCCAAGGAAACCATATACATCTGGTTAAGGTTTTTCGACGTTTGTTTTCATCACATCAACCAAGGCTGTGTCTCCATA	AKETIYIWLRFFDVCFHHINQGCVSI	2	1	1	308	W	M	1	1	308	TGG	W	missense	-0.0733135	-0.136105
SC	CTL	F13	A	GCCAAGGAAACCATATACATCTGTTTAAGGTTTTTCGACGTTTGTTTTCATCACATCAACCAAGGCTGTGTCTCCATA	AKETIYICLRFFDVCFHHINQGCVSI	3	1	1	308	C	M	1	1	308	TGT	C	missense	-0.211272	-0.113997
SC	CTL	F13	B	GCCAAGGAAACCATATACATCTGTTTAAGGTTTTTCGACGTTTGTTTTCATCACATCAACCAAGGCTGTGTCTCCATA	AKETIYICLRFFDVCFHHINQGCVSI	3	1	1	308	C	M	1	1	308	TGT	C	missense	-0.115332	-0.176371
SC	CTL	F13	C	GCCAAGGAAACCATATACATCTGTTTAAGGTTTTTCGACGTTTGTTTTCATCACATCAACCAAGGCTGTGTCTCCATA	AKETIYICLRFFDVCFHHINQGCVSI	3	1	1	308	C	M	1	1	308	TGT	C	missense	-0.171367	-0.152454
SC	CTL	F13	A	GCCAAGGAAACCATATACATCTTGTTAAGGTTTTTCGACGTTTGTTTTCATCACATCAACCAAGGCTGTGTCTCCATA	AKETIYILLRFFDVCFHHINQGCVSI	1	1	1	308	L	M	1	1	308	TTG	L	missense	-0.114365	-0.0219634
SC	CTL	F13	B	GCCAAGGAAACCATATACATCTTGTTAAGGTTTTTCGACGTTTGTTTTCATCACATCAACCAAGGCTGTGTCTCCATA	AKETIYILLRFFDVCFHHINQGCVSI	1	1	1	308	L	M	1	1	308	TTG	L	missense	-0.0920902	-0.128413
SC	CTL	F13	C	GCCAAGGAAACCATATACATCTTGTTAAGGTTTTTCGACGTTTGTTTTCATCACATCAACCAAGGCTGTGTCTCCATA	AKETIYILLRFFDVCFHHINQGCVSI	1	1	1	308	L	M	1	1	308	TTG	L	missense	-0.0532615	-0.063519
SC	CTL	F13	A	GCCAAGGAAACCATATACATCTTTTTAAGGTTTTTCGACGTTTGTTTTCATCACATCAACCAAGGCTGTGTCTCCATA	AKETIYIFLRFFDVCFHHINQGCVSI	2	1	1	308	F	M	1	1	308	TTT	F	missense	-0.0224462	-0.0171119
SC	CTL	F13	B	GCCAAGGAAACCATATACATCTTTTTAAGGTTTTTCGACGTTTGTTTTCATCACATCAACCAAGGCTGTGTCTCCATA	AKETIYIFLRFFDVCFHHINQGCVSI	2	1	1	308	F	M	1	1	308	TTT	F	missense	-0.0473395	-0.0801715
SC	CTL	F13	C	GCCAAGGAAACCATATACATCTTTTTAAGGTTTTTCGACGTTTGTTTTCATCACATCAACCAAGGCTGTGTCTCCATA	AKETIYIFLRFFDVCFHHINQGCVSI	2	1	1	308	F	M	1	1	308	TTT	F	missense	-0.165253	-0.0731585
SC	CTL	F13	A	GCCAAGGAAACCATATACATCATGAAGAGGTTTTTCGACGTTTGTTTTCATCACATCAACCAAGGCTGTGTCTCCATA	AKETIYIMKRFFDVCFHHINQGCVSI	3	1	1	309	K	L	1	1	309	AAG	K	missense	-0.0663802	-0.09886
SC	CTL	F13	B	GCCAAGGAAACCATATACATCATGAAGAGGTTTTTCGACGTTTGTTTTCATCACATCAACCAAGGCTGTGTCTCCATA	AKETIYIMKRFFDVCFHHINQGCVSI	3	1	1	309	K	L	1	1	309	AAG	K	missense	-0.0543377	-0.101164
SC	CTL	F13	C	GCCAAGGAAACCATATACATCATGAAGAGGTTTTTCGACGTTTGTTTTCATCACATCAACCAAGGCTGTGTCTCCATA	AKETIYIMKRFFDVCFHHINQGCVSI	3	1	1	309	K	L	1	1	309	AAG	K	missense	-0.0324594	-0.00150819
SC	CTL	F13	A	GCCAAGGAAACCATATACATCATGAATAGGTTTTTCGACGTTTGTTTTCATCACATCAACCAAGGCTGTGTCTCCATA	AKETIYIMNRFFDVCFHHINQGCVSI	3	1	1	309	N	L	1	1	309	AAT	N	missense	-0.539	-0.20498
SC	CTL	F13	B	GCCAAGGAAACCATATACATCATGAATAGGTTTTTCGACGTTTGTTTTCATCACATCAACCAAGGCTGTGTCTCCATA	AKETIYIMNRFFDVCFHHINQGCVSI	3	1	1	309	N	L	1	1	309	AAT	N	missense	-0.443585	-0.1519
SC	CTL	F13	C	GCCAAGGAAACCATATACATCATGAATAGGTTTTTCGACGTTTGTTTTCATCACATCAACCAAGGCTGTGTCTCCATA	AKETIYIMNRFFDVCFHHINQGCVSI	3	1	1	309	N	L	1	1	309	AAT	N	missense	-0.248375	-0.249314
SC	CTL	F13	A	GCCAAGGAAACCATATACATCATGACGAGGTTTTTCGACGTTTGTTTTCATCACATCAACCAAGGCTGTGTCTCCATA	AKETIYIMTRFFDVCFHHINQGCVSI	3	1	1	309	T	L	1	1	309	ACG	T	missense	-0.251386	-0.214411
SC	CTL	F13	B	GCCAAGGAAACCATATACATCATGACGAGGTTTTTCGACGTTTGTTTTCATCACATCAACCAAGGCTGTGTCTCCATA	AKETIYIMTRFFDVCFHHINQGCVSI	3	1	1	309	T	L	1	1	309	ACG	T	missense	-0.357416	-0.139256
SC	CTL	F13	C	GCCAAGGAAACCATATACATCATGACGAGGTTTTTCGACGTTTGTTTTCATCACATCAACCAAGGCTGTGTCTCCATA	AKETIYIMTRFFDVCFHHINQGCVSI	3	1	1	309	T	L	1	1	309	ACG	T	missense	-0.347449	-0.245606
SC	CTL	F13	A	GCCAAGGAAACCATATACATCATGACTAGGTTTTTCGACGTTTGTTTTCATCACATCAACCAAGGCTGTGTCTCCATA	AKETIYIMTRFFDVCFHHINQGCVSI	3	1	1	309	T	L	1	1	309	ACT	T	missense	-0.287271	-0.152408
SC	CTL	F13	B	GCCAAGGAAACCATATACATCATGACTAGGTTTTTCGACGTTTGTTTTCATCACATCAACCAAGGCTGTGTCTCCATA	AKETIYIMTRFFDVCFHHINQGCVSI	3	1	1	309	T	L	1	1	309	ACT	T	missense	-0.218329	-0.069307
SC	CTL	F13	C	GCCAAGGAAACCATATACATCATGACTAGGTTTTTCGACGTTTGTTTTCATCACATCAACCAAGGCTGTGTCTCCATA	AKETIYIMTRFFDVCFHHINQGCVSI	3	1	1	309	T	L	1	1	309	ACT	T	missense	-0.0342382	-0.0939325
SC	CTL	F13	A	GCCAAGGAAACCATATACATCATGAGGAGGTTTTTCGACGTTTGTTTTCATCACATCAACCAAGGCTGTGTCTCCATA	AKETIYIMRRFFDVCFHHINQGCVSI	3	1	1	309	R	L	1	1	309	AGG	R	missense	-0.0161501	-0.0913787
SC	CTL	F13	B	GCCAAGGAAACCATATACATCATGAGGAGGTTTTTCGACGTTTGTTTTCATCACATCAACCAAGGCTGTGTCTCCATA	AKETIYIMRRFFDVCFHHINQGCVSI	3	1	1	309	R	L	1	1	309	AGG	R	missense	-0.0774573	-0.113866
SC	CTL	F13	C	GCCAAGGAAACCATATACATCATGAGGAGGTTTTTCGACGTTTGTTTTCATCACATCAACCAAGGCTGTGTCTCCATA	AKETIYIMRRFFDVCFHHINQGCVSI	3	1	1	309	R	L	1	1	309	AGG	R	missense	-0.0486543	-0.0795514
SC	CTL	F13	A	GCCAAGGAAACCATATACATCATGAGTAGGTTTTTCGACGTTTGTTTTCATCACATCAACCAAGGCTGTGTCTCCATA	AKETIYIMSRFFDVCFHHINQGCVSI	3	1	1	309	S	L	1	1	309	AGT	S	missense	-0.549741	-0.175914
SC	CTL	F13	B	GCCAAGGAAACCATATACATCATGAGTAGGTTTTTCGACGTTTGTTTTCATCACATCAACCAAGGCTGTGTCTCCATA	AKETIYIMSRFFDVCFHHINQGCVSI	3	1	1	309	S	L	1	1	309	AGT	S	missense	-0.3108	-0.382966
SC	CTL	F13	C	GCCAAGGAAACCATATACATCATGAGTAGGTTTTTCGACGTTTGTTTTCATCACATCAACCAAGGCTGTGTCTCCATA	AKETIYIMSRFFDVCFHHINQGCVSI	3	1	1	309	S	L	1	1	309	AGT	S	missense	-0.29958	-0.208654
SC	CTL	F13	A	GCCAAGGAAACCATATACATCATGATGAGGTTTTTCGACGTTTGTTTTCATCACATCAACCAAGGCTGTGTCTCCATA	AKETIYIMMRFFDVCFHHINQGCVSI	2	1	1	309	M	L	1	1	309	ATG	M	missense	-0.310445	-0.149852
SC	CTL	F13	B	GCCAAGGAAACCATATACATCATGATGAGGTTTTTCGACGTTTGTTTTCATCACATCAACCAAGGCTGTGTCTCCATA	AKETIYIMMRFFDVCFHHINQGCVSI	2	1	1	309	M	L	1	1	309	ATG	M	missense	-0.170807	-0.138997
SC	CTL	F13	C	GCCAAGGAAACCATATACATCATGATGAGGTTTTTCGACGTTTGTTTTCATCACATCAACCAAGGCTGTGTCTCCATA	AKETIYIMMRFFDVCFHHINQGCVSI	2	1	1	309	M	L	1	1	309	ATG	M	missense	-0.154839	-0.169184
SC	CTL	F13	A	GCCAAGGAAACCATATACATCATGATTAGGTTTTTCGACGTTTGTTTTCATCACATCAACCAAGGCTGTGTCTCCATA	AKETIYIMIRFFDVCFHHINQGCVSI	2	1	1	309	I	L	1	1	309	ATT	I	missense	-0.0097984	-0.0195803
SC	CTL	F13	B	GCCAAGGAAACCATATACATCATGATTAGGTTTTTCGACGTTTGTTTTCATCACATCAACCAAGGCTGTGTCTCCATA	AKETIYIMIRFFDVCFHHINQGCVSI	2	1	1	309	I	L	1	1	309	ATT	I	missense	-0.0189587	-0.0407536
SC	CTL	F13	C	GCCAAGGAAACCATATACATCATGATTAGGTTTTTCGACGTTTGTTTTCATCACATCAACCAAGGCTGTGTCTCCATA	AKETIYIMIRFFDVCFHHINQGCVSI	2	1	1	309	I	L	1	1	309	ATT	I	missense	0.00888945	-0.00722361
SC	CTL	F13	A	GCCAAGGAAACCATATACATCATGCAGAGGTTTTTCGACGTTTGTTTTCATCACATCAACCAAGGCTGTGTCTCCATA	AKETIYIMQRFFDVCFHHINQGCVSI	3	1	1	309	Q	L	1	1	309	CAG	Q	missense	-0.218973	-0.222249
SC	CTL	F13	B	GCCAAGGAAACCATATACATCATGCAGAGGTTTTTCGACGTTTGTTTTCATCACATCAACCAAGGCTGTGTCTCCATA	AKETIYIMQRFFDVCFHHINQGCVSI	3	1	1	309	Q	L	1	1	309	CAG	Q	missense	-0.325747	-0.244628
SC	CTL	F13	C	GCCAAGGAAACCATATACATCATGCAGAGGTTTTTCGACGTTTGTTTTCATCACATCAACCAAGGCTGTGTCTCCATA	AKETIYIMQRFFDVCFHHINQGCVSI	3	1	1	309	Q	L	1	1	309	CAG	Q	missense	-0.230552	-0.129859
SC	CTL	F13	A	GCCAAGGAAACCATATACATCATGCATAGGTTTTTCGACGTTTGTTTTCATCACATCAACCAAGGCTGTGTCTCCATA	AKETIYIMHRFFDVCFHHINQGCVSI	3	1	1	309	H	L	1	1	309	CAT	H	missense	-0.554774	-0.132196
SC	CTL	F13	B	GCCAAGGAAACCATATACATCATGCATAGGTTTTTCGACGTTTGTTTTCATCACATCAACCAAGGCTGTGTCTCCATA	AKETIYIMHRFFDVCFHHINQGCVSI	3	1	1	309	H	L	1	1	309	CAT	H	missense	-0.38722	-0.552733
SC	CTL	F13	C	GCCAAGGAAACCATATACATCATGCATAGGTTTTTCGACGTTTGTTTTCATCACATCAACCAAGGCTGTGTCTCCATA	AKETIYIMHRFFDVCFHHINQGCVSI	3	1	1	309	H	L	1	1	309	CAT	H	missense	-0.310331	-0.226718
SC	CTL	F13	A	GCCAAGGAAACCATATACATCATGCCGAGGTTTTTCGACGTTTGTTTTCATCACATCAACCAAGGCTGTGTCTCCATA	AKETIYIMPRFFDVCFHHINQGCVSI	3	1	1	309	P	L	2	1	309	CCG	P	missense	-0.471542	-0.289013
SC	CTL	F13	B	GCCAAGGAAACCATATACATCATGCCGAGGTTTTTCGACGTTTGTTTTCATCACATCAACCAAGGCTGTGTCTCCATA	AKETIYIMPRFFDVCFHHINQGCVSI	3	1	1	309	P	L	2	1	309	CCG	P	missense	-0.143636	-0.117736
SC	CTL	F13	C	GCCAAGGAAACCATATACATCATGCCGAGGTTTTTCGACGTTTGTTTTCATCACATCAACCAAGGCTGTGTCTCCATA	AKETIYIMPRFFDVCFHHINQGCVSI	3	1	1	309	P	L	2	1	309	CCG	P	missense	-0.159955	-0.0405298
SC	CTL	F13	A	GCCAAGGAAACCATATACATCATGCCTAGGTTTTTCGACGTTTGTTTTCATCACATCAACCAAGGCTGTGTCTCCATA	AKETIYIMPRFFDVCFHHINQGCVSI	3	1	1	309	P	L	1	1	309	CCT	P	missense	-0.264177	-0.121893
SC	CTL	F13	B	GCCAAGGAAACCATATACATCATGCCTAGGTTTTTCGACGTTTGTTTTCATCACATCAACCAAGGCTGTGTCTCCATA	AKETIYIMPRFFDVCFHHINQGCVSI	3	1	1	309	P	L	1	1	309	CCT	P	missense	-0.425541	-0.267725
SC	CTL	F13	C	GCCAAGGAAACCATATACATCATGCCTAGGTTTTTCGACGTTTGTTTTCATCACATCAACCAAGGCTGTGTCTCCATA	AKETIYIMPRFFDVCFHHINQGCVSI	3	1	1	309	P	L	1	1	309	CCT	P	missense	-0.0841855	-0.263136
SC	CTL	F13	A	GCCAAGGAAACCATATACATCATGCGGAGGTTTTTCGACGTTTGTTTTCATCACATCAACCAAGGCTGTGTCTCCATA	AKETIYIMRRFFDVCFHHINQGCVSI	3	1	1	309	R	L	1	1	309	CGG	R	missense	-0.458478	-0.200057
SC	CTL	F13	B	GCCAAGGAAACCATATACATCATGCGGAGGTTTTTCGACGTTTGTTTTCATCACATCAACCAAGGCTGTGTCTCCATA	AKETIYIMRRFFDVCFHHINQGCVSI	3	1	1	309	R	L	1	1	309	CGG	R	missense	-0.124743	-0.0925635
SC	CTL	F13	C	GCCAAGGAAACCATATACATCATGCGGAGGTTTTTCGACGTTTGTTTTCATCACATCAACCAAGGCTGTGTCTCCATA	AKETIYIMRRFFDVCFHHINQGCVSI	3	1	1	309	R	L	1	1	309	CGG	R	missense	-0.0626512	-0.145075
SC	CTL	F13	A	GCCAAGGAAACCATATACATCATGCGTAGGTTTTTCGACGTTTGTTTTCATCACATCAACCAAGGCTGTGTCTCCATA	AKETIYIMRRFFDVCFHHINQGCVSI	3	1	1	309	R	L	1	1	309	CGT	R	missense	-0.368344	-0.0875088
SC	CTL	F13	B	GCCAAGGAAACCATATACATCATGCGTAGGTTTTTCGACGTTTGTTTTCATCACATCAACCAAGGCTGTGTCTCCATA	AKETIYIMRRFFDVCFHHINQGCVSI	3	1	1	309	R	L	1	1	309	CGT	R	missense	-0.175078	-0.123643
SC	CTL	F13	C	GCCAAGGAAACCATATACATCATGCGTAGGTTTTTCGACGTTTGTTTTCATCACATCAACCAAGGCTGTGTCTCCATA	AKETIYIMRRFFDVCFHHINQGCVSI	3	1	1	309	R	L	1	1	309	CGT	R	missense	-0.197073	-0.0993694
SC	CTL	F13	A	GCCAAGGAAACCATATACATCATGCTGAGGTTTTTCGACGTTTGTTTTCATCACATCAACCAAGGCTGTGTCTCCATA	AKETIYIMLRFFDVCFHHINQGCVSI	2	0	1	not-applicable	not-applicable	not-applicable	1	1	309	CTG	L	silent	-0.0132895	-0.0312664
SC	CTL	F13	B	GCCAAGGAAACCATATACATCATGCTGAGGTTTTTCGACGTTTGTTTTCATCACATCAACCAAGGCTGTGTCTCCATA	AKETIYIMLRFFDVCFHHINQGCVSI	2	0	1	not-applicable	not-applicable	not-applicable	1	1	309	CTG	L	silent	-0.0112712	-0.02483
SC	CTL	F13	C	GCCAAGGAAACCATATACATCATGCTGAGGTTTTTCGACGTTTGTTTTCATCACATCAACCAAGGCTGTGTCTCCATA	AKETIYIMLRFFDVCFHHINQGCVSI	2	0	1	not-applicable	not-applicable	not-applicable	1	1	309	CTG	L	silent	-0.00841999	-0.0111273
SC	CTL	F13	A	GCCAAGGAAACCATATACATCATGCTTAGGTTTTTCGACGTTTGTTTTCATCACATCAACCAAGGCTGTGTCTCCATA	AKETIYIMLRFFDVCFHHINQGCVSI	2	0	1	not-applicable	not-applicable	not-applicable	1	1	309	CTT	L	silent	0.0262137	0.0384089
SC	CTL	F13	B	GCCAAGGAAACCATATACATCATGCTTAGGTTTTTCGACGTTTGTTTTCATCACATCAACCAAGGCTGTGTCTCCATA	AKETIYIMLRFFDVCFHHINQGCVSI	2	0	1	not-applicable	not-applicable	not-applicable	1	1	309	CTT	L	silent	0.000960329	-0.0218859
SC	CTL	F13	C	GCCAAGGAAACCATATACATCATGCTTAGGTTTTTCGACGTTTGTTTTCATCACATCAACCAAGGCTGTGTCTCCATA	AKETIYIMLRFFDVCFHHINQGCVSI	2	0	1	not-applicable	not-applicable	not-applicable	1	1	309	CTT	L	silent	0.0354305	0.0359267
SC	CTL	F13	A	GCCAAGGAAACCATATACATCATGGAGAGGTTTTTCGACGTTTGTTTTCATCACATCAACCAAGGCTGTGTCTCCATA	AKETIYIMERFFDVCFHHINQGCVSI	3	1	1	309	E	L	1	1	309	GAG	E	missense	-0.641603	-0.334944
SC	CTL	F13	B	GCCAAGGAAACCATATACATCATGGAGAGGTTTTTCGACGTTTGTTTTCATCACATCAACCAAGGCTGTGTCTCCATA	AKETIYIMERFFDVCFHHINQGCVSI	3	1	1	309	E	L	1	1	309	GAG	E	missense	-0.354051	-0.0208779
SC	CTL	F13	C	GCCAAGGAAACCATATACATCATGGAGAGGTTTTTCGACGTTTGTTTTCATCACATCAACCAAGGCTGTGTCTCCATA	AKETIYIMERFFDVCFHHINQGCVSI	3	1	1	309	E	L	1	1	309	GAG	E	missense	-0.7922	-0.459855
SC	CTL	F13	A	GCCAAGGAAACCATATACATCATGGATAGGTTTTTCGACGTTTGTTTTCATCACATCAACCAAGGCTGTGTCTCCATA	AKETIYIMDRFFDVCFHHINQGCVSI	3	1	1	309	D	L	1	1	309	GAT	D	missense	-0.0412367	0.0184346
SC	CTL	F13	B	GCCAAGGAAACCATATACATCATGGATAGGTTTTTCGACGTTTGTTTTCATCACATCAACCAAGGCTGTGTCTCCATA	AKETIYIMDRFFDVCFHHINQGCVSI	3	1	1	309	D	L	1	1	309	GAT	D	missense	0.0183384	-0.0250494
SC	CTL	F13	C	GCCAAGGAAACCATATACATCATGGATAGGTTTTTCGACGTTTGTTTTCATCACATCAACCAAGGCTGTGTCTCCATA	AKETIYIMDRFFDVCFHHINQGCVSI	3	1	1	309	D	L	1	1	309	GAT	D	missense	0.0603416	0.0124652
SC	CTL	F13	A	GCCAAGGAAACCATATACATCATGGCGAGGTTTTTCGACGTTTGTTTTCATCACATCAACCAAGGCTGTGTCTCCATA	AKETIYIMARFFDVCFHHINQGCVSI	3	1	1	309	A	L	1	1	309	GCG	A	missense	-0.107532	-0.19754
SC	CTL	F13	B	GCCAAGGAAACCATATACATCATGGCGAGGTTTTTCGACGTTTGTTTTCATCACATCAACCAAGGCTGTGTCTCCATA	AKETIYIMARFFDVCFHHINQGCVSI	3	1	1	309	A	L	1	1	309	GCG	A	missense	-0.0221177	-0.0245778
SC	CTL	F13	C	GCCAAGGAAACCATATACATCATGGCGAGGTTTTTCGACGTTTGTTTTCATCACATCAACCAAGGCTGTGTCTCCATA	AKETIYIMARFFDVCFHHINQGCVSI	3	1	1	309	A	L	1	1	309	GCG	A	missense	-0.0598258	-0.00711954
SC	CTL	F13	A	GCCAAGGAAACCATATACATCATGGCTAGGTTTTTCGACGTTTGTTTTCATCACATCAACCAAGGCTGTGTCTCCATA	AKETIYIMARFFDVCFHHINQGCVSI	3	1	1	309	A	L	1	1	309	GCT	A	missense	-0.345867	-0.370947
SC	CTL	F13	B	GCCAAGGAAACCATATACATCATGGCTAGGTTTTTCGACGTTTGTTTTCATCACATCAACCAAGGCTGTGTCTCCATA	AKETIYIMARFFDVCFHHINQGCVSI	3	1	1	309	A	L	1	1	309	GCT	A	missense	-0.421222	-0.219774
SC	CTL	F13	C	GCCAAGGAAACCATATACATCATGGCTAGGTTTTTCGACGTTTGTTTTCATCACATCAACCAAGGCTGTGTCTCCATA	AKETIYIMARFFDVCFHHINQGCVSI	3	1	1	309	A	L	1	1	309	GCT	A	missense	-0.382338	-0.133322
SC	CTL	F13	A	GCCAAGGAAACCATATACATCATGGGGAGGTTTTTCGACGTTTGTTTTCATCACATCAACCAAGGCTGTGTCTCCATA	AKETIYIMGRFFDVCFHHINQGCVSI	3	1	1	309	G	L	1	1	309	GGG	G	missense	-0.390099	-0.279964
SC	CTL	F13	B	GCCAAGGAAACCATATACATCATGGGGAGGTTTTTCGACGTTTGTTTTCATCACATCAACCAAGGCTGTGTCTCCATA	AKETIYIMGRFFDVCFHHINQGCVSI	3	1	1	309	G	L	1	1	309	GGG	G	missense	-0.262292	-0.237032
SC	CTL	F13	C	GCCAAGGAAACCATATACATCATGGGGAGGTTTTTCGACGTTTGTTTTCATCACATCAACCAAGGCTGTGTCTCCATA	AKETIYIMGRFFDVCFHHINQGCVSI	3	1	1	309	G	L	1	1	309	GGG	G	missense	-0.171367	-0.240782
SC	CTL	F13	A	GCCAAGGAAACCATATACATCATGGGTAGGTTTTTCGACGTTTGTTTTCATCACATCAACCAAGGCTGTGTCTCCATA	AKETIYIMGRFFDVCFHHINQGCVSI	3	1	1	309	G	L	1	1	309	GGT	G	missense	-0.398187	-0.245212
SC	CTL	F13	B	GCCAAGGAAACCATATACATCATGGGTAGGTTTTTCGACGTTTGTTTTCATCACATCAACCAAGGCTGTGTCTCCATA	AKETIYIMGRFFDVCFHHINQGCVSI	3	1	1	309	G	L	1	1	309	GGT	G	missense	-0.272436	-0.222306
SC	CTL	F13	C	GCCAAGGAAACCATATACATCATGGGTAGGTTTTTCGACGTTTGTTTTCATCACATCAACCAAGGCTGTGTCTCCATA	AKETIYIMGRFFDVCFHHINQGCVSI	3	1	1	309	G	L	1	1	309	GGT	G	missense	-0.331133	-0.256452
SC	CTL	F13	A	GCCAAGGAAACCATATACATCATGGTGAGGTTTTTCGACGTTTGTTTTCATCACATCAACCAAGGCTGTGTCTCCATA	AKETIYIMVRFFDVCFHHINQGCVSI	2	1	1	309	V	L	1	1	309	GTG	V	missense	-0.22605	-0.185721
SC	CTL	F13	B	GCCAAGGAAACCATATACATCATGGTGAGGTTTTTCGACGTTTGTTTTCATCACATCAACCAAGGCTGTGTCTCCATA	AKETIYIMVRFFDVCFHHINQGCVSI	2	1	1	309	V	L	1	1	309	GTG	V	missense	-0.0907917	-0.165354
SC	CTL	F13	C	GCCAAGGAAACCATATACATCATGGTGAGGTTTTTCGACGTTTGTTTTCATCACATCAACCAAGGCTGTGTCTCCATA	AKETIYIMVRFFDVCFHHINQGCVSI	2	1	1	309	V	L	1	1	309	GTG	V	missense	-0.20664	-0.158944
SC	CTL	F13	A	GCCAAGGAAACCATATACATCATGGTTAGGTTTTTCGACGTTTGTTTTCATCACATCAACCAAGGCTGTGTCTCCATA	AKETIYIMVRFFDVCFHHINQGCVSI	2	1	1	309	V	L	1	1	309	GTT	V	missense	-0.249393	-0.155896
SC	CTL	F13	B	GCCAAGGAAACCATATACATCATGGTTAGGTTTTTCGACGTTTGTTTTCATCACATCAACCAAGGCTGTGTCTCCATA	AKETIYIMVRFFDVCFHHINQGCVSI	2	1	1	309	V	L	1	1	309	GTT	V	missense	-0.20438	-0.213141
SC	CTL	F13	C	GCCAAGGAAACCATATACATCATGGTTAGGTTTTTCGACGTTTGTTTTCATCACATCAACCAAGGCTGTGTCTCCATA	AKETIYIMVRFFDVCFHHINQGCVSI	2	1	1	309	V	L	1	1	309	GTT	V	missense	-0.28215	-0.324292
SC	CTL	F13	A	GCCAAGGAAACCATATACATCATGTAGAGGTTTTTCGACGTTTGTTTTCATCACATCAACCAAGGCTGTGTCTCCATA	AKETIYIM*RFFDVCFHHINQGCVSI	2	1	1	309	*	L	1	1	309	TAG	*	nonsense	0.0295231	-0.0360309
SC	CTL	F13	B	GCCAAGGAAACCATATACATCATGTAGAGGTTTTTCGACGTTTGTTTTCATCACATCAACCAAGGCTGTGTCTCCATA	AKETIYIM*RFFDVCFHHINQGCVSI	2	1	1	309	*	L	1	1	309	TAG	*	nonsense	0.0496999	-0.00913877
SC	CTL	F13	C	GCCAAGGAAACCATATACATCATGTAGAGGTTTTTCGACGTTTGTTTTCATCACATCAACCAAGGCTGTGTCTCCATA	AKETIYIM*RFFDVCFHHINQGCVSI	2	1	1	309	*	L	1	1	309	TAG	*	nonsense	0.0318071	0.00840624
SC	CTL	F13	A	GCCAAGGAAACCATATACATCATGTATAGGTTTTTCGACGTTTGTTTTCATCACATCAACCAAGGCTGTGTCTCCATA	AKETIYIMYRFFDVCFHHINQGCVSI	2	1	1	309	Y	L	1	1	309	TAT	Y	missense	-0.44257	-0.276836
SC	CTL	F13	B	GCCAAGGAAACCATATACATCATGTATAGGTTTTTCGACGTTTGTTTTCATCACATCAACCAAGGCTGTGTCTCCATA	AKETIYIMYRFFDVCFHHINQGCVSI	2	1	1	309	Y	L	1	1	309	TAT	Y	missense	-0.179812	-0.217509
SC	CTL	F13	C	GCCAAGGAAACCATATACATCATGTATAGGTTTTTCGACGTTTGTTTTCATCACATCAACCAAGGCTGTGTCTCCATA	AKETIYIMYRFFDVCFHHINQGCVSI	2	1	1	309	Y	L	1	1	309	TAT	Y	missense	-0.173952	-0.197555
SC	CTL	F13	A	GCCAAGGAAACCATATACATCATGTCGAGGTTTTTCGACGTTTGTTTTCATCACATCAACCAAGGCTGTGTCTCCATA	AKETIYIMSRFFDVCFHHINQGCVSI	2	1	1	309	S	L	1	1	309	TCG	S	missense	-0.240131	-0.20498
SC	CTL	F13	B	GCCAAGGAAACCATATACATCATGTCGAGGTTTTTCGACGTTTGTTTTCATCACATCAACCAAGGCTGTGTCTCCATA	AKETIYIMSRFFDVCFHHINQGCVSI	2	1	1	309	S	L	1	1	309	TCG	S	missense	-0.218329	-0.146666
SC	CTL	F13	C	GCCAAGGAAACCATATACATCATGTCGAGGTTTTTCGACGTTTGTTTTCATCACATCAACCAAGGCTGTGTCTCCATA	AKETIYIMSRFFDVCFHHINQGCVSI	2	1	1	309	S	L	1	1	309	TCG	S	missense	0.0866667	-0.0908374
SC	CTL	F13	A	GCCAAGGAAACCATATACATCATGTCTAGGTTTTTCGACGTTTGTTTTCATCACATCAACCAAGGCTGTGTCTCCATA	AKETIYIMSRFFDVCFHHINQGCVSI	2	1	1	309	S	L	1	1	309	TCT	S	missense	-0.391545	-0.144242
SC	CTL	F13	B	GCCAAGGAAACCATATACATCATGTCTAGGTTTTTCGACGTTTGTTTTCATCACATCAACCAAGGCTGTGTCTCCATA	AKETIYIMSRFFDVCFHHINQGCVSI	2	1	1	309	S	L	1	1	309	TCT	S	missense	-0.117146	-0.478
SC	CTL	F13	C	GCCAAGGAAACCATATACATCATGTCTAGGTTTTTCGACGTTTGTTTTCATCACATCAACCAAGGCTGTGTCTCCATA	AKETIYIMSRFFDVCFHHINQGCVSI	2	1	1	309	S	L	1	1	309	TCT	S	missense	-0.345679	-0.217431
SC	CTL	F13	A	GCCAAGGAAACCATATACATCATGTGGAGGTTTTTCGACGTTTGTTTTCATCACATCAACCAAGGCTGTGTCTCCATA	AKETIYIMWRFFDVCFHHINQGCVSI	2	1	1	309	W	L	1	1	309	TGG	W	missense	-0.317722	-0.257615
SC	CTL	F13	B	GCCAAGGAAACCATATACATCATGTGGAGGTTTTTCGACGTTTGTTTTCATCACATCAACCAAGGCTGTGTCTCCATA	AKETIYIMWRFFDVCFHHINQGCVSI	2	1	1	309	W	L	1	1	309	TGG	W	missense	-0.166472	-0.221298
SC	CTL	F13	C	GCCAAGGAAACCATATACATCATGTGGAGGTTTTTCGACGTTTGTTTTCATCACATCAACCAAGGCTGTGTCTCCATA	AKETIYIMWRFFDVCFHHINQGCVSI	2	1	1	309	W	L	1	1	309	TGG	W	missense	-0.128869	-0.121009
SC	CTL	F13	A	GCCAAGGAAACCATATACATCATGTGTAGGTTTTTCGACGTTTGTTTTCATCACATCAACCAAGGCTGTGTCTCCATA	AKETIYIMCRFFDVCFHHINQGCVSI	2	1	1	309	C	L	1	1	309	TGT	C	missense	-0.282454	-0.267561
SC	CTL	F13	B	GCCAAGGAAACCATATACATCATGTGTAGGTTTTTCGACGTTTGTTTTCATCACATCAACCAAGGCTGTGTCTCCATA	AKETIYIMCRFFDVCFHHINQGCVSI	2	1	1	309	C	L	1	1	309	TGT	C	missense	-0.120686	-0.277507
SC	CTL	F13	C	GCCAAGGAAACCATATACATCATGTGTAGGTTTTTCGACGTTTGTTTTCATCACATCAACCAAGGCTGTGTCTCCATA	AKETIYIMCRFFDVCFHHINQGCVSI	2	1	1	309	C	L	1	1	309	TGT	C	missense	-0.156799	-0.125432
SC	CTL	F13	A	GCCAAGGAAACCATATACATCATGTTGAGGTTTTTCGACGTTTGTTTTCATCACATCAACCAAGGCTGTGTCTCCATA	AKETIYIMLRFFDVCFHHINQGCVSI	1	0	1	not-applicable	not-applicable	not-applicable	1	1	309	TTG	L	silent	-0.0422961	-0.0206809
SC	CTL	F13	B	GCCAAGGAAACCATATACATCATGTTGAGGTTTTTCGACGTTTGTTTTCATCACATCAACCAAGGCTGTGTCTCCATA	AKETIYIMLRFFDVCFHHINQGCVSI	1	0	1	not-applicable	not-applicable	not-applicable	1	1	309	TTG	L	silent	0.0188524	0.00662266
SC	CTL	F13	C	GCCAAGGAAACCATATACATCATGTTGAGGTTTTTCGACGTTTGTTTTCATCACATCAACCAAGGCTGTGTCTCCATA	AKETIYIMLRFFDVCFHHINQGCVSI	1	0	1	not-applicable	not-applicable	not-applicable	1	1	309	TTG	L	silent	0.0173059	0.00119339
SC	CTL	F13	A	GCCAAGGAAACCATATACATCATGTTTAGGTTTTTCGACGTTTGTTTTCATCACATCAACCAAGGCTGTGTCTCCATA	AKETIYIMFRFFDVCFHHINQGCVSI	1	1	1	309	F	L	1	1	309	TTT	F	missense	-0.150298	-0.0639248
SC	CTL	F13	B	GCCAAGGAAACCATATACATCATGTTTAGGTTTTTCGACGTTTGTTTTCATCACATCAACCAAGGCTGTGTCTCCATA	AKETIYIMFRFFDVCFHHINQGCVSI	1	1	1	309	F	L	1	1	309	TTT	F	missense	-0.124989	-0.0531853
SC	CTL	F13	C	GCCAAGGAAACCATATACATCATGTTTAGGTTTTTCGACGTTTGTTTTCATCACATCAACCAAGGCTGTGTCTCCATA	AKETIYIMFRFFDVCFHHINQGCVSI	1	1	1	309	F	L	1	1	309	TTT	F	missense	-0.0769313	-0.0646884
SC	CTL	F13	A	GCCAAGGAAACCATATACATCATGTTAAAGTTTTTCGACGTTTGTTTTCATCACATCAACCAAGGCTGTGTCTCCATA	AKETIYIMLKFFDVCFHHINQGCVSI	1	1	1	310	K	R	1	1	310	AAG	K	missense	-0.184057	-0.108876
SC	CTL	F13	B	GCCAAGGAAACCATATACATCATGTTAAAGTTTTTCGACGTTTGTTTTCATCACATCAACCAAGGCTGTGTCTCCATA	AKETIYIMLKFFDVCFHHINQGCVSI	1	1	1	310	K	R	1	1	310	AAG	K	missense	-0.053733	-0.0704483
SC	CTL	F13	C	GCCAAGGAAACCATATACATCATGTTAAAGTTTTTCGACGTTTGTTTTCATCACATCAACCAAGGCTGTGTCTCCATA	AKETIYIMLKFFDVCFHHINQGCVSI	1	1	1	310	K	R	1	1	310	AAG	K	missense	-0.0451694	-0.0609661
SC	CTL	F13	A	GCCAAGGAAACCATATACATCATGTTAAATTTTTTCGACGTTTGTTTTCATCACATCAACCAAGGCTGTGTCTCCATA	AKETIYIMLNFFDVCFHHINQGCVSI	2	1	1	310	N	R	1	1	310	AAT	N	missense	-0.200754	-0.157638
SC	CTL	F13	B	GCCAAGGAAACCATATACATCATGTTAAATTTTTTCGACGTTTGTTTTCATCACATCAACCAAGGCTGTGTCTCCATA	AKETIYIMLNFFDVCFHHINQGCVSI	2	1	1	310	N	R	1	1	310	AAT	N	missense	-0.161309	-0.112994
SC	CTL	F13	C	GCCAAGGAAACCATATACATCATGTTAAATTTTTTCGACGTTTGTTTTCATCACATCAACCAAGGCTGTGTCTCCATA	AKETIYIMLNFFDVCFHHINQGCVSI	2	1	1	310	N	R	1	1	310	AAT	N	missense	-0.145076	-0.120889
SC	CTL	F13	A	GCCAAGGAAACCATATACATCATGTTAACGTTTTTCGACGTTTGTTTTCATCACATCAACCAAGGCTGTGTCTCCATA	AKETIYIMLTFFDVCFHHINQGCVSI	1	1	1	310	T	R	1	1	310	ACG	T	missense	-0.0979886	-0.052531
SC	CTL	F13	B	GCCAAGGAAACCATATACATCATGTTAACGTTTTTCGACGTTTGTTTTCATCACATCAACCAAGGCTGTGTCTCCATA	AKETIYIMLTFFDVCFHHINQGCVSI	1	1	1	310	T	R	1	1	310	ACG	T	missense	0.024523	-0.0585809
SC	CTL	F13	C	GCCAAGGAAACCATATACATCATGTTAACGTTTTTCGACGTTTGTTTTCATCACATCAACCAAGGCTGTGTCTCCATA	AKETIYIMLTFFDVCFHHINQGCVSI	1	1	1	310	T	R	1	1	310	ACG	T	missense	0.0585475	-0.0437985
SC	CTL	F13	A	GCCAAGGAAACCATATACATCATGTTAACTTTTTTCGACGTTTGTTTTCATCACATCAACCAAGGCTGTGTCTCCATA	AKETIYIMLTFFDVCFHHINQGCVSI	2	1	1	310	T	R	1	1	310	ACT	T	missense	-0.156096	-0.0341056
SC	CTL	F13	B	GCCAAGGAAACCATATACATCATGTTAACTTTTTTCGACGTTTGTTTTCATCACATCAACCAAGGCTGTGTCTCCATA	AKETIYIMLTFFDVCFHHINQGCVSI	2	1	1	310	T	R	1	1	310	ACT	T	missense	-0.107787	-0.165354
SC	CTL	F13	C	GCCAAGGAAACCATATACATCATGTTAACTTTTTTCGACGTTTGTTTTCATCACATCAACCAAGGCTGTGTCTCCATA	AKETIYIMLTFFDVCFHHINQGCVSI	2	1	1	310	T	R	1	1	310	ACT	T	missense	-0.101495	-0.032201
SC	CTL	F13	A	GCCAAGGAAACCATATACATCATGTTAAGTTTTTTCGACGTTTGTTTTCATCACATCAACCAAGGCTGTGTCTCCATA	AKETIYIMLSFFDVCFHHINQGCVSI	1	1	1	310	S	R	1	1	310	AGT	S	missense	-0.313084	-0.11503
SC	CTL	F13	B	GCCAAGGAAACCATATACATCATGTTAAGTTTTTTCGACGTTTGTTTTCATCACATCAACCAAGGCTGTGTCTCCATA	AKETIYIMLSFFDVCFHHINQGCVSI	1	1	1	310	S	R	1	1	310	AGT	S	missense	0.022616	0.0306505
SC	CTL	F13	C	GCCAAGGAAACCATATACATCATGTTAAGTTTTTTCGACGTTTGTTTTCATCACATCAACCAAGGCTGTGTCTCCATA	AKETIYIMLSFFDVCFHHINQGCVSI	1	1	1	310	S	R	1	1	310	AGT	S	missense	0.0505681	-0.0326395
SC	CTL	F13	A	GCCAAGGAAACCATATACATCATGTTAATGTTTTTCGACGTTTGTTTTCATCACATCAACCAAGGCTGTGTCTCCATA	AKETIYIMLMFFDVCFHHINQGCVSI	1	1	1	310	M	R	1	1	310	ATG	M	missense	-0.160397	-0.0339065
SC	CTL	F13	B	GCCAAGGAAACCATATACATCATGTTAATGTTTTTCGACGTTTGTTTTCATCACATCAACCAAGGCTGTGTCTCCATA	AKETIYIMLMFFDVCFHHINQGCVSI	1	1	1	310	M	R	1	1	310	ATG	M	missense	-0.0699742	-0.113474
SC	CTL	F13	C	GCCAAGGAAACCATATACATCATGTTAATGTTTTTCGACGTTTGTTTTCATCACATCAACCAAGGCTGTGTCTCCATA	AKETIYIMLMFFDVCFHHINQGCVSI	1	1	1	310	M	R	1	1	310	ATG	M	missense	-0.0242103	-0.017503
SC	CTL	F13	A	GCCAAGGAAACCATATACATCATGTTAATTTTTTTCGACGTTTGTTTTCATCACATCAACCAAGGCTGTGTCTCCATA	AKETIYIMLIFFDVCFHHINQGCVSI	2	1	1	310	I	R	1	1	310	ATT	I	missense	0.0174694	-0.049514
SC	CTL	F13	B	GCCAAGGAAACCATATACATCATGTTAATTTTTTTCGACGTTTGTTTTCATCACATCAACCAAGGCTGTGTCTCCATA	AKETIYIMLIFFDVCFHHINQGCVSI	2	1	1	310	I	R	1	1	310	ATT	I	missense	0.00542391	-0.00946884
SC	CTL	F13	C	GCCAAGGAAACCATATACATCATGTTAATTTTTTTCGACGTTTGTTTTCATCACATCAACCAAGGCTGTGTCTCCATA	AKETIYIMLIFFDVCFHHINQGCVSI	2	1	1	310	I	R	1	1	310	ATT	I	missense	0.052792	0.00301564
SC	CTL	F13	A	GCCAAGGAAACCATATACATCATGTTACAGTTTTTCGACGTTTGTTTTCATCACATCAACCAAGGCTGTGTCTCCATA	AKETIYIMLQFFDVCFHHINQGCVSI	2	1	1	310	Q	R	1	1	310	CAG	Q	missense	-0.138066	-0.110407
SC	CTL	F13	B	GCCAAGGAAACCATATACATCATGTTACAGTTTTTCGACGTTTGTTTTCATCACATCAACCAAGGCTGTGTCTCCATA	AKETIYIMLQFFDVCFHHINQGCVSI	2	1	1	310	Q	R	1	1	310	CAG	Q	missense	-0.00940481	-0.0532622
SC	CTL	F13	C	GCCAAGGAAACCATATACATCATGTTACAGTTTTTCGACGTTTGTTTTCATCACATCAACCAAGGCTGTGTCTCCATA	AKETIYIMLQFFDVCFHHINQGCVSI	2	1	1	310	Q	R	1	1	310	CAG	Q	missense	-0.00285913	-0.0976074
SC	CTL	F13	A	GCCAAGGAAACCATATACATCATGTTACATTTTTTCGACGTTTGTTTTCATCACATCAACCAAGGCTGTGTCTCCATA	AKETIYIMLHFFDVCFHHINQGCVSI	3	1	1	310	H	R	1	1	310	CAT	H	missense	-0.239795	-0.0623605
SC	CTL	F13	B	GCCAAGGAAACCATATACATCATGTTACATTTTTTCGACGTTTGTTTTCATCACATCAACCAAGGCTGTGTCTCCATA	AKETIYIMLHFFDVCFHHINQGCVSI	3	1	1	310	H	R	1	1	310	CAT	H	missense	-0.205201	-0.144436
SC	CTL	F13	C	GCCAAGGAAACCATATACATCATGTTACATTTTTTCGACGTTTGTTTTCATCACATCAACCAAGGCTGTGTCTCCATA	AKETIYIMLHFFDVCFHHINQGCVSI	3	1	1	310	H	R	1	1	310	CAT	H	missense	0.0899821	-0.0216062
SC	CTL	F13	A	GCCAAGGAAACCATATACATCATGTTACCGTTTTTCGACGTTTGTTTTCATCACATCAACCAAGGCTGTGTCTCCATA	AKETIYIMLPFFDVCFHHINQGCVSI	2	1	1	310	P	R	1	1	310	CCG	P	missense	-0.33582	-0.114709
SC	CTL	F13	B	GCCAAGGAAACCATATACATCATGTTACCGTTTTTCGACGTTTGTTTTCATCACATCAACCAAGGCTGTGTCTCCATA	AKETIYIMLPFFDVCFHHINQGCVSI	2	1	1	310	P	R	1	1	310	CCG	P	missense	0.123315	-0.20373
SC	CTL	F13	C	GCCAAGGAAACCATATACATCATGTTACCGTTTTTCGACGTTTGTTTTCATCACATCAACCAAGGCTGTGTCTCCATA	AKETIYIMLPFFDVCFHHINQGCVSI	2	1	1	310	P	R	1	1	310	CCG	P	missense	-0.245668	-0.209296
SC	CTL	F13	A	GCCAAGGAAACCATATACATCATGTTACCTTTTTTCGACGTTTGTTTTCATCACATCAACCAAGGCTGTGTCTCCATA	AKETIYIMLPFFDVCFHHINQGCVSI	3	1	1	310	P	R	1	1	310	CCT	P	missense	-0.124619	-0.00185078
SC	CTL	F13	B	GCCAAGGAAACCATATACATCATGTTACCTTTTTTCGACGTTTGTTTTCATCACATCAACCAAGGCTGTGTCTCCATA	AKETIYIMLPFFDVCFHHINQGCVSI	3	1	1	310	P	R	1	1	310	CCT	P	missense	0.0547282	-0.00853309
SC	CTL	F13	C	GCCAAGGAAACCATATACATCATGTTACCTTTTTTCGACGTTTGTTTTCATCACATCAACCAAGGCTGTGTCTCCATA	AKETIYIMLPFFDVCFHHINQGCVSI	3	1	1	310	P	R	1	1	310	CCT	P	missense	0.0881774	0.0868188
SC	CTL	F13	A	GCCAAGGAAACCATATACATCATGTTACGGTTTTTCGACGTTTGTTTTCATCACATCAACCAAGGCTGTGTCTCCATA	AKETIYIMLRFFDVCFHHINQGCVSI	1	0	1	not-applicable	not-applicable	not-applicable	1	1	310	CGG	R	silent	0.0242142	0.0177421
SC	CTL	F13	B	GCCAAGGAAACCATATACATCATGTTACGGTTTTTCGACGTTTGTTTTCATCACATCAACCAAGGCTGTGTCTCCATA	AKETIYIMLRFFDVCFHHINQGCVSI	1	0	1	not-applicable	not-applicable	not-applicable	1	1	310	CGG	R	silent	-0.0167244	0.00208208
SC	CTL	F13	C	GCCAAGGAAACCATATACATCATGTTACGGTTTTTCGACGTTTGTTTTCATCACATCAACCAAGGCTGTGTCTCCATA	AKETIYIMLRFFDVCFHHINQGCVSI	1	0	1	not-applicable	not-applicable	not-applicable	1	1	310	CGG	R	silent	0.00497491	0.00933676
SC	CTL	F13	A	GCCAAGGAAACCATATACATCATGTTACGTTTTTTCGACGTTTGTTTTCATCACATCAACCAAGGCTGTGTCTCCATA	AKETIYIMLRFFDVCFHHINQGCVSI	2	0	1	not-applicable	not-applicable	not-applicable	1	1	310	CGT	R	silent	0.0531868	0.0168726
SC	CTL	F13	B	GCCAAGGAAACCATATACATCATGTTACGTTTTTTCGACGTTTGTTTTCATCACATCAACCAAGGCTGTGTCTCCATA	AKETIYIMLRFFDVCFHHINQGCVSI	2	0	1	not-applicable	not-applicable	not-applicable	1	1	310	CGT	R	silent	-0.0561376	0.00104997
SC	CTL	F13	C	GCCAAGGAAACCATATACATCATGTTACGTTTTTTCGACGTTTGTTTTCATCACATCAACCAAGGCTGTGTCTCCATA	AKETIYIMLRFFDVCFHHINQGCVSI	2	0	1	not-applicable	not-applicable	not-applicable	1	1	310	CGT	R	silent	0.0430458	0.0234619
SC	CTL	F13	A	GCCAAGGAAACCATATACATCATGTTACTGTTTTTCGACGTTTGTTTTCATCACATCAACCAAGGCTGTGTCTCCATA	AKETIYIMLLFFDVCFHHINQGCVSI	2	1	1	310	L	R	1	1	310	CTG	L	missense	-0.104292	-0.0273936
SC	CTL	F13	B	GCCAAGGAAACCATATACATCATGTTACTGTTTTTCGACGTTTGTTTTCATCACATCAACCAAGGCTGTGTCTCCATA	AKETIYIMLLFFDVCFHHINQGCVSI	2	1	1	310	L	R	1	1	310	CTG	L	missense	-0.0554058	-0.0861553
SC	CTL	F13	C	GCCAAGGAAACCATATACATCATGTTACTGTTTTTCGACGTTTGTTTTCATCACATCAACCAAGGCTGTGTCTCCATA	AKETIYIMLLFFDVCFHHINQGCVSI	2	1	1	310	L	R	1	1	310	CTG	L	missense	-0.182056	-0.0922886
SC	CTL	F13	A	GCCAAGGAAACCATATACATCATGTTACTTTTTTTCGACGTTTGTTTTCATCACATCAACCAAGGCTGTGTCTCCATA	AKETIYIMLLFFDVCFHHINQGCVSI	3	1	1	310	L	R	1	1	310	CTT	L	missense	-0.0258799	-0.0618774
SC	CTL	F13	B	GCCAAGGAAACCATATACATCATGTTACTTTTTTTCGACGTTTGTTTTCATCACATCAACCAAGGCTGTGTCTCCATA	AKETIYIMLLFFDVCFHHINQGCVSI	3	1	1	310	L	R	1	1	310	CTT	L	missense	-0.00144239	-0.0197193
SC	CTL	F13	C	GCCAAGGAAACCATATACATCATGTTACTTTTTTTCGACGTTTGTTTTCATCACATCAACCAAGGCTGTGTCTCCATA	AKETIYIMLLFFDVCFHHINQGCVSI	3	1	1	310	L	R	1	1	310	CTT	L	missense	-0.0316511	-0.0225053
SC	CTL	F13	A	GCCAAGGAAACCATATACATCATGTTAGAGTTTTTCGACGTTTGTTTTCATCACATCAACCAAGGCTGTGTCTCCATA	AKETIYIMLEFFDVCFHHINQGCVSI	2	1	1	310	E	R	1	1	310	GAG	E	missense	-0.349625	-0.313549
SC	CTL	F13	B	GCCAAGGAAACCATATACATCATGTTAGAGTTTTTCGACGTTTGTTTTCATCACATCAACCAAGGCTGTGTCTCCATA	AKETIYIMLEFFDVCFHHINQGCVSI	2	1	1	310	E	R	1	1	310	GAG	E	missense	-0.345357	-0.146666
SC	CTL	F13	C	GCCAAGGAAACCATATACATCATGTTAGAGTTTTTCGACGTTTGTTTTCATCACATCAACCAAGGCTGTGTCTCCATA	AKETIYIMLEFFDVCFHHINQGCVSI	2	1	1	310	E	R	1	1	310	GAG	E	missense	-0.335918	-0.232646
SC	CTL	F13	A	GCCAAGGAAACCATATACATCATGTTAGATTTTTTCGACGTTTGTTTTCATCACATCAACCAAGGCTGTGTCTCCATA	AKETIYIMLDFFDVCFHHINQGCVSI	3	1	1	310	D	R	1	1	310	GAT	D	missense	-0.215721	-0.0763807
SC	CTL	F13	B	GCCAAGGAAACCATATACATCATGTTAGATTTTTTCGACGTTTGTTTTCATCACATCAACCAAGGCTGTGTCTCCATA	AKETIYIMLDFFDVCFHHINQGCVSI	3	1	1	310	D	R	1	1	310	GAT	D	missense	-0.172086	-0.205821
SC	CTL	F13	C	GCCAAGGAAACCATATACATCATGTTAGATTTTTTCGACGTTTGTTTTCATCACATCAACCAAGGCTGTGTCTCCATA	AKETIYIMLDFFDVCFHHINQGCVSI	3	1	1	310	D	R	1	1	310	GAT	D	missense	-0.296065	-0.213196
SC	CTL	F13	A	GCCAAGGAAACCATATACATCATGTTAGCGTTTTTCGACGTTTGTTTTCATCACATCAACCAAGGCTGTGTCTCCATA	AKETIYIMLAFFDVCFHHINQGCVSI	2	1	1	310	A	R	1	1	310	GCG	A	missense	-0.144559	-0.0751135
SC	CTL	F13	B	GCCAAGGAAACCATATACATCATGTTAGCGTTTTTCGACGTTTGTTTTCATCACATCAACCAAGGCTGTGTCTCCATA	AKETIYIMLAFFDVCFHHINQGCVSI	2	1	1	310	A	R	1	1	310	GCG	A	missense	-0.0764342	-0.190321
SC	CTL	F13	C	GCCAAGGAAACCATATACATCATGTTAGCGTTTTTCGACGTTTGTTTTCATCACATCAACCAAGGCTGTGTCTCCATA	AKETIYIMLAFFDVCFHHINQGCVSI	2	1	1	310	A	R	1	1	310	GCG	A	missense	-0.0436279	-0.106892
SC	CTL	F13	A	GCCAAGGAAACCATATACATCATGTTAGCTTTTTTCGACGTTTGTTTTCATCACATCAACCAAGGCTGTGTCTCCATA	AKETIYIMLAFFDVCFHHINQGCVSI	3	1	1	310	A	R	1	1	310	GCT	A	missense	-0.193644	-0.0185073
SC	CTL	F13	B	GCCAAGGAAACCATATACATCATGTTAGCTTTTTTCGACGTTTGTTTTCATCACATCAACCAAGGCTGTGTCTCCATA	AKETIYIMLAFFDVCFHHINQGCVSI	3	1	1	310	A	R	1	1	310	GCT	A	missense	-0.140835	-0.211943
SC	CTL	F13	C	GCCAAGGAAACCATATACATCATGTTAGCTTTTTTCGACGTTTGTTTTCATCACATCAACCAAGGCTGTGTCTCCATA	AKETIYIMLAFFDVCFHHINQGCVSI	3	1	1	310	A	R	1	1	310	GCT	A	missense	0.0214627	-0.0468895
SC	CTL	F13	A	GCCAAGGAAACCATATACATCATGTTAGGGTTTTTCGACGTTTGTTTTCATCACATCAACCAAGGCTGTGTCTCCATA	AKETIYIMLGFFDVCFHHINQGCVSI	1	1	1	310	G	R	1	1	310	GGG	G	missense	-0.201696	-0.104564
SC	CTL	F13	B	GCCAAGGAAACCATATACATCATGTTAGGGTTTTTCGACGTTTGTTTTCATCACATCAACCAAGGCTGTGTCTCCATA	AKETIYIMLGFFDVCFHHINQGCVSI	1	1	1	310	G	R	1	1	310	GGG	G	missense	-0.0966423	-0.0656866
SC	CTL	F13	C	GCCAAGGAAACCATATACATCATGTTAGGGTTTTTCGACGTTTGTTTTCATCACATCAACCAAGGCTGTGTCTCCATA	AKETIYIMLGFFDVCFHHINQGCVSI	1	1	1	310	G	R	1	1	310	GGG	G	missense	-0.0676568	-0.0870325
SC	CTL	F13	A	GCCAAGGAAACCATATACATCATGTTAGGTTTTTTCGACGTTTGTTTTCATCACATCAACCAAGGCTGTGTCTCCATA	AKETIYIMLGFFDVCFHHINQGCVSI	2	1	1	310	G	R	1	1	310	GGT	G	missense	-0.351792	-0.17368
SC	CTL	F13	B	GCCAAGGAAACCATATACATCATGTTAGGTTTTTTCGACGTTTGTTTTCATCACATCAACCAAGGCTGTGTCTCCATA	AKETIYIMLGFFDVCFHHINQGCVSI	2	1	1	310	G	R	1	1	310	GGT	G	missense	-0.12394	-0.112711
SC	CTL	F13	C	GCCAAGGAAACCATATACATCATGTTAGGTTTTTTCGACGTTTGTTTTCATCACATCAACCAAGGCTGTGTCTCCATA	AKETIYIMLGFFDVCFHHINQGCVSI	2	1	1	310	G	R	1	1	310	GGT	G	missense	-0.049252	-0.0564382
SC	CTL	F13	A	GCCAAGGAAACCATATACATCATGTTAGTGTTTTTCGACGTTTGTTTTCATCACATCAACCAAGGCTGTGTCTCCATA	AKETIYIMLVFFDVCFHHINQGCVSI	2	1	1	310	V	R	1	1	310	GTG	V	missense	-0.0353136	-0.0389251
SC	CTL	F13	B	GCCAAGGAAACCATATACATCATGTTAGTGTTTTTCGACGTTTGTTTTCATCACATCAACCAAGGCTGTGTCTCCATA	AKETIYIMLVFFDVCFHHINQGCVSI	2	1	1	310	V	R	1	1	310	GTG	V	missense	0.0162413	0.00485739
SC	CTL	F13	C	GCCAAGGAAACCATATACATCATGTTAGTGTTTTTCGACGTTTGTTTTCATCACATCAACCAAGGCTGTGTCTCCATA	AKETIYIMLVFFDVCFHHINQGCVSI	2	1	1	310	V	R	1	1	310	GTG	V	missense	0.0768874	0.0300031
SC	CTL	F13	A	GCCAAGGAAACCATATACATCATGTTAGTTTTTTTCGACGTTTGTTTTCATCACATCAACCAAGGCTGTGTCTCCATA	AKETIYIMLVFFDVCFHHINQGCVSI	3	1	1	310	V	R	1	1	310	GTT	V	missense	0.0428166	-0.02024
SC	CTL	F13	B	GCCAAGGAAACCATATACATCATGTTAGTTTTTTTCGACGTTTGTTTTCATCACATCAACCAAGGCTGTGTCTCCATA	AKETIYIMLVFFDVCFHHINQGCVSI	3	1	1	310	V	R	1	1	310	GTT	V	missense	-0.0317678	-0.05109
SC	CTL	F13	C	GCCAAGGAAACCATATACATCATGTTAGTTTTTTTCGACGTTTGTTTTCATCACATCAACCAAGGCTGTGTCTCCATA	AKETIYIMLVFFDVCFHHINQGCVSI	3	1	1	310	V	R	1	1	310	GTT	V	missense	0.0964633	0.0470419
SC	CTL	F13	A	GCCAAGGAAACCATATACATCATGTTATAGTTTTTCGACGTTTGTTTTCATCACATCAACCAAGGCTGTGTCTCCATA	AKETIYIML*FFDVCFHHINQGCVSI	2	1	1	310	*	R	1	1	310	TAG	*	nonsense	-0.0218783	0.00928115
SC	CTL	F13	B	GCCAAGGAAACCATATACATCATGTTATAGTTTTTCGACGTTTGTTTTCATCACATCAACCAAGGCTGTGTCTCCATA	AKETIYIML*FFDVCFHHINQGCVSI	2	1	1	310	*	R	1	1	310	TAG	*	nonsense	-0.0189465	-0.0236604
SC	CTL	F13	C	GCCAAGGAAACCATATACATCATGTTATAGTTTTTCGACGTTTGTTTTCATCACATCAACCAAGGCTGTGTCTCCATA	AKETIYIML*FFDVCFHHINQGCVSI	2	1	1	310	*	R	1	1	310	TAG	*	nonsense	0.0418829	0.00262198
SC	CTL	F13	A	GCCAAGGAAACCATATACATCATGTTATATTTTTTCGACGTTTGTTTTCATCACATCAACCAAGGCTGTGTCTCCATA	AKETIYIMLYFFDVCFHHINQGCVSI	3	1	1	310	Y	R	1	1	310	TAT	Y	missense	-0.0679093	-0.0599052
SC	CTL	F13	B	GCCAAGGAAACCATATACATCATGTTATATTTTTTCGACGTTTGTTTTCATCACATCAACCAAGGCTGTGTCTCCATA	AKETIYIMLYFFDVCFHHINQGCVSI	3	1	1	310	Y	R	1	1	310	TAT	Y	missense	0.0376661	-0.0281149
SC	CTL	F13	C	GCCAAGGAAACCATATACATCATGTTATATTTTTTCGACGTTTGTTTTCATCACATCAACCAAGGCTGTGTCTCCATA	AKETIYIMLYFFDVCFHHINQGCVSI	3	1	1	310	Y	R	1	1	310	TAT	Y	missense	0.0491934	-0.0289956
SC	CTL	F13	A	GCCAAGGAAACCATATACATCATGTTATCGTTTTTCGACGTTTGTTTTCATCACATCAACCAAGGCTGTGTCTCCATA	AKETIYIMLSFFDVCFHHINQGCVSI	2	1	1	310	S	R	1	1	310	TCG	S	missense	-0.212606	-0.130222
SC	CTL	F13	B	GCCAAGGAAACCATATACATCATGTTATCGTTTTTCGACGTTTGTTTTCATCACATCAACCAAGGCTGTGTCTCCATA	AKETIYIMLSFFDVCFHHINQGCVSI	2	1	1	310	S	R	1	1	310	TCG	S	missense	-0.109549	-0.0848139
SC	CTL	F13	C	GCCAAGGAAACCATATACATCATGTTATCGTTTTTCGACGTTTGTTTTCATCACATCAACCAAGGCTGTGTCTCCATA	AKETIYIMLSFFDVCFHHINQGCVSI	2	1	1	310	S	R	1	1	310	TCG	S	missense	-0.0693501	-0.152113
SC	CTL	F13	A	GCCAAGGAAACCATATACATCATGTTATCTTTTTTCGACGTTTGTTTTCATCACATCAACCAAGGCTGTGTCTCCATA	AKETIYIMLSFFDVCFHHINQGCVSI	3	1	1	310	S	R	1	1	310	TCT	S	missense	-0.120037	-0.0810054
SC	CTL	F13	B	GCCAAGGAAACCATATACATCATGTTATCTTTTTTCGACGTTTGTTTTCATCACATCAACCAAGGCTGTGTCTCCATA	AKETIYIMLSFFDVCFHHINQGCVSI	3	1	1	310	S	R	1	1	310	TCT	S	missense	-0.0449929	-0.0464055
SC	CTL	F13	C	GCCAAGGAAACCATATACATCATGTTATCTTTTTTCGACGTTTGTTTTCATCACATCAACCAAGGCTGTGTCTCCATA	AKETIYIMLSFFDVCFHHINQGCVSI	3	1	1	310	S	R	1	1	310	TCT	S	missense	-0.0424586	-0.0746669
SC	CTL	F13	A	GCCAAGGAAACCATATACATCATGTTATGGTTTTTCGACGTTTGTTTTCATCACATCAACCAAGGCTGTGTCTCCATA	AKETIYIMLWFFDVCFHHINQGCVSI	1	1	1	310	W	R	1	1	310	TGG	W	missense	-0.129681	-0.0870888
SC	CTL	F13	B	GCCAAGGAAACCATATACATCATGTTATGGTTTTTCGACGTTTGTTTTCATCACATCAACCAAGGCTGTGTCTCCATA	AKETIYIMLWFFDVCFHHINQGCVSI	1	1	1	310	W	R	1	1	310	TGG	W	missense	-0.161069	-0.0796698
SC	CTL	F13	C	GCCAAGGAAACCATATACATCATGTTATGGTTTTTCGACGTTTGTTTTCATCACATCAACCAAGGCTGTGTCTCCATA	AKETIYIMLWFFDVCFHHINQGCVSI	1	1	1	310	W	R	1	1	310	TGG	W	missense	-0.0701649	-0.0834911
SC	CTL	F13	A	GCCAAGGAAACCATATACATCATGTTATGTTTTTTCGACGTTTGTTTTCATCACATCAACCAAGGCTGTGTCTCCATA	AKETIYIMLCFFDVCFHHINQGCVSI	2	1	1	310	C	R	1	1	310	TGT	C	missense	0.0225533	-0.00851963
SC	CTL	F13	B	GCCAAGGAAACCATATACATCATGTTATGTTTTTTCGACGTTTGTTTTCATCACATCAACCAAGGCTGTGTCTCCATA	AKETIYIMLCFFDVCFHHINQGCVSI	2	1	1	310	C	R	1	1	310	TGT	C	missense	-0.0912062	-0.0569622
SC	CTL	F13	C	GCCAAGGAAACCATATACATCATGTTATGTTTTTTCGACGTTTGTTTTCATCACATCAACCAAGGCTGTGTCTCCATA	AKETIYIMLCFFDVCFHHINQGCVSI	2	1	1	310	C	R	1	1	310	TGT	C	missense	-0.0986408	-0.0692969
SC	CTL	F13	A	GCCAAGGAAACCATATACATCATGTTATTGTTTTTCGACGTTTGTTTTCATCACATCAACCAAGGCTGTGTCTCCATA	AKETIYIMLLFFDVCFHHINQGCVSI	2	1	1	310	L	R	1	1	310	TTG	L	missense	-0.00956317	0.0060655
SC	CTL	F13	B	GCCAAGGAAACCATATACATCATGTTATTGTTTTTCGACGTTTGTTTTCATCACATCAACCAAGGCTGTGTCTCCATA	AKETIYIMLLFFDVCFHHINQGCVSI	2	1	1	310	L	R	1	1	310	TTG	L	missense	0.267166	-0.165944
SC	CTL	F13	C	GCCAAGGAAACCATATACATCATGTTATTGTTTTTCGACGTTTGTTTTCATCACATCAACCAAGGCTGTGTCTCCATA	AKETIYIMLLFFDVCFHHINQGCVSI	2	1	1	310	L	R	1	1	310	TTG	L	missense	0.699588	0.315565
SC	CTL	F13	A	GCCAAGGAAACCATATACATCATGTTATTTTTTTTCGACGTTTGTTTTCATCACATCAACCAAGGCTGTGTCTCCATA	AKETIYIMLFFFDVCFHHINQGCVSI	3	1	1	310	F	R	1	1	310	TTT	F	missense	-0.308686	-0.21977
SC	CTL	F13	B	GCCAAGGAAACCATATACATCATGTTATTTTTTTTCGACGTTTGTTTTCATCACATCAACCAAGGCTGTGTCTCCATA	AKETIYIMLFFFDVCFHHINQGCVSI	3	1	1	310	F	R	1	1	310	TTT	F	missense	-0.10174	-0.162465
SC	CTL	F13	C	GCCAAGGAAACCATATACATCATGTTATTTTTTTTCGACGTTTGTTTTCATCACATCAACCAAGGCTGTGTCTCCATA	AKETIYIMLFFFDVCFHHINQGCVSI	3	1	1	310	F	R	1	1	310	TTT	F	missense	-0.21057	-0.118034
SC	CTL	F13	A	GCCAAGGAAACCATATACATCATGTTAAGGAAGTTCGACGTTTGTTTTCATCACATCAACCAAGGCTGTGTCTCCATA	AKETIYIMLRKFDVCFHHINQGCVSI	3	1	1	311	K	F	1	1	311	AAG	K	missense	-0.394514	-0.218935
SC	CTL	F13	B	GCCAAGGAAACCATATACATCATGTTAAGGAAGTTCGACGTTTGTTTTCATCACATCAACCAAGGCTGTGTCTCCATA	AKETIYIMLRKFDVCFHHINQGCVSI	3	1	1	311	K	F	1	1	311	AAG	K	missense	-0.223601	-0.180813
SC	CTL	F13	C	GCCAAGGAAACCATATACATCATGTTAAGGAAGTTCGACGTTTGTTTTCATCACATCAACCAAGGCTGTGTCTCCATA	AKETIYIMLRKFDVCFHHINQGCVSI	3	1	1	311	K	F	1	1	311	AAG	K	missense	-0.278061	-0.178409
SC	CTL	F13	A	GCCAAGGAAACCATATACATCATGTTAAGGAATTTCGACGTTTGTTTTCATCACATCAACCAAGGCTGTGTCTCCATA	AKETIYIMLRNFDVCFHHINQGCVSI	2	1	1	311	N	F	1	1	311	AAT	N	missense	-0.200527	-0.0592627
SC	CTL	F13	B	GCCAAGGAAACCATATACATCATGTTAAGGAATTTCGACGTTTGTTTTCATCACATCAACCAAGGCTGTGTCTCCATA	AKETIYIMLRNFDVCFHHINQGCVSI	2	1	1	311	N	F	1	1	311	AAT	N	missense	-0.0981132	-0.157392
SC	CTL	F13	C	GCCAAGGAAACCATATACATCATGTTAAGGAATTTCGACGTTTGTTTTCATCACATCAACCAAGGCTGTGTCTCCATA	AKETIYIMLRNFDVCFHHINQGCVSI	2	1	1	311	N	F	1	1	311	AAT	N	missense	-0.00612896	-0.0294482
SC	CTL	F13	A	GCCAAGGAAACCATATACATCATGTTAAGGACGTTCGACGTTTGTTTTCATCACATCAACCAAGGCTGTGTCTCCATA	AKETIYIMLRTFDVCFHHINQGCVSI	3	1	1	311	T	F	1	1	311	ACG	T	missense	0.0344295	-0.034973
SC	CTL	F13	B	GCCAAGGAAACCATATACATCATGTTAAGGACGTTCGACGTTTGTTTTCATCACATCAACCAAGGCTGTGTCTCCATA	AKETIYIMLRTFDVCFHHINQGCVSI	3	1	1	311	T	F	1	1	311	ACG	T	missense	-0.0355274	-0.0438484
SC	CTL	F13	C	GCCAAGGAAACCATATACATCATGTTAAGGACGTTCGACGTTTGTTTTCATCACATCAACCAAGGCTGTGTCTCCATA	AKETIYIMLRTFDVCFHHINQGCVSI	3	1	1	311	T	F	1	1	311	ACG	T	missense	0.0664854	0.00600537
SC	CTL	F13	A	GCCAAGGAAACCATATACATCATGTTAAGGACTTTCGACGTTTGTTTTCATCACATCAACCAAGGCTGTGTCTCCATA	AKETIYIMLRTFDVCFHHINQGCVSI	2	1	1	311	T	F	1	1	311	ACT	T	missense	-0.0171805	-0.0185812
SC	CTL	F13	B	GCCAAGGAAACCATATACATCATGTTAAGGACTTTCGACGTTTGTTTTCATCACATCAACCAAGGCTGTGTCTCCATA	AKETIYIMLRTFDVCFHHINQGCVSI	2	1	1	311	T	F	1	1	311	ACT	T	missense	0.0878379	0.0278077
SC	CTL	F13	C	GCCAAGGAAACCATATACATCATGTTAAGGACTTTCGACGTTTGTTTTCATCACATCAACCAAGGCTGTGTCTCCATA	AKETIYIMLRTFDVCFHHINQGCVSI	2	1	1	311	T	F	1	1	311	ACT	T	missense	0.121297	0.052481
SC	CTL	F13	A	GCCAAGGAAACCATATACATCATGTTAAGGAGGTTCGACGTTTGTTTTCATCACATCAACCAAGGCTGTGTCTCCATA	AKETIYIMLRRFDVCFHHINQGCVSI	3	1	1	311	R	F	1	1	311	AGG	R	missense	-0.287363	-0.126185
SC	CTL	F13	B	GCCAAGGAAACCATATACATCATGTTAAGGAGGTTCGACGTTTGTTTTCATCACATCAACCAAGGCTGTGTCTCCATA	AKETIYIMLRRFDVCFHHINQGCVSI	3	1	1	311	R	F	1	1	311	AGG	R	missense	-0.147597	-0.050583
SC	CTL	F13	C	GCCAAGGAAACCATATACATCATGTTAAGGAGGTTCGACGTTTGTTTTCATCACATCAACCAAGGCTGTGTCTCCATA	AKETIYIMLRRFDVCFHHINQGCVSI	3	1	1	311	R	F	1	1	311	AGG	R	missense	0.0376478	-0.104296
SC	CTL	F13	A	GCCAAGGAAACCATATACATCATGTTAAGGAGTTTCGACGTTTGTTTTCATCACATCAACCAAGGCTGTGTCTCCATA	AKETIYIMLRSFDVCFHHINQGCVSI	2	1	1	311	S	F	1	1	311	AGT	S	missense	-0.00813865	-0.0056266
SC	CTL	F13	B	GCCAAGGAAACCATATACATCATGTTAAGGAGTTTCGACGTTTGTTTTCATCACATCAACCAAGGCTGTGTCTCCATA	AKETIYIMLRSFDVCFHHINQGCVSI	2	1	1	311	S	F	1	1	311	AGT	S	missense	-0.00752252	-0.00860022
SC	CTL	F13	C	GCCAAGGAAACCATATACATCATGTTAAGGAGTTTCGACGTTTGTTTTCATCACATCAACCAAGGCTGTGTCTCCATA	AKETIYIMLRSFDVCFHHINQGCVSI	2	1	1	311	S	F	1	1	311	AGT	S	missense	-0.04513	-0.0440099
SC	CTL	F13	A	GCCAAGGAAACCATATACATCATGTTAAGGATGTTCGACGTTTGTTTTCATCACATCAACCAAGGCTGTGTCTCCATA	AKETIYIMLRMFDVCFHHINQGCVSI	2	1	1	311	M	F	1	1	311	ATG	M	missense	-0.0272485	-0.015231
SC	CTL	F13	B	GCCAAGGAAACCATATACATCATGTTAAGGATGTTCGACGTTTGTTTTCATCACATCAACCAAGGCTGTGTCTCCATA	AKETIYIMLRMFDVCFHHINQGCVSI	2	1	1	311	M	F	1	1	311	ATG	M	missense	0.0125791	-0.0211568
SC	CTL	F13	C	GCCAAGGAAACCATATACATCATGTTAAGGATGTTCGACGTTTGTTTTCATCACATCAACCAAGGCTGTGTCTCCATA	AKETIYIMLRMFDVCFHHINQGCVSI	2	1	1	311	M	F	1	1	311	ATG	M	missense	0.0700479	0.0232219
SC	CTL	F13	A	GCCAAGGAAACCATATACATCATGTTAAGGATTTTCGACGTTTGTTTTCATCACATCAACCAAGGCTGTGTCTCCATA	AKETIYIMLRIFDVCFHHINQGCVSI	1	1	1	311	I	F	1	1	311	ATT	I	missense	0.0579876	0.00283338
SC	CTL	F13	B	GCCAAGGAAACCATATACATCATGTTAAGGATTTTCGACGTTTGTTTTCATCACATCAACCAAGGCTGTGTCTCCATA	AKETIYIMLRIFDVCFHHINQGCVSI	1	1	1	311	I	F	1	1	311	ATT	I	missense	0.0102051	0.0289771
SC	CTL	F13	C	GCCAAGGAAACCATATACATCATGTTAAGGATTTTCGACGTTTGTTTTCATCACATCAACCAAGGCTGTGTCTCCATA	AKETIYIMLRIFDVCFHHINQGCVSI	1	1	1	311	I	F	1	1	311	ATT	I	missense	0.0702816	0.0391972
SC	CTL	F13	A	GCCAAGGAAACCATATACATCATGTTAAGGCAGTTCGACGTTTGTTTTCATCACATCAACCAAGGCTGTGTCTCCATA	AKETIYIMLRQFDVCFHHINQGCVSI	3	1	1	311	Q	F	1	1	311	CAG	Q	missense	-0.18118	-0.125626
SC	CTL	F13	B	GCCAAGGAAACCATATACATCATGTTAAGGCAGTTCGACGTTTGTTTTCATCACATCAACCAAGGCTGTGTCTCCATA	AKETIYIMLRQFDVCFHHINQGCVSI	3	1	1	311	Q	F	1	1	311	CAG	Q	missense	-0.191749	-0.143223
SC	CTL	F13	C	GCCAAGGAAACCATATACATCATGTTAAGGCAGTTCGACGTTTGTTTTCATCACATCAACCAAGGCTGTGTCTCCATA	AKETIYIMLRQFDVCFHHINQGCVSI	3	1	1	311	Q	F	1	1	311	CAG	Q	missense	-0.0304313	-0.0674864
SC	CTL	F13	A	GCCAAGGAAACCATATACATCATGTTAAGGCATTTCGACGTTTGTTTTCATCACATCAACCAAGGCTGTGTCTCCATA	AKETIYIMLRHFDVCFHHINQGCVSI	2	1	1	311	H	F	1	1	311	CAT	H	missense	-0.0268272	0.0323189
SC	CTL	F13	B	GCCAAGGAAACCATATACATCATGTTAAGGCATTTCGACGTTTGTTTTCATCACATCAACCAAGGCTGTGTCTCCATA	AKETIYIMLRHFDVCFHHINQGCVSI	2	1	1	311	H	F	1	1	311	CAT	H	missense	0.0858939	-0.0515703
SC	CTL	F13	C	GCCAAGGAAACCATATACATCATGTTAAGGCATTTCGACGTTTGTTTTCATCACATCAACCAAGGCTGTGTCTCCATA	AKETIYIMLRHFDVCFHHINQGCVSI	2	1	1	311	H	F	1	1	311	CAT	H	missense	-0.0276739	-0.0117978
SC	CTL	F13	A	GCCAAGGAAACCATATACATCATGTTAAGGCCGTTCGACGTTTGTTTTCATCACATCAACCAAGGCTGTGTCTCCATA	AKETIYIMLRPFDVCFHHINQGCVSI	3	1	1	311	P	F	1	1	311	CCG	P	missense	-0.225052	-0.175914
SC	CTL	F13	B	GCCAAGGAAACCATATACATCATGTTAAGGCCGTTCGACGTTTGTTTTCATCACATCAACCAAGGCTGTGTCTCCATA	AKETIYIMLRPFDVCFHHINQGCVSI	3	1	1	311	P	F	1	1	311	CCG	P	missense	-0.114082	-0.0725759
SC	CTL	F13	C	GCCAAGGAAACCATATACATCATGTTAAGGCCGTTCGACGTTTGTTTTCATCACATCAACCAAGGCTGTGTCTCCATA	AKETIYIMLRPFDVCFHHINQGCVSI	3	1	1	311	P	F	1	1	311	CCG	P	missense	-0.0367755	-0.0890798
SC	CTL	F13	A	GCCAAGGAAACCATATACATCATGTTAAGGCCTTTCGACGTTTGTTTTCATCACATCAACCAAGGCTGTGTCTCCATA	AKETIYIMLRPFDVCFHHINQGCVSI	2	1	1	311	P	F	1	1	311	CCT	P	missense	-0.0307059	-0.237902
SC	CTL	F13	B	GCCAAGGAAACCATATACATCATGTTAAGGCCTTTCGACGTTTGTTTTCATCACATCAACCAAGGCTGTGTCTCCATA	AKETIYIMLRPFDVCFHHINQGCVSI	2	1	1	311	P	F	1	1	311	CCT	P	missense	-0.418444	-0.117736
SC	CTL	F13	C	GCCAAGGAAACCATATACATCATGTTAAGGCCTTTCGACGTTTGTTTTCATCACATCAACCAAGGCTGTGTCTCCATA	AKETIYIMLRPFDVCFHHINQGCVSI	2	1	1	311	P	F	1	1	311	CCT	P	missense	-0.181153	-0.161742
SC	CTL	F13	A	GCCAAGGAAACCATATACATCATGTTAAGGCGGTTCGACGTTTGTTTTCATCACATCAACCAAGGCTGTGTCTCCATA	AKETIYIMLRRFDVCFHHINQGCVSI	3	1	1	311	R	F	1	1	311	CGG	R	missense	-0.29265	-0.163955
SC	CTL	F13	B	GCCAAGGAAACCATATACATCATGTTAAGGCGGTTCGACGTTTGTTTTCATCACATCAACCAAGGCTGTGTCTCCATA	AKETIYIMLRRFDVCFHHINQGCVSI	3	1	1	311	R	F	1	1	311	CGG	R	missense	-0.130508	-0.388673
SC	CTL	F13	C	GCCAAGGAAACCATATACATCATGTTAAGGCGGTTCGACGTTTGTTTTCATCACATCAACCAAGGCTGTGTCTCCATA	AKETIYIMLRRFDVCFHHINQGCVSI	3	1	1	311	R	F	1	1	311	CGG	R	missense	-0.258497	-0.282954
SC	CTL	F13	A	GCCAAGGAAACCATATACATCATGTTAAGGCGTTTCGACGTTTGTTTTCATCACATCAACCAAGGCTGTGTCTCCATA	AKETIYIMLRRFDVCFHHINQGCVSI	2	1	1	311	R	F	1	1	311	CGT	R	missense	-0.437113	-0.450954
SC	CTL	F13	B	GCCAAGGAAACCATATACATCATGTTAAGGCGTTTCGACGTTTGTTTTCATCACATCAACCAAGGCTGTGTCTCCATA	AKETIYIMLRRFDVCFHHINQGCVSI	2	1	1	311	R	F	1	1	311	CGT	R	missense	-0.0670353	-0.163514
SC	CTL	F13	C	GCCAAGGAAACCATATACATCATGTTAAGGCGTTTCGACGTTTGTTTTCATCACATCAACCAAGGCTGTGTCTCCATA	AKETIYIMLRRFDVCFHHINQGCVSI	2	1	1	311	R	F	1	1	311	CGT	R	missense	-0.403537	-0.232646
SC	CTL	F13	A	GCCAAGGAAACCATATACATCATGTTAAGGCTGTTCGACGTTTGTTTTCATCACATCAACCAAGGCTGTGTCTCCATA	AKETIYIMLRLFDVCFHHINQGCVSI	2	1	1	311	L	F	1	1	311	CTG	L	missense	0.00532149	-0.0439346
SC	CTL	F13	B	GCCAAGGAAACCATATACATCATGTTAAGGCTGTTCGACGTTTGTTTTCATCACATCAACCAAGGCTGTGTCTCCATA	AKETIYIMLRLFDVCFHHINQGCVSI	2	1	1	311	L	F	1	1	311	CTG	L	missense	0.0326671	-0.0482367
SC	CTL	F13	C	GCCAAGGAAACCATATACATCATGTTAAGGCTGTTCGACGTTTGTTTTCATCACATCAACCAAGGCTGTGTCTCCATA	AKETIYIMLRLFDVCFHHINQGCVSI	2	1	1	311	L	F	1	1	311	CTG	L	missense	0.0230549	-0.0315021
SC	CTL	F13	A	GCCAAGGAAACCATATACATCATGTTAAGGCTTTTCGACGTTTGTTTTCATCACATCAACCAAGGCTGTGTCTCCATA	AKETIYIMLRLFDVCFHHINQGCVSI	1	1	1	311	L	F	1	1	311	CTT	L	missense	-0.037312	-0.0226219
SC	CTL	F13	B	GCCAAGGAAACCATATACATCATGTTAAGGCTTTTCGACGTTTGTTTTCATCACATCAACCAAGGCTGTGTCTCCATA	AKETIYIMLRLFDVCFHHINQGCVSI	1	1	1	311	L	F	1	1	311	CTT	L	missense	-0.023354	-0.00758836
SC	CTL	F13	C	GCCAAGGAAACCATATACATCATGTTAAGGCTTTTCGACGTTTGTTTTCATCACATCAACCAAGGCTGTGTCTCCATA	AKETIYIMLRLFDVCFHHINQGCVSI	1	1	1	311	L	F	1	1	311	CTT	L	missense	-0.0532615	-0.0383928
SC	CTL	F13	A	GCCAAGGAAACCATATACATCATGTTAAGGGAGTTCGACGTTTGTTTTCATCACATCAACCAAGGCTGTGTCTCCATA	AKETIYIMLREFDVCFHHINQGCVSI	3	1	1	311	E	F	1	1	311	GAG	E	missense	-0.404315	-0.154388
SC	CTL	F13	B	GCCAAGGAAACCATATACATCATGTTAAGGGAGTTCGACGTTTGTTTTCATCACATCAACCAAGGCTGTGTCTCCATA	AKETIYIMLREFDVCFHHINQGCVSI	3	1	1	311	E	F	1	1	311	GAG	E	missense	-0.190989	-0.182449
SC	CTL	F13	C	GCCAAGGAAACCATATACATCATGTTAAGGGAGTTCGACGTTTGTTTTCATCACATCAACCAAGGCTGTGTCTCCATA	AKETIYIMLREFDVCFHHINQGCVSI	3	1	1	311	E	F	1	1	311	GAG	E	missense	0.169549	0.0269118
SC	CTL	F13	A	GCCAAGGAAACCATATACATCATGTTAAGGGATTTCGACGTTTGTTTTCATCACATCAACCAAGGCTGTGTCTCCATA	AKETIYIMLRDFDVCFHHINQGCVSI	2	1	1	311	D	F	1	1	311	GAT	D	missense	-0.277869	-0.195627
SC	CTL	F13	B	GCCAAGGAAACCATATACATCATGTTAAGGGATTTCGACGTTTGTTTTCATCACATCAACCAAGGCTGTGTCTCCATA	AKETIYIMLRDFDVCFHHINQGCVSI	2	1	1	311	D	F	1	1	311	GAT	D	missense	-0.180679	-0.328629
SC	CTL	F13	C	GCCAAGGAAACCATATACATCATGTTAAGGGATTTCGACGTTTGTTTTCATCACATCAACCAAGGCTGTGTCTCCATA	AKETIYIMLRDFDVCFHHINQGCVSI	2	1	1	311	D	F	1	1	311	GAT	D	missense	-0.310331	-0.282954
SC	CTL	F13	A	GCCAAGGAAACCATATACATCATGTTAAGGGCGTTCGACGTTTGTTTTCATCACATCAACCAAGGCTGTGTCTCCATA	AKETIYIMLRAFDVCFHHINQGCVSI	3	1	1	311	A	F	1	1	311	GCG	A	missense	-0.0538769	-0.0199862
SC	CTL	F13	B	GCCAAGGAAACCATATACATCATGTTAAGGGCGTTCGACGTTTGTTTTCATCACATCAACCAAGGCTGTGTCTCCATA	AKETIYIMLRAFDVCFHHINQGCVSI	3	1	1	311	A	F	1	1	311	GCG	A	missense	-0.0287385	0.0283011
SC	CTL	F13	C	GCCAAGGAAACCATATACATCATGTTAAGGGCGTTCGACGTTTGTTTTCATCACATCAACCAAGGCTGTGTCTCCATA	AKETIYIMLRAFDVCFHHINQGCVSI	3	1	1	311	A	F	1	1	311	GCG	A	missense	0.0509578	0.0400253
SC	CTL	F13	A	GCCAAGGAAACCATATACATCATGTTAAGGGCTTTCGACGTTTGTTTTCATCACATCAACCAAGGCTGTGTCTCCATA	AKETIYIMLRAFDVCFHHINQGCVSI	2	1	1	311	A	F	1	1	311	GCT	A	missense	0.102811	-0.00339204
SC	CTL	F13	B	GCCAAGGAAACCATATACATCATGTTAAGGGCTTTCGACGTTTGTTTTCATCACATCAACCAAGGCTGTGTCTCCATA	AKETIYIMLRAFDVCFHHINQGCVSI	2	1	1	311	A	F	1	1	311	GCT	A	missense	0.0734081	0.0300803
SC	CTL	F13	C	GCCAAGGAAACCATATACATCATGTTAAGGGCTTTCGACGTTTGTTTTCATCACATCAACCAAGGCTGTGTCTCCATA	AKETIYIMLRAFDVCFHHINQGCVSI	2	1	1	311	A	F	1	1	311	GCT	A	missense	0.121479	0.0325205
SC	CTL	F13	A	GCCAAGGAAACCATATACATCATGTTAAGGGGGTTCGACGTTTGTTTTCATCACATCAACCAAGGCTGTGTCTCCATA	AKETIYIMLRGFDVCFHHINQGCVSI	3	1	1	311	G	F	1	1	311	GGG	G	missense	0.0417426	0.0297329
SC	CTL	F13	B	GCCAAGGAAACCATATACATCATGTTAAGGGGGTTCGACGTTTGTTTTCATCACATCAACCAAGGCTGTGTCTCCATA	AKETIYIMLRGFDVCFHHINQGCVSI	3	1	1	311	G	F	1	1	311	GGG	G	missense	0.0290137	-0.00997305
SC	CTL	F13	C	GCCAAGGAAACCATATACATCATGTTAAGGGGGTTCGACGTTTGTTTTCATCACATCAACCAAGGCTGTGTCTCCATA	AKETIYIMLRGFDVCFHHINQGCVSI	3	1	1	311	G	F	1	1	311	GGG	G	missense	0.0750157	0.0179301
SC	CTL	F13	A	GCCAAGGAAACCATATACATCATGTTAAGGGGTTTCGACGTTTGTTTTCATCACATCAACCAAGGCTGTGTCTCCATA	AKETIYIMLRGFDVCFHHINQGCVSI	2	1	1	311	G	F	1	1	311	GGT	G	missense	-0.000486537	0.00387183
SC	CTL	F13	B	GCCAAGGAAACCATATACATCATGTTAAGGGGTTTCGACGTTTGTTTTCATCACATCAACCAAGGCTGTGTCTCCATA	AKETIYIMLRGFDVCFHHINQGCVSI	2	1	1	311	G	F	1	1	311	GGT	G	missense	0.00655058	-0.0310642
SC	CTL	F13	C	GCCAAGGAAACCATATACATCATGTTAAGGGGTTTCGACGTTTGTTTTCATCACATCAACCAAGGCTGTGTCTCCATA	AKETIYIMLRGFDVCFHHINQGCVSI	2	1	1	311	G	F	1	1	311	GGT	G	missense	0.0618466	0.0179858
SC	CTL	F13	A	GCCAAGGAAACCATATACATCATGTTAAGGGTGTTCGACGTTTGTTTTCATCACATCAACCAAGGCTGTGTCTCCATA	AKETIYIMLRVFDVCFHHINQGCVSI	2	1	1	311	V	F	1	1	311	GTG	V	missense	0.0148937	-0.0263197
SC	CTL	F13	B	GCCAAGGAAACCATATACATCATGTTAAGGGTGTTCGACGTTTGTTTTCATCACATCAACCAAGGCTGTGTCTCCATA	AKETIYIMLRVFDVCFHHINQGCVSI	2	1	1	311	V	F	1	1	311	GTG	V	missense	0.0178475	-0.0571323
SC	CTL	F13	C	GCCAAGGAAACCATATACATCATGTTAAGGGTGTTCGACGTTTGTTTTCATCACATCAACCAAGGCTGTGTCTCCATA	AKETIYIMLRVFDVCFHHINQGCVSI	2	1	1	311	V	F	1	1	311	GTG	V	missense	0.15599	0.0465283
SC	CTL	F13	A	GCCAAGGAAACCATATACATCATGTTAAGGGTTTTCGACGTTTGTTTTCATCACATCAACCAAGGCTGTGTCTCCATA	AKETIYIMLRVFDVCFHHINQGCVSI	1	1	1	311	V	F	1	1	311	GTT	V	missense	-0.00925853	0.0257827
SC	CTL	F13	B	GCCAAGGAAACCATATACATCATGTTAAGGGTTTTCGACGTTTGTTTTCATCACATCAACCAAGGCTGTGTCTCCATA	AKETIYIMLRVFDVCFHHINQGCVSI	1	1	1	311	V	F	1	1	311	GTT	V	missense	0.014234	0.0111119
SC	CTL	F13	C	GCCAAGGAAACCATATACATCATGTTAAGGGTTTTCGACGTTTGTTTTCATCACATCAACCAAGGCTGTGTCTCCATA	AKETIYIMLRVFDVCFHHINQGCVSI	1	1	1	311	V	F	1	1	311	GTT	V	missense	0.0864081	0.0231176
SC	CTL	F13	A	GCCAAGGAAACCATATACATCATGTTAAGGTAGTTCGACGTTTGTTTTCATCACATCAACCAAGGCTGTGTCTCCATA	AKETIYIMLR*FDVCFHHINQGCVSI	2	1	1	311	*	F	1	1	311	TAG	*	nonsense	0.0186001	0.0335664
SC	CTL	F13	B	GCCAAGGAAACCATATACATCATGTTAAGGTAGTTCGACGTTTGTTTTCATCACATCAACCAAGGCTGTGTCTCCATA	AKETIYIMLR*FDVCFHHINQGCVSI	2	1	1	311	*	F	1	1	311	TAG	*	nonsense	0.0178247	0.00443995
SC	CTL	F13	C	GCCAAGGAAACCATATACATCATGTTAAGGTAGTTCGACGTTTGTTTTCATCACATCAACCAAGGCTGTGTCTCCATA	AKETIYIMLR*FDVCFHHINQGCVSI	2	1	1	311	*	F	1	1	311	TAG	*	nonsense	0.0625308	-0.00139431
SC	CTL	F13	A	GCCAAGGAAACCATATACATCATGTTAAGGTATTTCGACGTTTGTTTTCATCACATCAACCAAGGCTGTGTCTCCATA	AKETIYIMLRYFDVCFHHINQGCVSI	1	1	1	311	Y	F	1	1	311	TAT	Y	missense	-0.0352857	-0.0245214
SC	CTL	F13	B	GCCAAGGAAACCATATACATCATGTTAAGGTATTTCGACGTTTGTTTTCATCACATCAACCAAGGCTGTGTCTCCATA	AKETIYIMLRYFDVCFHHINQGCVSI	1	1	1	311	Y	F	1	1	311	TAT	Y	missense	-0.0141157	-0.0332127
SC	CTL	F13	C	GCCAAGGAAACCATATACATCATGTTAAGGTATTTCGACGTTTGTTTTCATCACATCAACCAAGGCTGTGTCTCCATA	AKETIYIMLRYFDVCFHHINQGCVSI	1	1	1	311	Y	F	1	1	311	TAT	Y	missense	0.015191	0.0380796
SC	CTL	F13	A	GCCAAGGAAACCATATACATCATGTTAAGGTCGTTCGACGTTTGTTTTCATCACATCAACCAAGGCTGTGTCTCCATA	AKETIYIMLRSFDVCFHHINQGCVSI	2	1	1	311	S	F	1	1	311	TCG	S	missense	0.0353029	0.020992
SC	CTL	F13	B	GCCAAGGAAACCATATACATCATGTTAAGGTCGTTCGACGTTTGTTTTCATCACATCAACCAAGGCTGTGTCTCCATA	AKETIYIMLRSFDVCFHHINQGCVSI	2	1	1	311	S	F	1	1	311	TCG	S	missense	0.0244881	0.0221176
SC	CTL	F13	C	GCCAAGGAAACCATATACATCATGTTAAGGTCGTTCGACGTTTGTTTTCATCACATCAACCAAGGCTGTGTCTCCATA	AKETIYIMLRSFDVCFHHINQGCVSI	2	1	1	311	S	F	1	1	311	TCG	S	missense	0.0762856	0.00297845
SC	CTL	F13	A	GCCAAGGAAACCATATACATCATGTTAAGGTCTTTCGACGTTTGTTTTCATCACATCAACCAAGGCTGTGTCTCCATA	AKETIYIMLRSFDVCFHHINQGCVSI	1	1	1	311	S	F	1	1	311	TCT	S	missense	0.00811541	-0.00109712
SC	CTL	F13	B	GCCAAGGAAACCATATACATCATGTTAAGGTCTTTCGACGTTTGTTTTCATCACATCAACCAAGGCTGTGTCTCCATA	AKETIYIMLRSFDVCFHHINQGCVSI	1	1	1	311	S	F	1	1	311	TCT	S	missense	-0.0249669	-0.0240065
SC	CTL	F13	C	GCCAAGGAAACCATATACATCATGTTAAGGTCTTTCGACGTTTGTTTTCATCACATCAACCAAGGCTGTGTCTCCATA	AKETIYIMLRSFDVCFHHINQGCVSI	1	1	1	311	S	F	1	1	311	TCT	S	missense	-0.0179135	-0.00732703
SC	CTL	F13	A	GCCAAGGAAACCATATACATCATGTTAAGGTGGTTCGACGTTTGTTTTCATCACATCAACCAAGGCTGTGTCTCCATA	AKETIYIMLRWFDVCFHHINQGCVSI	2	1	1	311	W	F	1	1	311	TGG	W	missense	-0.107472	-0.0269973
SC	CTL	F13	B	GCCAAGGAAACCATATACATCATGTTAAGGTGGTTCGACGTTTGTTTTCATCACATCAACCAAGGCTGTGTCTCCATA	AKETIYIMLRWFDVCFHHINQGCVSI	2	1	1	311	W	F	1	1	311	TGG	W	missense	-0.156314	-0.193612
SC	CTL	F13	C	GCCAAGGAAACCATATACATCATGTTAAGGTGGTTCGACGTTTGTTTTCATCACATCAACCAAGGCTGTGTCTCCATA	AKETIYIMLRWFDVCFHHINQGCVSI	2	1	1	311	W	F	1	1	311	TGG	W	missense	-0.143039	-0.115862
SC	CTL	F13	A	GCCAAGGAAACCATATACATCATGTTAAGGTGTTTCGACGTTTGTTTTCATCACATCAACCAAGGCTGTGTCTCCATA	AKETIYIMLRCFDVCFHHINQGCVSI	1	1	1	311	C	F	1	1	311	TGT	C	missense	0.0565006	0.0217753
SC	CTL	F13	B	GCCAAGGAAACCATATACATCATGTTAAGGTGTTTCGACGTTTGTTTTCATCACATCAACCAAGGCTGTGTCTCCATA	AKETIYIMLRCFDVCFHHINQGCVSI	1	1	1	311	C	F	1	1	311	TGT	C	missense	0.0257686	-0.00238074
SC	CTL	F13	C	GCCAAGGAAACCATATACATCATGTTAAGGTGTTTCGACGTTTGTTTTCATCACATCAACCAAGGCTGTGTCTCCATA	AKETIYIMLRCFDVCFHHINQGCVSI	1	1	1	311	C	F	1	1	311	TGT	C	missense	0.127931	0.035149
SC	CTL	F13	A	GCCAAGGAAACCATATACATCATGTTAAGGTTGTTCGACGTTTGTTTTCATCACATCAACCAAGGCTGTGTCTCCATA	AKETIYIMLRLFDVCFHHINQGCVSI	1	1	1	311	L	F	1	1	311	TTG	L	missense	0.00901031	-0.0112315
SC	CTL	F13	B	GCCAAGGAAACCATATACATCATGTTAAGGTTGTTCGACGTTTGTTTTCATCACATCAACCAAGGCTGTGTCTCCATA	AKETIYIMLRLFDVCFHHINQGCVSI	1	1	1	311	L	F	1	1	311	TTG	L	missense	-0.00915584	-0.0182678
SC	CTL	F13	C	GCCAAGGAAACCATATACATCATGTTAAGGTTGTTCGACGTTTGTTTTCATCACATCAACCAAGGCTGTGTCTCCATA	AKETIYIMLRLFDVCFHHINQGCVSI	1	1	1	311	L	F	1	1	311	TTG	L	missense	-0.0698953	-0.0122632
SC	CTL	F13	A	GCCAAGGAAACCATATACATCATGTTAAGGTTTAAGGACGTTTGTTTTCATCACATCAACCAAGGCTGTGTCTCCATA	AKETIYIMLRFKDVCFHHINQGCVSI	3	1	1	312	K	F	1	1	312	AAG	K	missense	-0.000603129	0.0497997
SC	CTL	F13	B	GCCAAGGAAACCATATACATCATGTTAAGGTTTAAGGACGTTTGTTTTCATCACATCAACCAAGGCTGTGTCTCCATA	AKETIYIMLRFKDVCFHHINQGCVSI	3	1	1	312	K	F	1	1	312	AAG	K	missense	-0.0433066	-0.0170947
SC	CTL	F13	C	GCCAAGGAAACCATATACATCATGTTAAGGTTTAAGGACGTTTGTTTTCATCACATCAACCAAGGCTGTGTCTCCATA	AKETIYIMLRFKDVCFHHINQGCVSI	3	1	1	312	K	F	1	1	312	AAG	K	missense	-0.0141861	0.028748
SC	CTL	F13	A	GCCAAGGAAACCATATACATCATGTTAAGGTTTAATGACGTTTGTTTTCATCACATCAACCAAGGCTGTGTCTCCATA	AKETIYIMLRFNDVCFHHINQGCVSI	3	1	1	312	N	F	1	1	312	AAT	N	missense	0.00632881	-0.0484759
SC	CTL	F13	B	GCCAAGGAAACCATATACATCATGTTAAGGTTTAATGACGTTTGTTTTCATCACATCAACCAAGGCTGTGTCTCCATA	AKETIYIMLRFNDVCFHHINQGCVSI	3	1	1	312	N	F	1	1	312	AAT	N	missense	0.0278683	0.00839227
SC	CTL	F13	C	GCCAAGGAAACCATATACATCATGTTAAGGTTTAATGACGTTTGTTTTCATCACATCAACCAAGGCTGTGTCTCCATA	AKETIYIMLRFNDVCFHHINQGCVSI	3	1	1	312	N	F	1	1	312	AAT	N	missense	0.116385	0.0311503
SC	CTL	F13	A	GCCAAGGAAACCATATACATCATGTTAAGGTTTACGGACGTTTGTTTTCATCACATCAACCAAGGCTGTGTCTCCATA	AKETIYIMLRFTDVCFHHINQGCVSI	3	1	1	312	T	F	1	1	312	ACG	T	missense	0.0825759	0.0583387
SC	CTL	F13	B	GCCAAGGAAACCATATACATCATGTTAAGGTTTACGGACGTTTGTTTTCATCACATCAACCAAGGCTGTGTCTCCATA	AKETIYIMLRFTDVCFHHINQGCVSI	3	1	1	312	T	F	1	1	312	ACG	T	missense	0.0208881	0.0545437
SC	CTL	F13	C	GCCAAGGAAACCATATACATCATGTTAAGGTTTACGGACGTTTGTTTTCATCACATCAACCAAGGCTGTGTCTCCATA	AKETIYIMLRFTDVCFHHINQGCVSI	3	1	1	312	T	F	1	1	312	ACG	T	missense	-0.147382	-0.0179342
SC	CTL	F13	A	GCCAAGGAAACCATATACATCATGTTAAGGTTTACTGACGTTTGTTTTCATCACATCAACCAAGGCTGTGTCTCCATA	AKETIYIMLRFTDVCFHHINQGCVSI	3	1	1	312	T	F	1	1	312	ACT	T	missense	0.0527073	0.0303795
SC	CTL	F13	B	GCCAAGGAAACCATATACATCATGTTAAGGTTTACTGACGTTTGTTTTCATCACATCAACCAAGGCTGTGTCTCCATA	AKETIYIMLRFTDVCFHHINQGCVSI	3	1	1	312	T	F	1	1	312	ACT	T	missense	-0.030129	-0.00417716
SC	CTL	F13	C	GCCAAGGAAACCATATACATCATGTTAAGGTTTACTGACGTTTGTTTTCATCACATCAACCAAGGCTGTGTCTCCATA	AKETIYIMLRFTDVCFHHINQGCVSI	3	1	1	312	T	F	1	1	312	ACT	T	missense	-0.014068	-0.0017311
SC	CTL	F13	A	GCCAAGGAAACCATATACATCATGTTAAGGTTTAGGGACGTTTGTTTTCATCACATCAACCAAGGCTGTGTCTCCATA	AKETIYIMLRFRDVCFHHINQGCVSI	3	1	1	312	R	F	1	1	312	AGG	R	missense	-0.00531627	0.0236517
SC	CTL	F13	B	GCCAAGGAAACCATATACATCATGTTAAGGTTTAGGGACGTTTGTTTTCATCACATCAACCAAGGCTGTGTCTCCATA	AKETIYIMLRFRDVCFHHINQGCVSI	3	1	1	312	R	F	1	1	312	AGG	R	missense	-0.0556482	-0.0483965
SC	CTL	F13	C	GCCAAGGAAACCATATACATCATGTTAAGGTTTAGGGACGTTTGTTTTCATCACATCAACCAAGGCTGTGTCTCCATA	AKETIYIMLRFRDVCFHHINQGCVSI	3	1	1	312	R	F	1	1	312	AGG	R	missense	0.122585	0.0686766
SC	CTL	F13	A	GCCAAGGAAACCATATACATCATGTTAAGGTTTAGTGACGTTTGTTTTCATCACATCAACCAAGGCTGTGTCTCCATA	AKETIYIMLRFSDVCFHHINQGCVSI	3	1	1	312	S	F	1	1	312	AGT	S	missense	0.0213863	0.0446782
SC	CTL	F13	B	GCCAAGGAAACCATATACATCATGTTAAGGTTTAGTGACGTTTGTTTTCATCACATCAACCAAGGCTGTGTCTCCATA	AKETIYIMLRFSDVCFHHINQGCVSI	3	1	1	312	S	F	1	1	312	AGT	S	missense	0.0722669	0.00126141
SC	CTL	F13	C	GCCAAGGAAACCATATACATCATGTTAAGGTTTAGTGACGTTTGTTTTCATCACATCAACCAAGGCTGTGTCTCCATA	AKETIYIMLRFSDVCFHHINQGCVSI	3	1	1	312	S	F	1	1	312	AGT	S	missense	0.0814899	0.0171932
SC	CTL	F13	A	GCCAAGGAAACCATATACATCATGTTAAGGTTTATGGACGTTTGTTTTCATCACATCAACCAAGGCTGTGTCTCCATA	AKETIYIMLRFMDVCFHHINQGCVSI	2	1	1	312	M	F	1	1	312	ATG	M	missense	-0.0968995	-0.110817
SC	CTL	F13	B	GCCAAGGAAACCATATACATCATGTTAAGGTTTATGGACGTTTGTTTTCATCACATCAACCAAGGCTGTGTCTCCATA	AKETIYIMLRFMDVCFHHINQGCVSI	2	1	1	312	M	F	1	1	312	ATG	M	missense	-0.0835787	-0.128308
SC	CTL	F13	C	GCCAAGGAAACCATATACATCATGTTAAGGTTTATGGACGTTTGTTTTCATCACATCAACCAAGGCTGTGTCTCCATA	AKETIYIMLRFMDVCFHHINQGCVSI	2	1	1	312	M	F	1	1	312	ATG	M	missense	0.0381676	-0.00188467
SC	CTL	F13	A	GCCAAGGAAACCATATACATCATGTTAAGGTTTATTGACGTTTGTTTTCATCACATCAACCAAGGCTGTGTCTCCATA	AKETIYIMLRFIDVCFHHINQGCVSI	2	1	1	312	I	F	1	1	312	ATT	I	missense	-0.277124	-0.164838
SC	CTL	F13	B	GCCAAGGAAACCATATACATCATGTTAAGGTTTATTGACGTTTGTTTTCATCACATCAACCAAGGCTGTGTCTCCATA	AKETIYIMLRFIDVCFHHINQGCVSI	2	1	1	312	I	F	1	1	312	ATT	I	missense	-0.140131	-0.115973
SC	CTL	F13	C	GCCAAGGAAACCATATACATCATGTTAAGGTTTATTGACGTTTGTTTTCATCACATCAACCAAGGCTGTGTCTCCATA	AKETIYIMLRFIDVCFHHINQGCVSI	2	1	1	312	I	F	1	1	312	ATT	I	missense	0.0550001	-0.062615
SC	CTL	F13	A	GCCAAGGAAACCATATACATCATGTTAAGGTTTCAGGACGTTTGTTTTCATCACATCAACCAAGGCTGTGTCTCCATA	AKETIYIMLRFQDVCFHHINQGCVSI	3	1	1	312	Q	F	1	1	312	CAG	Q	missense	0.0208932	0.00228193
SC	CTL	F13	B	GCCAAGGAAACCATATACATCATGTTAAGGTTTCAGGACGTTTGTTTTCATCACATCAACCAAGGCTGTGTCTCCATA	AKETIYIMLRFQDVCFHHINQGCVSI	3	1	1	312	Q	F	1	1	312	CAG	Q	missense	0.0621689	-0.0270001
SC	CTL	F13	C	GCCAAGGAAACCATATACATCATGTTAAGGTTTCAGGACGTTTGTTTTCATCACATCAACCAAGGCTGTGTCTCCATA	AKETIYIMLRFQDVCFHHINQGCVSI	3	1	1	312	Q	F	1	1	312	CAG	Q	missense	0.0793902	0.0661012
SC	CTL	F13	A	GCCAAGGAAACCATATACATCATGTTAAGGTTTCATGACGTTTGTTTTCATCACATCAACCAAGGCTGTGTCTCCATA	AKETIYIMLRFHDVCFHHINQGCVSI	3	1	1	312	H	F	1	1	312	CAT	H	missense	0.0225984	0.0217857
SC	CTL	F13	B	GCCAAGGAAACCATATACATCATGTTAAGGTTTCATGACGTTTGTTTTCATCACATCAACCAAGGCTGTGTCTCCATA	AKETIYIMLRFHDVCFHHINQGCVSI	3	1	1	312	H	F	1	1	312	CAT	H	missense	0.0441405	-0.069307
SC	CTL	F13	C	GCCAAGGAAACCATATACATCATGTTAAGGTTTCATGACGTTTGTTTTCATCACATCAACCAAGGCTGTGTCTCCATA	AKETIYIMLRFHDVCFHHINQGCVSI	3	1	1	312	H	F	1	1	312	CAT	H	missense	0.211056	0.110249
SC	CTL	F13	A	GCCAAGGAAACCATATACATCATGTTAAGGTTTCCGGACGTTTGTTTTCATCACATCAACCAAGGCTGTGTCTCCATA	AKETIYIMLRFPDVCFHHINQGCVSI	3	1	1	312	P	F	1	1	312	CCG	P	missense	-0.149656	-0.137119
SC	CTL	F13	B	GCCAAGGAAACCATATACATCATGTTAAGGTTTCCGGACGTTTGTTTTCATCACATCAACCAAGGCTGTGTCTCCATA	AKETIYIMLRFPDVCFHHINQGCVSI	3	1	1	312	P	F	1	1	312	CCG	P	missense	0.0367834	0.021429
SC	CTL	F13	C	GCCAAGGAAACCATATACATCATGTTAAGGTTTCCGGACGTTTGTTTTCATCACATCAACCAAGGCTGTGTCTCCATA	AKETIYIMLRFPDVCFHHINQGCVSI	3	1	1	312	P	F	1	1	312	CCG	P	missense	-0.185543	-0.263136
SC	CTL	F13	A	GCCAAGGAAACCATATACATCATGTTAAGGTTTCCTGACGTTTGTTTTCATCACATCAACCAAGGCTGTGTCTCCATA	AKETIYIMLRFPDVCFHHINQGCVSI	3	1	1	312	P	F	1	1	312	CCT	P	missense	-0.22598	-0.0670938
SC	CTL	F13	B	GCCAAGGAAACCATATACATCATGTTAAGGTTTCCTGACGTTTGTTTTCATCACATCAACCAAGGCTGTGTCTCCATA	AKETIYIMLRFPDVCFHHINQGCVSI	3	1	1	312	P	F	1	1	312	CCT	P	missense	-0.205696	-0.105261
SC	CTL	F13	C	GCCAAGGAAACCATATACATCATGTTAAGGTTTCCTGACGTTTGTTTTCATCACATCAACCAAGGCTGTGTCTCCATA	AKETIYIMLRFPDVCFHHINQGCVSI	3	1	1	312	P	F	1	1	312	CCT	P	missense	-0.110956	-0.0840548
SC	CTL	F13	A	GCCAAGGAAACCATATACATCATGTTAAGGTTTCGGGACGTTTGTTTTCATCACATCAACCAAGGCTGTGTCTCCATA	AKETIYIMLRFRDVCFHHINQGCVSI	3	1	1	312	R	F	1	1	312	CGG	R	missense	0.0336871	0.0513133
SC	CTL	F13	B	GCCAAGGAAACCATATACATCATGTTAAGGTTTCGGGACGTTTGTTTTCATCACATCAACCAAGGCTGTGTCTCCATA	AKETIYIMLRFRDVCFHHINQGCVSI	3	1	1	312	R	F	1	1	312	CGG	R	missense	-0.0507683	-0.0435101
SC	CTL	F13	C	GCCAAGGAAACCATATACATCATGTTAAGGTTTCGGGACGTTTGTTTTCATCACATCAACCAAGGCTGTGTCTCCATA	AKETIYIMLRFRDVCFHHINQGCVSI	3	1	1	312	R	F	1	1	312	CGG	R	missense	0.137093	0.0910328
SC	CTL	F13	A	GCCAAGGAAACCATATACATCATGTTAAGGTTTCGTGACGTTTGTTTTCATCACATCAACCAAGGCTGTGTCTCCATA	AKETIYIMLRFRDVCFHHINQGCVSI	3	1	1	312	R	F	1	1	312	CGT	R	missense	0.00470135	-0.0162523
SC	CTL	F13	B	GCCAAGGAAACCATATACATCATGTTAAGGTTTCGTGACGTTTGTTTTCATCACATCAACCAAGGCTGTGTCTCCATA	AKETIYIMLRFRDVCFHHINQGCVSI	3	1	1	312	R	F	1	1	312	CGT	R	missense	-0.0619148	-0.0147687
SC	CTL	F13	C	GCCAAGGAAACCATATACATCATGTTAAGGTTTCGTGACGTTTGTTTTCATCACATCAACCAAGGCTGTGTCTCCATA	AKETIYIMLRFRDVCFHHINQGCVSI	3	1	1	312	R	F	1	1	312	CGT	R	missense	-0.0244013	-0.0223074
SC	CTL	F13	A	GCCAAGGAAACCATATACATCATGTTAAGGTTTCTGGACGTTTGTTTTCATCACATCAACCAAGGCTGTGTCTCCATA	AKETIYIMLRFLDVCFHHINQGCVSI	2	1	1	312	L	F	1	1	312	CTG	L	missense	0.047038	0.0669474
SC	CTL	F13	B	GCCAAGGAAACCATATACATCATGTTAAGGTTTCTGGACGTTTGTTTTCATCACATCAACCAAGGCTGTGTCTCCATA	AKETIYIMLRFLDVCFHHINQGCVSI	2	1	1	312	L	F	1	1	312	CTG	L	missense	-0.026815	-0.0862204
SC	CTL	F13	C	GCCAAGGAAACCATATACATCATGTTAAGGTTTCTGGACGTTTGTTTTCATCACATCAACCAAGGCTGTGTCTCCATA	AKETIYIMLRFLDVCFHHINQGCVSI	2	1	1	312	L	F	1	1	312	CTG	L	missense	-0.100911	-0.0481341
SC	CTL	F13	A	GCCAAGGAAACCATATACATCATGTTAAGGTTTCTTGACGTTTGTTTTCATCACATCAACCAAGGCTGTGTCTCCATA	AKETIYIMLRFLDVCFHHINQGCVSI	2	1	1	312	L	F	1	1	312	CTT	L	missense	-0.000823875	0.00722298
SC	CTL	F13	B	GCCAAGGAAACCATATACATCATGTTAAGGTTTCTTGACGTTTGTTTTCATCACATCAACCAAGGCTGTGTCTCCATA	AKETIYIMLRFLDVCFHHINQGCVSI	2	1	1	312	L	F	1	1	312	CTT	L	missense	0.236739	-0.176579
SC	CTL	F13	C	GCCAAGGAAACCATATACATCATGTTAAGGTTTCTTGACGTTTGTTTTCATCACATCAACCAAGGCTGTGTCTCCATA	AKETIYIMLRFLDVCFHHINQGCVSI	2	1	1	312	L	F	1	1	312	CTT	L	missense	0.492595	0.25019
SC	CTL	F13	A	GCCAAGGAAACCATATACATCATGTTAAGGTTTGAGGACGTTTGTTTTCATCACATCAACCAAGGCTGTGTCTCCATA	AKETIYIMLRFEDVCFHHINQGCVSI	3	1	1	312	E	F	1	1	312	GAG	E	missense	-0.0237516	-0.0165511
SC	CTL	F13	B	GCCAAGGAAACCATATACATCATGTTAAGGTTTGAGGACGTTTGTTTTCATCACATCAACCAAGGCTGTGTCTCCATA	AKETIYIMLRFEDVCFHHINQGCVSI	3	1	1	312	E	F	1	1	312	GAG	E	missense	0.0447463	0.0327314
SC	CTL	F13	C	GCCAAGGAAACCATATACATCATGTTAAGGTTTGAGGACGTTTGTTTTCATCACATCAACCAAGGCTGTGTCTCCATA	AKETIYIMLRFEDVCFHHINQGCVSI	3	1	1	312	E	F	1	1	312	GAG	E	missense	0.0168493	-0.0187017
SC	CTL	F13	A	GCCAAGGAAACCATATACATCATGTTAAGGTTTGATGACGTTTGTTTTCATCACATCAACCAAGGCTGTGTCTCCATA	AKETIYIMLRFDDVCFHHINQGCVSI	3	1	1	312	D	F	1	1	312	GAT	D	missense	-0.0531463	-0.0493006
SC	CTL	F13	B	GCCAAGGAAACCATATACATCATGTTAAGGTTTGATGACGTTTGTTTTCATCACATCAACCAAGGCTGTGTCTCCATA	AKETIYIMLRFDDVCFHHINQGCVSI	3	1	1	312	D	F	1	1	312	GAT	D	missense	-0.0392997	-0.0315565
SC	CTL	F13	C	GCCAAGGAAACCATATACATCATGTTAAGGTTTGATGACGTTTGTTTTCATCACATCAACCAAGGCTGTGTCTCCATA	AKETIYIMLRFDDVCFHHINQGCVSI	3	1	1	312	D	F	1	1	312	GAT	D	missense	-0.0481144	-0.0454871
SC	CTL	F13	A	GCCAAGGAAACCATATACATCATGTTAAGGTTTGCGGACGTTTGTTTTCATCACATCAACCAAGGCTGTGTCTCCATA	AKETIYIMLRFADVCFHHINQGCVSI	3	1	1	312	A	F	1	1	312	GCG	A	missense	-0.00712915	0.0237745
SC	CTL	F13	B	GCCAAGGAAACCATATACATCATGTTAAGGTTTGCGGACGTTTGTTTTCATCACATCAACCAAGGCTGTGTCTCCATA	AKETIYIMLRFADVCFHHINQGCVSI	3	1	1	312	A	F	1	1	312	GCG	A	missense	0.0193836	-0.0166003
SC	CTL	F13	C	GCCAAGGAAACCATATACATCATGTTAAGGTTTGCGGACGTTTGTTTTCATCACATCAACCAAGGCTGTGTCTCCATA	AKETIYIMLRFADVCFHHINQGCVSI	3	1	1	312	A	F	1	1	312	GCG	A	missense	0.0366288	-0.0227856
SC	CTL	F13	A	GCCAAGGAAACCATATACATCATGTTAAGGTTTGCTGACGTTTGTTTTCATCACATCAACCAAGGCTGTGTCTCCATA	AKETIYIMLRFADVCFHHINQGCVSI	3	1	1	312	A	F	1	1	312	GCT	A	missense	0.0539801	0.0158826
SC	CTL	F13	B	GCCAAGGAAACCATATACATCATGTTAAGGTTTGCTGACGTTTGTTTTCATCACATCAACCAAGGCTGTGTCTCCATA	AKETIYIMLRFADVCFHHINQGCVSI	3	1	1	312	A	F	1	1	312	GCT	A	missense	-0.0393216	0.028505
SC	CTL	F13	C	GCCAAGGAAACCATATACATCATGTTAAGGTTTGCTGACGTTTGTTTTCATCACATCAACCAAGGCTGTGTCTCCATA	AKETIYIMLRFADVCFHHINQGCVSI	3	1	1	312	A	F	1	1	312	GCT	A	missense	-0.0157677	0.00217346
SC	CTL	F13	A	GCCAAGGAAACCATATACATCATGTTAAGGTTTGGGGACGTTTGTTTTCATCACATCAACCAAGGCTGTGTCTCCATA	AKETIYIMLRFGDVCFHHINQGCVSI	3	1	1	312	G	F	1	1	312	GGG	G	missense	0.0561489	-0.00801388
SC	CTL	F13	B	GCCAAGGAAACCATATACATCATGTTAAGGTTTGGGGACGTTTGTTTTCATCACATCAACCAAGGCTGTGTCTCCATA	AKETIYIMLRFGDVCFHHINQGCVSI	3	1	1	312	G	F	1	1	312	GGG	G	missense	-0.00888544	-0.00585384
SC	CTL	F13	C	GCCAAGGAAACCATATACATCATGTTAAGGTTTGGGGACGTTTGTTTTCATCACATCAACCAAGGCTGTGTCTCCATA	AKETIYIMLRFGDVCFHHINQGCVSI	3	1	1	312	G	F	1	1	312	GGG	G	missense	-0.00455254	-0.0148929
SC	CTL	F13	A	GCCAAGGAAACCATATACATCATGTTAAGGTTTGGTGACGTTTGTTTTCATCACATCAACCAAGGCTGTGTCTCCATA	AKETIYIMLRFGDVCFHHINQGCVSI	3	1	1	312	G	F	1	1	312	GGT	G	missense	-0.0154772	-0.0641384
SC	CTL	F13	B	GCCAAGGAAACCATATACATCATGTTAAGGTTTGGTGACGTTTGTTTTCATCACATCAACCAAGGCTGTGTCTCCATA	AKETIYIMLRFGDVCFHHINQGCVSI	3	1	1	312	G	F	1	1	312	GGT	G	missense	0.0566202	0.00589298
SC	CTL	F13	C	GCCAAGGAAACCATATACATCATGTTAAGGTTTGGTGACGTTTGTTTTCATCACATCAACCAAGGCTGTGTCTCCATA	AKETIYIMLRFGDVCFHHINQGCVSI	3	1	1	312	G	F	1	1	312	GGT	G	missense	-0.0715918	-0.0220164
SC	CTL	F13	A	GCCAAGGAAACCATATACATCATGTTAAGGTTTGTGGACGTTTGTTTTCATCACATCAACCAAGGCTGTGTCTCCATA	AKETIYIMLRFVDVCFHHINQGCVSI	2	1	1	312	V	F	1	1	312	GTG	V	missense	-0.0544317	-0.032134
SC	CTL	F13	B	GCCAAGGAAACCATATACATCATGTTAAGGTTTGTGGACGTTTGTTTTCATCACATCAACCAAGGCTGTGTCTCCATA	AKETIYIMLRFVDVCFHHINQGCVSI	2	1	1	312	V	F	1	1	312	GTG	V	missense	-0.0154362	-0.0878248
SC	CTL	F13	C	GCCAAGGAAACCATATACATCATGTTAAGGTTTGTGGACGTTTGTTTTCATCACATCAACCAAGGCTGTGTCTCCATA	AKETIYIMLRFVDVCFHHINQGCVSI	2	1	1	312	V	F	1	1	312	GTG	V	missense	-0.0262536	-0.0405298
SC	CTL	F13	A	GCCAAGGAAACCATATACATCATGTTAAGGTTTGTTGACGTTTGTTTTCATCACATCAACCAAGGCTGTGTCTCCATA	AKETIYIMLRFVDVCFHHINQGCVSI	2	1	1	312	V	F	1	1	312	GTT	V	missense	-0.159	-0.0498214
SC	CTL	F13	B	GCCAAGGAAACCATATACATCATGTTAAGGTTTGTTGACGTTTGTTTTCATCACATCAACCAAGGCTGTGTCTCCATA	AKETIYIMLRFVDVCFHHINQGCVSI	2	1	1	312	V	F	1	1	312	GTT	V	missense	0.186232	-0.0957472
SC	CTL	F13	C	GCCAAGGAAACCATATACATCATGTTAAGGTTTGTTGACGTTTGTTTTCATCACATCAACCAAGGCTGTGTCTCCATA	AKETIYIMLRFVDVCFHHINQGCVSI	2	1	1	312	V	F	1	1	312	GTT	V	missense	0.47981	0.00707036
SC	CTL	F13	A	GCCAAGGAAACCATATACATCATGTTAAGGTTTTAGGACGTTTGTTTTCATCACATCAACCAAGGCTGTGTCTCCATA	AKETIYIMLRF*DVCFHHINQGCVSI	2	1	1	312	*	F	1	1	312	TAG	*	nonsense	0.0275176	0.0234393
SC	CTL	F13	B	GCCAAGGAAACCATATACATCATGTTAAGGTTTTAGGACGTTTGTTTTCATCACATCAACCAAGGCTGTGTCTCCATA	AKETIYIMLRF*DVCFHHINQGCVSI	2	1	1	312	*	F	1	1	312	TAG	*	nonsense	-0.0361977	-0.0407867
SC	CTL	F13	C	GCCAAGGAAACCATATACATCATGTTAAGGTTTTAGGACGTTTGTTTTCATCACATCAACCAAGGCTGTGTCTCCATA	AKETIYIMLRF*DVCFHHINQGCVSI	2	1	1	312	*	F	1	1	312	TAG	*	nonsense	0.0190345	-0.00691825
SC	CTL	F13	A	GCCAAGGAAACCATATACATCATGTTAAGGTTTTATGACGTTTGTTTTCATCACATCAACCAAGGCTGTGTCTCCATA	AKETIYIMLRFYDVCFHHINQGCVSI	2	1	1	312	Y	F	1	1	312	TAT	Y	missense	-0.0228603	-0.000709258
SC	CTL	F13	B	GCCAAGGAAACCATATACATCATGTTAAGGTTTTATGACGTTTGTTTTCATCACATCAACCAAGGCTGTGTCTCCATA	AKETIYIMLRFYDVCFHHINQGCVSI	2	1	1	312	Y	F	1	1	312	TAT	Y	missense	0.0402928	-0.00864565
SC	CTL	F13	C	GCCAAGGAAACCATATACATCATGTTAAGGTTTTATGACGTTTGTTTTCATCACATCAACCAAGGCTGTGTCTCCATA	AKETIYIMLRFYDVCFHHINQGCVSI	2	1	1	312	Y	F	1	1	312	TAT	Y	missense	0.153469	0.0661987
SC	CTL	F13	A	GCCAAGGAAACCATATACATCATGTTAAGGTTTTCGGACGTTTGTTTTCATCACATCAACCAAGGCTGTGTCTCCATA	AKETIYIMLRFSDVCFHHINQGCVSI	2	1	1	312	S	F	1	1	312	TCG	S	missense	0.0389754	-0.00505739
SC	CTL	F13	B	GCCAAGGAAACCATATACATCATGTTAAGGTTTTCGGACGTTTGTTTTCATCACATCAACCAAGGCTGTGTCTCCATA	AKETIYIMLRFSDVCFHHINQGCVSI	2	1	1	312	S	F	1	1	312	TCG	S	missense	0.0417461	0.0388895
SC	CTL	F13	C	GCCAAGGAAACCATATACATCATGTTAAGGTTTTCGGACGTTTGTTTTCATCACATCAACCAAGGCTGTGTCTCCATA	AKETIYIMLRFSDVCFHHINQGCVSI	2	1	1	312	S	F	1	1	312	TCG	S	missense	0.127005	0.049803
SC	CTL	F13	A	GCCAAGGAAACCATATACATCATGTTAAGGTTTTCTGACGTTTGTTTTCATCACATCAACCAAGGCTGTGTCTCCATA	AKETIYIMLRFSDVCFHHINQGCVSI	2	1	1	312	S	F	1	1	312	TCT	S	missense	-0.00929063	0.000113008
SC	CTL	F13	B	GCCAAGGAAACCATATACATCATGTTAAGGTTTTCTGACGTTTGTTTTCATCACATCAACCAAGGCTGTGTCTCCATA	AKETIYIMLRFSDVCFHHINQGCVSI	2	1	1	312	S	F	1	1	312	TCT	S	missense	0.0489569	0.076989
SC	CTL	F13	C	GCCAAGGAAACCATATACATCATGTTAAGGTTTTCTGACGTTTGTTTTCATCACATCAACCAAGGCTGTGTCTCCATA	AKETIYIMLRFSDVCFHHINQGCVSI	2	1	1	312	S	F	1	1	312	TCT	S	missense	0.157138	0.0910057
SC	CTL	F13	A	GCCAAGGAAACCATATACATCATGTTAAGGTTTTGGGACGTTTGTTTTCATCACATCAACCAAGGCTGTGTCTCCATA	AKETIYIMLRFWDVCFHHINQGCVSI	2	1	1	312	W	F	1	1	312	TGG	W	missense	0.0797996	0.0804304
SC	CTL	F13	B	GCCAAGGAAACCATATACATCATGTTAAGGTTTTGGGACGTTTGTTTTCATCACATCAACCAAGGCTGTGTCTCCATA	AKETIYIMLRFWDVCFHHINQGCVSI	2	1	1	312	W	F	1	1	312	TGG	W	missense	-0.09646	-0.117736
SC	CTL	F13	C	GCCAAGGAAACCATATACATCATGTTAAGGTTTTGGGACGTTTGTTTTCATCACATCAACCAAGGCTGTGTCTCCATA	AKETIYIMLRFWDVCFHHINQGCVSI	2	1	1	312	W	F	1	1	312	TGG	W	missense	0.134814	0.0901372
SC	CTL	F13	A	GCCAAGGAAACCATATACATCATGTTAAGGTTTTGTGACGTTTGTTTTCATCACATCAACCAAGGCTGTGTCTCCATA	AKETIYIMLRFCDVCFHHINQGCVSI	2	1	1	312	C	F	1	1	312	TGT	C	missense	-0.0175182	-0.0251426
SC	CTL	F13	B	GCCAAGGAAACCATATACATCATGTTAAGGTTTTGTGACGTTTGTTTTCATCACATCAACCAAGGCTGTGTCTCCATA	AKETIYIMLRFCDVCFHHINQGCVSI	2	1	1	312	C	F	1	1	312	TGT	C	missense	0.0466713	0.0168858
SC	CTL	F13	C	GCCAAGGAAACCATATACATCATGTTAAGGTTTTGTGACGTTTGTTTTCATCACATCAACCAAGGCTGTGTCTCCATA	AKETIYIMLRFCDVCFHHINQGCVSI	2	1	1	312	C	F	1	1	312	TGT	C	missense	0.0462919	0.0212489
SC	CTL	F13	A	GCCAAGGAAACCATATACATCATGTTAAGGTTTTTGGACGTTTGTTTTCATCACATCAACCAAGGCTGTGTCTCCATA	AKETIYIMLRFLDVCFHHINQGCVSI	1	1	1	312	L	F	1	1	312	TTG	L	missense	0.0350458	0.019188
SC	CTL	F13	B	GCCAAGGAAACCATATACATCATGTTAAGGTTTTTGGACGTTTGTTTTCATCACATCAACCAAGGCTGTGTCTCCATA	AKETIYIMLRFLDVCFHHINQGCVSI	1	1	1	312	L	F	1	1	312	TTG	L	missense	-0.0961368	-0.0448271
SC	CTL	F13	C	GCCAAGGAAACCATATACATCATGTTAAGGTTTTTGGACGTTTGTTTTCATCACATCAACCAAGGCTGTGTCTCCATA	AKETIYIMLRFLDVCFHHINQGCVSI	1	1	1	312	L	F	1	1	312	TTG	L	missense	0.0460989	0.0253883
SC	CTL	F13	A	GCCAAGGAAACCATATACATCATGTTAAGGTTTTTTGACGTTTGTTTTCATCACATCAACCAAGGCTGTGTCTCCATA	AKETIYIMLRFFDVCFHHINQGCVSI	1	0	1	not-applicable	not-applicable	not-applicable	1	1	312	TTT	F	silent	0.0478271	0.00626702
SC	CTL	F13	B	GCCAAGGAAACCATATACATCATGTTAAGGTTTTTTGACGTTTGTTTTCATCACATCAACCAAGGCTGTGTCTCCATA	AKETIYIMLRFFDVCFHHINQGCVSI	1	0	1	not-applicable	not-applicable	not-applicable	1	1	312	TTT	F	silent	-0.0267974	-0.0758243
SC	CTL	F13	C	GCCAAGGAAACCATATACATCATGTTAAGGTTTTTTGACGTTTGTTTTCATCACATCAACCAAGGCTGTGTCTCCATA	AKETIYIMLRFFDVCFHHINQGCVSI	1	0	1	not-applicable	not-applicable	not-applicable	1	1	312	TTT	F	silent	0.00277377	0.00671185
SC	CTL	F13	A	GCCAAGGAAACCATATACATCATGTTAAGGTTTTTCAAGGTTTGTTTTCATCACATCAACCAAGGCTGTGTCTCCATA	AKETIYIMLRFFKVCFHHINQGCVSI	2	1	1	313	K	D	1	1	313	AAG	K	missense	0.0512627	-0.00192498
SC	CTL	F13	B	GCCAAGGAAACCATATACATCATGTTAAGGTTTTTCAAGGTTTGTTTTCATCACATCAACCAAGGCTGTGTCTCCATA	AKETIYIMLRFFKVCFHHINQGCVSI	2	1	1	313	K	D	1	1	313	AAG	K	missense	-0.02712	-0.0262771
SC	CTL	F13	C	GCCAAGGAAACCATATACATCATGTTAAGGTTTTTCAAGGTTTGTTTTCATCACATCAACCAAGGCTGTGTCTCCATA	AKETIYIMLRFFKVCFHHINQGCVSI	2	1	1	313	K	D	1	1	313	AAG	K	missense	0.0553769	-0.00522542
SC	CTL	F13	A	GCCAAGGAAACCATATACATCATGTTAAGGTTTTTCAATGTTTGTTTTCATCACATCAACCAAGGCTGTGTCTCCATA	AKETIYIMLRFFNVCFHHINQGCVSI	2	1	1	313	N	D	1	1	313	AAT	N	missense	0.0252866	0.00853402
SC	CTL	F13	B	GCCAAGGAAACCATATACATCATGTTAAGGTTTTTCAATGTTTGTTTTCATCACATCAACCAAGGCTGTGTCTCCATA	AKETIYIMLRFFNVCFHHINQGCVSI	2	1	1	313	N	D	1	1	313	AAT	N	missense	-0.0127619	-0.0307551
SC	CTL	F13	C	GCCAAGGAAACCATATACATCATGTTAAGGTTTTTCAATGTTTGTTTTCATCACATCAACCAAGGCTGTGTCTCCATA	AKETIYIMLRFFNVCFHHINQGCVSI	2	1	1	313	N	D	1	1	313	AAT	N	missense	-0.00462829	-0.0182785
SC	CTL	F13	A	GCCAAGGAAACCATATACATCATGTTAAGGTTTTTCACGGTTTGTTTTCATCACATCAACCAAGGCTGTGTCTCCATA	AKETIYIMLRFFTVCFHHINQGCVSI	3	1	1	313	T	D	1	1	313	ACG	T	missense	-0.00510544	0.00625312
SC	CTL	F13	B	GCCAAGGAAACCATATACATCATGTTAAGGTTTTTCACGGTTTGTTTTCATCACATCAACCAAGGCTGTGTCTCCATA	AKETIYIMLRFFTVCFHHINQGCVSI	3	1	1	313	T	D	1	1	313	ACG	T	missense	0.0156411	-0.0276577
SC	CTL	F13	C	GCCAAGGAAACCATATACATCATGTTAAGGTTTTTCACGGTTTGTTTTCATCACATCAACCAAGGCTGTGTCTCCATA	AKETIYIMLRFFTVCFHHINQGCVSI	3	1	1	313	T	D	1	1	313	ACG	T	missense	0.175183	0.0458274
SC	CTL	F13	A	GCCAAGGAAACCATATACATCATGTTAAGGTTTTTCACTGTTTGTTTTCATCACATCAACCAAGGCTGTGTCTCCATA	AKETIYIMLRFFTVCFHHINQGCVSI	3	1	1	313	T	D	1	1	313	ACT	T	missense	0.0312756	0.0215646
SC	CTL	F13	B	GCCAAGGAAACCATATACATCATGTTAAGGTTTTTCACTGTTTGTTTTCATCACATCAACCAAGGCTGTGTCTCCATA	AKETIYIMLRFFTVCFHHINQGCVSI	3	1	1	313	T	D	1	1	313	ACT	T	missense	-0.0044315	-0.0139068
SC	CTL	F13	C	GCCAAGGAAACCATATACATCATGTTAAGGTTTTTCACTGTTTGTTTTCATCACATCAACCAAGGCTGTGTCTCCATA	AKETIYIMLRFFTVCFHHINQGCVSI	3	1	1	313	T	D	1	1	313	ACT	T	missense	0.0262573	0.00882481
SC	CTL	F13	A	GCCAAGGAAACCATATACATCATGTTAAGGTTTTTCAGGGTTTGTTTTCATCACATCAACCAAGGCTGTGTCTCCATA	AKETIYIMLRFFRVCFHHINQGCVSI	3	1	1	313	R	D	1	1	313	AGG	R	missense	-0.0897995	0.00378298
SC	CTL	F13	B	GCCAAGGAAACCATATACATCATGTTAAGGTTTTTCAGGGTTTGTTTTCATCACATCAACCAAGGCTGTGTCTCCATA	AKETIYIMLRFFRVCFHHINQGCVSI	3	1	1	313	R	D	1	1	313	AGG	R	missense	-0.0337733	-0.0372976
SC	CTL	F13	C	GCCAAGGAAACCATATACATCATGTTAAGGTTTTTCAGGGTTTGTTTTCATCACATCAACCAAGGCTGTGTCTCCATA	AKETIYIMLRFFRVCFHHINQGCVSI	3	1	1	313	R	D	1	1	313	AGG	R	missense	-0.0673648	-0.0586646
SC	CTL	F13	A	GCCAAGGAAACCATATACATCATGTTAAGGTTTTTCAGTGTTTGTTTTCATCACATCAACCAAGGCTGTGTCTCCATA	AKETIYIMLRFFSVCFHHINQGCVSI	3	1	1	313	S	D	1	1	313	AGT	S	missense	0.0409462	0.0370337
SC	CTL	F13	B	GCCAAGGAAACCATATACATCATGTTAAGGTTTTTCAGTGTTTGTTTTCATCACATCAACCAAGGCTGTGTCTCCATA	AKETIYIMLRFFSVCFHHINQGCVSI	3	1	1	313	S	D	1	1	313	AGT	S	missense	-0.0096917	-0.00591495
SC	CTL	F13	C	GCCAAGGAAACCATATACATCATGTTAAGGTTTTTCAGTGTTTGTTTTCATCACATCAACCAAGGCTGTGTCTCCATA	AKETIYIMLRFFSVCFHHINQGCVSI	3	1	1	313	S	D	1	1	313	AGT	S	missense	0.102461	0.0407929
SC	CTL	F13	A	GCCAAGGAAACCATATACATCATGTTAAGGTTTTTCATGGTTTGTTTTCATCACATCAACCAAGGCTGTGTCTCCATA	AKETIYIMLRFFMVCFHHINQGCVSI	3	1	1	313	M	D	1	1	313	ATG	M	missense	0.0180531	0.0192924
SC	CTL	F13	B	GCCAAGGAAACCATATACATCATGTTAAGGTTTTTCATGGTTTGTTTTCATCACATCAACCAAGGCTGTGTCTCCATA	AKETIYIMLRFFMVCFHHINQGCVSI	3	1	1	313	M	D	1	1	313	ATG	M	missense	-0.0151019	0.00911946
SC	CTL	F13	C	GCCAAGGAAACCATATACATCATGTTAAGGTTTTTCATGGTTTGTTTTCATCACATCAACCAAGGCTGTGTCTCCATA	AKETIYIMLRFFMVCFHHINQGCVSI	3	1	1	313	M	D	1	1	313	ATG	M	missense	0.0784649	0.02781
SC	CTL	F13	A	GCCAAGGAAACCATATACATCATGTTAAGGTTTTTCATTGTTTGTTTTCATCACATCAACCAAGGCTGTGTCTCCATA	AKETIYIMLRFFIVCFHHINQGCVSI	3	1	1	313	I	D	1	1	313	ATT	I	missense	-0.00449068	-0.00939765
SC	CTL	F13	B	GCCAAGGAAACCATATACATCATGTTAAGGTTTTTCATTGTTTGTTTTCATCACATCAACCAAGGCTGTGTCTCCATA	AKETIYIMLRFFIVCFHHINQGCVSI	3	1	1	313	I	D	1	1	313	ATT	I	missense	-0.00874131	-0.0321586
SC	CTL	F13	C	GCCAAGGAAACCATATACATCATGTTAAGGTTTTTCATTGTTTGTTTTCATCACATCAACCAAGGCTGTGTCTCCATA	AKETIYIMLRFFIVCFHHINQGCVSI	3	1	1	313	I	D	1	1	313	ATT	I	missense	0.0634656	0.0112217
SC	CTL	F13	A	GCCAAGGAAACCATATACATCATGTTAAGGTTTTTCCAGGTTTGTTTTCATCACATCAACCAAGGCTGTGTCTCCATA	AKETIYIMLRFFQVCFHHINQGCVSI	2	1	1	313	Q	D	1	1	313	CAG	Q	missense	0.0408895	0.0203932
SC	CTL	F13	B	GCCAAGGAAACCATATACATCATGTTAAGGTTTTTCCAGGTTTGTTTTCATCACATCAACCAAGGCTGTGTCTCCATA	AKETIYIMLRFFQVCFHHINQGCVSI	2	1	1	313	Q	D	1	1	313	CAG	Q	missense	0.0079267	-0.0017274
SC	CTL	F13	C	GCCAAGGAAACCATATACATCATGTTAAGGTTTTTCCAGGTTTGTTTTCATCACATCAACCAAGGCTGTGTCTCCATA	AKETIYIMLRFFQVCFHHINQGCVSI	2	1	1	313	Q	D	1	1	313	CAG	Q	missense	0.12561	0.0363437
SC	CTL	F13	A	GCCAAGGAAACCATATACATCATGTTAAGGTTTTTCCATGTTTGTTTTCATCACATCAACCAAGGCTGTGTCTCCATA	AKETIYIMLRFFHVCFHHINQGCVSI	2	1	1	313	H	D	1	1	313	CAT	H	missense	-0.0178717	0.015705
SC	CTL	F13	B	GCCAAGGAAACCATATACATCATGTTAAGGTTTTTCCATGTTTGTTTTCATCACATCAACCAAGGCTGTGTCTCCATA	AKETIYIMLRFFHVCFHHINQGCVSI	2	1	1	313	H	D	1	1	313	CAT	H	missense	-0.0464457	-0.0161074
SC	CTL	F13	C	GCCAAGGAAACCATATACATCATGTTAAGGTTTTTCCATGTTTGTTTTCATCACATCAACCAAGGCTGTGTCTCCATA	AKETIYIMLRFFHVCFHHINQGCVSI	2	1	1	313	H	D	1	1	313	CAT	H	missense	0.102049	0.0514337
SC	CTL	F13	A	GCCAAGGAAACCATATACATCATGTTAAGGTTTTTCCCGGTTTGTTTTCATCACATCAACCAAGGCTGTGTCTCCATA	AKETIYIMLRFFPVCFHHINQGCVSI	3	1	1	313	P	D	1	1	313	CCG	P	missense	-0.0306223	-0.0165705
SC	CTL	F13	B	GCCAAGGAAACCATATACATCATGTTAAGGTTTTTCCCGGTTTGTTTTCATCACATCAACCAAGGCTGTGTCTCCATA	AKETIYIMLRFFPVCFHHINQGCVSI	3	1	1	313	P	D	1	1	313	CCG	P	missense	-0.0791285	-0.070752
SC	CTL	F13	C	GCCAAGGAAACCATATACATCATGTTAAGGTTTTTCCCGGTTTGTTTTCATCACATCAACCAAGGCTGTGTCTCCATA	AKETIYIMLRFFPVCFHHINQGCVSI	3	1	1	313	P	D	1	1	313	CCG	P	missense	-0.0875543	-0.0445616
SC	CTL	F13	A	GCCAAGGAAACCATATACATCATGTTAAGGTTTTTCCCTGTTTGTTTTCATCACATCAACCAAGGCTGTGTCTCCATA	AKETIYIMLRFFPVCFHHINQGCVSI	3	1	1	313	P	D	1	1	313	CCT	P	missense	-0.049183	-0.0609935
SC	CTL	F13	B	GCCAAGGAAACCATATACATCATGTTAAGGTTTTTCCCTGTTTGTTTTCATCACATCAACCAAGGCTGTGTCTCCATA	AKETIYIMLRFFPVCFHHINQGCVSI	3	1	1	313	P	D	1	1	313	CCT	P	missense	-0.0161131	-0.0769602
SC	CTL	F13	C	GCCAAGGAAACCATATACATCATGTTAAGGTTTTTCCCTGTTTGTTTTCATCACATCAACCAAGGCTGTGTCTCCATA	AKETIYIMLRFFPVCFHHINQGCVSI	3	1	1	313	P	D	1	1	313	CCT	P	missense	-0.0866497	-0.0694273
SC	CTL	F13	A	GCCAAGGAAACCATATACATCATGTTAAGGTTTTTCCGGGTTTGTTTTCATCACATCAACCAAGGCTGTGTCTCCATA	AKETIYIMLRFFRVCFHHINQGCVSI	3	1	1	313	R	D	1	1	313	CGG	R	missense	-0.0728032	-0.0602494
SC	CTL	F13	B	GCCAAGGAAACCATATACATCATGTTAAGGTTTTTCCGGGTTTGTTTTCATCACATCAACCAAGGCTGTGTCTCCATA	AKETIYIMLRFFRVCFHHINQGCVSI	3	1	1	313	R	D	1	1	313	CGG	R	missense	-0.0668915	-0.07914
SC	CTL	F13	C	GCCAAGGAAACCATATACATCATGTTAAGGTTTTTCCGGGTTTGTTTTCATCACATCAACCAAGGCTGTGTCTCCATA	AKETIYIMLRFFRVCFHHINQGCVSI	3	1	1	313	R	D	1	1	313	CGG	R	missense	-0.0527686	-0.057616
SC	CTL	F13	A	GCCAAGGAAACCATATACATCATGTTAAGGTTTTTCCGTGTTTGTTTTCATCACATCAACCAAGGCTGTGTCTCCATA	AKETIYIMLRFFRVCFHHINQGCVSI	3	1	1	313	R	D	1	1	313	CGT	R	missense	-0.0395188	-0.0258243
SC	CTL	F13	B	GCCAAGGAAACCATATACATCATGTTAAGGTTTTTCCGTGTTTGTTTTCATCACATCAACCAAGGCTGTGTCTCCATA	AKETIYIMLRFFRVCFHHINQGCVSI	3	1	1	313	R	D	1	1	313	CGT	R	missense	-0.111186	-0.0907809
SC	CTL	F13	C	GCCAAGGAAACCATATACATCATGTTAAGGTTTTTCCGTGTTTGTTTTCATCACATCAACCAAGGCTGTGTCTCCATA	AKETIYIMLRFFRVCFHHINQGCVSI	3	1	1	313	R	D	1	1	313	CGT	R	missense	-0.0115812	-0.0201898
SC	CTL	F13	A	GCCAAGGAAACCATATACATCATGTTAAGGTTTTTCCTGGTTTGTTTTCATCACATCAACCAAGGCTGTGTCTCCATA	AKETIYIMLRFFLVCFHHINQGCVSI	3	1	1	313	L	D	1	1	313	CTG	L	missense	0.0532361	0.033293
SC	CTL	F13	B	GCCAAGGAAACCATATACATCATGTTAAGGTTTTTCCTGGTTTGTTTTCATCACATCAACCAAGGCTGTGTCTCCATA	AKETIYIMLRFFLVCFHHINQGCVSI	3	1	1	313	L	D	1	1	313	CTG	L	missense	0.0191656	-0.026077
SC	CTL	F13	C	GCCAAGGAAACCATATACATCATGTTAAGGTTTTTCCTGGTTTGTTTTCATCACATCAACCAAGGCTGTGTCTCCATA	AKETIYIMLRFFLVCFHHINQGCVSI	3	1	1	313	L	D	1	1	313	CTG	L	missense	0.0779035	0.0175877
SC	CTL	F13	A	GCCAAGGAAACCATATACATCATGTTAAGGTTTTTCCTTGTTTGTTTTCATCACATCAACCAAGGCTGTGTCTCCATA	AKETIYIMLRFFLVCFHHINQGCVSI	3	1	1	313	L	D	1	1	313	CTT	L	missense	0.0259269	-0.00795705
SC	CTL	F13	B	GCCAAGGAAACCATATACATCATGTTAAGGTTTTTCCTTGTTTGTTTTCATCACATCAACCAAGGCTGTGTCTCCATA	AKETIYIMLRFFLVCFHHINQGCVSI	3	1	1	313	L	D	1	1	313	CTT	L	missense	0.0207267	-0.0353089
SC	CTL	F13	C	GCCAAGGAAACCATATACATCATGTTAAGGTTTTTCCTTGTTTGTTTTCATCACATCAACCAAGGCTGTGTCTCCATA	AKETIYIMLRFFLVCFHHINQGCVSI	3	1	1	313	L	D	1	1	313	CTT	L	missense	-0.00540768	0.0100394
SC	CTL	F13	A	GCCAAGGAAACCATATACATCATGTTAAGGTTTTTCGAGGTTTGTTTTCATCACATCAACCAAGGCTGTGTCTCCATA	AKETIYIMLRFFEVCFHHINQGCVSI	1	1	1	313	E	D	1	1	313	GAG	E	missense	0.0223392	0.021982
SC	CTL	F13	B	GCCAAGGAAACCATATACATCATGTTAAGGTTTTTCGAGGTTTGTTTTCATCACATCAACCAAGGCTGTGTCTCCATA	AKETIYIMLRFFEVCFHHINQGCVSI	1	1	1	313	E	D	1	1	313	GAG	E	missense	0.0250642	-0.00213605
SC	CTL	F13	C	GCCAAGGAAACCATATACATCATGTTAAGGTTTTTCGAGGTTTGTTTTCATCACATCAACCAAGGCTGTGTCTCCATA	AKETIYIMLRFFEVCFHHINQGCVSI	1	1	1	313	E	D	1	1	313	GAG	E	missense	0.017265	-0.00869878
SC	CTL	F13	A	GCCAAGGAAACCATATACATCATGTTAAGGTTTTTCGATGTTTGTTTTCATCACATCAACCAAGGCTGTGTCTCCATA	AKETIYIMLRFFDVCFHHINQGCVSI	1	0	1	not-applicable	not-applicable	not-applicable	1	1	313	GAT	D	silent	0.0140765	-0.0116074
SC	CTL	F13	B	GCCAAGGAAACCATATACATCATGTTAAGGTTTTTCGATGTTTGTTTTCATCACATCAACCAAGGCTGTGTCTCCATA	AKETIYIMLRFFDVCFHHINQGCVSI	1	0	1	not-applicable	not-applicable	not-applicable	1	1	313	GAT	D	silent	0.0412269	-0.0155273
SC	CTL	F13	C	GCCAAGGAAACCATATACATCATGTTAAGGTTTTTCGATGTTTGTTTTCATCACATCAACCAAGGCTGTGTCTCCATA	AKETIYIMLRFFDVCFHHINQGCVSI	1	0	1	not-applicable	not-applicable	not-applicable	1	1	313	GAT	D	silent	-0.0167527	-0.00693238
SC	CTL	F13	A	GCCAAGGAAACCATATACATCATGTTAAGGTTTTTCGCGGTTTGTTTTCATCACATCAACCAAGGCTGTGTCTCCATA	AKETIYIMLRFFAVCFHHINQGCVSI	2	1	1	313	A	D	1	1	313	GCG	A	missense	-0.0138174	-0.00332863
SC	CTL	F13	B	GCCAAGGAAACCATATACATCATGTTAAGGTTTTTCGCGGTTTGTTTTCATCACATCAACCAAGGCTGTGTCTCCATA	AKETIYIMLRFFAVCFHHINQGCVSI	2	1	1	313	A	D	1	1	313	GCG	A	missense	0.0166753	-0.0181843
SC	CTL	F13	C	GCCAAGGAAACCATATACATCATGTTAAGGTTTTTCGCGGTTTGTTTTCATCACATCAACCAAGGCTGTGTCTCCATA	AKETIYIMLRFFAVCFHHINQGCVSI	2	1	1	313	A	D	1	1	313	GCG	A	missense	-0.0300154	0.00638211
SC	CTL	F13	A	GCCAAGGAAACCATATACATCATGTTAAGGTTTTTCGCTGTTTGTTTTCATCACATCAACCAAGGCTGTGTCTCCATA	AKETIYIMLRFFAVCFHHINQGCVSI	2	1	1	313	A	D	1	1	313	GCT	A	missense	0.0418568	0.0152756
SC	CTL	F13	B	GCCAAGGAAACCATATACATCATGTTAAGGTTTTTCGCTGTTTGTTTTCATCACATCAACCAAGGCTGTGTCTCCATA	AKETIYIMLRFFAVCFHHINQGCVSI	2	1	1	313	A	D	1	1	313	GCT	A	missense	-0.0456447	-0.0561614
SC	CTL	F13	C	GCCAAGGAAACCATATACATCATGTTAAGGTTTTTCGCTGTTTGTTTTCATCACATCAACCAAGGCTGTGTCTCCATA	AKETIYIMLRFFAVCFHHINQGCVSI	2	1	1	313	A	D	1	1	313	GCT	A	missense	0.0779507	0.00369746
SC	CTL	F13	A	GCCAAGGAAACCATATACATCATGTTAAGGTTTTTCGGGGTTTGTTTTCATCACATCAACCAAGGCTGTGTCTCCATA	AKETIYIMLRFFGVCFHHINQGCVSI	2	1	1	313	G	D	1	1	313	GGG	G	missense	0.00573258	-0.0177687
SC	CTL	F13	B	GCCAAGGAAACCATATACATCATGTTAAGGTTTTTCGGGGTTTGTTTTCATCACATCAACCAAGGCTGTGTCTCCATA	AKETIYIMLRFFGVCFHHINQGCVSI	2	1	1	313	G	D	1	1	313	GGG	G	missense	-0.0711861	-0.0574942
SC	CTL	F13	C	GCCAAGGAAACCATATACATCATGTTAAGGTTTTTCGGGGTTTGTTTTCATCACATCAACCAAGGCTGTGTCTCCATA	AKETIYIMLRFFGVCFHHINQGCVSI	2	1	1	313	G	D	1	1	313	GGG	G	missense	-0.00978003	-0.0181412
SC	CTL	F13	A	GCCAAGGAAACCATATACATCATGTTAAGGTTTTTCGGTGTTTGTTTTCATCACATCAACCAAGGCTGTGTCTCCATA	AKETIYIMLRFFGVCFHHINQGCVSI	2	1	1	313	G	D	1	1	313	GGT	G	missense	-0.0512051	-0.0480492
SC	CTL	F13	B	GCCAAGGAAACCATATACATCATGTTAAGGTTTTTCGGTGTTTGTTTTCATCACATCAACCAAGGCTGTGTCTCCATA	AKETIYIMLRFFGVCFHHINQGCVSI	2	1	1	313	G	D	1	1	313	GGT	G	missense	-0.0394826	-0.0421587
SC	CTL	F13	C	GCCAAGGAAACCATATACATCATGTTAAGGTTTTTCGGTGTTTGTTTTCATCACATCAACCAAGGCTGTGTCTCCATA	AKETIYIMLRFFGVCFHHINQGCVSI	2	1	1	313	G	D	1	1	313	GGT	G	missense	0.0279397	-0.00577132
SC	CTL	F13	A	GCCAAGGAAACCATATACATCATGTTAAGGTTTTTCGTGGTTTGTTTTCATCACATCAACCAAGGCTGTGTCTCCATA	AKETIYIMLRFFVVCFHHINQGCVSI	2	1	1	313	V	D	1	1	313	GTG	V	missense	0.00234114	-0.0156742
SC	CTL	F13	B	GCCAAGGAAACCATATACATCATGTTAAGGTTTTTCGTGGTTTGTTTTCATCACATCAACCAAGGCTGTGTCTCCATA	AKETIYIMLRFFVVCFHHINQGCVSI	2	1	1	313	V	D	1	1	313	GTG	V	missense	-0.0261133	-0.0145246
SC	CTL	F13	C	GCCAAGGAAACCATATACATCATGTTAAGGTTTTTCGTGGTTTGTTTTCATCACATCAACCAAGGCTGTGTCTCCATA	AKETIYIMLRFFVVCFHHINQGCVSI	2	1	1	313	V	D	1	1	313	GTG	V	missense	0.0905953	0.021405
SC	CTL	F13	A	GCCAAGGAAACCATATACATCATGTTAAGGTTTTTCGTTGTTTGTTTTCATCACATCAACCAAGGCTGTGTCTCCATA	AKETIYIMLRFFVVCFHHINQGCVSI	2	1	1	313	V	D	1	1	313	GTT	V	missense	0.0388157	0.0362837
SC	CTL	F13	B	GCCAAGGAAACCATATACATCATGTTAAGGTTTTTCGTTGTTTGTTTTCATCACATCAACCAAGGCTGTGTCTCCATA	AKETIYIMLRFFVVCFHHINQGCVSI	2	1	1	313	V	D	1	1	313	GTT	V	missense	0.0315203	-0.0109725
SC	CTL	F13	C	GCCAAGGAAACCATATACATCATGTTAAGGTTTTTCGTTGTTTGTTTTCATCACATCAACCAAGGCTGTGTCTCCATA	AKETIYIMLRFFVVCFHHINQGCVSI	2	1	1	313	V	D	1	1	313	GTT	V	missense	0.131188	0.0569271
SC	CTL	F13	A	GCCAAGGAAACCATATACATCATGTTAAGGTTTTTCTAGGTTTGTTTTCATCACATCAACCAAGGCTGTGTCTCCATA	AKETIYIMLRFF*VCFHHINQGCVSI	2	1	1	313	*	D	1	1	313	TAG	*	nonsense	-0.00211483	0.0165683
SC	CTL	F13	B	GCCAAGGAAACCATATACATCATGTTAAGGTTTTTCTAGGTTTGTTTTCATCACATCAACCAAGGCTGTGTCTCCATA	AKETIYIMLRFF*VCFHHINQGCVSI	2	1	1	313	*	D	1	1	313	TAG	*	nonsense	0.0482514	-0.00890939
SC	CTL	F13	C	GCCAAGGAAACCATATACATCATGTTAAGGTTTTTCTAGGTTTGTTTTCATCACATCAACCAAGGCTGTGTCTCCATA	AKETIYIMLRFF*VCFHHINQGCVSI	2	1	1	313	*	D	1	1	313	TAG	*	nonsense	0.0453934	-0.0064272
SC	CTL	F13	A	GCCAAGGAAACCATATACATCATGTTAAGGTTTTTCTATGTTTGTTTTCATCACATCAACCAAGGCTGTGTCTCCATA	AKETIYIMLRFFYVCFHHINQGCVSI	2	1	1	313	Y	D	1	1	313	TAT	Y	missense	0.025046	-0.0120107
SC	CTL	F13	B	GCCAAGGAAACCATATACATCATGTTAAGGTTTTTCTATGTTTGTTTTCATCACATCAACCAAGGCTGTGTCTCCATA	AKETIYIMLRFFYVCFHHINQGCVSI	2	1	1	313	Y	D	1	1	313	TAT	Y	missense	0.0179074	0.000568723
SC	CTL	F13	C	GCCAAGGAAACCATATACATCATGTTAAGGTTTTTCTATGTTTGTTTTCATCACATCAACCAAGGCTGTGTCTCCATA	AKETIYIMLRFFYVCFHHINQGCVSI	2	1	1	313	Y	D	1	1	313	TAT	Y	missense	0.109925	0.0485758
SC	CTL	F13	A	GCCAAGGAAACCATATACATCATGTTAAGGTTTTTCTCGGTTTGTTTTCATCACATCAACCAAGGCTGTGTCTCCATA	AKETIYIMLRFFSVCFHHINQGCVSI	3	1	1	313	S	D	1	1	313	TCG	S	missense	0.0238103	-0.000922526
SC	CTL	F13	B	GCCAAGGAAACCATATACATCATGTTAAGGTTTTTCTCGGTTTGTTTTCATCACATCAACCAAGGCTGTGTCTCCATA	AKETIYIMLRFFSVCFHHINQGCVSI	3	1	1	313	S	D	1	1	313	TCG	S	missense	-0.031149	-0.0118153
SC	CTL	F13	C	GCCAAGGAAACCATATACATCATGTTAAGGTTTTTCTCGGTTTGTTTTCATCACATCAACCAAGGCTGTGTCTCCATA	AKETIYIMLRFFSVCFHHINQGCVSI	3	1	1	313	S	D	1	1	313	TCG	S	missense	0.0904273	0.0321683
SC	CTL	F13	A	GCCAAGGAAACCATATACATCATGTTAAGGTTTTTCTCTGTTTGTTTTCATCACATCAACCAAGGCTGTGTCTCCATA	AKETIYIMLRFFSVCFHHINQGCVSI	3	1	1	313	S	D	1	1	313	TCT	S	missense	-0.00439197	0.00112859
SC	CTL	F13	B	GCCAAGGAAACCATATACATCATGTTAAGGTTTTTCTCTGTTTGTTTTCATCACATCAACCAAGGCTGTGTCTCCATA	AKETIYIMLRFFSVCFHHINQGCVSI	3	1	1	313	S	D	1	1	313	TCT	S	missense	0.0302846	-0.00712797
SC	CTL	F13	C	GCCAAGGAAACCATATACATCATGTTAAGGTTTTTCTCTGTTTGTTTTCATCACATCAACCAAGGCTGTGTCTCCATA	AKETIYIMLRFFSVCFHHINQGCVSI	3	1	1	313	S	D	1	1	313	TCT	S	missense	0.0943745	0.0301908
SC	CTL	F13	A	GCCAAGGAAACCATATACATCATGTTAAGGTTTTTCTGGGTTTGTTTTCATCACATCAACCAAGGCTGTGTCTCCATA	AKETIYIMLRFFWVCFHHINQGCVSI	3	1	1	313	W	D	1	1	313	TGG	W	missense	0.00310622	-0.0104717
SC	CTL	F13	B	GCCAAGGAAACCATATACATCATGTTAAGGTTTTTCTGGGTTTGTTTTCATCACATCAACCAAGGCTGTGTCTCCATA	AKETIYIMLRFFWVCFHHINQGCVSI	3	1	1	313	W	D	1	1	313	TGG	W	missense	-0.0494116	-0.00853309
SC	CTL	F13	C	GCCAAGGAAACCATATACATCATGTTAAGGTTTTTCTGGGTTTGTTTTCATCACATCAACCAAGGCTGTGTCTCCATA	AKETIYIMLRFFWVCFHHINQGCVSI	3	1	1	313	W	D	1	1	313	TGG	W	missense	0.103084	0.0225154
SC	CTL	F13	A	GCCAAGGAAACCATATACATCATGTTAAGGTTTTTCTGTGTTTGTTTTCATCACATCAACCAAGGCTGTGTCTCCATA	AKETIYIMLRFFCVCFHHINQGCVSI	3	1	1	313	C	D	1	1	313	TGT	C	missense	0.0212656	0.000565339
SC	CTL	F13	B	GCCAAGGAAACCATATACATCATGTTAAGGTTTTTCTGTGTTTGTTTTCATCACATCAACCAAGGCTGTGTCTCCATA	AKETIYIMLRFFCVCFHHINQGCVSI	3	1	1	313	C	D	1	1	313	TGT	C	missense	-0.0163286	-0.0165322
SC	CTL	F13	C	GCCAAGGAAACCATATACATCATGTTAAGGTTTTTCTGTGTTTGTTTTCATCACATCAACCAAGGCTGTGTCTCCATA	AKETIYIMLRFFCVCFHHINQGCVSI	3	1	1	313	C	D	1	1	313	TGT	C	missense	0.13627	0.0391937
SC	CTL	F13	A	GCCAAGGAAACCATATACATCATGTTAAGGTTTTTCTTGGTTTGTTTTCATCACATCAACCAAGGCTGTGTCTCCATA	AKETIYIMLRFFLVCFHHINQGCVSI	3	1	1	313	L	D	1	1	313	TTG	L	missense	0.0666627	0.0589202
SC	CTL	F13	B	GCCAAGGAAACCATATACATCATGTTAAGGTTTTTCTTGGTTTGTTTTCATCACATCAACCAAGGCTGTGTCTCCATA	AKETIYIMLRFFLVCFHHINQGCVSI	3	1	1	313	L	D	1	1	313	TTG	L	missense	0.324915	-0.00895792
SC	CTL	F13	C	GCCAAGGAAACCATATACATCATGTTAAGGTTTTTCTTGGTTTGTTTTCATCACATCAACCAAGGCTGTGTCTCCATA	AKETIYIMLRFFLVCFHHINQGCVSI	3	1	1	313	L	D	1	1	313	TTG	L	missense	0.678671	0.240064
SC	CTL	F13	A	GCCAAGGAAACCATATACATCATGTTAAGGTTTTTCTTTGTTTGTTTTCATCACATCAACCAAGGCTGTGTCTCCATA	AKETIYIMLRFFFVCFHHINQGCVSI	3	1	1	313	F	D	1	1	313	TTT	F	missense	-0.0122894	-0.0128913
SC	CTL	F13	B	GCCAAGGAAACCATATACATCATGTTAAGGTTTTTCTTTGTTTGTTTTCATCACATCAACCAAGGCTGTGTCTCCATA	AKETIYIMLRFFFVCFHHINQGCVSI	3	1	1	313	F	D	1	1	313	TTT	F	missense	-0.00693169	0.000754013
SC	CTL	F13	C	GCCAAGGAAACCATATACATCATGTTAAGGTTTTTCTTTGTTTGTTTTCATCACATCAACCAAGGCTGTGTCTCCATA	AKETIYIMLRFFFVCFHHINQGCVSI	3	1	1	313	F	D	1	1	313	TTT	F	missense	0.0951152	0.0188669
SC	CTL	F13	A	GCCAAGGAAACCATATACATCATGTTAAGGTTTTTCGACAAGTGTTTTCATCACATCAACCAAGGCTGTGTCTCCATA	AKETIYIMLRFFDKCFHHINQGCVSI	3	1	1	314	K	V	1	1	314	AAG	K	missense	0.0110524	0.00592046
SC	CTL	F13	B	GCCAAGGAAACCATATACATCATGTTAAGGTTTTTCGACAAGTGTTTTCATCACATCAACCAAGGCTGTGTCTCCATA	AKETIYIMLRFFDKCFHHINQGCVSI	3	1	1	314	K	V	1	1	314	AAG	K	missense	0.0316424	-0.0125063
SC	CTL	F13	C	GCCAAGGAAACCATATACATCATGTTAAGGTTTTTCGACAAGTGTTTTCATCACATCAACCAAGGCTGTGTCTCCATA	AKETIYIMLRFFDKCFHHINQGCVSI	3	1	1	314	K	V	1	1	314	AAG	K	missense	0.0819747	0.0340661
SC	CTL	F13	A	GCCAAGGAAACCATATACATCATGTTAAGGTTTTTCGACAATTGTTTTCATCACATCAACCAAGGCTGTGTCTCCATA	AKETIYIMLRFFDNCFHHINQGCVSI	2	1	1	314	N	V	1	1	314	AAT	N	missense	0.0411382	0.0255897
SC	CTL	F13	B	GCCAAGGAAACCATATACATCATGTTAAGGTTTTTCGACAATTGTTTTCATCACATCAACCAAGGCTGTGTCTCCATA	AKETIYIMLRFFDNCFHHINQGCVSI	2	1	1	314	N	V	1	1	314	AAT	N	missense	-0.0908981	-0.0639864
SC	CTL	F13	C	GCCAAGGAAACCATATACATCATGTTAAGGTTTTTCGACAATTGTTTTCATCACATCAACCAAGGCTGTGTCTCCATA	AKETIYIMLRFFDNCFHHINQGCVSI	2	1	1	314	N	V	1	1	314	AAT	N	missense	0.136518	0.0619135
SC	CTL	F13	A	GCCAAGGAAACCATATACATCATGTTAAGGTTTTTCGACACGTGTTTTCATCACATCAACCAAGGCTGTGTCTCCATA	AKETIYIMLRFFDTCFHHINQGCVSI	3	1	1	314	T	V	1	1	314	ACG	T	missense	0.0423617	0.00359332
SC	CTL	F13	B	GCCAAGGAAACCATATACATCATGTTAAGGTTTTTCGACACGTGTTTTCATCACATCAACCAAGGCTGTGTCTCCATA	AKETIYIMLRFFDTCFHHINQGCVSI	3	1	1	314	T	V	1	1	314	ACG	T	missense	-0.00719161	-0.0119388
SC	CTL	F13	C	GCCAAGGAAACCATATACATCATGTTAAGGTTTTTCGACACGTGTTTTCATCACATCAACCAAGGCTGTGTCTCCATA	AKETIYIMLRFFDTCFHHINQGCVSI	3	1	1	314	T	V	1	1	314	ACG	T	missense	0.142091	0.0606002
SC	CTL	F13	A	GCCAAGGAAACCATATACATCATGTTAAGGTTTTTCGACACTTGTTTTCATCACATCAACCAAGGCTGTGTCTCCATA	AKETIYIMLRFFDTCFHHINQGCVSI	2	1	1	314	T	V	1	1	314	ACT	T	missense	0.0144764	0.00783816
SC	CTL	F13	B	GCCAAGGAAACCATATACATCATGTTAAGGTTTTTCGACACTTGTTTTCATCACATCAACCAAGGCTGTGTCTCCATA	AKETIYIMLRFFDTCFHHINQGCVSI	2	1	1	314	T	V	1	1	314	ACT	T	missense	-0.0323266	-0.0639864
SC	CTL	F13	C	GCCAAGGAAACCATATACATCATGTTAAGGTTTTTCGACACTTGTTTTCATCACATCAACCAAGGCTGTGTCTCCATA	AKETIYIMLRFFDTCFHHINQGCVSI	2	1	1	314	T	V	1	1	314	ACT	T	missense	0.121877	0.0507866
SC	CTL	F13	A	GCCAAGGAAACCATATACATCATGTTAAGGTTTTTCGACAGGTGTTTTCATCACATCAACCAAGGCTGTGTCTCCATA	AKETIYIMLRFFDRCFHHINQGCVSI	3	1	1	314	R	V	1	1	314	AGG	R	missense	0.0675534	0.0514962
SC	CTL	F13	B	GCCAAGGAAACCATATACATCATGTTAAGGTTTTTCGACAGGTGTTTTCATCACATCAACCAAGGCTGTGTCTCCATA	AKETIYIMLRFFDRCFHHINQGCVSI	3	1	1	314	R	V	1	1	314	AGG	R	missense	-0.0412606	-0.055163
SC	CTL	F13	C	GCCAAGGAAACCATATACATCATGTTAAGGTTTTTCGACAGGTGTTTTCATCACATCAACCAAGGCTGTGTCTCCATA	AKETIYIMLRFFDRCFHHINQGCVSI	3	1	1	314	R	V	1	1	314	AGG	R	missense	0.0518834	0.00904764
SC	CTL	F13	A	GCCAAGGAAACCATATACATCATGTTAAGGTTTTTCGACAGTTGTTTTCATCACATCAACCAAGGCTGTGTCTCCATA	AKETIYIMLRFFDSCFHHINQGCVSI	2	1	1	314	S	V	1	1	314	AGT	S	missense	-0.00738082	0.0320931
SC	CTL	F13	B	GCCAAGGAAACCATATACATCATGTTAAGGTTTTTCGACAGTTGTTTTCATCACATCAACCAAGGCTGTGTCTCCATA	AKETIYIMLRFFDSCFHHINQGCVSI	2	1	1	314	S	V	1	1	314	AGT	S	missense	0.0994934	-0.0284088
SC	CTL	F13	C	GCCAAGGAAACCATATACATCATGTTAAGGTTTTTCGACAGTTGTTTTCATCACATCAACCAAGGCTGTGTCTCCATA	AKETIYIMLRFFDSCFHHINQGCVSI	2	1	1	314	S	V	1	1	314	AGT	S	missense	0.248206	0.0906566
SC	CTL	F13	A	GCCAAGGAAACCATATACATCATGTTAAGGTTTTTCGACATGTGTTTTCATCACATCAACCAAGGCTGTGTCTCCATA	AKETIYIMLRFFDMCFHHINQGCVSI	2	1	1	314	M	V	1	1	314	ATG	M	missense	0.021251	-0.0224273
SC	CTL	F13	B	GCCAAGGAAACCATATACATCATGTTAAGGTTTTTCGACATGTGTTTTCATCACATCAACCAAGGCTGTGTCTCCATA	AKETIYIMLRFFDMCFHHINQGCVSI	2	1	1	314	M	V	1	1	314	ATG	M	missense	-0.0246075	0.0120743
SC	CTL	F13	C	GCCAAGGAAACCATATACATCATGTTAAGGTTTTTCGACATGTGTTTTCATCACATCAACCAAGGCTGTGTCTCCATA	AKETIYIMLRFFDMCFHHINQGCVSI	2	1	1	314	M	V	1	1	314	ATG	M	missense	0.0380923	0.0347418
SC	CTL	F13	A	GCCAAGGAAACCATATACATCATGTTAAGGTTTTTCGACATTTGTTTTCATCACATCAACCAAGGCTGTGTCTCCATA	AKETIYIMLRFFDICFHHINQGCVSI	1	1	1	314	I	V	1	1	314	ATT	I	missense	0.0118506	-0.00885808
SC	CTL	F13	B	GCCAAGGAAACCATATACATCATGTTAAGGTTTTTCGACATTTGTTTTCATCACATCAACCAAGGCTGTGTCTCCATA	AKETIYIMLRFFDICFHHINQGCVSI	1	1	1	314	I	V	1	1	314	ATT	I	missense	-0.0170416	-0.00164168
SC	CTL	F13	C	GCCAAGGAAACCATATACATCATGTTAAGGTTTTTCGACATTTGTTTTCATCACATCAACCAAGGCTGTGTCTCCATA	AKETIYIMLRFFDICFHHINQGCVSI	1	1	1	314	I	V	1	1	314	ATT	I	missense	0.0392373	0.0112698
SC	CTL	F13	A	GCCAAGGAAACCATATACATCATGTTAAGGTTTTTCGACCAGTGTTTTCATCACATCAACCAAGGCTGTGTCTCCATA	AKETIYIMLRFFDQCFHHINQGCVSI	3	1	1	314	Q	V	1	1	314	CAG	Q	missense	-0.00782844	-0.0272949
SC	CTL	F13	B	GCCAAGGAAACCATATACATCATGTTAAGGTTTTTCGACCAGTGTTTTCATCACATCAACCAAGGCTGTGTCTCCATA	AKETIYIMLRFFDQCFHHINQGCVSI	3	1	1	314	Q	V	1	1	314	CAG	Q	missense	-0.0196742	-0.0261256
SC	CTL	F13	C	GCCAAGGAAACCATATACATCATGTTAAGGTTTTTCGACCAGTGTTTTCATCACATCAACCAAGGCTGTGTCTCCATA	AKETIYIMLRFFDQCFHHINQGCVSI	3	1	1	314	Q	V	1	1	314	CAG	Q	missense	0.128342	0.0722765
SC	CTL	F13	A	GCCAAGGAAACCATATACATCATGTTAAGGTTTTTCGACCATTGTTTTCATCACATCAACCAAGGCTGTGTCTCCATA	AKETIYIMLRFFDHCFHHINQGCVSI	2	1	1	314	H	V	1	1	314	CAT	H	missense	-0.00528364	-0.0186661
SC	CTL	F13	B	GCCAAGGAAACCATATACATCATGTTAAGGTTTTTCGACCATTGTTTTCATCACATCAACCAAGGCTGTGTCTCCATA	AKETIYIMLRFFDHCFHHINQGCVSI	2	1	1	314	H	V	1	1	314	CAT	H	missense	0.00532058	-0.0380957
SC	CTL	F13	C	GCCAAGGAAACCATATACATCATGTTAAGGTTTTTCGACCATTGTTTTCATCACATCAACCAAGGCTGTGTCTCCATA	AKETIYIMLRFFDHCFHHINQGCVSI	2	1	1	314	H	V	1	1	314	CAT	H	missense	-0.109963	-0.0621814
SC	CTL	F13	A	GCCAAGGAAACCATATACATCATGTTAAGGTTTTTCGACCCGTGTTTTCATCACATCAACCAAGGCTGTGTCTCCATA	AKETIYIMLRFFDPCFHHINQGCVSI	3	1	1	314	P	V	1	1	314	CCG	P	missense	-0.250999	-0.176737
SC	CTL	F13	B	GCCAAGGAAACCATATACATCATGTTAAGGTTTTTCGACCCGTGTTTTCATCACATCAACCAAGGCTGTGTCTCCATA	AKETIYIMLRFFDPCFHHINQGCVSI	3	1	1	314	P	V	1	1	314	CCG	P	missense	-0.207617	-0.174105
SC	CTL	F13	C	GCCAAGGAAACCATATACATCATGTTAAGGTTTTTCGACCCGTGTTTTCATCACATCAACCAAGGCTGTGTCTCCATA	AKETIYIMLRFFDPCFHHINQGCVSI	3	1	1	314	P	V	1	1	314	CCG	P	missense	-0.154501	-0.22136
SC	CTL	F13	A	GCCAAGGAAACCATATACATCATGTTAAGGTTTTTCGACCCTTGTTTTCATCACATCAACCAAGGCTGTGTCTCCATA	AKETIYIMLRFFDPCFHHINQGCVSI	2	1	1	314	P	V	1	1	314	CCT	P	missense	-0.13242	-0.0746282
SC	CTL	F13	B	GCCAAGGAAACCATATACATCATGTTAAGGTTTTTCGACCCTTGTTTTCATCACATCAACCAAGGCTGTGTCTCCATA	AKETIYIMLRFFDPCFHHINQGCVSI	2	1	1	314	P	V	1	1	314	CCT	P	missense	-0.043276	-0.0758581
SC	CTL	F13	C	GCCAAGGAAACCATATACATCATGTTAAGGTTTTTCGACCCTTGTTTTCATCACATCAACCAAGGCTGTGTCTCCATA	AKETIYIMLRFFDPCFHHINQGCVSI	2	1	1	314	P	V	1	1	314	CCT	P	missense	-0.0344314	-0.0423609
SC	CTL	F13	A	GCCAAGGAAACCATATACATCATGTTAAGGTTTTTCGACCGGTGTTTTCATCACATCAACCAAGGCTGTGTCTCCATA	AKETIYIMLRFFDRCFHHINQGCVSI	3	1	1	314	R	V	1	1	314	CGG	R	missense	0.0555608	0.0315186
SC	CTL	F13	B	GCCAAGGAAACCATATACATCATGTTAAGGTTTTTCGACCGGTGTTTTCATCACATCAACCAAGGCTGTGTCTCCATA	AKETIYIMLRFFDRCFHHINQGCVSI	3	1	1	314	R	V	1	1	314	CGG	R	missense	0.0103623	0.00935149
SC	CTL	F13	C	GCCAAGGAAACCATATACATCATGTTAAGGTTTTTCGACCGGTGTTTTCATCACATCAACCAAGGCTGTGTCTCCATA	AKETIYIMLRFFDRCFHHINQGCVSI	3	1	1	314	R	V	1	1	314	CGG	R	missense	0.0930523	0.0456859
SC	CTL	F13	A	GCCAAGGAAACCATATACATCATGTTAAGGTTTTTCGACCGTTGTTTTCATCACATCAACCAAGGCTGTGTCTCCATA	AKETIYIMLRFFDRCFHHINQGCVSI	2	1	1	314	R	V	1	1	314	CGT	R	missense	0.021932	-0.0355422
SC	CTL	F13	B	GCCAAGGAAACCATATACATCATGTTAAGGTTTTTCGACCGTTGTTTTCATCACATCAACCAAGGCTGTGTCTCCATA	AKETIYIMLRFFDRCFHHINQGCVSI	2	1	1	314	R	V	1	1	314	CGT	R	missense	0.0483192	-0.036588
SC	CTL	F13	C	GCCAAGGAAACCATATACATCATGTTAAGGTTTTTCGACCGTTGTTTTCATCACATCAACCAAGGCTGTGTCTCCATA	AKETIYIMLRFFDRCFHHINQGCVSI	2	1	1	314	R	V	1	1	314	CGT	R	missense	0.0257833	0.0190739
SC	CTL	F13	A	GCCAAGGAAACCATATACATCATGTTAAGGTTTTTCGACCTGTGTTTTCATCACATCAACCAAGGCTGTGTCTCCATA	AKETIYIMLRFFDLCFHHINQGCVSI	2	1	1	314	L	V	1	1	314	CTG	L	missense	-0.0758865	-0.0397796
SC	CTL	F13	B	GCCAAGGAAACCATATACATCATGTTAAGGTTTTTCGACCTGTGTTTTCATCACATCAACCAAGGCTGTGTCTCCATA	AKETIYIMLRFFDLCFHHINQGCVSI	2	1	1	314	L	V	1	1	314	CTG	L	missense	-0.0490605	-0.0608881
SC	CTL	F13	C	GCCAAGGAAACCATATACATCATGTTAAGGTTTTTCGACCTGTGTTTTCATCACATCAACCAAGGCTGTGTCTCCATA	AKETIYIMLRFFDLCFHHINQGCVSI	2	1	1	314	L	V	1	1	314	CTG	L	missense	-0.110877	-0.134965
SC	CTL	F13	A	GCCAAGGAAACCATATACATCATGTTAAGGTTTTTCGACCTTTGTTTTCATCACATCAACCAAGGCTGTGTCTCCATA	AKETIYIMLRFFDLCFHHINQGCVSI	1	1	1	314	L	V	1	1	314	CTT	L	missense	-0.162626	-0.036225
SC	CTL	F13	B	GCCAAGGAAACCATATACATCATGTTAAGGTTTTTCGACCTTTGTTTTCATCACATCAACCAAGGCTGTGTCTCCATA	AKETIYIMLRFFDLCFHHINQGCVSI	1	1	1	314	L	V	1	1	314	CTT	L	missense	-0.0971816	-0.102037
SC	CTL	F13	C	GCCAAGGAAACCATATACATCATGTTAAGGTTTTTCGACCTTTGTTTTCATCACATCAACCAAGGCTGTGTCTCCATA	AKETIYIMLRFFDLCFHHINQGCVSI	1	1	1	314	L	V	1	1	314	CTT	L	missense	-0.1534	-0.0826369
SC	CTL	F13	A	GCCAAGGAAACCATATACATCATGTTAAGGTTTTTCGACGAGTGTTTTCATCACATCAACCAAGGCTGTGTCTCCATA	AKETIYIMLRFFDECFHHINQGCVSI	2	1	1	314	E	V	1	1	314	GAG	E	missense	-0.00679465	0.019584
SC	CTL	F13	B	GCCAAGGAAACCATATACATCATGTTAAGGTTTTTCGACGAGTGTTTTCATCACATCAACCAAGGCTGTGTCTCCATA	AKETIYIMLRFFDECFHHINQGCVSI	2	1	1	314	E	V	1	1	314	GAG	E	missense	0.0280407	-0.0176041
SC	CTL	F13	C	GCCAAGGAAACCATATACATCATGTTAAGGTTTTTCGACGAGTGTTTTCATCACATCAACCAAGGCTGTGTCTCCATA	AKETIYIMLRFFDECFHHINQGCVSI	2	1	1	314	E	V	1	1	314	GAG	E	missense	0.145095	0.0400861
SC	CTL	F13	A	GCCAAGGAAACCATATACATCATGTTAAGGTTTTTCGACGATTGTTTTCATCACATCAACCAAGGCTGTGTCTCCATA	AKETIYIMLRFFDDCFHHINQGCVSI	1	1	1	314	D	V	1	1	314	GAT	D	missense	-0.0262761	-0.0361912
SC	CTL	F13	B	GCCAAGGAAACCATATACATCATGTTAAGGTTTTTCGACGATTGTTTTCATCACATCAACCAAGGCTGTGTCTCCATA	AKETIYIMLRFFDDCFHHINQGCVSI	1	1	1	314	D	V	1	1	314	GAT	D	missense	0.00852246	-0.00590813
SC	CTL	F13	C	GCCAAGGAAACCATATACATCATGTTAAGGTTTTTCGACGATTGTTTTCATCACATCAACCAAGGCTGTGTCTCCATA	AKETIYIMLRFFDDCFHHINQGCVSI	1	1	1	314	D	V	1	1	314	GAT	D	missense	0.115774	0.0553871
SC	CTL	F13	A	GCCAAGGAAACCATATACATCATGTTAAGGTTTTTCGACGCGTGTTTTCATCACATCAACCAAGGCTGTGTCTCCATA	AKETIYIMLRFFDACFHHINQGCVSI	2	1	1	314	A	V	1	1	314	GCG	A	missense	-0.0244012	0.0281485
SC	CTL	F13	B	GCCAAGGAAACCATATACATCATGTTAAGGTTTTTCGACGCGTGTTTTCATCACATCAACCAAGGCTGTGTCTCCATA	AKETIYIMLRFFDACFHHINQGCVSI	2	1	1	314	A	V	1	1	314	GCG	A	missense	0.0504948	0.0440234
SC	CTL	F13	C	GCCAAGGAAACCATATACATCATGTTAAGGTTTTTCGACGCGTGTTTTCATCACATCAACCAAGGCTGTGTCTCCATA	AKETIYIMLRFFDACFHHINQGCVSI	2	1	1	314	A	V	1	1	314	GCG	A	missense	0.12612	0.0121043
SC	CTL	F13	A	GCCAAGGAAACCATATACATCATGTTAAGGTTTTTCGACGCTTGTTTTCATCACATCAACCAAGGCTGTGTCTCCATA	AKETIYIMLRFFDACFHHINQGCVSI	1	1	1	314	A	V	1	1	314	GCT	A	missense	-0.00555566	0.0297807
SC	CTL	F13	B	GCCAAGGAAACCATATACATCATGTTAAGGTTTTTCGACGCTTGTTTTCATCACATCAACCAAGGCTGTGTCTCCATA	AKETIYIMLRFFDACFHHINQGCVSI	1	1	1	314	A	V	1	1	314	GCT	A	missense	-0.0126812	0.0427242
SC	CTL	F13	C	GCCAAGGAAACCATATACATCATGTTAAGGTTTTTCGACGCTTGTTTTCATCACATCAACCAAGGCTGTGTCTCCATA	AKETIYIMLRFFDACFHHINQGCVSI	1	1	1	314	A	V	1	1	314	GCT	A	missense	0.141329	0.059831
SC	CTL	F13	A	GCCAAGGAAACCATATACATCATGTTAAGGTTTTTCGACGGGTGTTTTCATCACATCAACCAAGGCTGTGTCTCCATA	AKETIYIMLRFFDGCFHHINQGCVSI	2	1	1	314	G	V	1	1	314	GGG	G	missense	-0.022331	-0.0247415
SC	CTL	F13	B	GCCAAGGAAACCATATACATCATGTTAAGGTTTTTCGACGGGTGTTTTCATCACATCAACCAAGGCTGTGTCTCCATA	AKETIYIMLRFFDGCFHHINQGCVSI	2	1	1	314	G	V	1	1	314	GGG	G	missense	-0.0543868	-0.0317424
SC	CTL	F13	C	GCCAAGGAAACCATATACATCATGTTAAGGTTTTTCGACGGGTGTTTTCATCACATCAACCAAGGCTGTGTCTCCATA	AKETIYIMLRFFDGCFHHINQGCVSI	2	1	1	314	G	V	1	1	314	GGG	G	missense	0.114457	0.0497271
SC	CTL	F13	A	GCCAAGGAAACCATATACATCATGTTAAGGTTTTTCGACGGTTGTTTTCATCACATCAACCAAGGCTGTGTCTCCATA	AKETIYIMLRFFDGCFHHINQGCVSI	1	1	1	314	G	V	1	1	314	GGT	G	missense	0.00511287	-0.0112884
SC	CTL	F13	B	GCCAAGGAAACCATATACATCATGTTAAGGTTTTTCGACGGTTGTTTTCATCACATCAACCAAGGCTGTGTCTCCATA	AKETIYIMLRFFDGCFHHINQGCVSI	1	1	1	314	G	V	1	1	314	GGT	G	missense	-0.0249669	-0.0499566
SC	CTL	F13	C	GCCAAGGAAACCATATACATCATGTTAAGGTTTTTCGACGGTTGTTTTCATCACATCAACCAAGGCTGTGTCTCCATA	AKETIYIMLRFFDGCFHHINQGCVSI	1	1	1	314	G	V	1	1	314	GGT	G	missense	0.112191	0.0504428
SC	CTL	F13	A	GCCAAGGAAACCATATACATCATGTTAAGGTTTTTCGACGTGTGTTTTCATCACATCAACCAAGGCTGTGTCTCCATA	AKETIYIMLRFFDVCFHHINQGCVSI	1	0	1	not-applicable	not-applicable	not-applicable	1	1	314	GTG	V	silent	0.00952158	-0.0206458
SC	CTL	F13	B	GCCAAGGAAACCATATACATCATGTTAAGGTTTTTCGACGTGTGTTTTCATCACATCAACCAAGGCTGTGTCTCCATA	AKETIYIMLRFFDVCFHHINQGCVSI	1	0	1	not-applicable	not-applicable	not-applicable	1	1	314	GTG	V	silent	-0.0282068	-0.0687421
SC	CTL	F13	C	GCCAAGGAAACCATATACATCATGTTAAGGTTTTTCGACGTGTGTTTTCATCACATCAACCAAGGCTGTGTCTCCATA	AKETIYIMLRFFDVCFHHINQGCVSI	1	0	1	not-applicable	not-applicable	not-applicable	1	1	314	GTG	V	silent	0.00781688	0.0116205
SC	CTL	F13	A	GCCAAGGAAACCATATACATCATGTTAAGGTTTTTCGACTAGTGTTTTCATCACATCAACCAAGGCTGTGTCTCCATA	AKETIYIMLRFFD*CFHHINQGCVSI	3	1	1	314	*	V	1	1	314	TAG	*	nonsense	0.0288776	-0.055934
SC	CTL	F13	B	GCCAAGGAAACCATATACATCATGTTAAGGTTTTTCGACTAGTGTTTTCATCACATCAACCAAGGCTGTGTCTCCATA	AKETIYIMLRFFD*CFHHINQGCVSI	3	1	1	314	*	V	1	1	314	TAG	*	nonsense	0.0778749	-0.0852536
SC	CTL	F13	C	GCCAAGGAAACCATATACATCATGTTAAGGTTTTTCGACTAGTGTTTTCATCACATCAACCAAGGCTGTGTCTCCATA	AKETIYIMLRFFD*CFHHINQGCVSI	3	1	1	314	*	V	1	1	314	TAG	*	nonsense	0.294908	0.104292
SC	CTL	F13	A	GCCAAGGAAACCATATACATCATGTTAAGGTTTTTCGACTATTGTTTTCATCACATCAACCAAGGCTGTGTCTCCATA	AKETIYIMLRFFDYCFHHINQGCVSI	2	1	1	314	Y	V	1	1	314	TAT	Y	missense	-0.0047023	-0.0186183
SC	CTL	F13	B	GCCAAGGAAACCATATACATCATGTTAAGGTTTTTCGACTATTGTTTTCATCACATCAACCAAGGCTGTGTCTCCATA	AKETIYIMLRFFDYCFHHINQGCVSI	2	1	1	314	Y	V	1	1	314	TAT	Y	missense	-0.045962	-0.0608458
SC	CTL	F13	C	GCCAAGGAAACCATATACATCATGTTAAGGTTTTTCGACTATTGTTTTCATCACATCAACCAAGGCTGTGTCTCCATA	AKETIYIMLRFFDYCFHHINQGCVSI	2	1	1	314	Y	V	1	1	314	TAT	Y	missense	-0.00262657	-0.0258876
SC	CTL	F13	A	GCCAAGGAAACCATATACATCATGTTAAGGTTTTTCGACTCGTGTTTTCATCACATCAACCAAGGCTGTGTCTCCATA	AKETIYIMLRFFDSCFHHINQGCVSI	3	1	1	314	S	V	1	1	314	TCG	S	missense	0.00243106	0.0136998
SC	CTL	F13	B	GCCAAGGAAACCATATACATCATGTTAAGGTTTTTCGACTCGTGTTTTCATCACATCAACCAAGGCTGTGTCTCCATA	AKETIYIMLRFFDSCFHHINQGCVSI	3	1	1	314	S	V	1	1	314	TCG	S	missense	0.0493171	-0.0145246
SC	CTL	F13	C	GCCAAGGAAACCATATACATCATGTTAAGGTTTTTCGACTCGTGTTTTCATCACATCAACCAAGGCTGTGTCTCCATA	AKETIYIMLRFFDSCFHHINQGCVSI	3	1	1	314	S	V	1	1	314	TCG	S	missense	0.103726	0.0377648
SC	CTL	F13	A	GCCAAGGAAACCATATACATCATGTTAAGGTTTTTCGACTCTTGTTTTCATCACATCAACCAAGGCTGTGTCTCCATA	AKETIYIMLRFFDSCFHHINQGCVSI	2	1	1	314	S	V	1	1	314	TCT	S	missense	-0.0393427	-0.0356722
SC	CTL	F13	B	GCCAAGGAAACCATATACATCATGTTAAGGTTTTTCGACTCTTGTTTTCATCACATCAACCAAGGCTGTGTCTCCATA	AKETIYIMLRFFDSCFHHINQGCVSI	2	1	1	314	S	V	1	1	314	TCT	S	missense	0.115269	0.00789067
SC	CTL	F13	C	GCCAAGGAAACCATATACATCATGTTAAGGTTTTTCGACTCTTGTTTTCATCACATCAACCAAGGCTGTGTCTCCATA	AKETIYIMLRFFDSCFHHINQGCVSI	2	1	1	314	S	V	1	1	314	TCT	S	missense	0.0121424	0.0147041
SC	CTL	F13	A	GCCAAGGAAACCATATACATCATGTTAAGGTTTTTCGACTGGTGTTTTCATCACATCAACCAAGGCTGTGTCTCCATA	AKETIYIMLRFFDWCFHHINQGCVSI	3	1	1	314	W	V	1	1	314	TGG	W	missense	0.028242	-0.0056238
SC	CTL	F13	B	GCCAAGGAAACCATATACATCATGTTAAGGTTTTTCGACTGGTGTTTTCATCACATCAACCAAGGCTGTGTCTCCATA	AKETIYIMLRFFDWCFHHINQGCVSI	3	1	1	314	W	V	1	1	314	TGG	W	missense	0.0109408	-0.00583728
SC	CTL	F13	C	GCCAAGGAAACCATATACATCATGTTAAGGTTTTTCGACTGGTGTTTTCATCACATCAACCAAGGCTGTGTCTCCATA	AKETIYIMLRFFDWCFHHINQGCVSI	3	1	1	314	W	V	1	1	314	TGG	W	missense	0.111245	0.036127
SC	CTL	F13	A	GCCAAGGAAACCATATACATCATGTTAAGGTTTTTCGACTGTTGTTTTCATCACATCAACCAAGGCTGTGTCTCCATA	AKETIYIMLRFFDCCFHHINQGCVSI	2	1	1	314	C	V	1	1	314	TGT	C	missense	0.0348351	-0.00711182
SC	CTL	F13	B	GCCAAGGAAACCATATACATCATGTTAAGGTTTTTCGACTGTTGTTTTCATCACATCAACCAAGGCTGTGTCTCCATA	AKETIYIMLRFFDCCFHHINQGCVSI	2	1	1	314	C	V	1	1	314	TGT	C	missense	-0.0083716	-0.0209737
SC	CTL	F13	C	GCCAAGGAAACCATATACATCATGTTAAGGTTTTTCGACTGTTGTTTTCATCACATCAACCAAGGCTGTGTCTCCATA	AKETIYIMLRFFDCCFHHINQGCVSI	2	1	1	314	C	V	1	1	314	TGT	C	missense	0.12105	0.0653729
SC	CTL	F13	A	GCCAAGGAAACCATATACATCATGTTAAGGTTTTTCGACTTGTGTTTTCATCACATCAACCAAGGCTGTGTCTCCATA	AKETIYIMLRFFDLCFHHINQGCVSI	2	1	1	314	L	V	1	1	314	TTG	L	missense	-0.174643	-0.0757257
SC	CTL	F13	B	GCCAAGGAAACCATATACATCATGTTAAGGTTTTTCGACTTGTGTTTTCATCACATCAACCAAGGCTGTGTCTCCATA	AKETIYIMLRFFDLCFHHINQGCVSI	2	1	1	314	L	V	1	1	314	TTG	L	missense	-0.148232	-0.146905
SC	CTL	F13	C	GCCAAGGAAACCATATACATCATGTTAAGGTTTTTCGACTTGTGTTTTCATCACATCAACCAAGGCTGTGTCTCCATA	AKETIYIMLRFFDLCFHHINQGCVSI	2	1	1	314	L	V	1	1	314	TTG	L	missense	-0.0622606	-0.0807532
SC	CTL	F13	A	GCCAAGGAAACCATATACATCATGTTAAGGTTTTTCGACTTTTGTTTTCATCACATCAACCAAGGCTGTGTCTCCATA	AKETIYIMLRFFDFCFHHINQGCVSI	1	1	1	314	F	V	1	1	314	TTT	F	missense	0.0118616	0.00217076
SC	CTL	F13	B	GCCAAGGAAACCATATACATCATGTTAAGGTTTTTCGACTTTTGTTTTCATCACATCAACCAAGGCTGTGTCTCCATA	AKETIYIMLRFFDFCFHHINQGCVSI	1	1	1	314	F	V	1	1	314	TTT	F	missense	0.0161822	0.0092544
SC	CTL	F13	C	GCCAAGGAAACCATATACATCATGTTAAGGTTTTTCGACTTTTGTTTTCATCACATCAACCAAGGCTGTGTCTCCATA	AKETIYIMLRFFDFCFHHINQGCVSI	1	1	1	314	F	V	1	1	314	TTT	F	missense	0.084329	0.0141666
SC	CTL	F13	A	GCCAAGGAAACCATATACATCATGTTAAGGTTTTTCGACGTTAAGTTTCATCACATCAACCAAGGCTGTGTCTCCATA	AKETIYIMLRFFDVKFHHINQGCVSI	3	1	1	315	K	C	1	1	315	AAG	K	missense	0.0170374	0.00402989
SC	CTL	F13	B	GCCAAGGAAACCATATACATCATGTTAAGGTTTTTCGACGTTAAGTTTCATCACATCAACCAAGGCTGTGTCTCCATA	AKETIYIMLRFFDVKFHHINQGCVSI	3	1	1	315	K	C	1	1	315	AAG	K	missense	0.0549695	0.0111247
SC	CTL	F13	C	GCCAAGGAAACCATATACATCATGTTAAGGTTTTTCGACGTTAAGTTTCATCACATCAACCAAGGCTGTGTCTCCATA	AKETIYIMLRFFDVKFHHINQGCVSI	3	1	1	315	K	C	1	1	315	AAG	K	missense	0.0605742	0.0325205
SC	CTL	F13	A	GCCAAGGAAACCATATACATCATGTTAAGGTTTTTCGACGTTAATTTTCATCACATCAACCAAGGCTGTGTCTCCATA	AKETIYIMLRFFDVNFHHINQGCVSI	2	1	1	315	N	C	1	1	315	AAT	N	missense	0.000581345	-0.0046426
SC	CTL	F13	B	GCCAAGGAAACCATATACATCATGTTAAGGTTTTTCGACGTTAATTTTCATCACATCAACCAAGGCTGTGTCTCCATA	AKETIYIMLRFFDVNFHHINQGCVSI	2	1	1	315	N	C	1	1	315	AAT	N	missense	-0.0315117	0.0215766
SC	CTL	F13	C	GCCAAGGAAACCATATACATCATGTTAAGGTTTTTCGACGTTAATTTTCATCACATCAACCAAGGCTGTGTCTCCATA	AKETIYIMLRFFDVNFHHINQGCVSI	2	1	1	315	N	C	1	1	315	AAT	N	missense	0.114972	0.0337403
SC	CTL	F13	A	GCCAAGGAAACCATATACATCATGTTAAGGTTTTTCGACGTTACGTTTCATCACATCAACCAAGGCTGTGTCTCCATA	AKETIYIMLRFFDVTFHHINQGCVSI	3	1	1	315	T	C	1	1	315	ACG	T	missense	0.0512215	0.0249014
SC	CTL	F13	B	GCCAAGGAAACCATATACATCATGTTAAGGTTTTTCGACGTTACGTTTCATCACATCAACCAAGGCTGTGTCTCCATA	AKETIYIMLRFFDVTFHHINQGCVSI	3	1	1	315	T	C	1	1	315	ACG	T	missense	-0.0212908	-0.0293301
SC	CTL	F13	C	GCCAAGGAAACCATATACATCATGTTAAGGTTTTTCGACGTTACGTTTCATCACATCAACCAAGGCTGTGTCTCCATA	AKETIYIMLRFFDVTFHHINQGCVSI	3	1	1	315	T	C	1	1	315	ACG	T	missense	0.0842133	0.00687127
SC	CTL	F13	A	GCCAAGGAAACCATATACATCATGTTAAGGTTTTTCGACGTTACTTTTCATCACATCAACCAAGGCTGTGTCTCCATA	AKETIYIMLRFFDVTFHHINQGCVSI	2	1	1	315	T	C	1	1	315	ACT	T	missense	0.0526774	-0.0166321
SC	CTL	F13	B	GCCAAGGAAACCATATACATCATGTTAAGGTTTTTCGACGTTACTTTTCATCACATCAACCAAGGCTGTGTCTCCATA	AKETIYIMLRFFDVTFHHINQGCVSI	2	1	1	315	T	C	1	1	315	ACT	T	missense	-0.0865685	-0.0221202
SC	CTL	F13	C	GCCAAGGAAACCATATACATCATGTTAAGGTTTTTCGACGTTACTTTTCATCACATCAACCAAGGCTGTGTCTCCATA	AKETIYIMLRFFDVTFHHINQGCVSI	2	1	1	315	T	C	1	1	315	ACT	T	missense	0.0194722	-0.00480332
SC	CTL	F13	A	GCCAAGGAAACCATATACATCATGTTAAGGTTTTTCGACGTTAGGTTTCATCACATCAACCAAGGCTGTGTCTCCATA	AKETIYIMLRFFDVRFHHINQGCVSI	2	1	1	315	R	C	1	1	315	AGG	R	missense	0.0337875	0.0212493
SC	CTL	F13	B	GCCAAGGAAACCATATACATCATGTTAAGGTTTTTCGACGTTAGGTTTCATCACATCAACCAAGGCTGTGTCTCCATA	AKETIYIMLRFFDVRFHHINQGCVSI	2	1	1	315	R	C	1	1	315	AGG	R	missense	-0.0662183	-0.0243065
SC	CTL	F13	C	GCCAAGGAAACCATATACATCATGTTAAGGTTTTTCGACGTTAGGTTTCATCACATCAACCAAGGCTGTGTCTCCATA	AKETIYIMLRFFDVRFHHINQGCVSI	2	1	1	315	R	C	1	1	315	AGG	R	missense	0.00114108	-8.38283e-05
SC	CTL	F13	A	GCCAAGGAAACCATATACATCATGTTAAGGTTTTTCGACGTTAGTTTTCATCACATCAACCAAGGCTGTGTCTCCATA	AKETIYIMLRFFDVSFHHINQGCVSI	1	1	1	315	S	C	1	1	315	AGT	S	missense	0.0380348	0.0401396
SC	CTL	F13	B	GCCAAGGAAACCATATACATCATGTTAAGGTTTTTCGACGTTAGTTTTCATCACATCAACCAAGGCTGTGTCTCCATA	AKETIYIMLRFFDVSFHHINQGCVSI	1	1	1	315	S	C	1	1	315	AGT	S	missense	0.038869	0.02565
SC	CTL	F13	C	GCCAAGGAAACCATATACATCATGTTAAGGTTTTTCGACGTTAGTTTTCATCACATCAACCAAGGCTGTGTCTCCATA	AKETIYIMLRFFDVSFHHINQGCVSI	1	1	1	315	S	C	1	1	315	AGT	S	missense	0.104316	0.0709892
SC	CTL	F13	A	GCCAAGGAAACCATATACATCATGTTAAGGTTTTTCGACGTTATGTTTCATCACATCAACCAAGGCTGTGTCTCCATA	AKETIYIMLRFFDVMFHHINQGCVSI	3	1	1	315	M	C	1	1	315	ATG	M	missense	0.00662981	-0.0172316
SC	CTL	F13	B	GCCAAGGAAACCATATACATCATGTTAAGGTTTTTCGACGTTATGTTTCATCACATCAACCAAGGCTGTGTCTCCATA	AKETIYIMLRFFDVMFHHINQGCVSI	3	1	1	315	M	C	1	1	315	ATG	M	missense	-0.0225987	-0.0292247
SC	CTL	F13	C	GCCAAGGAAACCATATACATCATGTTAAGGTTTTTCGACGTTATGTTTCATCACATCAACCAAGGCTGTGTCTCCATA	AKETIYIMLRFFDVMFHHINQGCVSI	3	1	1	315	M	C	1	1	315	ATG	M	missense	0.000897642	-0.0039447
SC	CTL	F13	A	GCCAAGGAAACCATATACATCATGTTAAGGTTTTTCGACGTTATTTTTCATCACATCAACCAAGGCTGTGTCTCCATA	AKETIYIMLRFFDVIFHHINQGCVSI	2	1	1	315	I	C	1	1	315	ATT	I	missense	-0.0370757	0.0158964
SC	CTL	F13	B	GCCAAGGAAACCATATACATCATGTTAAGGTTTTTCGACGTTATTTTTCATCACATCAACCAAGGCTGTGTCTCCATA	AKETIYIMLRFFDVIFHHINQGCVSI	2	1	1	315	I	C	1	1	315	ATT	I	missense	0.40614	-0.00241307
SC	CTL	F13	C	GCCAAGGAAACCATATACATCATGTTAAGGTTTTTCGACGTTATTTTTCATCACATCAACCAAGGCTGTGTCTCCATA	AKETIYIMLRFFDVIFHHINQGCVSI	2	1	1	315	I	C	1	1	315	ATT	I	missense	0.694323	0.234168
SC	CTL	F13	A	GCCAAGGAAACCATATACATCATGTTAAGGTTTTTCGACGTTCAGTTTCATCACATCAACCAAGGCTGTGTCTCCATA	AKETIYIMLRFFDVQFHHINQGCVSI	3	1	1	315	Q	C	1	1	315	CAG	Q	missense	-0.0253298	-0.0337607
SC	CTL	F13	B	GCCAAGGAAACCATATACATCATGTTAAGGTTTTTCGACGTTCAGTTTCATCACATCAACCAAGGCTGTGTCTCCATA	AKETIYIMLRFFDVQFHHINQGCVSI	3	1	1	315	Q	C	1	1	315	CAG	Q	missense	0.0148416	-0.0329074
SC	CTL	F13	C	GCCAAGGAAACCATATACATCATGTTAAGGTTTTTCGACGTTCAGTTTCATCACATCAACCAAGGCTGTGTCTCCATA	AKETIYIMLRFFDVQFHHINQGCVSI	3	1	1	315	Q	C	1	1	315	CAG	Q	missense	0.0498983	0.0039533
SC	CTL	F13	A	GCCAAGGAAACCATATACATCATGTTAAGGTTTTTCGACGTTCATTTTCATCACATCAACCAAGGCTGTGTCTCCATA	AKETIYIMLRFFDVHFHHINQGCVSI	2	1	1	315	H	C	1	1	315	CAT	H	missense	0.0225663	0.00832156
SC	CTL	F13	B	GCCAAGGAAACCATATACATCATGTTAAGGTTTTTCGACGTTCATTTTCATCACATCAACCAAGGCTGTGTCTCCATA	AKETIYIMLRFFDVHFHHINQGCVSI	2	1	1	315	H	C	1	1	315	CAT	H	missense	0.0219096	-0.013597
SC	CTL	F13	C	GCCAAGGAAACCATATACATCATGTTAAGGTTTTTCGACGTTCATTTTCATCACATCAACCAAGGCTGTGTCTCCATA	AKETIYIMLRFFDVHFHHINQGCVSI	2	1	1	315	H	C	1	1	315	CAT	H	missense	0.141121	0.0547554
SC	CTL	F13	A	GCCAAGGAAACCATATACATCATGTTAAGGTTTTTCGACGTTCCGTTTCATCACATCAACCAAGGCTGTGTCTCCATA	AKETIYIMLRFFDVPFHHINQGCVSI	3	1	1	315	P	C	1	1	315	CCG	P	missense	-0.122747	-0.0629434
SC	CTL	F13	B	GCCAAGGAAACCATATACATCATGTTAAGGTTTTTCGACGTTCCGTTTCATCACATCAACCAAGGCTGTGTCTCCATA	AKETIYIMLRFFDVPFHHINQGCVSI	3	1	1	315	P	C	1	1	315	CCG	P	missense	-0.110179	-0.078148
SC	CTL	F13	C	GCCAAGGAAACCATATACATCATGTTAAGGTTTTTCGACGTTCCGTTTCATCACATCAACCAAGGCTGTGTCTCCATA	AKETIYIMLRFFDVPFHHINQGCVSI	3	1	1	315	P	C	1	1	315	CCG	P	missense	-0.0506218	-0.0216062
SC	CTL	F13	A	GCCAAGGAAACCATATACATCATGTTAAGGTTTTTCGACGTTCCTTTTCATCACATCAACCAAGGCTGTGTCTCCATA	AKETIYIMLRFFDVPFHHINQGCVSI	2	1	1	315	P	C	1	1	315	CCT	P	missense	-0.0248569	0.00264616
SC	CTL	F13	B	GCCAAGGAAACCATATACATCATGTTAAGGTTTTTCGACGTTCCTTTTCATCACATCAACCAAGGCTGTGTCTCCATA	AKETIYIMLRFFDVPFHHINQGCVSI	2	1	1	315	P	C	1	1	315	CCT	P	missense	-0.0257364	-0.115085
SC	CTL	F13	C	GCCAAGGAAACCATATACATCATGTTAAGGTTTTTCGACGTTCCTTTTCATCACATCAACCAAGGCTGTGTCTCCATA	AKETIYIMLRFFDVPFHHINQGCVSI	2	1	1	315	P	C	1	1	315	CCT	P	missense	-0.0726833	-0.0554215
SC	CTL	F13	A	GCCAAGGAAACCATATACATCATGTTAAGGTTTTTCGACGTTCGGTTTCATCACATCAACCAAGGCTGTGTCTCCATA	AKETIYIMLRFFDVRFHHINQGCVSI	2	1	1	315	R	C	1	1	315	CGG	R	missense	0.0432338	0.01533
SC	CTL	F13	B	GCCAAGGAAACCATATACATCATGTTAAGGTTTTTCGACGTTCGGTTTCATCACATCAACCAAGGCTGTGTCTCCATA	AKETIYIMLRFFDVRFHHINQGCVSI	2	1	1	315	R	C	1	1	315	CGG	R	missense	0.0275597	-0.011742
SC	CTL	F13	C	GCCAAGGAAACCATATACATCATGTTAAGGTTTTTCGACGTTCGGTTTCATCACATCAACCAAGGCTGTGTCTCCATA	AKETIYIMLRFFDVRFHHINQGCVSI	2	1	1	315	R	C	1	1	315	CGG	R	missense	-0.00720265	0.0163374
SC	CTL	F13	A	GCCAAGGAAACCATATACATCATGTTAAGGTTTTTCGACGTTCGTTTTCATCACATCAACCAAGGCTGTGTCTCCATA	AKETIYIMLRFFDVRFHHINQGCVSI	1	1	1	315	R	C	1	1	315	CGT	R	missense	-0.0151265	0.0289647
SC	CTL	F13	B	GCCAAGGAAACCATATACATCATGTTAAGGTTTTTCGACGTTCGTTTTCATCACATCAACCAAGGCTGTGTCTCCATA	AKETIYIMLRFFDVRFHHINQGCVSI	1	1	1	315	R	C	1	1	315	CGT	R	missense	-0.00675869	-0.0256202
SC	CTL	F13	C	GCCAAGGAAACCATATACATCATGTTAAGGTTTTTCGACGTTCGTTTTCATCACATCAACCAAGGCTGTGTCTCCATA	AKETIYIMLRFFDVRFHHINQGCVSI	1	1	1	315	R	C	1	1	315	CGT	R	missense	0.0359004	-0.000356681
SC	CTL	F13	A	GCCAAGGAAACCATATACATCATGTTAAGGTTTTTCGACGTTCTGTTTCATCACATCAACCAAGGCTGTGTCTCCATA	AKETIYIMLRFFDVLFHHINQGCVSI	3	1	1	315	L	C	1	1	315	CTG	L	missense	-0.137422	0.0401047
SC	CTL	F13	B	GCCAAGGAAACCATATACATCATGTTAAGGTTTTTCGACGTTCTGTTTCATCACATCAACCAAGGCTGTGTCTCCATA	AKETIYIMLRFFDVLFHHINQGCVSI	3	1	1	315	L	C	1	1	315	CTG	L	missense	-0.10043	-0.210083
SC	CTL	F13	C	GCCAAGGAAACCATATACATCATGTTAAGGTTTTTCGACGTTCTGTTTCATCACATCAACCAAGGCTGTGTCTCCATA	AKETIYIMLRFFDVLFHHINQGCVSI	3	1	1	315	L	C	1	1	315	CTG	L	missense	-0.154501	-0.0678106
SC	CTL	F13	A	GCCAAGGAAACCATATACATCATGTTAAGGTTTTTCGACGTTCTTTTTCATCACATCAACCAAGGCTGTGTCTCCATA	AKETIYIMLRFFDVLFHHINQGCVSI	2	1	1	315	L	C	1	1	315	CTT	L	missense	-0.118925	-0.0622539
SC	CTL	F13	B	GCCAAGGAAACCATATACATCATGTTAAGGTTTTTCGACGTTCTTTTTCATCACATCAACCAAGGCTGTGTCTCCATA	AKETIYIMLRFFDVLFHHINQGCVSI	2	1	1	315	L	C	1	1	315	CTT	L	missense	-0.0764342	-0.125608
SC	CTL	F13	C	GCCAAGGAAACCATATACATCATGTTAAGGTTTTTCGACGTTCTTTTTCATCACATCAACCAAGGCTGTGTCTCCATA	AKETIYIMLRFFDVLFHHINQGCVSI	2	1	1	315	L	C	1	1	315	CTT	L	missense	-0.231735	-0.143919
SC	CTL	F13	A	GCCAAGGAAACCATATACATCATGTTAAGGTTTTTCGACGTTGAGTTTCATCACATCAACCAAGGCTGTGTCTCCATA	AKETIYIMLRFFDVEFHHINQGCVSI	3	1	1	315	E	C	1	1	315	GAG	E	missense	0.00707103	0.0311421
SC	CTL	F13	B	GCCAAGGAAACCATATACATCATGTTAAGGTTTTTCGACGTTGAGTTTCATCACATCAACCAAGGCTGTGTCTCCATA	AKETIYIMLRFFDVEFHHINQGCVSI	3	1	1	315	E	C	1	1	315	GAG	E	missense	-0.0948249	-0.0488768
SC	CTL	F13	C	GCCAAGGAAACCATATACATCATGTTAAGGTTTTTCGACGTTGAGTTTCATCACATCAACCAAGGCTGTGTCTCCATA	AKETIYIMLRFFDVEFHHINQGCVSI	3	1	1	315	E	C	1	1	315	GAG	E	missense	-0.075942	-0.0358506
SC	CTL	F13	A	GCCAAGGAAACCATATACATCATGTTAAGGTTTTTCGACGTTGATTTTCATCACATCAACCAAGGCTGTGTCTCCATA	AKETIYIMLRFFDVDFHHINQGCVSI	2	1	1	315	D	C	1	1	315	GAT	D	missense	-0.0280181	0.0229588
SC	CTL	F13	B	GCCAAGGAAACCATATACATCATGTTAAGGTTTTTCGACGTTGATTTTCATCACATCAACCAAGGCTGTGTCTCCATA	AKETIYIMLRFFDVDFHHINQGCVSI	2	1	1	315	D	C	1	1	315	GAT	D	missense	-0.0585414	-0.0736237
SC	CTL	F13	C	GCCAAGGAAACCATATACATCATGTTAAGGTTTTTCGACGTTGATTTTCATCACATCAACCAAGGCTGTGTCTCCATA	AKETIYIMLRFFDVDFHHINQGCVSI	2	1	1	315	D	C	1	1	315	GAT	D	missense	-0.0177523	-0.0192832
SC	CTL	F13	A	GCCAAGGAAACCATATACATCATGTTAAGGTTTTTCGACGTTGCGTTTCATCACATCAACCAAGGCTGTGTCTCCATA	AKETIYIMLRFFDVAFHHINQGCVSI	3	1	1	315	A	C	1	1	315	GCG	A	missense	0.000592331	0.00274427
SC	CTL	F13	B	GCCAAGGAAACCATATACATCATGTTAAGGTTTTTCGACGTTGCGTTTCATCACATCAACCAAGGCTGTGTCTCCATA	AKETIYIMLRFFDVAFHHINQGCVSI	3	1	1	315	A	C	1	1	315	GCG	A	missense	-0.0182141	-0.0126644
SC	CTL	F13	C	GCCAAGGAAACCATATACATCATGTTAAGGTTTTTCGACGTTGCGTTTCATCACATCAACCAAGGCTGTGTCTCCATA	AKETIYIMLRFFDVAFHHINQGCVSI	3	1	1	315	A	C	1	1	315	GCG	A	missense	0.140664	0.0418728
SC	CTL	F13	A	GCCAAGGAAACCATATACATCATGTTAAGGTTTTTCGACGTTGCTTTTCATCACATCAACCAAGGCTGTGTCTCCATA	AKETIYIMLRFFDVAFHHINQGCVSI	2	1	1	315	A	C	1	1	315	GCT	A	missense	0.0312976	0.0365662
SC	CTL	F13	B	GCCAAGGAAACCATATACATCATGTTAAGGTTTTTCGACGTTGCTTTTCATCACATCAACCAAGGCTGTGTCTCCATA	AKETIYIMLRFFDVAFHHINQGCVSI	2	1	1	315	A	C	1	1	315	GCT	A	missense	-0.104411	-0.069307
SC	CTL	F13	C	GCCAAGGAAACCATATACATCATGTTAAGGTTTTTCGACGTTGCTTTTCATCACATCAACCAAGGCTGTGTCTCCATA	AKETIYIMLRFFDVAFHHINQGCVSI	2	1	1	315	A	C	1	1	315	GCT	A	missense	0.0145821	0.0299488
SC	CTL	F13	A	GCCAAGGAAACCATATACATCATGTTAAGGTTTTTCGACGTTGGGTTTCATCACATCAACCAAGGCTGTGTCTCCATA	AKETIYIMLRFFDVGFHHINQGCVSI	2	1	1	315	G	C	1	1	315	GGG	G	missense	-0.0381341	0.00384206
SC	CTL	F13	B	GCCAAGGAAACCATATACATCATGTTAAGGTTTTTCGACGTTGGGTTTCATCACATCAACCAAGGCTGTGTCTCCATA	AKETIYIMLRFFDVGFHHINQGCVSI	2	1	1	315	G	C	1	1	315	GGG	G	missense	0.0176175	-0.0168111
SC	CTL	F13	C	GCCAAGGAAACCATATACATCATGTTAAGGTTTTTCGACGTTGGGTTTCATCACATCAACCAAGGCTGTGTCTCCATA	AKETIYIMLRFFDVGFHHINQGCVSI	2	1	1	315	G	C	1	1	315	GGG	G	missense	0.148665	0.044822
SC	CTL	F13	A	GCCAAGGAAACCATATACATCATGTTAAGGTTTTTCGACGTTGGTTTTCATCACATCAACCAAGGCTGTGTCTCCATA	AKETIYIMLRFFDVGFHHINQGCVSI	1	1	1	315	G	C	1	1	315	GGT	G	missense	0.0197454	0.00298074
SC	CTL	F13	B	GCCAAGGAAACCATATACATCATGTTAAGGTTTTTCGACGTTGGTTTTCATCACATCAACCAAGGCTGTGTCTCCATA	AKETIYIMLRFFDVGFHHINQGCVSI	1	1	1	315	G	C	1	1	315	GGT	G	missense	-0.0360455	-0.00423923
SC	CTL	F13	C	GCCAAGGAAACCATATACATCATGTTAAGGTTTTTCGACGTTGGTTTTCATCACATCAACCAAGGCTGTGTCTCCATA	AKETIYIMLRFFDVGFHHINQGCVSI	1	1	1	315	G	C	1	1	315	GGT	G	missense	0.0495354	0.0359389
SC	CTL	F13	A	GCCAAGGAAACCATATACATCATGTTAAGGTTTTTCGACGTTGTGTTTCATCACATCAACCAAGGCTGTGTCTCCATA	AKETIYIMLRFFDVVFHHINQGCVSI	3	1	1	315	V	C	1	1	315	GTG	V	missense	-0.0946679	-0.0653465
SC	CTL	F13	B	GCCAAGGAAACCATATACATCATGTTAAGGTTTTTCGACGTTGTGTTTCATCACATCAACCAAGGCTGTGTCTCCATA	AKETIYIMLRFFDVVFHHINQGCVSI	3	1	1	315	V	C	1	1	315	GTG	V	missense	-0.0489469	-0.0907809
SC	CTL	F13	C	GCCAAGGAAACCATATACATCATGTTAAGGTTTTTCGACGTTGTGTTTCATCACATCAACCAAGGCTGTGTCTCCATA	AKETIYIMLRFFDVVFHHINQGCVSI	3	1	1	315	V	C	1	1	315	GTG	V	missense	0.435845	-0.0518973
SC	CTL	F13	A	GCCAAGGAAACCATATACATCATGTTAAGGTTTTTCGACGTTGTTTTTCATCACATCAACCAAGGCTGTGTCTCCATA	AKETIYIMLRFFDVVFHHINQGCVSI	2	1	1	315	V	C	1	1	315	GTT	V	missense	-0.164592	-0.0603027
SC	CTL	F13	B	GCCAAGGAAACCATATACATCATGTTAAGGTTTTTCGACGTTGTTTTTCATCACATCAACCAAGGCTGTGTCTCCATA	AKETIYIMLRFFDVVFHHINQGCVSI	2	1	1	315	V	C	1	1	315	GTT	V	missense	-0.0443608	-0.0711985
SC	CTL	F13	C	GCCAAGGAAACCATATACATCATGTTAAGGTTTTTCGACGTTGTTTTTCATCACATCAACCAAGGCTGTGTCTCCATA	AKETIYIMLRFFDVVFHHINQGCVSI	2	1	1	315	V	C	1	1	315	GTT	V	missense	-0.145352	-0.107786
SC	CTL	F13	A	GCCAAGGAAACCATATACATCATGTTAAGGTTTTTCGACGTTTAGTTTCATCACATCAACCAAGGCTGTGTCTCCATA	AKETIYIMLRFFDV*FHHINQGCVSI	2	1	1	315	*	C	1	1	315	TAG	*	nonsense	-0.000404052	-0.00996357
SC	CTL	F13	B	GCCAAGGAAACCATATACATCATGTTAAGGTTTTTCGACGTTTAGTTTCATCACATCAACCAAGGCTGTGTCTCCATA	AKETIYIMLRFFDV*FHHINQGCVSI	2	1	1	315	*	C	1	1	315	TAG	*	nonsense	-0.00433907	-0.00747603
SC	CTL	F13	C	GCCAAGGAAACCATATACATCATGTTAAGGTTTTTCGACGTTTAGTTTCATCACATCAACCAAGGCTGTGTCTCCATA	AKETIYIMLRFFDV*FHHINQGCVSI	2	1	1	315	*	C	1	1	315	TAG	*	nonsense	0.0450816	0.0138577
SC	CTL	F13	A	GCCAAGGAAACCATATACATCATGTTAAGGTTTTTCGACGTTTATTTTCATCACATCAACCAAGGCTGTGTCTCCATA	AKETIYIMLRFFDVYFHHINQGCVSI	1	1	1	315	Y	C	1	1	315	TAT	Y	missense	-0.0321948	0.00215422
SC	CTL	F13	B	GCCAAGGAAACCATATACATCATGTTAAGGTTTTTCGACGTTTATTTTCATCACATCAACCAAGGCTGTGTCTCCATA	AKETIYIMLRFFDVYFHHINQGCVSI	1	1	1	315	Y	C	1	1	315	TAT	Y	missense	-0.0563592	-0.0482965
SC	CTL	F13	C	GCCAAGGAAACCATATACATCATGTTAAGGTTTTTCGACGTTTATTTTCATCACATCAACCAAGGCTGTGTCTCCATA	AKETIYIMLRFFDVYFHHINQGCVSI	1	1	1	315	Y	C	1	1	315	TAT	Y	missense	0.0476617	0.0135683
SC	CTL	F13	A	GCCAAGGAAACCATATACATCATGTTAAGGTTTTTCGACGTTTCGTTTCATCACATCAACCAAGGCTGTGTCTCCATA	AKETIYIMLRFFDVSFHHINQGCVSI	2	1	1	315	S	C	1	1	315	TCG	S	missense	-0.0166786	-0.0201504
SC	CTL	F13	B	GCCAAGGAAACCATATACATCATGTTAAGGTTTTTCGACGTTTCGTTTCATCACATCAACCAAGGCTGTGTCTCCATA	AKETIYIMLRFFDVSFHHINQGCVSI	2	1	1	315	S	C	1	1	315	TCG	S	missense	-0.0052034	-0.00104997
SC	CTL	F13	C	GCCAAGGAAACCATATACATCATGTTAAGGTTTTTCGACGTTTCGTTTCATCACATCAACCAAGGCTGTGTCTCCATA	AKETIYIMLRFFDVSFHHINQGCVSI	2	1	1	315	S	C	1	1	315	TCG	S	missense	0.110006	0.00907352
SC	CTL	F13	A	GCCAAGGAAACCATATACATCATGTTAAGGTTTTTCGACGTTTCTTTTCATCACATCAACCAAGGCTGTGTCTCCATA	AKETIYIMLRFFDVSFHHINQGCVSI	1	1	1	315	S	C	1	1	315	TCT	S	missense	0.0157173	0.00499359
SC	CTL	F13	B	GCCAAGGAAACCATATACATCATGTTAAGGTTTTTCGACGTTTCTTTTCATCACATCAACCAAGGCTGTGTCTCCATA	AKETIYIMLRFFDVSFHHINQGCVSI	1	1	1	315	S	C	1	1	315	TCT	S	missense	0.0132497	-0.00327381
SC	CTL	F13	C	GCCAAGGAAACCATATACATCATGTTAAGGTTTTTCGACGTTTCTTTTCATCACATCAACCAAGGCTGTGTCTCCATA	AKETIYIMLRFFDVSFHHINQGCVSI	1	1	1	315	S	C	1	1	315	TCT	S	missense	0.0494369	0.00298579
SC	CTL	F13	A	GCCAAGGAAACCATATACATCATGTTAAGGTTTTTCGACGTTTGGTTTCATCACATCAACCAAGGCTGTGTCTCCATA	AKETIYIMLRFFDVWFHHINQGCVSI	1	1	1	315	W	C	1	1	315	TGG	W	missense	-0.00888317	-0.0255863
SC	CTL	F13	B	GCCAAGGAAACCATATACATCATGTTAAGGTTTTTCGACGTTTGGTTTCATCACATCAACCAAGGCTGTGTCTCCATA	AKETIYIMLRFFDVWFHHINQGCVSI	1	1	1	315	W	C	1	1	315	TGG	W	missense	-0.0455351	-0.0260449
SC	CTL	F13	C	GCCAAGGAAACCATATACATCATGTTAAGGTTTTTCGACGTTTGGTTTCATCACATCAACCAAGGCTGTGTCTCCATA	AKETIYIMLRFFDVWFHHINQGCVSI	1	1	1	315	W	C	1	1	315	TGG	W	missense	-0.070919	-0.0643459
SC	CTL	F13	A	GCCAAGGAAACCATATACATCATGTTAAGGTTTTTCGACGTTTTGTTTCATCACATCAACCAAGGCTGTGTCTCCATA	AKETIYIMLRFFDVLFHHINQGCVSI	2	1	1	315	L	C	1	1	315	TTG	L	missense	-0.115812	-0.062018
SC	CTL	F13	B	GCCAAGGAAACCATATACATCATGTTAAGGTTTTTCGACGTTTTGTTTCATCACATCAACCAAGGCTGTGTCTCCATA	AKETIYIMLRFFDVLFHHINQGCVSI	2	1	1	315	L	C	1	1	315	TTG	L	missense	-0.0788908	-0.132018
SC	CTL	F13	C	GCCAAGGAAACCATATACATCATGTTAAGGTTTTTCGACGTTTTGTTTCATCACATCAACCAAGGCTGTGTCTCCATA	AKETIYIMLRFFDVLFHHINQGCVSI	2	1	1	315	L	C	1	1	315	TTG	L	missense	-0.206112	-0.120502
SC	CTL	F13	A	GCCAAGGAAACCATATACATCATGTTAAGGTTTTTCGACGTTTTTTTTCATCACATCAACCAAGGCTGTGTCTCCATA	AKETIYIMLRFFDVFFHHINQGCVSI	1	1	1	315	F	C	1	1	315	TTT	F	missense	0.0314662	-0.0136183
SC	CTL	F13	B	GCCAAGGAAACCATATACATCATGTTAAGGTTTTTCGACGTTTTTTTTCATCACATCAACCAAGGCTGTGTCTCCATA	AKETIYIMLRFFDVFFHHINQGCVSI	1	1	1	315	F	C	1	1	315	TTT	F	missense	0.0098831	0.00476986
SC	CTL	F13	C	GCCAAGGAAACCATATACATCATGTTAAGGTTTTTCGACGTTTTTTTTCATCACATCAACCAAGGCTGTGTCTCCATA	AKETIYIMLRFFDVFFHHINQGCVSI	1	1	1	315	F	C	1	1	315	TTT	F	missense	0.0891966	0.0238582
SC	CTL	F13	A	GCCAAGGAAACCATATACATCATGTTAAGGTTTTTCGACGTTTGTAAGCATCACATCAACCAAGGCTGTGTCTCCATA	AKETIYIMLRFFDVCKHHINQGCVSI	3	1	1	316	K	F	1	1	316	AAG	K	missense	-0.0218908	-0.0374005
SC	CTL	F13	B	GCCAAGGAAACCATATACATCATGTTAAGGTTTTTCGACGTTTGTAAGCATCACATCAACCAAGGCTGTGTCTCCATA	AKETIYIMLRFFDVCKHHINQGCVSI	3	1	1	316	K	F	1	1	316	AAG	K	missense	-0.0290725	-0.011956
SC	CTL	F13	C	GCCAAGGAAACCATATACATCATGTTAAGGTTTTTCGACGTTTGTAAGCATCACATCAACCAAGGCTGTGTCTCCATA	AKETIYIMLRFFDVCKHHINQGCVSI	3	1	1	316	K	F	1	1	316	AAG	K	missense	-0.0615341	-0.0305344
SC	CTL	F13	A	GCCAAGGAAACCATATACATCATGTTAAGGTTTTTCGACGTTTGTAATCATCACATCAACCAAGGCTGTGTCTCCATA	AKETIYIMLRFFDVCNHHINQGCVSI	2	1	1	316	N	F	1	1	316	AAT	N	missense	-0.0200922	-0.0299317
SC	CTL	F13	B	GCCAAGGAAACCATATACATCATGTTAAGGTTTTTCGACGTTTGTAATCATCACATCAACCAAGGCTGTGTCTCCATA	AKETIYIMLRFFDVCNHHINQGCVSI	2	1	1	316	N	F	1	1	316	AAT	N	missense	-0.0591897	-0.10147
SC	CTL	F13	C	GCCAAGGAAACCATATACATCATGTTAAGGTTTTTCGACGTTTGTAATCATCACATCAACCAAGGCTGTGTCTCCATA	AKETIYIMLRFFDVCNHHINQGCVSI	2	1	1	316	N	F	1	1	316	AAT	N	missense	0.016748	-0.0173786
SC	CTL	F13	A	GCCAAGGAAACCATATACATCATGTTAAGGTTTTTCGACGTTTGTACGCATCACATCAACCAAGGCTGTGTCTCCATA	AKETIYIMLRFFDVCTHHINQGCVSI	3	1	1	316	T	F	1	1	316	ACG	T	missense	0.0898199	0.0390641
SC	CTL	F13	B	GCCAAGGAAACCATATACATCATGTTAAGGTTTTTCGACGTTTGTACGCATCACATCAACCAAGGCTGTGTCTCCATA	AKETIYIMLRFFDVCTHHINQGCVSI	3	1	1	316	T	F	1	1	316	ACG	T	missense	-0.0200321	-0.0219333
SC	CTL	F13	C	GCCAAGGAAACCATATACATCATGTTAAGGTTTTTCGACGTTTGTACGCATCACATCAACCAAGGCTGTGTCTCCATA	AKETIYIMLRFFDVCTHHINQGCVSI	3	1	1	316	T	F	1	1	316	ACG	T	missense	0.0283765	0.0235044
SC	CTL	F13	A	GCCAAGGAAACCATATACATCATGTTAAGGTTTTTCGACGTTTGTACTCATCACATCAACCAAGGCTGTGTCTCCATA	AKETIYIMLRFFDVCTHHINQGCVSI	2	1	1	316	T	F	1	1	316	ACT	T	missense	0.075824	0.0316051
SC	CTL	F13	B	GCCAAGGAAACCATATACATCATGTTAAGGTTTTTCGACGTTTGTACTCATCACATCAACCAAGGCTGTGTCTCCATA	AKETIYIMLRFFDVCTHHINQGCVSI	2	1	1	316	T	F	1	1	316	ACT	T	missense	-0.0046066	-0.0121535
SC	CTL	F13	C	GCCAAGGAAACCATATACATCATGTTAAGGTTTTTCGACGTTTGTACTCATCACATCAACCAAGGCTGTGTCTCCATA	AKETIYIMLRFFDVCTHHINQGCVSI	2	1	1	316	T	F	1	1	316	ACT	T	missense	0.153429	0.0217016
SC	CTL	F13	A	GCCAAGGAAACCATATACATCATGTTAAGGTTTTTCGACGTTTGTAGGCATCACATCAACCAAGGCTGTGTCTCCATA	AKETIYIMLRFFDVCRHHINQGCVSI	3	1	1	316	R	F	1	1	316	AGG	R	missense	0.00906799	-0.0168884
SC	CTL	F13	B	GCCAAGGAAACCATATACATCATGTTAAGGTTTTTCGACGTTTGTAGGCATCACATCAACCAAGGCTGTGTCTCCATA	AKETIYIMLRFFDVCRHHINQGCVSI	3	1	1	316	R	F	1	1	316	AGG	R	missense	-0.0093535	-0.0601671
SC	CTL	F13	C	GCCAAGGAAACCATATACATCATGTTAAGGTTTTTCGACGTTTGTAGGCATCACATCAACCAAGGCTGTGTCTCCATA	AKETIYIMLRFFDVCRHHINQGCVSI	3	1	1	316	R	F	1	1	316	AGG	R	missense	0.068656	0.0303748
SC	CTL	F13	A	GCCAAGGAAACCATATACATCATGTTAAGGTTTTTCGACGTTTGTAGTCATCACATCAACCAAGGCTGTGTCTCCATA	AKETIYIMLRFFDVCSHHINQGCVSI	2	1	1	316	S	F	1	1	316	AGT	S	missense	0.0685711	0.0402274
SC	CTL	F13	B	GCCAAGGAAACCATATACATCATGTTAAGGTTTTTCGACGTTTGTAGTCATCACATCAACCAAGGCTGTGTCTCCATA	AKETIYIMLRFFDVCSHHINQGCVSI	2	1	1	316	S	F	1	1	316	AGT	S	missense	-0.02211	-0.0422611
SC	CTL	F13	C	GCCAAGGAAACCATATACATCATGTTAAGGTTTTTCGACGTTTGTAGTCATCACATCAACCAAGGCTGTGTCTCCATA	AKETIYIMLRFFDVCSHHINQGCVSI	2	1	1	316	S	F	1	1	316	AGT	S	missense	0.05221	0.00437422
SC	CTL	F13	A	GCCAAGGAAACCATATACATCATGTTAAGGTTTTTCGACGTTTGTATGCATCACATCAACCAAGGCTGTGTCTCCATA	AKETIYIMLRFFDVCMHHINQGCVSI	2	1	1	316	M	F	1	1	316	ATG	M	missense	-0.0121175	0.0155602
SC	CTL	F13	B	GCCAAGGAAACCATATACATCATGTTAAGGTTTTTCGACGTTTGTATGCATCACATCAACCAAGGCTGTGTCTCCATA	AKETIYIMLRFFDVCMHHINQGCVSI	2	1	1	316	M	F	1	1	316	ATG	M	missense	0.0271962	-0.0112557
SC	CTL	F13	C	GCCAAGGAAACCATATACATCATGTTAAGGTTTTTCGACGTTTGTATGCATCACATCAACCAAGGCTGTGTCTCCATA	AKETIYIMLRFFDVCMHHINQGCVSI	2	1	1	316	M	F	1	1	316	ATG	M	missense	-0.0914527	-0.0915343
SC	CTL	F13	A	GCCAAGGAAACCATATACATCATGTTAAGGTTTTTCGACGTTTGTATTCATCACATCAACCAAGGCTGTGTCTCCATA	AKETIYIMLRFFDVCIHHINQGCVSI	1	1	1	316	I	F	1	1	316	ATT	I	missense	-0.0603441	-0.034549
SC	CTL	F13	B	GCCAAGGAAACCATATACATCATGTTAAGGTTTTTCGACGTTTGTATTCATCACATCAACCAAGGCTGTGTCTCCATA	AKETIYIMLRFFDVCIHHINQGCVSI	1	1	1	316	I	F	1	1	316	ATT	I	missense	-0.0646946	-0.032809
SC	CTL	F13	C	GCCAAGGAAACCATATACATCATGTTAAGGTTTTTCGACGTTTGTATTCATCACATCAACCAAGGCTGTGTCTCCATA	AKETIYIMLRFFDVCIHHINQGCVSI	1	1	1	316	I	F	1	1	316	ATT	I	missense	-0.0390258	-0.01775
SC	CTL	F13	A	GCCAAGGAAACCATATACATCATGTTAAGGTTTTTCGACGTTTGTCAGCATCACATCAACCAAGGCTGTGTCTCCATA	AKETIYIMLRFFDVCQHHINQGCVSI	3	1	1	316	Q	F	1	1	316	CAG	Q	missense	0.0424087	-0.0396223
SC	CTL	F13	B	GCCAAGGAAACCATATACATCATGTTAAGGTTTTTCGACGTTTGTCAGCATCACATCAACCAAGGCTGTGTCTCCATA	AKETIYIMLRFFDVCQHHINQGCVSI	3	1	1	316	Q	F	1	1	316	CAG	Q	missense	-0.0238138	-0.0382271
SC	CTL	F13	C	GCCAAGGAAACCATATACATCATGTTAAGGTTTTTCGACGTTTGTCAGCATCACATCAACCAAGGCTGTGTCTCCATA	AKETIYIMLRFFDVCQHHINQGCVSI	3	1	1	316	Q	F	1	1	316	CAG	Q	missense	0.0475913	0.0175274
SC	CTL	F13	A	GCCAAGGAAACCATATACATCATGTTAAGGTTTTTCGACGTTTGTCATCATCACATCAACCAAGGCTGTGTCTCCATA	AKETIYIMLRFFDVCHHHINQGCVSI	2	1	1	316	H	F	1	1	316	CAT	H	missense	0.0417413	0.0357362
SC	CTL	F13	B	GCCAAGGAAACCATATACATCATGTTAAGGTTTTTCGACGTTTGTCATCATCACATCAACCAAGGCTGTGTCTCCATA	AKETIYIMLRFFDVCHHHINQGCVSI	2	1	1	316	H	F	1	1	316	CAT	H	missense	-0.07151	-0.0169057
SC	CTL	F13	C	GCCAAGGAAACCATATACATCATGTTAAGGTTTTTCGACGTTTGTCATCATCACATCAACCAAGGCTGTGTCTCCATA	AKETIYIMLRFFDVCHHHINQGCVSI	2	1	1	316	H	F	1	1	316	CAT	H	missense	0.143901	0.0249018
SC	CTL	F13	A	GCCAAGGAAACCATATACATCATGTTAAGGTTTTTCGACGTTTGTCCGCATCACATCAACCAAGGCTGTGTCTCCATA	AKETIYIMLRFFDVCPHHINQGCVSI	3	1	1	316	P	F	1	1	316	CCG	P	missense	0.0127879	0.00831143
SC	CTL	F13	B	GCCAAGGAAACCATATACATCATGTTAAGGTTTTTCGACGTTTGTCCGCATCACATCAACCAAGGCTGTGTCTCCATA	AKETIYIMLRFFDVCPHHINQGCVSI	3	1	1	316	P	F	1	1	316	CCG	P	missense	0.0300209	-0.05109
SC	CTL	F13	C	GCCAAGGAAACCATATACATCATGTTAAGGTTTTTCGACGTTTGTCCGCATCACATCAACCAAGGCTGTGTCTCCATA	AKETIYIMLRFFDVCPHHINQGCVSI	3	1	1	316	P	F	1	1	316	CCG	P	missense	0.0919274	0.0520479
SC	CTL	F13	A	GCCAAGGAAACCATATACATCATGTTAAGGTTTTTCGACGTTTGTCCTCATCACATCAACCAAGGCTGTGTCTCCATA	AKETIYIMLRFFDVCPHHINQGCVSI	2	1	1	316	P	F	1	1	316	CCT	P	missense	-0.0103413	-0.0350647
SC	CTL	F13	B	GCCAAGGAAACCATATACATCATGTTAAGGTTTTTCGACGTTTGTCCTCATCACATCAACCAAGGCTGTGTCTCCATA	AKETIYIMLRFFDVCPHHINQGCVSI	2	1	1	316	P	F	1	1	316	CCT	P	missense	0.0774961	-0.0225698
SC	CTL	F13	C	GCCAAGGAAACCATATACATCATGTTAAGGTTTTTCGACGTTTGTCCTCATCACATCAACCAAGGCTGTGTCTCCATA	AKETIYIMLRFFDVCPHHINQGCVSI	2	1	1	316	P	F	1	1	316	CCT	P	missense	-0.0115465	0.0159143
SC	CTL	F13	A	GCCAAGGAAACCATATACATCATGTTAAGGTTTTTCGACGTTTGTCGGCATCACATCAACCAAGGCTGTGTCTCCATA	AKETIYIMLRFFDVCRHHINQGCVSI	3	1	1	316	R	F	1	1	316	CGG	R	missense	0.0349297	0.0455176
SC	CTL	F13	B	GCCAAGGAAACCATATACATCATGTTAAGGTTTTTCGACGTTTGTCGGCATCACATCAACCAAGGCTGTGTCTCCATA	AKETIYIMLRFFDVCRHHINQGCVSI	3	1	1	316	R	F	1	1	316	CGG	R	missense	0.00214569	-0.00200375
SC	CTL	F13	C	GCCAAGGAAACCATATACATCATGTTAAGGTTTTTCGACGTTTGTCGGCATCACATCAACCAAGGCTGTGTCTCCATA	AKETIYIMLRFFDVCRHHINQGCVSI	3	1	1	316	R	F	1	1	316	CGG	R	missense	-0.0098484	0.00278198
SC	CTL	F13	A	GCCAAGGAAACCATATACATCATGTTAAGGTTTTTCGACGTTTGTCGTCATCACATCAACCAAGGCTGTGTCTCCATA	AKETIYIMLRFFDVCRHHINQGCVSI	2	1	1	316	R	F	1	1	316	CGT	R	missense	-0.00599158	-0.00164023
SC	CTL	F13	B	GCCAAGGAAACCATATACATCATGTTAAGGTTTTTCGACGTTTGTCGTCATCACATCAACCAAGGCTGTGTCTCCATA	AKETIYIMLRFFDVCRHHINQGCVSI	2	1	1	316	R	F	1	1	316	CGT	R	missense	0.0219547	0.0180281
SC	CTL	F13	C	GCCAAGGAAACCATATACATCATGTTAAGGTTTTTCGACGTTTGTCGTCATCACATCAACCAAGGCTGTGTCTCCATA	AKETIYIMLRFFDVCRHHINQGCVSI	2	1	1	316	R	F	1	1	316	CGT	R	missense	0.11394	0.026646
SC	CTL	F13	A	GCCAAGGAAACCATATACATCATGTTAAGGTTTTTCGACGTTTGTCTGCATCACATCAACCAAGGCTGTGTCTCCATA	AKETIYIMLRFFDVCLHHINQGCVSI	2	1	1	316	L	F	1	1	316	CTG	L	missense	-0.23344	-0.129203
SC	CTL	F13	B	GCCAAGGAAACCATATACATCATGTTAAGGTTTTTCGACGTTTGTCTGCATCACATCAACCAAGGCTGTGTCTCCATA	AKETIYIMLRFFDVCLHHINQGCVSI	2	1	1	316	L	F	1	1	316	CTG	L	missense	-0.300618	-0.131211
SC	CTL	F13	C	GCCAAGGAAACCATATACATCATGTTAAGGTTTTTCGACGTTTGTCTGCATCACATCAACCAAGGCTGTGTCTCCATA	AKETIYIMLRFFDVCLHHINQGCVSI	2	1	1	316	L	F	1	1	316	CTG	L	missense	-0.180828	-0.106291
SC	CTL	F13	A	GCCAAGGAAACCATATACATCATGTTAAGGTTTTTCGACGTTTGTCTTCATCACATCAACCAAGGCTGTGTCTCCATA	AKETIYIMLRFFDVCLHHINQGCVSI	1	1	1	316	L	F	1	1	316	CTT	L	missense	-0.156319	-0.0802731
SC	CTL	F13	B	GCCAAGGAAACCATATACATCATGTTAAGGTTTTTCGACGTTTGTCTTCATCACATCAACCAAGGCTGTGTCTCCATA	AKETIYIMLRFFDVCLHHINQGCVSI	1	1	1	316	L	F	1	1	316	CTT	L	missense	-0.0607009	-0.0552703
SC	CTL	F13	C	GCCAAGGAAACCATATACATCATGTTAAGGTTTTTCGACGTTTGTCTTCATCACATCAACCAAGGCTGTGTCTCCATA	AKETIYIMLRFFDVCLHHINQGCVSI	1	1	1	316	L	F	1	1	316	CTT	L	missense	-0.0833487	-0.0701563
SC	CTL	F13	A	GCCAAGGAAACCATATACATCATGTTAAGGTTTTTCGACGTTTGTGAGCATCACATCAACCAAGGCTGTGTCTCCATA	AKETIYIMLRFFDVCEHHINQGCVSI	3	1	1	316	E	F	1	1	316	GAG	E	missense	-0.0212928	-0.021344
SC	CTL	F13	B	GCCAAGGAAACCATATACATCATGTTAAGGTTTTTCGACGTTTGTGAGCATCACATCAACCAAGGCTGTGTCTCCATA	AKETIYIMLRFFDVCEHHINQGCVSI	3	1	1	316	E	F	1	1	316	GAG	E	missense	0.0118141	-0.0330643
SC	CTL	F13	C	GCCAAGGAAACCATATACATCATGTTAAGGTTTTTCGACGTTTGTGAGCATCACATCAACCAAGGCTGTGTCTCCATA	AKETIYIMLRFFDVCEHHINQGCVSI	3	1	1	316	E	F	1	1	316	GAG	E	missense	-0.103041	-0.111434
SC	CTL	F13	A	GCCAAGGAAACCATATACATCATGTTAAGGTTTTTCGACGTTTGTGATCATCACATCAACCAAGGCTGTGTCTCCATA	AKETIYIMLRFFDVCDHHINQGCVSI	2	1	1	316	D	F	1	1	316	GAT	D	missense	-0.00670946	-0.0311433
SC	CTL	F13	B	GCCAAGGAAACCATATACATCATGTTAAGGTTTTTCGACGTTTGTGATCATCACATCAACCAAGGCTGTGTCTCCATA	AKETIYIMLRFFDVCDHHINQGCVSI	2	1	1	316	D	F	1	1	316	GAT	D	missense	-0.0603892	-0.0862204
SC	CTL	F13	C	GCCAAGGAAACCATATACATCATGTTAAGGTTTTTCGACGTTTGTGATCATCACATCAACCAAGGCTGTGTCTCCATA	AKETIYIMLRFFDVCDHHINQGCVSI	2	1	1	316	D	F	1	1	316	GAT	D	missense	0.00717643	-0.0500706
SC	CTL	F13	A	GCCAAGGAAACCATATACATCATGTTAAGGTTTTTCGACGTTTGTGCGCATCACATCAACCAAGGCTGTGTCTCCATA	AKETIYIMLRFFDVCAHHINQGCVSI	3	1	1	316	A	F	1	1	316	GCG	A	missense	0.0191865	-0.0012666
SC	CTL	F13	B	GCCAAGGAAACCATATACATCATGTTAAGGTTTTTCGACGTTTGTGCGCATCACATCAACCAAGGCTGTGTCTCCATA	AKETIYIMLRFFDVCAHHINQGCVSI	3	1	1	316	A	F	1	1	316	GCG	A	missense	0.0216785	-0.0382084
SC	CTL	F13	C	GCCAAGGAAACCATATACATCATGTTAAGGTTTTTCGACGTTTGTGCGCATCACATCAACCAAGGCTGTGTCTCCATA	AKETIYIMLRFFDVCAHHINQGCVSI	3	1	1	316	A	F	1	1	316	GCG	A	missense	0.38387	0.0603336
SC	CTL	F13	A	GCCAAGGAAACCATATACATCATGTTAAGGTTTTTCGACGTTTGTGCTCATCACATCAACCAAGGCTGTGTCTCCATA	AKETIYIMLRFFDVCAHHINQGCVSI	2	1	1	316	A	F	1	1	316	GCT	A	missense	-0.0280017	-0.0199862
SC	CTL	F13	B	GCCAAGGAAACCATATACATCATGTTAAGGTTTTTCGACGTTTGTGCTCATCACATCAACCAAGGCTGTGTCTCCATA	AKETIYIMLRFFDVCAHHINQGCVSI	2	1	1	316	A	F	1	1	316	GCT	A	missense	0.012309	-0.0372346
SC	CTL	F13	C	GCCAAGGAAACCATATACATCATGTTAAGGTTTTTCGACGTTTGTGCTCATCACATCAACCAAGGCTGTGTCTCCATA	AKETIYIMLRFFDVCAHHINQGCVSI	2	1	1	316	A	F	1	1	316	GCT	A	missense	-0.0555674	-0.0259776
SC	CTL	F13	A	GCCAAGGAAACCATATACATCATGTTAAGGTTTTTCGACGTTTGTGGGCATCACATCAACCAAGGCTGTGTCTCCATA	AKETIYIMLRFFDVCGHHINQGCVSI	3	1	1	316	G	F	1	1	316	GGG	G	missense	-0.0150923	0.0072783
SC	CTL	F13	B	GCCAAGGAAACCATATACATCATGTTAAGGTTTTTCGACGTTTGTGGGCATCACATCAACCAAGGCTGTGTCTCCATA	AKETIYIMLRFFDVCGHHINQGCVSI	3	1	1	316	G	F	1	1	316	GGG	G	missense	-0.0296737	-0.015008
SC	CTL	F13	C	GCCAAGGAAACCATATACATCATGTTAAGGTTTTTCGACGTTTGTGGGCATCACATCAACCAAGGCTGTGTCTCCATA	AKETIYIMLRFFDVCGHHINQGCVSI	3	1	1	316	G	F	1	1	316	GGG	G	missense	0.0496057	0.0192596
SC	CTL	F13	A	GCCAAGGAAACCATATACATCATGTTAAGGTTTTTCGACGTTTGTGGTCATCACATCAACCAAGGCTGTGTCTCCATA	AKETIYIMLRFFDVCGHHINQGCVSI	2	1	1	316	G	F	1	1	316	GGT	G	missense	0.0400873	0.00911414
SC	CTL	F13	B	GCCAAGGAAACCATATACATCATGTTAAGGTTTTTCGACGTTTGTGGTCATCACATCAACCAAGGCTGTGTCTCCATA	AKETIYIMLRFFDVCGHHINQGCVSI	2	1	1	316	G	F	1	1	316	GGT	G	missense	-0.0230601	-0.047602
SC	CTL	F13	C	GCCAAGGAAACCATATACATCATGTTAAGGTTTTTCGACGTTTGTGGTCATCACATCAACCAAGGCTGTGTCTCCATA	AKETIYIMLRFFDVCGHHINQGCVSI	2	1	1	316	G	F	1	1	316	GGT	G	missense	0.0235713	0.01689
SC	CTL	F13	A	GCCAAGGAAACCATATACATCATGTTAAGGTTTTTCGACGTTTGTGTGCATCACATCAACCAAGGCTGTGTCTCCATA	AKETIYIMLRFFDVCVHHINQGCVSI	2	1	1	316	V	F	1	1	316	GTG	V	missense	-0.0537372	-0.0472552
SC	CTL	F13	B	GCCAAGGAAACCATATACATCATGTTAAGGTTTTTCGACGTTTGTGTGCATCACATCAACCAAGGCTGTGTCTCCATA	AKETIYIMLRFFDVCVHHINQGCVSI	2	1	1	316	V	F	1	1	316	GTG	V	missense	-0.0822462	-0.0537086
SC	CTL	F13	C	GCCAAGGAAACCATATACATCATGTTAAGGTTTTTCGACGTTTGTGTGCATCACATCAACCAAGGCTGTGTCTCCATA	AKETIYIMLRFFDVCVHHINQGCVSI	2	1	1	316	V	F	1	1	316	GTG	V	missense	-0.0662042	-0.0259992
SC	CTL	F13	A	GCCAAGGAAACCATATACATCATGTTAAGGTTTTTCGACGTTTGTGTTCATCACATCAACCAAGGCTGTGTCTCCATA	AKETIYIMLRFFDVCVHHINQGCVSI	1	1	1	316	V	F	1	1	316	GTT	V	missense	-0.0127535	-0.0228849
SC	CTL	F13	B	GCCAAGGAAACCATATACATCATGTTAAGGTTTTTCGACGTTTGTGTTCATCACATCAACCAAGGCTGTGTCTCCATA	AKETIYIMLRFFDVCVHHINQGCVSI	1	1	1	316	V	F	1	1	316	GTT	V	missense	0.00188394	0.0078763
SC	CTL	F13	C	GCCAAGGAAACCATATACATCATGTTAAGGTTTTTCGACGTTTGTGTTCATCACATCAACCAAGGCTGTGTCTCCATA	AKETIYIMLRFFDVCVHHINQGCVSI	1	1	1	316	V	F	1	1	316	GTT	V	missense	-0.080176	-0.0383574
SC	CTL	F13	A	GCCAAGGAAACCATATACATCATGTTAAGGTTTTTCGACGTTTGTTAGCATCACATCAACCAAGGCTGTGTCTCCATA	AKETIYIMLRFFDVC*HHINQGCVSI	2	1	1	316	*	F	1	1	316	TAG	*	nonsense	-0.0650033	-0.0714522
SC	CTL	F13	B	GCCAAGGAAACCATATACATCATGTTAAGGTTTTTCGACGTTTGTTAGCATCACATCAACCAAGGCTGTGTCTCCATA	AKETIYIMLRFFDVC*HHINQGCVSI	2	1	1	316	*	F	1	1	316	TAG	*	nonsense	-0.0676766	-0.102499
SC	CTL	F13	C	GCCAAGGAAACCATATACATCATGTTAAGGTTTTTCGACGTTTGTTAGCATCACATCAACCAAGGCTGTGTCTCCATA	AKETIYIMLRFFDVC*HHINQGCVSI	2	1	1	316	*	F	1	1	316	TAG	*	nonsense	0.110852	0.0106007
SC	CTL	F13	A	GCCAAGGAAACCATATACATCATGTTAAGGTTTTTCGACGTTTGTTATCATCACATCAACCAAGGCTGTGTCTCCATA	AKETIYIMLRFFDVCYHHINQGCVSI	1	1	1	316	Y	F	1	1	316	TAT	Y	missense	0.0328657	0.00675351
SC	CTL	F13	B	GCCAAGGAAACCATATACATCATGTTAAGGTTTTTCGACGTTTGTTATCATCACATCAACCAAGGCTGTGTCTCCATA	AKETIYIMLRFFDVCYHHINQGCVSI	1	1	1	316	Y	F	1	1	316	TAT	Y	missense	0.0136893	-0.0293645
SC	CTL	F13	C	GCCAAGGAAACCATATACATCATGTTAAGGTTTTTCGACGTTTGTTATCATCACATCAACCAAGGCTGTGTCTCCATA	AKETIYIMLRFFDVCYHHINQGCVSI	1	1	1	316	Y	F	1	1	316	TAT	Y	missense	0.0724217	0.00528542
SC	CTL	F13	A	GCCAAGGAAACCATATACATCATGTTAAGGTTTTTCGACGTTTGTTCGCATCACATCAACCAAGGCTGTGTCTCCATA	AKETIYIMLRFFDVCSHHINQGCVSI	2	1	1	316	S	F	1	1	316	TCG	S	missense	-0.00194528	-0.045502
SC	CTL	F13	B	GCCAAGGAAACCATATACATCATGTTAAGGTTTTTCGACGTTTGTTCGCATCACATCAACCAAGGCTGTGTCTCCATA	AKETIYIMLRFFDVCSHHINQGCVSI	2	1	1	316	S	F	1	1	316	TCG	S	missense	-0.0235415	-0.00402956
SC	CTL	F13	C	GCCAAGGAAACCATATACATCATGTTAAGGTTTTTCGACGTTTGTTCGCATCACATCAACCAAGGCTGTGTCTCCATA	AKETIYIMLRFFDVCSHHINQGCVSI	2	1	1	316	S	F	1	1	316	TCG	S	missense	0.123361	0.06419
SC	CTL	F13	A	GCCAAGGAAACCATATACATCATGTTAAGGTTTTTCGACGTTTGTTCTCATCACATCAACCAAGGCTGTGTCTCCATA	AKETIYIMLRFFDVCSHHINQGCVSI	1	1	1	316	S	F	1	1	316	TCT	S	missense	0.0311196	0.0519134
SC	CTL	F13	B	GCCAAGGAAACCATATACATCATGTTAAGGTTTTTCGACGTTTGTTCTCATCACATCAACCAAGGCTGTGTCTCCATA	AKETIYIMLRFFDVCSHHINQGCVSI	1	1	1	316	S	F	1	1	316	TCT	S	missense	0.217785	0.0316674
SC	CTL	F13	C	GCCAAGGAAACCATATACATCATGTTAAGGTTTTTCGACGTTTGTTCTCATCACATCAACCAAGGCTGTGTCTCCATA	AKETIYIMLRFFDVCSHHINQGCVSI	1	1	1	316	S	F	1	1	316	TCT	S	missense	0.65385	0.150304
SC	CTL	F13	A	GCCAAGGAAACCATATACATCATGTTAAGGTTTTTCGACGTTTGTTGGCATCACATCAACCAAGGCTGTGTCTCCATA	AKETIYIMLRFFDVCWHHINQGCVSI	2	1	1	316	W	F	1	1	316	TGG	W	missense	-0.0705337	-0.00825791
SC	CTL	F13	B	GCCAAGGAAACCATATACATCATGTTAAGGTTTTTCGACGTTTGTTGGCATCACATCAACCAAGGCTGTGTCTCCATA	AKETIYIMLRFFDVCWHHINQGCVSI	2	1	1	316	W	F	1	1	316	TGG	W	missense	-0.045065	-0.0582034
SC	CTL	F13	C	GCCAAGGAAACCATATACATCATGTTAAGGTTTTTCGACGTTTGTTGGCATCACATCAACCAAGGCTGTGTCTCCATA	AKETIYIMLRFFDVCWHHINQGCVSI	2	1	1	316	W	F	1	1	316	TGG	W	missense	0.0140411	-0.00438681
SC	CTL	F13	A	GCCAAGGAAACCATATACATCATGTTAAGGTTTTTCGACGTTTGTTGTCATCACATCAACCAAGGCTGTGTCTCCATA	AKETIYIMLRFFDVCCHHINQGCVSI	1	1	1	316	C	F	1	1	316	TGT	C	missense	0.0332636	0.0280059
SC	CTL	F13	B	GCCAAGGAAACCATATACATCATGTTAAGGTTTTTCGACGTTTGTTGTCATCACATCAACCAAGGCTGTGTCTCCATA	AKETIYIMLRFFDVCCHHINQGCVSI	1	1	1	316	C	F	1	1	316	TGT	C	missense	-0.00493239	-0.00523108
SC	CTL	F13	C	GCCAAGGAAACCATATACATCATGTTAAGGTTTTTCGACGTTTGTTGTCATCACATCAACCAAGGCTGTGTCTCCATA	AKETIYIMLRFFDVCCHHINQGCVSI	1	1	1	316	C	F	1	1	316	TGT	C	missense	-0.0347207	-0.0174389
SC	CTL	F13	A	GCCAAGGAAACCATATACATCATGTTAAGGTTTTTCGACGTTTGTTTGCATCACATCAACCAAGGCTGTGTCTCCATA	AKETIYIMLRFFDVCLHHINQGCVSI	1	1	1	316	L	F	1	1	316	TTG	L	missense	-0.161162	-0.0427447
SC	CTL	F13	B	GCCAAGGAAACCATATACATCATGTTAAGGTTTTTCGACGTTTGTTTGCATCACATCAACCAAGGCTGTGTCTCCATA	AKETIYIMLRFFDVCLHHINQGCVSI	1	1	1	316	L	F	1	1	316	TTG	L	missense	-0.119044	-0.102586
SC	CTL	F13	C	GCCAAGGAAACCATATACATCATGTTAAGGTTTTTCGACGTTTGTTTGCATCACATCAACCAAGGCTGTGTCTCCATA	AKETIYIMLRFFDVCLHHINQGCVSI	1	1	1	316	L	F	1	1	316	TTG	L	missense	-0.103102	-0.0870394
SC	CTL	F13	A	GCCAAGGAAACCATATACATCATGTTAAGGTTTTTCGACGTTTGTTTTAAGCACATCAACCAAGGCTGTGTCTCCATA	AKETIYIMLRFFDVCFKHINQGCVSI	2	1	1	317	K	H	1	1	317	AAG	K	missense	-0.0166777	-0.00998455
SC	CTL	F13	B	GCCAAGGAAACCATATACATCATGTTAAGGTTTTTCGACGTTTGTTTTAAGCACATCAACCAAGGCTGTGTCTCCATA	AKETIYIMLRFFDVCFKHINQGCVSI	2	1	1	317	K	H	1	1	317	AAG	K	missense	0.0383893	-0.0226756
SC	CTL	F13	C	GCCAAGGAAACCATATACATCATGTTAAGGTTTTTCGACGTTTGTTTTAAGCACATCAACCAAGGCTGTGTCTCCATA	AKETIYIMLRFFDVCFKHINQGCVSI	2	1	1	317	K	H	1	1	317	AAG	K	missense	0.0696187	0.0207062
SC	CTL	F13	A	GCCAAGGAAACCATATACATCATGTTAAGGTTTTTCGACGTTTGTTTTAATCACATCAACCAAGGCTGTGTCTCCATA	AKETIYIMLRFFDVCFNHINQGCVSI	1	1	1	317	N	H	1	1	317	AAT	N	missense	-0.0653728	0.00866553
SC	CTL	F13	B	GCCAAGGAAACCATATACATCATGTTAAGGTTTTTCGACGTTTGTTTTAATCACATCAACCAAGGCTGTGTCTCCATA	AKETIYIMLRFFDVCFNHINQGCVSI	1	1	1	317	N	H	1	1	317	AAT	N	missense	0.10942	0.14718
SC	CTL	F13	C	GCCAAGGAAACCATATACATCATGTTAAGGTTTTTCGACGTTTGTTTTAATCACATCAACCAAGGCTGTGTCTCCATA	AKETIYIMLRFFDVCFNHINQGCVSI	1	1	1	317	N	H	1	1	317	AAT	N	missense	0.103737	0.0301496
SC	CTL	F13	A	GCCAAGGAAACCATATACATCATGTTAAGGTTTTTCGACGTTTGTTTTACGCACATCAACCAAGGCTGTGTCTCCATA	AKETIYIMLRFFDVCFTHINQGCVSI	3	1	1	317	T	H	1	1	317	ACG	T	missense	0.0138933	-0.0268773
SC	CTL	F13	B	GCCAAGGAAACCATATACATCATGTTAAGGTTTTTCGACGTTTGTTTTACGCACATCAACCAAGGCTGTGTCTCCATA	AKETIYIMLRFFDVCFTHINQGCVSI	3	1	1	317	T	H	1	1	317	ACG	T	missense	-0.103629	-0.0499677
SC	CTL	F13	C	GCCAAGGAAACCATATACATCATGTTAAGGTTTTTCGACGTTTGTTTTACGCACATCAACCAAGGCTGTGTCTCCATA	AKETIYIMLRFFDVCFTHINQGCVSI	3	1	1	317	T	H	1	1	317	ACG	T	missense	0.176965	0.0798928
SC	CTL	F13	A	GCCAAGGAAACCATATACATCATGTTAAGGTTTTTCGACGTTTGTTTTACTCACATCAACCAAGGCTGTGTCTCCATA	AKETIYIMLRFFDVCFTHINQGCVSI	2	1	1	317	T	H	1	1	317	ACT	T	missense	-0.00243088	-0.000149582
SC	CTL	F13	B	GCCAAGGAAACCATATACATCATGTTAAGGTTTTTCGACGTTTGTTTTACTCACATCAACCAAGGCTGTGTCTCCATA	AKETIYIMLRFFDVCFTHINQGCVSI	2	1	1	317	T	H	1	1	317	ACT	T	missense	0.0380984	-0.030135
SC	CTL	F13	C	GCCAAGGAAACCATATACATCATGTTAAGGTTTTTCGACGTTTGTTTTACTCACATCAACCAAGGCTGTGTCTCCATA	AKETIYIMLRFFDVCFTHINQGCVSI	2	1	1	317	T	H	1	1	317	ACT	T	missense	0.133117	0.0496462
SC	CTL	F13	A	GCCAAGGAAACCATATACATCATGTTAAGGTTTTTCGACGTTTGTTTTAGGCACATCAACCAAGGCTGTGTCTCCATA	AKETIYIMLRFFDVCFRHINQGCVSI	3	1	1	317	R	H	1	1	317	AGG	R	missense	-0.00805779	0.0113901
SC	CTL	F13	B	GCCAAGGAAACCATATACATCATGTTAAGGTTTTTCGACGTTTGTTTTAGGCACATCAACCAAGGCTGTGTCTCCATA	AKETIYIMLRFFDVCFRHINQGCVSI	3	1	1	317	R	H	1	1	317	AGG	R	missense	0.0361065	-0.00251382
SC	CTL	F13	C	GCCAAGGAAACCATATACATCATGTTAAGGTTTTTCGACGTTTGTTTTAGGCACATCAACCAAGGCTGTGTCTCCATA	AKETIYIMLRFFDVCFRHINQGCVSI	3	1	1	317	R	H	1	1	317	AGG	R	missense	0.133053	0.0462031
SC	CTL	F13	A	GCCAAGGAAACCATATACATCATGTTAAGGTTTTTCGACGTTTGTTTTAGTCACATCAACCAAGGCTGTGTCTCCATA	AKETIYIMLRFFDVCFSHINQGCVSI	2	1	1	317	S	H	1	1	317	AGT	S	missense	0.0368399	0.0254951
SC	CTL	F13	B	GCCAAGGAAACCATATACATCATGTTAAGGTTTTTCGACGTTTGTTTTAGTCACATCAACCAAGGCTGTGTCTCCATA	AKETIYIMLRFFDVCFSHINQGCVSI	2	1	1	317	S	H	1	1	317	AGT	S	missense	-0.025382	-0.00685546
SC	CTL	F13	C	GCCAAGGAAACCATATACATCATGTTAAGGTTTTTCGACGTTTGTTTTAGTCACATCAACCAAGGCTGTGTCTCCATA	AKETIYIMLRFFDVCFSHINQGCVSI	2	1	1	317	S	H	1	1	317	AGT	S	missense	0.120259	0.0715033
SC	CTL	F13	A	GCCAAGGAAACCATATACATCATGTTAAGGTTTTTCGACGTTTGTTTTATGCACATCAACCAAGGCTGTGTCTCCATA	AKETIYIMLRFFDVCFMHINQGCVSI	3	1	1	317	M	H	1	1	317	ATG	M	missense	0.0250787	0.0184616
SC	CTL	F13	B	GCCAAGGAAACCATATACATCATGTTAAGGTTTTTCGACGTTTGTTTTATGCACATCAACCAAGGCTGTGTCTCCATA	AKETIYIMLRFFDVCFMHINQGCVSI	3	1	1	317	M	H	1	1	317	ATG	M	missense	0.0264252	-0.0234624
SC	CTL	F13	C	GCCAAGGAAACCATATACATCATGTTAAGGTTTTTCGACGTTTGTTTTATGCACATCAACCAAGGCTGTGTCTCCATA	AKETIYIMLRFFDVCFMHINQGCVSI	3	1	1	317	M	H	1	1	317	ATG	M	missense	0.0660551	0.049803
SC	CTL	F13	A	GCCAAGGAAACCATATACATCATGTTAAGGTTTTTCGACGTTTGTTTTATTCACATCAACCAAGGCTGTGTCTCCATA	AKETIYIMLRFFDVCFIHINQGCVSI	2	1	1	317	I	H	1	1	317	ATT	I	missense	0.0371331	-0.0108079
SC	CTL	F13	B	GCCAAGGAAACCATATACATCATGTTAAGGTTTTTCGACGTTTGTTTTATTCACATCAACCAAGGCTGTGTCTCCATA	AKETIYIMLRFFDVCFIHINQGCVSI	2	1	1	317	I	H	1	1	317	ATT	I	missense	-0.00618391	-0.01467
SC	CTL	F13	C	GCCAAGGAAACCATATACATCATGTTAAGGTTTTTCGACGTTTGTTTTATTCACATCAACCAAGGCTGTGTCTCCATA	AKETIYIMLRFFDVCFIHINQGCVSI	2	1	1	317	I	H	1	1	317	ATT	I	missense	0.0538111	0.0155487
SC	CTL	F13	A	GCCAAGGAAACCATATACATCATGTTAAGGTTTTTCGACGTTTGTTTTCAGCACATCAACCAAGGCTGTGTCTCCATA	AKETIYIMLRFFDVCFQHINQGCVSI	1	1	1	317	Q	H	1	1	317	CAG	Q	missense	0.00696636	0.0079559
SC	CTL	F13	B	GCCAAGGAAACCATATACATCATGTTAAGGTTTTTCGACGTTTGTTTTCAGCACATCAACCAAGGCTGTGTCTCCATA	AKETIYIMLRFFDVCFQHINQGCVSI	1	1	1	317	Q	H	1	1	317	CAG	Q	missense	-0.00817039	0.0257274
SC	CTL	F13	C	GCCAAGGAAACCATATACATCATGTTAAGGTTTTTCGACGTTTGTTTTCAGCACATCAACCAAGGCTGTGTCTCCATA	AKETIYIMLRFFDVCFQHINQGCVSI	1	1	1	317	Q	H	1	1	317	CAG	Q	missense	0.063932	0.0138651
SC	CTL	F13	A	GCCAAGGAAACCATATACATCATGTTAAGGTTTTTCGACGTTTGTTTTCCGCACATCAACCAAGGCTGTGTCTCCATA	AKETIYIMLRFFDVCFPHINQGCVSI	2	1	1	317	P	H	1	1	317	CCG	P	missense	0.0504543	0.0683905
SC	CTL	F13	B	GCCAAGGAAACCATATACATCATGTTAAGGTTTTTCGACGTTTGTTTTCCGCACATCAACCAAGGCTGTGTCTCCATA	AKETIYIMLRFFDVCFPHINQGCVSI	2	1	1	317	P	H	1	1	317	CCG	P	missense	0.13848	0.0369197
SC	CTL	F13	C	GCCAAGGAAACCATATACATCATGTTAAGGTTTTTCGACGTTTGTTTTCCGCACATCAACCAAGGCTGTGTCTCCATA	AKETIYIMLRFFDVCFPHINQGCVSI	2	1	1	317	P	H	1	1	317	CCG	P	missense	0.686563	0.186679
SC	CTL	F13	A	GCCAAGGAAACCATATACATCATGTTAAGGTTTTTCGACGTTTGTTTTCCTCACATCAACCAAGGCTGTGTCTCCATA	AKETIYIMLRFFDVCFPHINQGCVSI	1	1	1	317	P	H	1	1	317	CCT	P	missense	-0.0771789	-0.0105987
SC	CTL	F13	B	GCCAAGGAAACCATATACATCATGTTAAGGTTTTTCGACGTTTGTTTTCCTCACATCAACCAAGGCTGTGTCTCCATA	AKETIYIMLRFFDVCFPHINQGCVSI	1	1	1	317	P	H	1	1	317	CCT	P	missense	-0.00230775	-0.00792204
SC	CTL	F13	C	GCCAAGGAAACCATATACATCATGTTAAGGTTTTTCGACGTTTGTTTTCCTCACATCAACCAAGGCTGTGTCTCCATA	AKETIYIMLRFFDVCFPHINQGCVSI	1	1	1	317	P	H	1	1	317	CCT	P	missense	0.099277	-0.0148929
SC	CTL	F13	A	GCCAAGGAAACCATATACATCATGTTAAGGTTTTTCGACGTTTGTTTTCGGCACATCAACCAAGGCTGTGTCTCCATA	AKETIYIMLRFFDVCFRHINQGCVSI	2	1	1	317	R	H	1	1	317	CGG	R	missense	0.00560299	0.0120453
SC	CTL	F13	B	GCCAAGGAAACCATATACATCATGTTAAGGTTTTTCGACGTTTGTTTTCGGCACATCAACCAAGGCTGTGTCTCCATA	AKETIYIMLRFFDVCFRHINQGCVSI	2	1	1	317	R	H	1	1	317	CGG	R	missense	-0.0171225	0.0233217
SC	CTL	F13	C	GCCAAGGAAACCATATACATCATGTTAAGGTTTTTCGACGTTTGTTTTCGGCACATCAACCAAGGCTGTGTCTCCATA	AKETIYIMLRFFDVCFRHINQGCVSI	2	1	1	317	R	H	1	1	317	CGG	R	missense	0.0587429	0.0573314
SC	CTL	F13	A	GCCAAGGAAACCATATACATCATGTTAAGGTTTTTCGACGTTTGTTTTCGTCACATCAACCAAGGCTGTGTCTCCATA	AKETIYIMLRFFDVCFRHINQGCVSI	1	1	1	317	R	H	1	1	317	CGT	R	missense	0.0151763	-0.023381
SC	CTL	F13	B	GCCAAGGAAACCATATACATCATGTTAAGGTTTTTCGACGTTTGTTTTCGTCACATCAACCAAGGCTGTGTCTCCATA	AKETIYIMLRFFDVCFRHINQGCVSI	1	1	1	317	R	H	1	1	317	CGT	R	missense	0.0615019	0.0409621
SC	CTL	F13	C	GCCAAGGAAACCATATACATCATGTTAAGGTTTTTCGACGTTTGTTTTCGTCACATCAACCAAGGCTGTGTCTCCATA	AKETIYIMLRFFDVCFRHINQGCVSI	1	1	1	317	R	H	1	1	317	CGT	R	missense	0.155813	0.062033
SC	CTL	F13	A	GCCAAGGAAACCATATACATCATGTTAAGGTTTTTCGACGTTTGTTTTCTGCACATCAACCAAGGCTGTGTCTCCATA	AKETIYIMLRFFDVCFLHINQGCVSI	2	1	1	317	L	H	1	1	317	CTG	L	missense	0.00730278	0.000646175
SC	CTL	F13	B	GCCAAGGAAACCATATACATCATGTTAAGGTTTTTCGACGTTTGTTTTCTGCACATCAACCAAGGCTGTGTCTCCATA	AKETIYIMLRFFDVCFLHINQGCVSI	2	1	1	317	L	H	1	1	317	CTG	L	missense	-0.0267174	-0.0245778
SC	CTL	F13	C	GCCAAGGAAACCATATACATCATGTTAAGGTTTTTCGACGTTTGTTTTCTGCACATCAACCAAGGCTGTGTCTCCATA	AKETIYIMLRFFDVCFLHINQGCVSI	2	1	1	317	L	H	1	1	317	CTG	L	missense	0.0992277	0.0422842
SC	CTL	F13	A	GCCAAGGAAACCATATACATCATGTTAAGGTTTTTCGACGTTTGTTTTCTTCACATCAACCAAGGCTGTGTCTCCATA	AKETIYIMLRFFDVCFLHINQGCVSI	1	1	1	317	L	H	1	1	317	CTT	L	missense	0.0205628	0.0282668
SC	CTL	F13	B	GCCAAGGAAACCATATACATCATGTTAAGGTTTTTCGACGTTTGTTTTCTTCACATCAACCAAGGCTGTGTCTCCATA	AKETIYIMLRFFDVCFLHINQGCVSI	1	1	1	317	L	H	1	1	317	CTT	L	missense	-0.0435106	0.0104651
SC	CTL	F13	C	GCCAAGGAAACCATATACATCATGTTAAGGTTTTTCGACGTTTGTTTTCTTCACATCAACCAAGGCTGTGTCTCCATA	AKETIYIMLRFFDVCFLHINQGCVSI	1	1	1	317	L	H	1	1	317	CTT	L	missense	0.0385026	0.0157795
SC	CTL	F13	A	GCCAAGGAAACCATATACATCATGTTAAGGTTTTTCGACGTTTGTTTTGAGCACATCAACCAAGGCTGTGTCTCCATA	AKETIYIMLRFFDVCFEHINQGCVSI	2	1	1	317	E	H	1	1	317	GAG	E	missense	-0.0728947	-0.0342753
SC	CTL	F13	B	GCCAAGGAAACCATATACATCATGTTAAGGTTTTTCGACGTTTGTTTTGAGCACATCAACCAAGGCTGTGTCTCCATA	AKETIYIMLRFFDVCFEHINQGCVSI	2	1	1	317	E	H	1	1	317	GAG	E	missense	-0.0364164	-0.082987
SC	CTL	F13	C	GCCAAGGAAACCATATACATCATGTTAAGGTTTTTCGACGTTTGTTTTGAGCACATCAACCAAGGCTGTGTCTCCATA	AKETIYIMLRFFDVCFEHINQGCVSI	2	1	1	317	E	H	1	1	317	GAG	E	missense	-0.17964	-0.115215
SC	CTL	F13	A	GCCAAGGAAACCATATACATCATGTTAAGGTTTTTCGACGTTTGTTTTGATCACATCAACCAAGGCTGTGTCTCCATA	AKETIYIMLRFFDVCFDHINQGCVSI	1	1	1	317	D	H	1	1	317	GAT	D	missense	-0.0626632	-0.039088
SC	CTL	F13	B	GCCAAGGAAACCATATACATCATGTTAAGGTTTTTCGACGTTTGTTTTGATCACATCAACCAAGGCTGTGTCTCCATA	AKETIYIMLRFFDVCFDHINQGCVSI	1	1	1	317	D	H	1	1	317	GAT	D	missense	-0.0773356	-0.0576925
SC	CTL	F13	C	GCCAAGGAAACCATATACATCATGTTAAGGTTTTTCGACGTTTGTTTTGATCACATCAACCAAGGCTGTGTCTCCATA	AKETIYIMLRFFDVCFDHINQGCVSI	1	1	1	317	D	H	1	1	317	GAT	D	missense	-0.108062	-0.0552223
SC	CTL	F13	A	GCCAAGGAAACCATATACATCATGTTAAGGTTTTTCGACGTTTGTTTTGCGCACATCAACCAAGGCTGTGTCTCCATA	AKETIYIMLRFFDVCFAHINQGCVSI	3	1	1	317	A	H	1	1	317	GCG	A	missense	0.0415157	-0.0121302
SC	CTL	F13	B	GCCAAGGAAACCATATACATCATGTTAAGGTTTTTCGACGTTTGTTTTGCGCACATCAACCAAGGCTGTGTCTCCATA	AKETIYIMLRFFDVCFAHINQGCVSI	3	1	1	317	A	H	1	1	317	GCG	A	missense	0.0299728	-0.0638035
SC	CTL	F13	C	GCCAAGGAAACCATATACATCATGTTAAGGTTTTTCGACGTTTGTTTTGCGCACATCAACCAAGGCTGTGTCTCCATA	AKETIYIMLRFFDVCFAHINQGCVSI	3	1	1	317	A	H	1	1	317	GCG	A	missense	0.0775129	0.0194635
SC	CTL	F13	A	GCCAAGGAAACCATATACATCATGTTAAGGTTTTTCGACGTTTGTTTTGCTCACATCAACCAAGGCTGTGTCTCCATA	AKETIYIMLRFFDVCFAHINQGCVSI	2	1	1	317	A	H	1	1	317	GCT	A	missense	0.0249217	0.00736717
SC	CTL	F13	B	GCCAAGGAAACCATATACATCATGTTAAGGTTTTTCGACGTTTGTTTTGCTCACATCAACCAAGGCTGTGTCTCCATA	AKETIYIMLRFFDVCFAHINQGCVSI	2	1	1	317	A	H	1	1	317	GCT	A	missense	0.0148956	-0.0237896
SC	CTL	F13	C	GCCAAGGAAACCATATACATCATGTTAAGGTTTTTCGACGTTTGTTTTGCTCACATCAACCAAGGCTGTGTCTCCATA	AKETIYIMLRFFDVCFAHINQGCVSI	2	1	1	317	A	H	1	1	317	GCT	A	missense	0.124427	0.0170869
SC	CTL	F13	A	GCCAAGGAAACCATATACATCATGTTAAGGTTTTTCGACGTTTGTTTTGGGCACATCAACCAAGGCTGTGTCTCCATA	AKETIYIMLRFFDVCFGHINQGCVSI	3	1	1	317	G	H	1	1	317	GGG	G	missense	-0.00186989	-0.0232784
SC	CTL	F13	B	GCCAAGGAAACCATATACATCATGTTAAGGTTTTTCGACGTTTGTTTTGGGCACATCAACCAAGGCTGTGTCTCCATA	AKETIYIMLRFFDVCFGHINQGCVSI	3	1	1	317	G	H	1	1	317	GGG	G	missense	0.0105463	-0.0333231
SC	CTL	F13	C	GCCAAGGAAACCATATACATCATGTTAAGGTTTTTCGACGTTTGTTTTGGGCACATCAACCAAGGCTGTGTCTCCATA	AKETIYIMLRFFDVCFGHINQGCVSI	3	1	1	317	G	H	1	1	317	GGG	G	missense	0.105749	0.0498447
SC	CTL	F13	A	GCCAAGGAAACCATATACATCATGTTAAGGTTTTTCGACGTTTGTTTTGGTCACATCAACCAAGGCTGTGTCTCCATA	AKETIYIMLRFFDVCFGHINQGCVSI	2	1	1	317	G	H	1	1	317	GGT	G	missense	-0.0125415	0.00158602
SC	CTL	F13	B	GCCAAGGAAACCATATACATCATGTTAAGGTTTTTCGACGTTTGTTTTGGTCACATCAACCAAGGCTGTGTCTCCATA	AKETIYIMLRFFDVCFGHINQGCVSI	2	1	1	317	G	H	1	1	317	GGT	G	missense	0.0288088	0.00495316
SC	CTL	F13	C	GCCAAGGAAACCATATACATCATGTTAAGGTTTTTCGACGTTTGTTTTGGTCACATCAACCAAGGCTGTGTCTCCATA	AKETIYIMLRFFDVCFGHINQGCVSI	2	1	1	317	G	H	1	1	317	GGT	G	missense	0.171843	0.0592426
SC	CTL	F13	A	GCCAAGGAAACCATATACATCATGTTAAGGTTTTTCGACGTTTGTTTTGTGCACATCAACCAAGGCTGTGTCTCCATA	AKETIYIMLRFFDVCFVHINQGCVSI	3	1	1	317	V	H	1	1	317	GTG	V	missense	0.0532108	0.00354069
SC	CTL	F13	B	GCCAAGGAAACCATATACATCATGTTAAGGTTTTTCGACGTTTGTTTTGTGCACATCAACCAAGGCTGTGTCTCCATA	AKETIYIMLRFFDVCFVHINQGCVSI	3	1	1	317	V	H	1	1	317	GTG	V	missense	0.0291295	-0.00104997
SC	CTL	F13	C	GCCAAGGAAACCATATACATCATGTTAAGGTTTTTCGACGTTTGTTTTGTGCACATCAACCAAGGCTGTGTCTCCATA	AKETIYIMLRFFDVCFVHINQGCVSI	3	1	1	317	V	H	1	1	317	GTG	V	missense	0.119512	0.053255
SC	CTL	F13	A	GCCAAGGAAACCATATACATCATGTTAAGGTTTTTCGACGTTTGTTTTGTTCACATCAACCAAGGCTGTGTCTCCATA	AKETIYIMLRFFDVCFVHINQGCVSI	2	1	1	317	V	H	1	1	317	GTT	V	missense	0.0512729	-0.000931868
SC	CTL	F13	B	GCCAAGGAAACCATATACATCATGTTAAGGTTTTTCGACGTTTGTTTTGTTCACATCAACCAAGGCTGTGTCTCCATA	AKETIYIMLRFFDVCFVHINQGCVSI	2	1	1	317	V	H	1	1	317	GTT	V	missense	0.0101471	-0.0124114
SC	CTL	F13	C	GCCAAGGAAACCATATACATCATGTTAAGGTTTTTCGACGTTTGTTTTGTTCACATCAACCAAGGCTGTGTCTCCATA	AKETIYIMLRFFDVCFVHINQGCVSI	2	1	1	317	V	H	1	1	317	GTT	V	missense	0.126883	0.0436253
SC	CTL	F13	A	GCCAAGGAAACCATATACATCATGTTAAGGTTTTTCGACGTTTGTTTTTAGCACATCAACCAAGGCTGTGTCTCCATA	AKETIYIMLRFFDVCF*HINQGCVSI	2	1	1	317	*	H	1	1	317	TAG	*	nonsense	0.0415556	0.0226044
SC	CTL	F13	B	GCCAAGGAAACCATATACATCATGTTAAGGTTTTTCGACGTTTGTTTTTAGCACATCAACCAAGGCTGTGTCTCCATA	AKETIYIMLRFFDVCF*HINQGCVSI	2	1	1	317	*	H	1	1	317	TAG	*	nonsense	0.00308242	-0.0367159
SC	CTL	F13	C	GCCAAGGAAACCATATACATCATGTTAAGGTTTTTCGACGTTTGTTTTTAGCACATCAACCAAGGCTGTGTCTCCATA	AKETIYIMLRFFDVCF*HINQGCVSI	2	1	1	317	*	H	1	1	317	TAG	*	nonsense	0.0431595	0.0154745
SC	CTL	F13	A	GCCAAGGAAACCATATACATCATGTTAAGGTTTTTCGACGTTTGTTTTTATCACATCAACCAAGGCTGTGTCTCCATA	AKETIYIMLRFFDVCFYHINQGCVSI	1	1	1	317	Y	H	1	1	317	TAT	Y	missense	-0.0157414	-0.0311948
SC	CTL	F13	B	GCCAAGGAAACCATATACATCATGTTAAGGTTTTTCGACGTTTGTTTTTATCACATCAACCAAGGCTGTGTCTCCATA	AKETIYIMLRFFDVCFYHINQGCVSI	1	1	1	317	Y	H	1	1	317	TAT	Y	missense	-0.0287985	-0.0199052
SC	CTL	F13	C	GCCAAGGAAACCATATACATCATGTTAAGGTTTTTCGACGTTTGTTTTTATCACATCAACCAAGGCTGTGTCTCCATA	AKETIYIMLRFFDVCFYHINQGCVSI	1	1	1	317	Y	H	1	1	317	TAT	Y	missense	-0.00334566	-0.00449753
SC	CTL	F13	A	GCCAAGGAAACCATATACATCATGTTAAGGTTTTTCGACGTTTGTTTTTCGCACATCAACCAAGGCTGTGTCTCCATA	AKETIYIMLRFFDVCFSHINQGCVSI	3	1	1	317	S	H	1	1	317	TCG	S	missense	0.0306746	0.010687
SC	CTL	F13	B	GCCAAGGAAACCATATACATCATGTTAAGGTTTTTCGACGTTTGTTTTTCGCACATCAACCAAGGCTGTGTCTCCATA	AKETIYIMLRFFDVCFSHINQGCVSI	3	1	1	317	S	H	1	1	317	TCG	S	missense	0.0213595	-0.0315196
SC	CTL	F13	C	GCCAAGGAAACCATATACATCATGTTAAGGTTTTTCGACGTTTGTTTTTCGCACATCAACCAAGGCTGTGTCTCCATA	AKETIYIMLRFFDVCFSHINQGCVSI	3	1	1	317	S	H	1	1	317	TCG	S	missense	0.0990872	0.0237212
SC	CTL	F13	A	GCCAAGGAAACCATATACATCATGTTAAGGTTTTTCGACGTTTGTTTTTCTCACATCAACCAAGGCTGTGTCTCCATA	AKETIYIMLRFFDVCFSHINQGCVSI	2	1	1	317	S	H	1	1	317	TCT	S	missense	-0.00581032	-0.0105332
SC	CTL	F13	B	GCCAAGGAAACCATATACATCATGTTAAGGTTTTTCGACGTTTGTTTTTCTCACATCAACCAAGGCTGTGTCTCCATA	AKETIYIMLRFFDVCFSHINQGCVSI	2	1	1	317	S	H	1	1	317	TCT	S	missense	-0.0311542	-0.0201074
SC	CTL	F13	C	GCCAAGGAAACCATATACATCATGTTAAGGTTTTTCGACGTTTGTTTTTCTCACATCAACCAAGGCTGTGTCTCCATA	AKETIYIMLRFFDVCFSHINQGCVSI	2	1	1	317	S	H	1	1	317	TCT	S	missense	0.12578	0.0375134
SC	CTL	F13	A	GCCAAGGAAACCATATACATCATGTTAAGGTTTTTCGACGTTTGTTTTTGGCACATCAACCAAGGCTGTGTCTCCATA	AKETIYIMLRFFDVCFWHINQGCVSI	3	1	1	317	W	H	1	1	317	TGG	W	missense	-0.027419	-0.043895
SC	CTL	F13	B	GCCAAGGAAACCATATACATCATGTTAAGGTTTTTCGACGTTTGTTTTTGGCACATCAACCAAGGCTGTGTCTCCATA	AKETIYIMLRFFDVCFWHINQGCVSI	3	1	1	317	W	H	1	1	317	TGG	W	missense	-0.0959705	-0.0679494
SC	CTL	F13	C	GCCAAGGAAACCATATACATCATGTTAAGGTTTTTCGACGTTTGTTTTTGGCACATCAACCAAGGCTGTGTCTCCATA	AKETIYIMLRFFDVCFWHINQGCVSI	3	1	1	317	W	H	1	1	317	TGG	W	missense	-0.05905	-0.0452351
SC	CTL	F13	A	GCCAAGGAAACCATATACATCATGTTAAGGTTTTTCGACGTTTGTTTTTGTCACATCAACCAAGGCTGTGTCTCCATA	AKETIYIMLRFFDVCFCHINQGCVSI	2	1	1	317	C	H	1	1	317	TGT	C	missense	0.00196407	0.0148282
SC	CTL	F13	B	GCCAAGGAAACCATATACATCATGTTAAGGTTTTTCGACGTTTGTTTTTGTCACATCAACCAAGGCTGTGTCTCCATA	AKETIYIMLRFFDVCFCHINQGCVSI	2	1	1	317	C	H	1	1	317	TGT	C	missense	-0.0278698	-0.0270001
SC	CTL	F13	C	GCCAAGGAAACCATATACATCATGTTAAGGTTTTTCGACGTTTGTTTTTGTCACATCAACCAAGGCTGTGTCTCCATA	AKETIYIMLRFFDVCFCHINQGCVSI	2	1	1	317	C	H	1	1	317	TGT	C	missense	0.119263	0.0378359
SC	CTL	F13	A	GCCAAGGAAACCATATACATCATGTTAAGGTTTTTCGACGTTTGTTTTTTGCACATCAACCAAGGCTGTGTCTCCATA	AKETIYIMLRFFDVCFLHINQGCVSI	3	1	1	317	L	H	1	1	317	TTG	L	missense	0.030943	0.0338709
SC	CTL	F13	B	GCCAAGGAAACCATATACATCATGTTAAGGTTTTTCGACGTTTGTTTTTTGCACATCAACCAAGGCTGTGTCTCCATA	AKETIYIMLRFFDVCFLHINQGCVSI	3	1	1	317	L	H	1	1	317	TTG	L	missense	0.00293495	-0.00154582
SC	CTL	F13	C	GCCAAGGAAACCATATACATCATGTTAAGGTTTTTCGACGTTTGTTTTTTGCACATCAACCAAGGCTGTGTCTCCATA	AKETIYIMLRFFDVCFLHINQGCVSI	3	1	1	317	L	H	1	1	317	TTG	L	missense	0.129465	0.0259941
SC	CTL	F13	A	GCCAAGGAAACCATATACATCATGTTAAGGTTTTTCGACGTTTGTTTTTTTCACATCAACCAAGGCTGTGTCTCCATA	AKETIYIMLRFFDVCFFHINQGCVSI	2	1	1	317	F	H	1	1	317	TTT	F	missense	-0.0121883	0.0110927
SC	CTL	F13	B	GCCAAGGAAACCATATACATCATGTTAAGGTTTTTCGACGTTTGTTTTTTTCACATCAACCAAGGCTGTGTCTCCATA	AKETIYIMLRFFDVCFFHINQGCVSI	2	1	1	317	F	H	1	1	317	TTT	F	missense	2.48875e-05	-0.0172532
SC	CTL	F13	C	GCCAAGGAAACCATATACATCATGTTAAGGTTTTTCGACGTTTGTTTTTTTCACATCAACCAAGGCTGTGTCTCCATA	AKETIYIMLRFFDVCFFHINQGCVSI	2	1	1	317	F	H	1	1	317	TTT	F	missense	0.021029	-0.0056886
SC	CTL	F13	A	GCCAAGGAAACCATATACATCATGTTAAGGTTTTTCGACGTTTGTTTTCATAAGATCAACCAAGGCTGTGTCTCCATA	AKETIYIMLRFFDVCFHKINQGCVSI	2	1	1	318	K	H	1	1	318	AAG	K	missense	0.00209284	0.00469011
SC	CTL	F13	B	GCCAAGGAAACCATATACATCATGTTAAGGTTTTTCGACGTTTGTTTTCATAAGATCAACCAAGGCTGTGTCTCCATA	AKETIYIMLRFFDVCFHKINQGCVSI	2	1	1	318	K	H	1	1	318	AAG	K	missense	0.0472414	0.0158239
SC	CTL	F13	C	GCCAAGGAAACCATATACATCATGTTAAGGTTTTTCGACGTTTGTTTTCATAAGATCAACCAAGGCTGTGTCTCCATA	AKETIYIMLRFFDVCFHKINQGCVSI	2	1	1	318	K	H	1	1	318	AAG	K	missense	0.0535923	0.0189139
SC	CTL	F13	A	GCCAAGGAAACCATATACATCATGTTAAGGTTTTTCGACGTTTGTTTTCATAATATCAACCAAGGCTGTGTCTCCATA	AKETIYIMLRFFDVCFHNINQGCVSI	2	1	1	318	N	H	1	1	318	AAT	N	missense	0.0116649	-0.0154791
SC	CTL	F13	B	GCCAAGGAAACCATATACATCATGTTAAGGTTTTTCGACGTTTGTTTTCATAATATCAACCAAGGCTGTGTCTCCATA	AKETIYIMLRFFDVCFHNINQGCVSI	2	1	1	318	N	H	1	1	318	AAT	N	missense	0.00458783	-0.0153696
SC	CTL	F13	C	GCCAAGGAAACCATATACATCATGTTAAGGTTTTTCGACGTTTGTTTTCATAATATCAACCAAGGCTGTGTCTCCATA	AKETIYIMLRFFDVCFHNINQGCVSI	2	1	1	318	N	H	1	1	318	AAT	N	missense	0.0646516	0.0554657
SC	CTL	F13	A	GCCAAGGAAACCATATACATCATGTTAAGGTTTTTCGACGTTTGTTTTCATACGATCAACCAAGGCTGTGTCTCCATA	AKETIYIMLRFFDVCFHTINQGCVSI	3	1	1	318	T	H	1	1	318	ACG	T	missense	-0.0278582	-0.00103236
SC	CTL	F13	B	GCCAAGGAAACCATATACATCATGTTAAGGTTTTTCGACGTTTGTTTTCATACGATCAACCAAGGCTGTGTCTCCATA	AKETIYIMLRFFDVCFHTINQGCVSI	3	1	1	318	T	H	1	1	318	ACG	T	missense	-0.0285852	-0.0346201
SC	CTL	F13	C	GCCAAGGAAACCATATACATCATGTTAAGGTTTTTCGACGTTTGTTTTCATACGATCAACCAAGGCTGTGTCTCCATA	AKETIYIMLRFFDVCFHTINQGCVSI	3	1	1	318	T	H	1	1	318	ACG	T	missense	0.0971145	0.0364959
SC	CTL	F13	A	GCCAAGGAAACCATATACATCATGTTAAGGTTTTTCGACGTTTGTTTTCATACTATCAACCAAGGCTGTGTCTCCATA	AKETIYIMLRFFDVCFHTINQGCVSI	3	1	1	318	T	H	1	1	318	ACT	T	missense	0.0472127	0.0207806
SC	CTL	F13	B	GCCAAGGAAACCATATACATCATGTTAAGGTTTTTCGACGTTTGTTTTCATACTATCAACCAAGGCTGTGTCTCCATA	AKETIYIMLRFFDVCFHTINQGCVSI	3	1	1	318	T	H	1	1	318	ACT	T	missense	-0.011526	-0.025228
SC	CTL	F13	C	GCCAAGGAAACCATATACATCATGTTAAGGTTTTTCGACGTTTGTTTTCATACTATCAACCAAGGCTGTGTCTCCATA	AKETIYIMLRFFDVCFHTINQGCVSI	3	1	1	318	T	H	1	1	318	ACT	T	missense	0.0265024	0.000414459
SC	CTL	F13	A	GCCAAGGAAACCATATACATCATGTTAAGGTTTTTCGACGTTTGTTTTCATAGGATCAACCAAGGCTGTGTCTCCATA	AKETIYIMLRFFDVCFHRINQGCVSI	3	1	1	318	R	H	1	1	318	AGG	R	missense	-0.0167307	0.0175355
SC	CTL	F13	B	GCCAAGGAAACCATATACATCATGTTAAGGTTTTTCGACGTTTGTTTTCATAGGATCAACCAAGGCTGTGTCTCCATA	AKETIYIMLRFFDVCFHRINQGCVSI	3	1	1	318	R	H	1	1	318	AGG	R	missense	0.0832115	-0.0125358
SC	CTL	F13	C	GCCAAGGAAACCATATACATCATGTTAAGGTTTTTCGACGTTTGTTTTCATAGGATCAACCAAGGCTGTGTCTCCATA	AKETIYIMLRFFDVCFHRINQGCVSI	3	1	1	318	R	H	1	1	318	AGG	R	missense	0.30993	0.129747
SC	CTL	F13	A	GCCAAGGAAACCATATACATCATGTTAAGGTTTTTCGACGTTTGTTTTCATAGTATCAACCAAGGCTGTGTCTCCATA	AKETIYIMLRFFDVCFHSINQGCVSI	3	1	1	318	S	H	1	1	318	AGT	S	missense	-0.037769	-0.049999
SC	CTL	F13	B	GCCAAGGAAACCATATACATCATGTTAAGGTTTTTCGACGTTTGTTTTCATAGTATCAACCAAGGCTGTGTCTCCATA	AKETIYIMLRFFDVCFHSINQGCVSI	3	1	1	318	S	H	1	1	318	AGT	S	missense	0.0260729	0.0203683
SC	CTL	F13	C	GCCAAGGAAACCATATACATCATGTTAAGGTTTTTCGACGTTTGTTTTCATAGTATCAACCAAGGCTGTGTCTCCATA	AKETIYIMLRFFDVCFHSINQGCVSI	3	1	1	318	S	H	1	1	318	AGT	S	missense	0.0435263	0.00632014
SC	CTL	F13	A	GCCAAGGAAACCATATACATCATGTTAAGGTTTTTCGACGTTTGTTTTCATATGATCAACCAAGGCTGTGTCTCCATA	AKETIYIMLRFFDVCFHMINQGCVSI	3	1	1	318	M	H	1	1	318	ATG	M	missense	0.0296501	0.0219201
SC	CTL	F13	B	GCCAAGGAAACCATATACATCATGTTAAGGTTTTTCGACGTTTGTTTTCATATGATCAACCAAGGCTGTGTCTCCATA	AKETIYIMLRFFDVCFHMINQGCVSI	3	1	1	318	M	H	1	1	318	ATG	M	missense	0.000819178	-0.0158588
SC	CTL	F13	C	GCCAAGGAAACCATATACATCATGTTAAGGTTTTTCGACGTTTGTTTTCATATGATCAACCAAGGCTGTGTCTCCATA	AKETIYIMLRFFDVCFHMINQGCVSI	3	1	1	318	M	H	1	1	318	ATG	M	missense	0.0358635	0.0223718
SC	CTL	F13	A	GCCAAGGAAACCATATACATCATGTTAAGGTTTTTCGACGTTTGTTTTCATATTATCAACCAAGGCTGTGTCTCCATA	AKETIYIMLRFFDVCFHIINQGCVSI	3	1	1	318	I	H	1	1	318	ATT	I	missense	-0.00565975	-0.0439276
SC	CTL	F13	B	GCCAAGGAAACCATATACATCATGTTAAGGTTTTTCGACGTTTGTTTTCATATTATCAACCAAGGCTGTGTCTCCATA	AKETIYIMLRFFDVCFHIINQGCVSI	3	1	1	318	I	H	1	1	318	ATT	I	missense	-0.0285669	-0.0642721
SC	CTL	F13	C	GCCAAGGAAACCATATACATCATGTTAAGGTTTTTCGACGTTTGTTTTCATATTATCAACCAAGGCTGTGTCTCCATA	AKETIYIMLRFFDVCFHIINQGCVSI	3	1	1	318	I	H	1	1	318	ATT	I	missense	0.00144676	-0.01143
SC	CTL	F13	A	GCCAAGGAAACCATATACATCATGTTAAGGTTTTTCGACGTTTGTTTTCATCAGATCAACCAAGGCTGTGTCTCCATA	AKETIYIMLRFFDVCFHQINQGCVSI	1	1	1	318	Q	H	1	1	318	CAG	Q	missense	0.0174835	0.0301768
SC	CTL	F13	B	GCCAAGGAAACCATATACATCATGTTAAGGTTTTTCGACGTTTGTTTTCATCAGATCAACCAAGGCTGTGTCTCCATA	AKETIYIMLRFFDVCFHQINQGCVSI	1	1	1	318	Q	H	1	1	318	CAG	Q	missense	0.0270804	-0.0126031
SC	CTL	F13	C	GCCAAGGAAACCATATACATCATGTTAAGGTTTTTCGACGTTTGTTTTCATCAGATCAACCAAGGCTGTGTCTCCATA	AKETIYIMLRFFDVCFHQINQGCVSI	1	1	1	318	Q	H	1	1	318	CAG	Q	missense	0.0484361	-0.0149153
SC	CTL	F13	A	GCCAAGGAAACCATATACATCATGTTAAGGTTTTTCGACGTTTGTTTTCATCATATCAACCAAGGCTGTGTCTCCATA	AKETIYIMLRFFDVCFHHINQGCVSI	1	0	1	not-applicable	not-applicable	not-applicable	1	1	318	CAT	H	silent	-0.143482	-0.049999
SC	CTL	F13	B	GCCAAGGAAACCATATACATCATGTTAAGGTTTTTCGACGTTTGTTTTCATCATATCAACCAAGGCTGTGTCTCCATA	AKETIYIMLRFFDVCFHHINQGCVSI	1	0	1	not-applicable	not-applicable	not-applicable	1	1	318	CAT	H	silent	0.00025987	-0.0731331
SC	CTL	F13	C	GCCAAGGAAACCATATACATCATGTTAAGGTTTTTCGACGTTTGTTTTCATCATATCAACCAAGGCTGTGTCTCCATA	AKETIYIMLRFFDVCFHHINQGCVSI	1	0	1	not-applicable	not-applicable	not-applicable	1	1	318	CAT	H	silent	-0.00277377	-0.086046
SC	CTL	F13	A	GCCAAGGAAACCATATACATCATGTTAAGGTTTTTCGACGTTTGTTTTCATCCGATCAACCAAGGCTGTGTCTCCATA	AKETIYIMLRFFDVCFHPINQGCVSI	2	1	1	318	P	H	1	1	318	CCG	P	missense	-0.0174697	0.00808278
SC	CTL	F13	B	GCCAAGGAAACCATATACATCATGTTAAGGTTTTTCGACGTTTGTTTTCATCCGATCAACCAAGGCTGTGTCTCCATA	AKETIYIMLRFFDVCFHPINQGCVSI	2	1	1	318	P	H	1	1	318	CCG	P	missense	0.00222175	0.0032557
SC	CTL	F13	C	GCCAAGGAAACCATATACATCATGTTAAGGTTTTTCGACGTTTGTTTTCATCCGATCAACCAAGGCTGTGTCTCCATA	AKETIYIMLRFFDVCFHPINQGCVSI	2	1	1	318	P	H	1	1	318	CCG	P	missense	0.0580391	0.0303748
SC	CTL	F13	A	GCCAAGGAAACCATATACATCATGTTAAGGTTTTTCGACGTTTGTTTTCATCCTATCAACCAAGGCTGTGTCTCCATA	AKETIYIMLRFFDVCFHPINQGCVSI	2	1	1	318	P	H	1	1	318	CCT	P	missense	0.00170273	-0.092281
SC	CTL	F13	B	GCCAAGGAAACCATATACATCATGTTAAGGTTTTTCGACGTTTGTTTTCATCCTATCAACCAAGGCTGTGTCTCCATA	AKETIYIMLRFFDVCFHPINQGCVSI	2	1	1	318	P	H	1	1	318	CCT	P	missense	-0.104453	-0.0535626
SC	CTL	F13	C	GCCAAGGAAACCATATACATCATGTTAAGGTTTTTCGACGTTTGTTTTCATCCTATCAACCAAGGCTGTGTCTCCATA	AKETIYIMLRFFDVCFHPINQGCVSI	2	1	1	318	P	H	1	1	318	CCT	P	missense	0.0732459	0.0181066
SC	CTL	F13	A	GCCAAGGAAACCATATACATCATGTTAAGGTTTTTCGACGTTTGTTTTCATCGGATCAACCAAGGCTGTGTCTCCATA	AKETIYIMLRFFDVCFHRINQGCVSI	2	1	1	318	R	H	1	1	318	CGG	R	missense	0.0241286	0.00180442
SC	CTL	F13	B	GCCAAGGAAACCATATACATCATGTTAAGGTTTTTCGACGTTTGTTTTCATCGGATCAACCAAGGCTGTGTCTCCATA	AKETIYIMLRFFDVCFHRINQGCVSI	2	1	1	318	R	H	1	1	318	CGG	R	missense	0.0401498	-0.0306598
SC	CTL	F13	C	GCCAAGGAAACCATATACATCATGTTAAGGTTTTTCGACGTTTGTTTTCATCGGATCAACCAAGGCTGTGTCTCCATA	AKETIYIMLRFFDVCFHRINQGCVSI	2	1	1	318	R	H	1	1	318	CGG	R	missense	0.101317	0.0617588
SC	CTL	F13	A	GCCAAGGAAACCATATACATCATGTTAAGGTTTTTCGACGTTTGTTTTCATCGTATCAACCAAGGCTGTGTCTCCATA	AKETIYIMLRFFDVCFHRINQGCVSI	2	1	1	318	R	H	1	1	318	CGT	R	missense	0.00939786	-0.022512
SC	CTL	F13	B	GCCAAGGAAACCATATACATCATGTTAAGGTTTTTCGACGTTTGTTTTCATCGTATCAACCAAGGCTGTGTCTCCATA	AKETIYIMLRFFDVCFHRINQGCVSI	2	1	1	318	R	H	1	1	318	CGT	R	missense	0.0469012	0.0298968
SC	CTL	F13	C	GCCAAGGAAACCATATACATCATGTTAAGGTTTTTCGACGTTTGTTTTCATCGTATCAACCAAGGCTGTGTCTCCATA	AKETIYIMLRFFDVCFHRINQGCVSI	2	1	1	318	R	H	1	1	318	CGT	R	missense	0.116648	0.0408853
SC	CTL	F13	A	GCCAAGGAAACCATATACATCATGTTAAGGTTTTTCGACGTTTGTTTTCATCTGATCAACCAAGGCTGTGTCTCCATA	AKETIYIMLRFFDVCFHLINQGCVSI	2	1	1	318	L	H	1	1	318	CTG	L	missense	-0.0532919	0.0147073
SC	CTL	F13	B	GCCAAGGAAACCATATACATCATGTTAAGGTTTTTCGACGTTTGTTTTCATCTGATCAACCAAGGCTGTGTCTCCATA	AKETIYIMLRFFDVCFHLINQGCVSI	2	1	1	318	L	H	1	1	318	CTG	L	missense	0.0166385	-0.026752
SC	CTL	F13	C	GCCAAGGAAACCATATACATCATGTTAAGGTTTTTCGACGTTTGTTTTCATCTGATCAACCAAGGCTGTGTCTCCATA	AKETIYIMLRFFDVCFHLINQGCVSI	2	1	1	318	L	H	1	1	318	CTG	L	missense	-0.0549209	-0.0436807
SC	CTL	F13	A	GCCAAGGAAACCATATACATCATGTTAAGGTTTTTCGACGTTTGTTTTCATCTTATCAACCAAGGCTGTGTCTCCATA	AKETIYIMLRFFDVCFHLINQGCVSI	2	1	1	318	L	H	1	1	318	CTT	L	missense	0.0451473	0.0352539
SC	CTL	F13	B	GCCAAGGAAACCATATACATCATGTTAAGGTTTTTCGACGTTTGTTTTCATCTTATCAACCAAGGCTGTGTCTCCATA	AKETIYIMLRFFDVCFHLINQGCVSI	2	1	1	318	L	H	1	1	318	CTT	L	missense	-0.0312081	-0.0544833
SC	CTL	F13	C	GCCAAGGAAACCATATACATCATGTTAAGGTTTTTCGACGTTTGTTTTCATCTTATCAACCAAGGCTGTGTCTCCATA	AKETIYIMLRFFDVCFHLINQGCVSI	2	1	1	318	L	H	1	1	318	CTT	L	missense	0.0345522	-0.0187936
SC	CTL	F13	A	GCCAAGGAAACCATATACATCATGTTAAGGTTTTTCGACGTTTGTTTTCATGAGATCAACCAAGGCTGTGTCTCCATA	AKETIYIMLRFFDVCFHEINQGCVSI	2	1	1	318	E	H	1	1	318	GAG	E	missense	0.0451571	0.0147256
SC	CTL	F13	B	GCCAAGGAAACCATATACATCATGTTAAGGTTTTTCGACGTTTGTTTTCATGAGATCAACCAAGGCTGTGTCTCCATA	AKETIYIMLRFFDVCFHEINQGCVSI	2	1	1	318	E	H	1	1	318	GAG	E	missense	0.0285687	-0.00920222
SC	CTL	F13	C	GCCAAGGAAACCATATACATCATGTTAAGGTTTTTCGACGTTTGTTTTCATGAGATCAACCAAGGCTGTGTCTCCATA	AKETIYIMLRFFDVCFHEINQGCVSI	2	1	1	318	E	H	1	1	318	GAG	E	missense	0.0822088	0.0314314
SC	CTL	F13	A	GCCAAGGAAACCATATACATCATGTTAAGGTTTTTCGACGTTTGTTTTCATGATATCAACCAAGGCTGTGTCTCCATA	AKETIYIMLRFFDVCFHDINQGCVSI	2	1	1	318	D	H	1	1	318	GAT	D	missense	0.0501008	0.024528
SC	CTL	F13	B	GCCAAGGAAACCATATACATCATGTTAAGGTTTTTCGACGTTTGTTTTCATGATATCAACCAAGGCTGTGTCTCCATA	AKETIYIMLRFFDVCFHDINQGCVSI	2	1	1	318	D	H	1	1	318	GAT	D	missense	0.0465523	-0.00211655
SC	CTL	F13	C	GCCAAGGAAACCATATACATCATGTTAAGGTTTTTCGACGTTTGTTTTCATGATATCAACCAAGGCTGTGTCTCCATA	AKETIYIMLRFFDVCFHDINQGCVSI	2	1	1	318	D	H	1	1	318	GAT	D	missense	0.284147	0.0389068
SC	CTL	F13	A	GCCAAGGAAACCATATACATCATGTTAAGGTTTTTCGACGTTTGTTTTCATGCGATCAACCAAGGCTGTGTCTCCATA	AKETIYIMLRFFDVCFHAINQGCVSI	3	1	1	318	A	H	1	1	318	GCG	A	missense	-0.024533	0.0116437
SC	CTL	F13	B	GCCAAGGAAACCATATACATCATGTTAAGGTTTTTCGACGTTTGTTTTCATGCGATCAACCAAGGCTGTGTCTCCATA	AKETIYIMLRFFDVCFHAINQGCVSI	3	1	1	318	A	H	1	1	318	GCG	A	missense	0.0346054	0.00640003
SC	CTL	F13	C	GCCAAGGAAACCATATACATCATGTTAAGGTTTTTCGACGTTTGTTTTCATGCGATCAACCAAGGCTGTGTCTCCATA	AKETIYIMLRFFDVCFHAINQGCVSI	3	1	1	318	A	H	1	1	318	GCG	A	missense	0.0837997	0.0418809
SC	CTL	F13	A	GCCAAGGAAACCATATACATCATGTTAAGGTTTTTCGACGTTTGTTTTCATGCTATCAACCAAGGCTGTGTCTCCATA	AKETIYIMLRFFDVCFHAINQGCVSI	3	1	1	318	A	H	1	1	318	GCT	A	missense	0.029136	-0.0214188
SC	CTL	F13	B	GCCAAGGAAACCATATACATCATGTTAAGGTTTTTCGACGTTTGTTTTCATGCTATCAACCAAGGCTGTGTCTCCATA	AKETIYIMLRFFDVCFHAINQGCVSI	3	1	1	318	A	H	1	1	318	GCT	A	missense	-0.0296247	-0.0346959
SC	CTL	F13	C	GCCAAGGAAACCATATACATCATGTTAAGGTTTTTCGACGTTTGTTTTCATGCTATCAACCAAGGCTGTGTCTCCATA	AKETIYIMLRFFDVCFHAINQGCVSI	3	1	1	318	A	H	1	1	318	GCT	A	missense	0.0529586	0.0321501
SC	CTL	F13	A	GCCAAGGAAACCATATACATCATGTTAAGGTTTTTCGACGTTTGTTTTCATGGGATCAACCAAGGCTGTGTCTCCATA	AKETIYIMLRFFDVCFHGINQGCVSI	3	1	1	318	G	H	1	1	318	GGG	G	missense	0.0273069	-0.0295768
SC	CTL	F13	B	GCCAAGGAAACCATATACATCATGTTAAGGTTTTTCGACGTTTGTTTTCATGGGATCAACCAAGGCTGTGTCTCCATA	AKETIYIMLRFFDVCFHGINQGCVSI	3	1	1	318	G	H	1	1	318	GGG	G	missense	0.0238735	0.0133407
SC	CTL	F13	C	GCCAAGGAAACCATATACATCATGTTAAGGTTTTTCGACGTTTGTTTTCATGGGATCAACCAAGGCTGTGTCTCCATA	AKETIYIMLRFFDVCFHGINQGCVSI	3	1	1	318	G	H	1	1	318	GGG	G	missense	0.133969	0.0595544
SC	CTL	F13	A	GCCAAGGAAACCATATACATCATGTTAAGGTTTTTCGACGTTTGTTTTCATGGTATCAACCAAGGCTGTGTCTCCATA	AKETIYIMLRFFDVCFHGINQGCVSI	3	1	1	318	G	H	1	1	318	GGT	G	missense	0.00949451	0.0165069
SC	CTL	F13	B	GCCAAGGAAACCATATACATCATGTTAAGGTTTTTCGACGTTTGTTTTCATGGTATCAACCAAGGCTGTGTCTCCATA	AKETIYIMLRFFDVCFHGINQGCVSI	3	1	1	318	G	H	1	1	318	GGT	G	missense	0.0136893	-0.037157
SC	CTL	F13	C	GCCAAGGAAACCATATACATCATGTTAAGGTTTTTCGACGTTTGTTTTCATGGTATCAACCAAGGCTGTGTCTCCATA	AKETIYIMLRFFDVCFHGINQGCVSI	3	1	1	318	G	H	1	1	318	GGT	G	missense	0.0882415	0.0483026
SC	CTL	F13	A	GCCAAGGAAACCATATACATCATGTTAAGGTTTTTCGACGTTTGTTTTCATGTGATCAACCAAGGCTGTGTCTCCATA	AKETIYIMLRFFDVCFHVINQGCVSI	3	1	1	318	V	H	1	1	318	GTG	V	missense	-0.0382343	-0.0111744
SC	CTL	F13	B	GCCAAGGAAACCATATACATCATGTTAAGGTTTTTCGACGTTTGTTTTCATGTGATCAACCAAGGCTGTGTCTCCATA	AKETIYIMLRFFDVCFHVINQGCVSI	3	1	1	318	V	H	1	1	318	GTG	V	missense	0.0388137	0.0508633
SC	CTL	F13	C	GCCAAGGAAACCATATACATCATGTTAAGGTTTTTCGACGTTTGTTTTCATGTGATCAACCAAGGCTGTGTCTCCATA	AKETIYIMLRFFDVCFHVINQGCVSI	3	1	1	318	V	H	1	1	318	GTG	V	missense	0.127209	0.0471179
SC	CTL	F13	A	GCCAAGGAAACCATATACATCATGTTAAGGTTTTTCGACGTTTGTTTTCATGTTATCAACCAAGGCTGTGTCTCCATA	AKETIYIMLRFFDVCFHVINQGCVSI	3	1	1	318	V	H	1	1	318	GTT	V	missense	0.0185338	0.0397517
SC	CTL	F13	B	GCCAAGGAAACCATATACATCATGTTAAGGTTTTTCGACGTTTGTTTTCATGTTATCAACCAAGGCTGTGTCTCCATA	AKETIYIMLRFFDVCFHVINQGCVSI	3	1	1	318	V	H	1	1	318	GTT	V	missense	-0.0222371	-0.0296696
SC	CTL	F13	C	GCCAAGGAAACCATATACATCATGTTAAGGTTTTTCGACGTTTGTTTTCATGTTATCAACCAAGGCTGTGTCTCCATA	AKETIYIMLRFFDVCFHVINQGCVSI	3	1	1	318	V	H	1	1	318	GTT	V	missense	0.0414188	0.0166096
SC	CTL	F13	A	GCCAAGGAAACCATATACATCATGTTAAGGTTTTTCGACGTTTGTTTTCATTAGATCAACCAAGGCTGTGTCTCCATA	AKETIYIMLRFFDVCFH*INQGCVSI	2	1	1	318	*	H	1	1	318	TAG	*	nonsense	0.0598729	0.00836864
SC	CTL	F13	B	GCCAAGGAAACCATATACATCATGTTAAGGTTTTTCGACGTTTGTTTTCATTAGATCAACCAAGGCTGTGTCTCCATA	AKETIYIMLRFFDVCFH*INQGCVSI	2	1	1	318	*	H	1	1	318	TAG	*	nonsense	-0.0146629	-0.0285445
SC	CTL	F13	C	GCCAAGGAAACCATATACATCATGTTAAGGTTTTTCGACGTTTGTTTTCATTAGATCAACCAAGGCTGTGTCTCCATA	AKETIYIMLRFFDVCFH*INQGCVSI	2	1	1	318	*	H	1	1	318	TAG	*	nonsense	0.0494654	0.0272464
SC	CTL	F13	A	GCCAAGGAAACCATATACATCATGTTAAGGTTTTTCGACGTTTGTTTTCATTATATCAACCAAGGCTGTGTCTCCATA	AKETIYIMLRFFDVCFHYINQGCVSI	2	1	1	318	Y	H	1	1	318	TAT	Y	missense	0.0240127	0.0243059
SC	CTL	F13	B	GCCAAGGAAACCATATACATCATGTTAAGGTTTTTCGACGTTTGTTTTCATTATATCAACCAAGGCTGTGTCTCCATA	AKETIYIMLRFFDVCFHYINQGCVSI	2	1	1	318	Y	H	1	1	318	TAT	Y	missense	-0.0171593	0.00117241
SC	CTL	F13	C	GCCAAGGAAACCATATACATCATGTTAAGGTTTTTCGACGTTTGTTTTCATTATATCAACCAAGGCTGTGTCTCCATA	AKETIYIMLRFFDVCFHYINQGCVSI	2	1	1	318	Y	H	1	1	318	TAT	Y	missense	0.00449702	-0.0038555
SC	CTL	F13	A	GCCAAGGAAACCATATACATCATGTTAAGGTTTTTCGACGTTTGTTTTCATTCGATCAACCAAGGCTGTGTCTCCATA	AKETIYIMLRFFDVCFHSINQGCVSI	3	1	1	318	S	H	1	1	318	TCG	S	missense	-0.0326632	0.00463662
SC	CTL	F13	B	GCCAAGGAAACCATATACATCATGTTAAGGTTTTTCGACGTTTGTTTTCATTCGATCAACCAAGGCTGTGTCTCCATA	AKETIYIMLRFFDVCFHSINQGCVSI	3	1	1	318	S	H	1	1	318	TCG	S	missense	-0.0504247	-0.0308183
SC	CTL	F13	C	GCCAAGGAAACCATATACATCATGTTAAGGTTTTTCGACGTTTGTTTTCATTCGATCAACCAAGGCTGTGTCTCCATA	AKETIYIMLRFFDVCFHSINQGCVSI	3	1	1	318	S	H	1	1	318	TCG	S	missense	0.108023	0.0472263
SC	CTL	F13	A	GCCAAGGAAACCATATACATCATGTTAAGGTTTTTCGACGTTTGTTTTCATTCTATCAACCAAGGCTGTGTCTCCATA	AKETIYIMLRFFDVCFHSINQGCVSI	3	1	1	318	S	H	1	1	318	TCT	S	missense	-0.0212441	-0.0411875
SC	CTL	F13	B	GCCAAGGAAACCATATACATCATGTTAAGGTTTTTCGACGTTTGTTTTCATTCTATCAACCAAGGCTGTGTCTCCATA	AKETIYIMLRFFDVCFHSINQGCVSI	3	1	1	318	S	H	1	1	318	TCT	S	missense	0.0337125	-0.0071551
SC	CTL	F13	C	GCCAAGGAAACCATATACATCATGTTAAGGTTTTTCGACGTTTGTTTTCATTCTATCAACCAAGGCTGTGTCTCCATA	AKETIYIMLRFFDVCFHSINQGCVSI	3	1	1	318	S	H	1	1	318	TCT	S	missense	0.0673933	0.0401467
SC	CTL	F13	A	GCCAAGGAAACCATATACATCATGTTAAGGTTTTTCGACGTTTGTTTTCATTGGATCAACCAAGGCTGTGTCTCCATA	AKETIYIMLRFFDVCFHWINQGCVSI	3	1	1	318	W	H	1	1	318	TGG	W	missense	-0.0615682	-0.0499121
SC	CTL	F13	B	GCCAAGGAAACCATATACATCATGTTAAGGTTTTTCGACGTTTGTTTTCATTGGATCAACCAAGGCTGTGTCTCCATA	AKETIYIMLRFFDVCFHWINQGCVSI	3	1	1	318	W	H	1	1	318	TGG	W	missense	-0.0561577	-0.0594978
SC	CTL	F13	C	GCCAAGGAAACCATATACATCATGTTAAGGTTTTTCGACGTTTGTTTTCATTGGATCAACCAAGGCTGTGTCTCCATA	AKETIYIMLRFFDVCFHWINQGCVSI	3	1	1	318	W	H	1	1	318	TGG	W	missense	-0.0963413	-0.0464806
SC	CTL	F13	A	GCCAAGGAAACCATATACATCATGTTAAGGTTTTTCGACGTTTGTTTTCATTGTATCAACCAAGGCTGTGTCTCCATA	AKETIYIMLRFFDVCFHCINQGCVSI	3	1	1	318	C	H	1	1	318	TGT	C	missense	0.0647754	0.0215359
SC	CTL	F13	B	GCCAAGGAAACCATATACATCATGTTAAGGTTTTTCGACGTTTGTTTTCATTGTATCAACCAAGGCTGTGTCTCCATA	AKETIYIMLRFFDVCFHCINQGCVSI	3	1	1	318	C	H	1	1	318	TGT	C	missense	-0.0223012	-0.0660695
SC	CTL	F13	C	GCCAAGGAAACCATATACATCATGTTAAGGTTTTTCGACGTTTGTTTTCATTGTATCAACCAAGGCTGTGTCTCCATA	AKETIYIMLRFFDVCFHCINQGCVSI	3	1	1	318	C	H	1	1	318	TGT	C	missense	0.0950621	0.0394024
SC	CTL	F13	A	GCCAAGGAAACCATATACATCATGTTAAGGTTTTTCGACGTTTGTTTTCATTTGATCAACCAAGGCTGTGTCTCCATA	AKETIYIMLRFFDVCFHLINQGCVSI	3	1	1	318	L	H	1	1	318	TTG	L	missense	0.0293455	-0.0193522
SC	CTL	F13	B	GCCAAGGAAACCATATACATCATGTTAAGGTTTTTCGACGTTTGTTTTCATTTGATCAACCAAGGCTGTGTCTCCATA	AKETIYIMLRFFDVCFHLINQGCVSI	3	1	1	318	L	H	1	1	318	TTG	L	missense	-0.0675102	-0.0339223
SC	CTL	F13	C	GCCAAGGAAACCATATACATCATGTTAAGGTTTTTCGACGTTTGTTTTCATTTGATCAACCAAGGCTGTGTCTCCATA	AKETIYIMLRFFDVCFHLINQGCVSI	3	1	1	318	L	H	1	1	318	TTG	L	missense	-0.00295341	0.0089289
SC	CTL	F13	A	GCCAAGGAAACCATATACATCATGTTAAGGTTTTTCGACGTTTGTTTTCATTTTATCAACCAAGGCTGTGTCTCCATA	AKETIYIMLRFFDVCFHFINQGCVSI	3	1	1	318	F	H	1	1	318	TTT	F	missense	0.0423486	0.0442832
SC	CTL	F13	B	GCCAAGGAAACCATATACATCATGTTAAGGTTTTTCGACGTTTGTTTTCATTTTATCAACCAAGGCTGTGTCTCCATA	AKETIYIMLRFFDVCFHFINQGCVSI	3	1	1	318	F	H	1	1	318	TTT	F	missense	0.0170497	-0.000296755
SC	CTL	F13	C	GCCAAGGAAACCATATACATCATGTTAAGGTTTTTCGACGTTTGTTTTCATTTTATCAACCAAGGCTGTGTCTCCATA	AKETIYIMLRFFDVCFHFINQGCVSI	3	1	1	318	F	H	1	1	318	TTT	F	missense	0.0326173	0.00126115
SC	CTL	F13	A	GCCAAGGAAACCATATACATCATGTTAAGGTTTTTCGACGTTTGTTTTCATCACAAGAACCAAGGCTGTGTCTCCATA	AKETIYIMLRFFDVCFHHKNQGCVSI	2	1	1	319	K	I	1	1	319	AAG	K	missense	0.0386089	0.000930379
SC	CTL	F13	B	GCCAAGGAAACCATATACATCATGTTAAGGTTTTTCGACGTTTGTTTTCATCACAAGAACCAAGGCTGTGTCTCCATA	AKETIYIMLRFFDVCFHHKNQGCVSI	2	1	1	319	K	I	1	1	319	AAG	K	missense	0.045469	-0.0109139
SC	CTL	F13	C	GCCAAGGAAACCATATACATCATGTTAAGGTTTTTCGACGTTTGTTTTCATCACAAGAACCAAGGCTGTGTCTCCATA	AKETIYIMLRFFDVCFHHKNQGCVSI	2	1	1	319	K	I	1	1	319	AAG	K	missense	0.178569	0.0467627
SC	CTL	F13	A	GCCAAGGAAACCATATACATCATGTTAAGGTTTTTCGACGTTTGTTTTCATCACAATAACCAAGGCTGTGTCTCCATA	AKETIYIMLRFFDVCFHHNNQGCVSI	2	1	1	319	N	I	1	1	319	AAT	N	missense	0.0264329	0.0217399
SC	CTL	F13	B	GCCAAGGAAACCATATACATCATGTTAAGGTTTTTCGACGTTTGTTTTCATCACAATAACCAAGGCTGTGTCTCCATA	AKETIYIMLRFFDVCFHHNNQGCVSI	2	1	1	319	N	I	1	1	319	AAT	N	missense	-0.00845474	-0.0214614
SC	CTL	F13	C	GCCAAGGAAACCATATACATCATGTTAAGGTTTTTCGACGTTTGTTTTCATCACAATAACCAAGGCTGTGTCTCCATA	AKETIYIMLRFFDVCFHHNNQGCVSI	2	1	1	319	N	I	1	1	319	AAT	N	missense	0.13804	0.0379791
SC	CTL	F13	A	GCCAAGGAAACCATATACATCATGTTAAGGTTTTTCGACGTTTGTTTTCATCACACGAACCAAGGCTGTGTCTCCATA	AKETIYIMLRFFDVCFHHTNQGCVSI	2	1	1	319	T	I	1	1	319	ACG	T	missense	0.00960383	0.0310312
SC	CTL	F13	B	GCCAAGGAAACCATATACATCATGTTAAGGTTTTTCGACGTTTGTTTTCATCACACGAACCAAGGCTGTGTCTCCATA	AKETIYIMLRFFDVCFHHTNQGCVSI	2	1	1	319	T	I	1	1	319	ACG	T	missense	0.0136893	-0.0380617
SC	CTL	F13	C	GCCAAGGAAACCATATACATCATGTTAAGGTTTTTCGACGTTTGTTTTCATCACACGAACCAAGGCTGTGTCTCCATA	AKETIYIMLRFFDVCFHHTNQGCVSI	2	1	1	319	T	I	1	1	319	ACG	T	missense	0.0335624	0.0380084
SC	CTL	F13	A	GCCAAGGAAACCATATACATCATGTTAAGGTTTTTCGACGTTTGTTTTCATCACACTAACCAAGGCTGTGTCTCCATA	AKETIYIMLRFFDVCFHHTNQGCVSI	2	1	1	319	T	I	1	1	319	ACT	T	missense	-0.00335761	-0.0048411
SC	CTL	F13	B	GCCAAGGAAACCATATACATCATGTTAAGGTTTTTCGACGTTTGTTTTCATCACACTAACCAAGGCTGTGTCTCCATA	AKETIYIMLRFFDVCFHHTNQGCVSI	2	1	1	319	T	I	1	1	319	ACT	T	missense	-0.0586408	-0.0741467
SC	CTL	F13	C	GCCAAGGAAACCATATACATCATGTTAAGGTTTTTCGACGTTTGTTTTCATCACACTAACCAAGGCTGTGTCTCCATA	AKETIYIMLRFFDVCFHHTNQGCVSI	2	1	1	319	T	I	1	1	319	ACT	T	missense	0.105676	0.052
SC	CTL	F13	A	GCCAAGGAAACCATATACATCATGTTAAGGTTTTTCGACGTTTGTTTTCATCACAGGAACCAAGGCTGTGTCTCCATA	AKETIYIMLRFFDVCFHHRNQGCVSI	2	1	1	319	R	I	1	1	319	AGG	R	missense	-0.0310253	0.0344784
SC	CTL	F13	B	GCCAAGGAAACCATATACATCATGTTAAGGTTTTTCGACGTTTGTTTTCATCACAGGAACCAAGGCTGTGTCTCCATA	AKETIYIMLRFFDVCFHHRNQGCVSI	2	1	1	319	R	I	1	1	319	AGG	R	missense	0.00608144	-0.00584637
SC	CTL	F13	C	GCCAAGGAAACCATATACATCATGTTAAGGTTTTTCGACGTTTGTTTTCATCACAGGAACCAAGGCTGTGTCTCCATA	AKETIYIMLRFFDVCFHHRNQGCVSI	2	1	1	319	R	I	1	1	319	AGG	R	missense	0.133757	0.0580984
SC	CTL	F13	A	GCCAAGGAAACCATATACATCATGTTAAGGTTTTTCGACGTTTGTTTTCATCACAGTAACCAAGGCTGTGTCTCCATA	AKETIYIMLRFFDVCFHHSNQGCVSI	2	1	1	319	S	I	1	1	319	AGT	S	missense	-0.00147976	0.0146995
SC	CTL	F13	B	GCCAAGGAAACCATATACATCATGTTAAGGTTTTTCGACGTTTGTTTTCATCACAGTAACCAAGGCTGTGTCTCCATA	AKETIYIMLRFFDVCFHHSNQGCVSI	2	1	1	319	S	I	1	1	319	AGT	S	missense	-0.0230015	-0.0183853
SC	CTL	F13	C	GCCAAGGAAACCATATACATCATGTTAAGGTTTTTCGACGTTTGTTTTCATCACAGTAACCAAGGCTGTGTCTCCATA	AKETIYIMLRFFDVCFHHSNQGCVSI	2	1	1	319	S	I	1	1	319	AGT	S	missense	0.134146	0.0468671
SC	CTL	F13	A	GCCAAGGAAACCATATACATCATGTTAAGGTTTTTCGACGTTTGTTTTCATCACATGAACCAAGGCTGTGTCTCCATA	AKETIYIMLRFFDVCFHHMNQGCVSI	1	1	1	319	M	I	1	1	319	ATG	M	missense	0.0327999	0.0365055
SC	CTL	F13	B	GCCAAGGAAACCATATACATCATGTTAAGGTTTTTCGACGTTTGTTTTCATCACATGAACCAAGGCTGTGTCTCCATA	AKETIYIMLRFFDVCFHHMNQGCVSI	1	1	1	319	M	I	1	1	319	ATG	M	missense	-0.0112803	-0.0117011
SC	CTL	F13	C	GCCAAGGAAACCATATACATCATGTTAAGGTTTTTCGACGTTTGTTTTCATCACATGAACCAAGGCTGTGTCTCCATA	AKETIYIMLRFFDVCFHHMNQGCVSI	1	1	1	319	M	I	1	1	319	ATG	M	missense	-0.0688612	-0.032322
SC	CTL	F13	A	GCCAAGGAAACCATATACATCATGTTAAGGTTTTTCGACGTTTGTTTTCATCACATTAACCAAGGCTGTGTCTCCATA	AKETIYIMLRFFDVCFHHINQGCVSI	1	0	1	not-applicable	not-applicable	not-applicable	1	1	319	ATT	I	silent	0.00331815	0.0140573
SC	CTL	F13	B	GCCAAGGAAACCATATACATCATGTTAAGGTTTTTCGACGTTTGTTTTCATCACATTAACCAAGGCTGTGTCTCCATA	AKETIYIMLRFFDVCFHHINQGCVSI	1	0	1	not-applicable	not-applicable	not-applicable	1	1	319	ATT	I	silent	-0.0374826	-0.0376498
SC	CTL	F13	C	GCCAAGGAAACCATATACATCATGTTAAGGTTTTTCGACGTTTGTTTTCATCACATTAACCAAGGCTGTGTCTCCATA	AKETIYIMLRFFDVCFHHINQGCVSI	1	0	1	not-applicable	not-applicable	not-applicable	1	1	319	ATT	I	silent	-0.0182394	0.0104102
SC	CTL	F13	A	GCCAAGGAAACCATATACATCATGTTAAGGTTTTTCGACGTTTGTTTTCATCACCAGAACCAAGGCTGTGTCTCCATA	AKETIYIMLRFFDVCFHHQNQGCVSI	3	1	1	319	Q	I	1	1	319	CAG	Q	missense	-0.00363425	0.0241964
SC	CTL	F13	B	GCCAAGGAAACCATATACATCATGTTAAGGTTTTTCGACGTTTGTTTTCATCACCAGAACCAAGGCTGTGTCTCCATA	AKETIYIMLRFFDVCFHHQNQGCVSI	3	1	1	319	Q	I	1	1	319	CAG	Q	missense	0.0511858	0.0168317
SC	CTL	F13	C	GCCAAGGAAACCATATACATCATGTTAAGGTTTTTCGACGTTTGTTTTCATCACCAGAACCAAGGCTGTGTCTCCATA	AKETIYIMLRFFDVCFHHQNQGCVSI	3	1	1	319	Q	I	1	1	319	CAG	Q	missense	0.0933683	0.0191864
SC	CTL	F13	A	GCCAAGGAAACCATATACATCATGTTAAGGTTTTTCGACGTTTGTTTTCATCACCATAACCAAGGCTGTGTCTCCATA	AKETIYIMLRFFDVCFHHHNQGCVSI	3	1	1	319	H	I	1	1	319	CAT	H	missense	-0.00669891	-0.0394478
SC	CTL	F13	B	GCCAAGGAAACCATATACATCATGTTAAGGTTTTTCGACGTTTGTTTTCATCACCATAACCAAGGCTGTGTCTCCATA	AKETIYIMLRFFDVCFHHHNQGCVSI	3	1	1	319	H	I	1	1	319	CAT	H	missense	-0.00932538	0.0144346
SC	CTL	F13	C	GCCAAGGAAACCATATACATCATGTTAAGGTTTTTCGACGTTTGTTTTCATCACCATAACCAAGGCTGTGTCTCCATA	AKETIYIMLRFFDVCFHHHNQGCVSI	3	1	1	319	H	I	1	1	319	CAT	H	missense	0.0936645	0.038804
SC	CTL	F13	A	GCCAAGGAAACCATATACATCATGTTAAGGTTTTTCGACGTTTGTTTTCATCACCCGAACCAAGGCTGTGTCTCCATA	AKETIYIMLRFFDVCFHHPNQGCVSI	3	1	1	319	P	I	1	1	319	CCG	P	missense	0.0189481	0.0330006
SC	CTL	F13	B	GCCAAGGAAACCATATACATCATGTTAAGGTTTTTCGACGTTTGTTTTCATCACCCGAACCAAGGCTGTGTCTCCATA	AKETIYIMLRFFDVCFHHPNQGCVSI	3	1	1	319	P	I	1	1	319	CCG	P	missense	0.0427176	0.0224524
SC	CTL	F13	C	GCCAAGGAAACCATATACATCATGTTAAGGTTTTTCGACGTTTGTTTTCATCACCCGAACCAAGGCTGTGTCTCCATA	AKETIYIMLRFFDVCFHHPNQGCVSI	3	1	1	319	P	I	1	1	319	CCG	P	missense	0.146169	0.0635984
SC	CTL	F13	A	GCCAAGGAAACCATATACATCATGTTAAGGTTTTTCGACGTTTGTTTTCATCACCCTAACCAAGGCTGTGTCTCCATA	AKETIYIMLRFFDVCFHHPNQGCVSI	3	1	1	319	P	I	1	1	319	CCT	P	missense	0.0322804	-0.0187861
SC	CTL	F13	B	GCCAAGGAAACCATATACATCATGTTAAGGTTTTTCGACGTTTGTTTTCATCACCCTAACCAAGGCTGTGTCTCCATA	AKETIYIMLRFFDVCFHHPNQGCVSI	3	1	1	319	P	I	1	1	319	CCT	P	missense	-0.00952807	-0.00995905
SC	CTL	F13	C	GCCAAGGAAACCATATACATCATGTTAAGGTTTTTCGACGTTTGTTTTCATCACCCTAACCAAGGCTGTGTCTCCATA	AKETIYIMLRFFDVCFHHPNQGCVSI	3	1	1	319	P	I	1	1	319	CCT	P	missense	0.050876	0.00784549
SC	CTL	F13	A	GCCAAGGAAACCATATACATCATGTTAAGGTTTTTCGACGTTTGTTTTCATCACCGGAACCAAGGCTGTGTCTCCATA	AKETIYIMLRFFDVCFHHRNQGCVSI	3	1	1	319	R	I	1	1	319	CGG	R	missense	-0.0283142	-0.0415225
SC	CTL	F13	B	GCCAAGGAAACCATATACATCATGTTAAGGTTTTTCGACGTTTGTTTTCATCACCGGAACCAAGGCTGTGTCTCCATA	AKETIYIMLRFFDVCFHHRNQGCVSI	3	1	1	319	R	I	1	1	319	CGG	R	missense	-0.0203476	-0.0228659
SC	CTL	F13	C	GCCAAGGAAACCATATACATCATGTTAAGGTTTTTCGACGTTTGTTTTCATCACCGGAACCAAGGCTGTGTCTCCATA	AKETIYIMLRFFDVCFHHRNQGCVSI	3	1	1	319	R	I	1	1	319	CGG	R	missense	0.0984656	0.0320685
SC	CTL	F13	A	GCCAAGGAAACCATATACATCATGTTAAGGTTTTTCGACGTTTGTTTTCATCACCGTAACCAAGGCTGTGTCTCCATA	AKETIYIMLRFFDVCFHHRNQGCVSI	3	1	1	319	R	I	1	1	319	CGT	R	missense	0.0181755	-0.00588389
SC	CTL	F13	B	GCCAAGGAAACCATATACATCATGTTAAGGTTTTTCGACGTTTGTTTTCATCACCGTAACCAAGGCTGTGTCTCCATA	AKETIYIMLRFFDVCFHHRNQGCVSI	3	1	1	319	R	I	1	1	319	CGT	R	missense	0.0376089	0.0014257
SC	CTL	F13	C	GCCAAGGAAACCATATACATCATGTTAAGGTTTTTCGACGTTTGTTTTCATCACCGTAACCAAGGCTGTGTCTCCATA	AKETIYIMLRFFDVCFHHRNQGCVSI	3	1	1	319	R	I	1	1	319	CGT	R	missense	0.154285	0.0604918
SC	CTL	F13	A	GCCAAGGAAACCATATACATCATGTTAAGGTTTTTCGACGTTTGTTTTCATCACCTGAACCAAGGCTGTGTCTCCATA	AKETIYIMLRFFDVCFHHLNQGCVSI	2	1	1	319	L	I	1	1	319	CTG	L	missense	-0.0183896	0.00886228
SC	CTL	F13	B	GCCAAGGAAACCATATACATCATGTTAAGGTTTTTCGACGTTTGTTTTCATCACCTGAACCAAGGCTGTGTCTCCATA	AKETIYIMLRFFDVCFHHLNQGCVSI	2	1	1	319	L	I	1	1	319	CTG	L	missense	0.0255046	-0.0653223
SC	CTL	F13	C	GCCAAGGAAACCATATACATCATGTTAAGGTTTTTCGACGTTTGTTTTCATCACCTGAACCAAGGCTGTGTCTCCATA	AKETIYIMLRFFDVCFHHLNQGCVSI	2	1	1	319	L	I	1	1	319	CTG	L	missense	-0.0427146	-0.0079011
SC	CTL	F13	A	GCCAAGGAAACCATATACATCATGTTAAGGTTTTTCGACGTTTGTTTTCATCACCTTAACCAAGGCTGTGTCTCCATA	AKETIYIMLRFFDVCFHHLNQGCVSI	2	1	1	319	L	I	1	1	319	CTT	L	missense	-0.0329774	0.00723604
SC	CTL	F13	B	GCCAAGGAAACCATATACATCATGTTAAGGTTTTTCGACGTTTGTTTTCATCACCTTAACCAAGGCTGTGTCTCCATA	AKETIYIMLRFFDVCFHHLNQGCVSI	2	1	1	319	L	I	1	1	319	CTT	L	missense	-0.0451485	-0.0476465
SC	CTL	F13	C	GCCAAGGAAACCATATACATCATGTTAAGGTTTTTCGACGTTTGTTTTCATCACCTTAACCAAGGCTGTGTCTCCATA	AKETIYIMLRFFDVCFHHLNQGCVSI	2	1	1	319	L	I	1	1	319	CTT	L	missense	0.00857927	-0.0282769
SC	CTL	F13	A	GCCAAGGAAACCATATACATCATGTTAAGGTTTTTCGACGTTTGTTTTCATCACGAGAACCAAGGCTGTGTCTCCATA	AKETIYIMLRFFDVCFHHENQGCVSI	3	1	1	319	E	I	1	1	319	GAG	E	missense	-0.0371488	-0.019805
SC	CTL	F13	B	GCCAAGGAAACCATATACATCATGTTAAGGTTTTTCGACGTTTGTTTTCATCACGAGAACCAAGGCTGTGTCTCCATA	AKETIYIMLRFFDVCFHHENQGCVSI	3	1	1	319	E	I	1	1	319	GAG	E	missense	0.00384984	-0.0040447
SC	CTL	F13	C	GCCAAGGAAACCATATACATCATGTTAAGGTTTTTCGACGTTTGTTTTCATCACGAGAACCAAGGCTGTGTCTCCATA	AKETIYIMLRFFDVCFHHENQGCVSI	3	1	1	319	E	I	1	1	319	GAG	E	missense	0.0971145	0.05233
SC	CTL	F13	A	GCCAAGGAAACCATATACATCATGTTAAGGTTTTTCGACGTTTGTTTTCATCACGATAACCAAGGCTGTGTCTCCATA	AKETIYIMLRFFDVCFHHDNQGCVSI	3	1	1	319	D	I	1	1	319	GAT	D	missense	-0.0101026	-0.00103236
SC	CTL	F13	B	GCCAAGGAAACCATATACATCATGTTAAGGTTTTTCGACGTTTGTTTTCATCACGATAACCAAGGCTGTGTCTCCATA	AKETIYIMLRFFDVCFHHDNQGCVSI	3	1	1	319	D	I	1	1	319	GAT	D	missense	0.0119594	0.00850793
SC	CTL	F13	C	GCCAAGGAAACCATATACATCATGTTAAGGTTTTTCGACGTTTGTTTTCATCACGATAACCAAGGCTGTGTCTCCATA	AKETIYIMLRFFDVCFHHDNQGCVSI	3	1	1	319	D	I	1	1	319	GAT	D	missense	0.120374	0.0566023
SC	CTL	F13	A	GCCAAGGAAACCATATACATCATGTTAAGGTTTTTCGACGTTTGTTTTCATCACGCGAACCAAGGCTGTGTCTCCATA	AKETIYIMLRFFDVCFHHANQGCVSI	3	1	1	319	A	I	1	1	319	GCG	A	missense	-0.00640894	-0.00501745
SC	CTL	F13	B	GCCAAGGAAACCATATACATCATGTTAAGGTTTTTCGACGTTTGTTTTCATCACGCGAACCAAGGCTGTGTCTCCATA	AKETIYIMLRFFDVCFHHANQGCVSI	3	1	1	319	A	I	1	1	319	GCG	A	missense	-0.00599361	0.00728552
SC	CTL	F13	C	GCCAAGGAAACCATATACATCATGTTAAGGTTTTTCGACGTTTGTTTTCATCACGCGAACCAAGGCTGTGTCTCCATA	AKETIYIMLRFFDVCFHHANQGCVSI	3	1	1	319	A	I	1	1	319	GCG	A	missense	0.152869	0.0149468
SC	CTL	F13	A	GCCAAGGAAACCATATACATCATGTTAAGGTTTTTCGACGTTTGTTTTCATCACGCTAACCAAGGCTGTGTCTCCATA	AKETIYIMLRFFDVCFHHANQGCVSI	3	1	1	319	A	I	1	1	319	GCT	A	missense	-0.00789012	-0.0127394
SC	CTL	F13	B	GCCAAGGAAACCATATACATCATGTTAAGGTTTTTCGACGTTTGTTTTCATCACGCTAACCAAGGCTGTGTCTCCATA	AKETIYIMLRFFDVCFHHANQGCVSI	3	1	1	319	A	I	1	1	319	GCT	A	missense	0.0209576	-0.0345579
SC	CTL	F13	C	GCCAAGGAAACCATATACATCATGTTAAGGTTTTTCGACGTTTGTTTTCATCACGCTAACCAAGGCTGTGTCTCCATA	AKETIYIMLRFFDVCFHHANQGCVSI	3	1	1	319	A	I	1	1	319	GCT	A	missense	0.155817	0.020826
SC	CTL	F13	A	GCCAAGGAAACCATATACATCATGTTAAGGTTTTTCGACGTTTGTTTTCATCACGGGAACCAAGGCTGTGTCTCCATA	AKETIYIMLRFFDVCFHHGNQGCVSI	3	1	1	319	G	I	1	1	319	GGG	G	missense	-0.0327357	0.0203326
SC	CTL	F13	B	GCCAAGGAAACCATATACATCATGTTAAGGTTTTTCGACGTTTGTTTTCATCACGGGAACCAAGGCTGTGTCTCCATA	AKETIYIMLRFFDVCFHHGNQGCVSI	3	1	1	319	G	I	1	1	319	GGG	G	missense	0.00758461	-0.0234324
SC	CTL	F13	C	GCCAAGGAAACCATATACATCATGTTAAGGTTTTTCGACGTTTGTTTTCATCACGGGAACCAAGGCTGTGTCTCCATA	AKETIYIMLRFFDVCFHHGNQGCVSI	3	1	1	319	G	I	1	1	319	GGG	G	missense	0.161863	0.062033
SC	CTL	F13	A	GCCAAGGAAACCATATACATCATGTTAAGGTTTTTCGACGTTTGTTTTCATCACGGTAACCAAGGCTGTGTCTCCATA	AKETIYIMLRFFDVCFHHGNQGCVSI	3	1	1	319	G	I	1	1	319	GGT	G	missense	-0.00730654	0.0105709
SC	CTL	F13	B	GCCAAGGAAACCATATACATCATGTTAAGGTTTTTCGACGTTTGTTTTCATCACGGTAACCAAGGCTGTGTCTCCATA	AKETIYIMLRFFDVCFHHGNQGCVSI	3	1	1	319	G	I	1	1	319	GGT	G	missense	-0.0251775	-0.0164358
SC	CTL	F13	C	GCCAAGGAAACCATATACATCATGTTAAGGTTTTTCGACGTTTGTTTTCATCACGGTAACCAAGGCTGTGTCTCCATA	AKETIYIMLRFFDVCFHHGNQGCVSI	3	1	1	319	G	I	1	1	319	GGT	G	missense	0.0685346	0.0207903
SC	CTL	F13	A	GCCAAGGAAACCATATACATCATGTTAAGGTTTTTCGACGTTTGTTTTCATCACGTGAACCAAGGCTGTGTCTCCATA	AKETIYIMLRFFDVCFHHVNQGCVSI	2	1	1	319	V	I	1	1	319	GTG	V	missense	-0.0103393	0.0187365
SC	CTL	F13	B	GCCAAGGAAACCATATACATCATGTTAAGGTTTTTCGACGTTTGTTTTCATCACGTGAACCAAGGCTGTGTCTCCATA	AKETIYIMLRFFDVCFHHVNQGCVSI	2	1	1	319	V	I	1	1	319	GTG	V	missense	-0.00705406	-0.0189532
SC	CTL	F13	C	GCCAAGGAAACCATATACATCATGTTAAGGTTTTTCGACGTTTGTTTTCATCACGTGAACCAAGGCTGTGTCTCCATA	AKETIYIMLRFFDVCFHHVNQGCVSI	2	1	1	319	V	I	1	1	319	GTG	V	missense	0.499651	0.0685014
SC	CTL	F13	A	GCCAAGGAAACCATATACATCATGTTAAGGTTTTTCGACGTTTGTTTTCATCACGTTAACCAAGGCTGTGTCTCCATA	AKETIYIMLRFFDVCFHHVNQGCVSI	2	1	1	319	V	I	1	1	319	GTT	V	missense	0.0224197	0.0513625
SC	CTL	F13	B	GCCAAGGAAACCATATACATCATGTTAAGGTTTTTCGACGTTTGTTTTCATCACGTTAACCAAGGCTGTGTCTCCATA	AKETIYIMLRFFDVCFHHVNQGCVSI	2	1	1	319	V	I	1	1	319	GTT	V	missense	-0.0436151	-0.0646627
SC	CTL	F13	C	GCCAAGGAAACCATATACATCATGTTAAGGTTTTTCGACGTTTGTTTTCATCACGTTAACCAAGGCTGTGTCTCCATA	AKETIYIMLRFFDVCFHHVNQGCVSI	2	1	1	319	V	I	1	1	319	GTT	V	missense	0.060218	0.0455906
SC	CTL	F13	A	GCCAAGGAAACCATATACATCATGTTAAGGTTTTTCGACGTTTGTTTTCATCACTAGAACCAAGGCTGTGTCTCCATA	AKETIYIMLRFFDVCFHH*NQGCVSI	3	1	1	319	*	I	1	1	319	TAG	*	nonsense	0.0164605	0.00597617
SC	CTL	F13	B	GCCAAGGAAACCATATACATCATGTTAAGGTTTTTCGACGTTTGTTTTCATCACTAGAACCAAGGCTGTGTCTCCATA	AKETIYIMLRFFDVCFHH*NQGCVSI	3	1	1	319	*	I	1	1	319	TAG	*	nonsense	0.0148659	-0.0108117
SC	CTL	F13	C	GCCAAGGAAACCATATACATCATGTTAAGGTTTTTCGACGTTTGTTTTCATCACTAGAACCAAGGCTGTGTCTCCATA	AKETIYIMLRFFDVCFHH*NQGCVSI	3	1	1	319	*	I	1	1	319	TAG	*	nonsense	-0.0130442	0.021148
SC	CTL	F13	A	GCCAAGGAAACCATATACATCATGTTAAGGTTTTTCGACGTTTGTTTTCATCACTATAACCAAGGCTGTGTCTCCATA	AKETIYIMLRFFDVCFHHYNQGCVSI	3	1	1	319	Y	I	1	1	319	TAT	Y	missense	-0.0388055	-0.015074
SC	CTL	F13	B	GCCAAGGAAACCATATACATCATGTTAAGGTTTTTCGACGTTTGTTTTCATCACTATAACCAAGGCTGTGTCTCCATA	AKETIYIMLRFFDVCFHHYNQGCVSI	3	1	1	319	Y	I	1	1	319	TAT	Y	missense	-0.0976538	-0.059428
SC	CTL	F13	C	GCCAAGGAAACCATATACATCATGTTAAGGTTTTTCGACGTTTGTTTTCATCACTATAACCAAGGCTGTGTCTCCATA	AKETIYIMLRFFDVCFHHYNQGCVSI	3	1	1	319	Y	I	1	1	319	TAT	Y	missense	0.00206824	-0.0185913
SC	CTL	F13	A	GCCAAGGAAACCATATACATCATGTTAAGGTTTTTCGACGTTTGTTTTCATCACTCGAACCAAGGCTGTGTCTCCATA	AKETIYIMLRFFDVCFHHSNQGCVSI	3	1	1	319	S	I	1	1	319	TCG	S	missense	-0.0217159	-0.00588389
SC	CTL	F13	B	GCCAAGGAAACCATATACATCATGTTAAGGTTTTTCGACGTTTGTTTTCATCACTCGAACCAAGGCTGTGTCTCCATA	AKETIYIMLRFFDVCFHHSNQGCVSI	3	1	1	319	S	I	1	1	319	TCG	S	missense	0.0429849	0.0133695
SC	CTL	F13	C	GCCAAGGAAACCATATACATCATGTTAAGGTTTTTCGACGTTTGTTTTCATCACTCGAACCAAGGCTGTGTCTCCATA	AKETIYIMLRFFDVCFHHSNQGCVSI	3	1	1	319	S	I	1	1	319	TCG	S	missense	0.132122	0.0869284
SC	CTL	F13	A	GCCAAGGAAACCATATACATCATGTTAAGGTTTTTCGACGTTTGTTTTCATCACTCTAACCAAGGCTGTGTCTCCATA	AKETIYIMLRFFDVCFHHSNQGCVSI	3	1	1	319	S	I	1	1	319	TCT	S	missense	-0.0195044	-0.0189629
SC	CTL	F13	B	GCCAAGGAAACCATATACATCATGTTAAGGTTTTTCGACGTTTGTTTTCATCACTCTAACCAAGGCTGTGTCTCCATA	AKETIYIMLRFFDVCFHHSNQGCVSI	3	1	1	319	S	I	1	1	319	TCT	S	missense	0.00782696	-0.0303454
SC	CTL	F13	C	GCCAAGGAAACCATATACATCATGTTAAGGTTTTTCGACGTTTGTTTTCATCACTCTAACCAAGGCTGTGTCTCCATA	AKETIYIMLRFFDVCFHHSNQGCVSI	3	1	1	319	S	I	1	1	319	TCT	S	missense	0.0339738	0.0101314
SC	CTL	F13	A	GCCAAGGAAACCATATACATCATGTTAAGGTTTTTCGACGTTTGTTTTCATCACTGGAACCAAGGCTGTGTCTCCATA	AKETIYIMLRFFDVCFHHWNQGCVSI	3	1	1	319	W	I	1	1	319	TGG	W	missense	-0.0142016	-0.00121571
SC	CTL	F13	B	GCCAAGGAAACCATATACATCATGTTAAGGTTTTTCGACGTTTGTTTTCATCACTGGAACCAAGGCTGTGTCTCCATA	AKETIYIMLRFFDVCFHHWNQGCVSI	3	1	1	319	W	I	1	1	319	TGG	W	missense	-0.0400625	-0.00765248
SC	CTL	F13	C	GCCAAGGAAACCATATACATCATGTTAAGGTTTTTCGACGTTTGTTTTCATCACTGGAACCAAGGCTGTGTCTCCATA	AKETIYIMLRFFDVCFHHWNQGCVSI	3	1	1	319	W	I	1	1	319	TGG	W	missense	0.0225938	0.00168703
SC	CTL	F13	A	GCCAAGGAAACCATATACATCATGTTAAGGTTTTTCGACGTTTGTTTTCATCACTGTAACCAAGGCTGTGTCTCCATA	AKETIYIMLRFFDVCFHHCNQGCVSI	3	1	1	319	C	I	1	1	319	TGT	C	missense	0.0075674	-0.0146859
SC	CTL	F13	B	GCCAAGGAAACCATATACATCATGTTAAGGTTTTTCGACGTTTGTTTTCATCACTGTAACCAAGGCTGTGTCTCCATA	AKETIYIMLRFFDVCFHHCNQGCVSI	3	1	1	319	C	I	1	1	319	TGT	C	missense	-0.00319151	-0.0215692
SC	CTL	F13	C	GCCAAGGAAACCATATACATCATGTTAAGGTTTTTCGACGTTTGTTTTCATCACTGTAACCAAGGCTGTGTCTCCATA	AKETIYIMLRFFDVCFHHCNQGCVSI	3	1	1	319	C	I	1	1	319	TGT	C	missense	0.0809079	0.0455652
SC	CTL	F13	A	GCCAAGGAAACCATATACATCATGTTAAGGTTTTTCGACGTTTGTTTTCATCACTTGAACCAAGGCTGTGTCTCCATA	AKETIYIMLRFFDVCFHHLNQGCVSI	2	1	1	319	L	I	1	1	319	TTG	L	missense	-0.0360899	-0.035124
SC	CTL	F13	B	GCCAAGGAAACCATATACATCATGTTAAGGTTTTTCGACGTTTGTTTTCATCACTTGAACCAAGGCTGTGTCTCCATA	AKETIYIMLRFFDVCFHHLNQGCVSI	2	1	1	319	L	I	1	1	319	TTG	L	missense	-0.0631026	-0.0175442
SC	CTL	F13	C	GCCAAGGAAACCATATACATCATGTTAAGGTTTTTCGACGTTTGTTTTCATCACTTGAACCAAGGCTGTGTCTCCATA	AKETIYIMLRFFDVCFHHLNQGCVSI	2	1	1	319	L	I	1	1	319	TTG	L	missense	-0.0510605	-0.0135731
SC	CTL	F13	A	GCCAAGGAAACCATATACATCATGTTAAGGTTTTTCGACGTTTGTTTTCATCACTTTAACCAAGGCTGTGTCTCCATA	AKETIYIMLRFFDVCFHHFNQGCVSI	2	1	1	319	F	I	1	1	319	TTT	F	missense	0.00933242	0.00575678
SC	CTL	F13	B	GCCAAGGAAACCATATACATCATGTTAAGGTTTTTCGACGTTTGTTTTCATCACTTTAACCAAGGCTGTGTCTCCATA	AKETIYIMLRFFDVCFHHFNQGCVSI	2	1	1	319	F	I	1	1	319	TTT	F	missense	-0.0317618	-0.0222086
SC	CTL	F13	C	GCCAAGGAAACCATATACATCATGTTAAGGTTTTTCGACGTTTGTTTTCATCACTTTAACCAAGGCTGTGTCTCCATA	AKETIYIMLRFFDVCFHHFNQGCVSI	2	1	1	319	F	I	1	1	319	TTT	F	missense	0.0291253	0.00768876
SC	CTL	F13	A	GCCAAGGAAACCATATACATCATGTTAAGGTTTTTCGACGTTTGTTTTCATCACATCAAGCAAGGCTGTGTCTCCATA	AKETIYIMLRFFDVCFHHIKQGCVSI	1	1	1	320	K	N	1	1	320	AAG	K	missense	0.0457706	0.0346495
SC	CTL	F13	B	GCCAAGGAAACCATATACATCATGTTAAGGTTTTTCGACGTTTGTTTTCATCACATCAAGCAAGGCTGTGTCTCCATA	AKETIYIMLRFFDVCFHHIKQGCVSI	1	1	1	320	K	N	1	1	320	AAG	K	missense	-0.0126668	-0.02309
SC	CTL	F13	C	GCCAAGGAAACCATATACATCATGTTAAGGTTTTTCGACGTTTGTTTTCATCACATCAAGCAAGGCTGTGTCTCCATA	AKETIYIMLRFFDVCFHHIKQGCVSI	1	1	1	320	K	N	1	1	320	AAG	K	missense	0.0985717	0.018997
SC	CTL	F13	A	GCCAAGGAAACCATATACATCATGTTAAGGTTTTTCGACGTTTGTTTTCATCACATCAATCAAGGCTGTGTCTCCATA	AKETIYIMLRFFDVCFHHINQGCVSI	1	0	1	not-applicable	not-applicable	not-applicable	1	1	320	AAT	N	silent	0.0178776	-0.0382852
SC	CTL	F13	B	GCCAAGGAAACCATATACATCATGTTAAGGTTTTTCGACGTTTGTTTTCATCACATCAATCAAGGCTGTGTCTCCATA	AKETIYIMLRFFDVCFHHINQGCVSI	1	0	1	not-applicable	not-applicable	not-applicable	1	1	320	AAT	N	silent	-0.0767132	0.00868945
SC	CTL	F13	C	GCCAAGGAAACCATATACATCATGTTAAGGTTTTTCGACGTTTGTTTTCATCACATCAATCAAGGCTGTGTCTCCATA	AKETIYIMLRFFDVCFHHINQGCVSI	1	0	1	not-applicable	not-applicable	not-applicable	1	1	320	AAT	N	silent	0.0850103	0.0199069
SC	CTL	F13	A	GCCAAGGAAACCATATACATCATGTTAAGGTTTTTCGACGTTTGTTTTCATCACATCACGCAAGGCTGTGTCTCCATA	AKETIYIMLRFFDVCFHHITQGCVSI	2	1	1	320	T	N	1	1	320	ACG	T	missense	0.0915431	0.00592612
SC	CTL	F13	B	GCCAAGGAAACCATATACATCATGTTAAGGTTTTTCGACGTTTGTTTTCATCACATCACGCAAGGCTGTGTCTCCATA	AKETIYIMLRFFDVCFHHITQGCVSI	2	1	1	320	T	N	1	1	320	ACG	T	missense	0.0509201	-0.0337347
SC	CTL	F13	C	GCCAAGGAAACCATATACATCATGTTAAGGTTTTTCGACGTTTGTTTTCATCACATCACGCAAGGCTGTGTCTCCATA	AKETIYIMLRFFDVCFHHITQGCVSI	2	1	1	320	T	N	1	1	320	ACG	T	missense	0.0673437	0.0355952
SC	CTL	F13	A	GCCAAGGAAACCATATACATCATGTTAAGGTTTTTCGACGTTTGTTTTCATCACATCACTCAAGGCTGTGTCTCCATA	AKETIYIMLRFFDVCFHHITQGCVSI	2	1	1	320	T	N	1	1	320	ACT	T	missense	0.0133612	0.013959
SC	CTL	F13	B	GCCAAGGAAACCATATACATCATGTTAAGGTTTTTCGACGTTTGTTTTCATCACATCACTCAAGGCTGTGTCTCCATA	AKETIYIMLRFFDVCFHHITQGCVSI	2	1	1	320	T	N	1	1	320	ACT	T	missense	0.00375052	-0.0555571
SC	CTL	F13	C	GCCAAGGAAACCATATACATCATGTTAAGGTTTTTCGACGTTTGTTTTCATCACATCACTCAAGGCTGTGTCTCCATA	AKETIYIMLRFFDVCFHHITQGCVSI	2	1	1	320	T	N	1	1	320	ACT	T	missense	0.112476	0.0312426
SC	CTL	F13	A	GCCAAGGAAACCATATACATCATGTTAAGGTTTTTCGACGTTTGTTTTCATCACATCAGGCAAGGCTGTGTCTCCATA	AKETIYIMLRFFDVCFHHIRQGCVSI	2	1	1	320	R	N	1	1	320	AGG	R	missense	0.0406808	0.028677
SC	CTL	F13	B	GCCAAGGAAACCATATACATCATGTTAAGGTTTTTCGACGTTTGTTTTCATCACATCAGGCAAGGCTGTGTCTCCATA	AKETIYIMLRFFDVCFHHIRQGCVSI	2	1	1	320	R	N	1	1	320	AGG	R	missense	0.0266722	0.0203557
SC	CTL	F13	C	GCCAAGGAAACCATATACATCATGTTAAGGTTTTTCGACGTTTGTTTTCATCACATCAGGCAAGGCTGTGTCTCCATA	AKETIYIMLRFFDVCFHHIRQGCVSI	2	1	1	320	R	N	1	1	320	AGG	R	missense	0.0503578	0.00812023
SC	CTL	F13	A	GCCAAGGAAACCATATACATCATGTTAAGGTTTTTCGACGTTTGTTTTCATCACATCAGTCAAGGCTGTGTCTCCATA	AKETIYIMLRFFDVCFHHISQGCVSI	2	1	1	320	S	N	1	1	320	AGT	S	missense	0.0653802	0.0271543
SC	CTL	F13	B	GCCAAGGAAACCATATACATCATGTTAAGGTTTTTCGACGTTTGTTTTCATCACATCAGTCAAGGCTGTGTCTCCATA	AKETIYIMLRFFDVCFHHISQGCVSI	2	1	1	320	S	N	1	1	320	AGT	S	missense	0.0547862	0.028119
SC	CTL	F13	C	GCCAAGGAAACCATATACATCATGTTAAGGTTTTTCGACGTTTGTTTTCATCACATCAGTCAAGGCTGTGTCTCCATA	AKETIYIMLRFFDVCFHHISQGCVSI	2	1	1	320	S	N	1	1	320	AGT	S	missense	0.0872895	0.031514
SC	CTL	F13	A	GCCAAGGAAACCATATACATCATGTTAAGGTTTTTCGACGTTTGTTTTCATCACATCATGCAAGGCTGTGTCTCCATA	AKETIYIMLRFFDVCFHHIMQGCVSI	2	1	1	320	M	N	1	1	320	ATG	M	missense	0.0568727	-0.0128877
SC	CTL	F13	B	GCCAAGGAAACCATATACATCATGTTAAGGTTTTTCGACGTTTGTTTTCATCACATCATGCAAGGCTGTGTCTCCATA	AKETIYIMLRFFDVCFHHIMQGCVSI	2	1	1	320	M	N	1	1	320	ATG	M	missense	-0.0377408	-0.0437947
SC	CTL	F13	C	GCCAAGGAAACCATATACATCATGTTAAGGTTTTTCGACGTTTGTTTTCATCACATCATGCAAGGCTGTGTCTCCATA	AKETIYIMLRFFDVCFHHIMQGCVSI	2	1	1	320	M	N	1	1	320	ATG	M	missense	-0.0259791	0.00657831
SC	CTL	F13	A	GCCAAGGAAACCATATACATCATGTTAAGGTTTTTCGACGTTTGTTTTCATCACATCATTCAAGGCTGTGTCTCCATA	AKETIYIMLRFFDVCFHHIIQGCVSI	2	1	1	320	I	N	1	1	320	ATT	I	missense	0.0197948	-0.00308037
SC	CTL	F13	B	GCCAAGGAAACCATATACATCATGTTAAGGTTTTTCGACGTTTGTTTTCATCACATCATTCAAGGCTGTGTCTCCATA	AKETIYIMLRFFDVCFHHIIQGCVSI	2	1	1	320	I	N	1	1	320	ATT	I	missense	0.0136893	-0.0539685
SC	CTL	F13	C	GCCAAGGAAACCATATACATCATGTTAAGGTTTTTCGACGTTTGTTTTCATCACATCATTCAAGGCTGTGTCTCCATA	AKETIYIMLRFFDVCFHHIIQGCVSI	2	1	1	320	I	N	1	1	320	ATT	I	missense	-0.0139185	-0.034328
SC	CTL	F13	A	GCCAAGGAAACCATATACATCATGTTAAGGTTTTTCGACGTTTGTTTTCATCACATCCAGCAAGGCTGTGTCTCCATA	AKETIYIMLRFFDVCFHHIQQGCVSI	2	1	1	320	Q	N	1	1	320	CAG	Q	missense	-0.000817707	0.0020122
SC	CTL	F13	B	GCCAAGGAAACCATATACATCATGTTAAGGTTTTTCGACGTTTGTTTTCATCACATCCAGCAAGGCTGTGTCTCCATA	AKETIYIMLRFFDVCFHHIQQGCVSI	2	1	1	320	Q	N	1	1	320	CAG	Q	missense	-0.0168222	0.0100536
SC	CTL	F13	C	GCCAAGGAAACCATATACATCATGTTAAGGTTTTTCGACGTTTGTTTTCATCACATCCAGCAAGGCTGTGTCTCCATA	AKETIYIMLRFFDVCFHHIQQGCVSI	2	1	1	320	Q	N	1	1	320	CAG	Q	missense	0.0253525	-0.00543807
SC	CTL	F13	A	GCCAAGGAAACCATATACATCATGTTAAGGTTTTTCGACGTTTGTTTTCATCACATCCATCAAGGCTGTGTCTCCATA	AKETIYIMLRFFDVCFHHIHQGCVSI	2	1	1	320	H	N	1	1	320	CAT	H	missense	-0.00431528	-0.0232361
SC	CTL	F13	B	GCCAAGGAAACCATATACATCATGTTAAGGTTTTTCGACGTTTGTTTTCATCACATCCATCAAGGCTGTGTCTCCATA	AKETIYIMLRFFDVCFHHIHQGCVSI	2	1	1	320	H	N	1	1	320	CAT	H	missense	-0.0239864	-0.00882955
SC	CTL	F13	C	GCCAAGGAAACCATATACATCATGTTAAGGTTTTTCGACGTTTGTTTTCATCACATCCATCAAGGCTGTGTCTCCATA	AKETIYIMLRFFDVCFHHIHQGCVSI	2	1	1	320	H	N	1	1	320	CAT	H	missense	0.149545	0.075756
SC	CTL	F13	A	GCCAAGGAAACCATATACATCATGTTAAGGTTTTTCGACGTTTGTTTTCATCACATCCCGCAAGGCTGTGTCTCCATA	AKETIYIMLRFFDVCFHHIPQGCVSI	3	1	1	320	P	N	1	1	320	CCG	P	missense	0.128607	0.0134026
SC	CTL	F13	B	GCCAAGGAAACCATATACATCATGTTAAGGTTTTTCGACGTTTGTTTTCATCACATCCCGCAAGGCTGTGTCTCCATA	AKETIYIMLRFFDVCFHHIPQGCVSI	3	1	1	320	P	N	1	1	320	CCG	P	missense	-0.0864769	-0.0970076
SC	CTL	F13	C	GCCAAGGAAACCATATACATCATGTTAAGGTTTTTCGACGTTTGTTTTCATCACATCCCGCAAGGCTGTGTCTCCATA	AKETIYIMLRFFDVCFHHIPQGCVSI	3	1	1	320	P	N	1	1	320	CCG	P	missense	0.149007	0.0468671
SC	CTL	F13	A	GCCAAGGAAACCATATACATCATGTTAAGGTTTTTCGACGTTTGTTTTCATCACATCCCTCAAGGCTGTGTCTCCATA	AKETIYIMLRFFDVCFHHIPQGCVSI	3	1	1	320	P	N	1	1	320	CCT	P	missense	0.073207	0.0472217
SC	CTL	F13	B	GCCAAGGAAACCATATACATCATGTTAAGGTTTTTCGACGTTTGTTTTCATCACATCCCTCAAGGCTGTGTCTCCATA	AKETIYIMLRFFDVCFHHIPQGCVSI	3	1	1	320	P	N	1	1	320	CCT	P	missense	0.0104552	0.0285599
SC	CTL	F13	C	GCCAAGGAAACCATATACATCATGTTAAGGTTTTTCGACGTTTGTTTTCATCACATCCCTCAAGGCTGTGTCTCCATA	AKETIYIMLRFFDVCFHHIPQGCVSI	3	1	1	320	P	N	1	1	320	CCT	P	missense	0.142584	0.0199315
SC	CTL	F13	A	GCCAAGGAAACCATATACATCATGTTAAGGTTTTTCGACGTTTGTTTTCATCACATCCGGCAAGGCTGTGTCTCCATA	AKETIYIMLRFFDVCFHHIRQGCVSI	3	1	1	320	R	N	1	1	320	CGG	R	missense	0.0365867	0.083711
SC	CTL	F13	B	GCCAAGGAAACCATATACATCATGTTAAGGTTTTTCGACGTTTGTTTTCATCACATCCGGCAAGGCTGTGTCTCCATA	AKETIYIMLRFFDVCFHHIRQGCVSI	3	1	1	320	R	N	1	1	320	CGG	R	missense	0.00138807	-0.0737026
SC	CTL	F13	C	GCCAAGGAAACCATATACATCATGTTAAGGTTTTTCGACGTTTGTTTTCATCACATCCGGCAAGGCTGTGTCTCCATA	AKETIYIMLRFFDVCFHHIRQGCVSI	3	1	1	320	R	N	1	1	320	CGG	R	missense	0.0379981	0.00690312
SC	CTL	F13	A	GCCAAGGAAACCATATACATCATGTTAAGGTTTTTCGACGTTTGTTTTCATCACATCCGTCAAGGCTGTGTCTCCATA	AKETIYIMLRFFDVCFHHIRQGCVSI	3	1	1	320	R	N	1	1	320	CGT	R	missense	0.0564069	-0.0371741
SC	CTL	F13	B	GCCAAGGAAACCATATACATCATGTTAAGGTTTTTCGACGTTTGTTTTCATCACATCCGTCAAGGCTGTGTCTCCATA	AKETIYIMLRFFDVCFHHIRQGCVSI	3	1	1	320	R	N	1	1	320	CGT	R	missense	0.0103914	0.0263089
SC	CTL	F13	C	GCCAAGGAAACCATATACATCATGTTAAGGTTTTTCGACGTTTGTTTTCATCACATCCGTCAAGGCTGTGTCTCCATA	AKETIYIMLRFFDVCFHHIRQGCVSI	3	1	1	320	R	N	1	1	320	CGT	R	missense	-0.00599562	0.00548097
SC	CTL	F13	A	GCCAAGGAAACCATATACATCATGTTAAGGTTTTTCGACGTTTGTTTTCATCACATCCTGCAAGGCTGTGTCTCCATA	AKETIYIMLRFFDVCFHHILQGCVSI	3	1	1	320	L	N	1	1	320	CTG	L	missense	-0.0170727	-0.00804348
SC	CTL	F13	B	GCCAAGGAAACCATATACATCATGTTAAGGTTTTTCGACGTTTGTTTTCATCACATCCTGCAAGGCTGTGTCTCCATA	AKETIYIMLRFFDVCFHHILQGCVSI	3	1	1	320	L	N	1	1	320	CTG	L	missense	-0.0327289	-0.03647
SC	CTL	F13	C	GCCAAGGAAACCATATACATCATGTTAAGGTTTTTCGACGTTTGTTTTCATCACATCCTGCAAGGCTGTGTCTCCATA	AKETIYIMLRFFDVCFHHILQGCVSI	3	1	1	320	L	N	1	1	320	CTG	L	missense	0.0227896	-0.0149214
SC	CTL	F13	A	GCCAAGGAAACCATATACATCATGTTAAGGTTTTTCGACGTTTGTTTTCATCACATCCTTCAAGGCTGTGTCTCCATA	AKETIYIMLRFFDVCFHHILQGCVSI	3	1	1	320	L	N	1	1	320	CTT	L	missense	-0.0114509	0.0108667
SC	CTL	F13	B	GCCAAGGAAACCATATACATCATGTTAAGGTTTTTCGACGTTTGTTTTCATCACATCCTTCAAGGCTGTGTCTCCATA	AKETIYIMLRFFDVCFHHILQGCVSI	3	1	1	320	L	N	1	1	320	CTT	L	missense	-0.108498	-0.0314159
SC	CTL	F13	C	GCCAAGGAAACCATATACATCATGTTAAGGTTTTTCGACGTTTGTTTTCATCACATCCTTCAAGGCTGTGTCTCCATA	AKETIYIMLRFFDVCFHHILQGCVSI	3	1	1	320	L	N	1	1	320	CTT	L	missense	0.026739	-0.00721344
SC	CTL	F13	A	GCCAAGGAAACCATATACATCATGTTAAGGTTTTTCGACGTTTGTTTTCATCACATCGAGCAAGGCTGTGTCTCCATA	AKETIYIMLRFFDVCFHHIEQGCVSI	2	1	1	320	E	N	1	1	320	GAG	E	missense	0.0240575	0.0082794
SC	CTL	F13	B	GCCAAGGAAACCATATACATCATGTTAAGGTTTTTCGACGTTTGTTTTCATCACATCGAGCAAGGCTGTGTCTCCATA	AKETIYIMLRFFDVCFHHIEQGCVSI	2	1	1	320	E	N	1	1	320	GAG	E	missense	-0.0222201	-0.0130795
SC	CTL	F13	C	GCCAAGGAAACCATATACATCATGTTAAGGTTTTTCGACGTTTGTTTTCATCACATCGAGCAAGGCTGTGTCTCCATA	AKETIYIMLRFFDVCFHHIEQGCVSI	2	1	1	320	E	N	1	1	320	GAG	E	missense	0.149678	0.0612956
SC	CTL	F13	A	GCCAAGGAAACCATATACATCATGTTAAGGTTTTTCGACGTTTGTTTTCATCACATCGATCAAGGCTGTGTCTCCATA	AKETIYIMLRFFDVCFHHIDQGCVSI	2	1	1	320	D	N	1	1	320	GAT	D	missense	-0.0743298	0.00202464
SC	CTL	F13	B	GCCAAGGAAACCATATACATCATGTTAAGGTTTTTCGACGTTTGTTTTCATCACATCGATCAAGGCTGTGTCTCCATA	AKETIYIMLRFFDVCFHHIDQGCVSI	2	1	1	320	D	N	1	1	320	GAT	D	missense	0.0464865	-0.0139068
SC	CTL	F13	C	GCCAAGGAAACCATATACATCATGTTAAGGTTTTTCGACGTTTGTTTTCATCACATCGATCAAGGCTGTGTCTCCATA	AKETIYIMLRFFDVCFHHIDQGCVSI	2	1	1	320	D	N	1	1	320	GAT	D	missense	0.0926728	0.0591068
SC	CTL	F13	A	GCCAAGGAAACCATATACATCATGTTAAGGTTTTTCGACGTTTGTTTTCATCACATCGCGCAAGGCTGTGTCTCCATA	AKETIYIMLRFFDVCFHHIAQGCVSI	3	1	1	320	A	N	1	1	320	GCG	A	missense	-0.00630972	-0.00758305
SC	CTL	F13	B	GCCAAGGAAACCATATACATCATGTTAAGGTTTTTCGACGTTTGTTTTCATCACATCGCGCAAGGCTGTGTCTCCATA	AKETIYIMLRFFDVCFHHIAQGCVSI	3	1	1	320	A	N	1	1	320	GCG	A	missense	0.0482813	-0.0181843
SC	CTL	F13	C	GCCAAGGAAACCATATACATCATGTTAAGGTTTTTCGACGTTTGTTTTCATCACATCGCGCAAGGCTGTGTCTCCATA	AKETIYIMLRFFDVCFHHIAQGCVSI	3	1	1	320	A	N	1	1	320	GCG	A	missense	0.0258304	0.0405824
SC	CTL	F13	A	GCCAAGGAAACCATATACATCATGTTAAGGTTTTTCGACGTTTGTTTTCATCACATCGCTCAAGGCTGTGTCTCCATA	AKETIYIMLRFFDVCFHHIAQGCVSI	3	1	1	320	A	N	1	1	320	GCT	A	missense	-0.0163772	-0.0186904
SC	CTL	F13	B	GCCAAGGAAACCATATACATCATGTTAAGGTTTTTCGACGTTTGTTTTCATCACATCGCTCAAGGCTGTGTCTCCATA	AKETIYIMLRFFDVCFHHIAQGCVSI	3	1	1	320	A	N	1	1	320	GCT	A	missense	-0.0133635	-0.00350756
SC	CTL	F13	C	GCCAAGGAAACCATATACATCATGTTAAGGTTTTTCGACGTTTGTTTTCATCACATCGCTCAAGGCTGTGTCTCCATA	AKETIYIMLRFFDVCFHHIAQGCVSI	3	1	1	320	A	N	1	1	320	GCT	A	missense	0.0229046	0.0119166
SC	CTL	F13	A	GCCAAGGAAACCATATACATCATGTTAAGGTTTTTCGACGTTTGTTTTCATCACATCGGGCAAGGCTGTGTCTCCATA	AKETIYIMLRFFDVCFHHIGQGCVSI	3	1	1	320	G	N	1	1	320	GGG	G	missense	0.0337362	0.0228392
SC	CTL	F13	B	GCCAAGGAAACCATATACATCATGTTAAGGTTTTTCGACGTTTGTTTTCATCACATCGGGCAAGGCTGTGTCTCCATA	AKETIYIMLRFFDVCFHHIGQGCVSI	3	1	1	320	G	N	1	1	320	GGG	G	missense	0.036429	-0.0647874
SC	CTL	F13	C	GCCAAGGAAACCATATACATCATGTTAAGGTTTTTCGACGTTTGTTTTCATCACATCGGGCAAGGCTGTGTCTCCATA	AKETIYIMLRFFDVCFHHIGQGCVSI	3	1	1	320	G	N	1	1	320	GGG	G	missense	0.0304584	0.00966421
SC	CTL	F13	A	GCCAAGGAAACCATATACATCATGTTAAGGTTTTTCGACGTTTGTTTTCATCACATCGGTCAAGGCTGTGTCTCCATA	AKETIYIMLRFFDVCFHHIGQGCVSI	3	1	1	320	G	N	1	1	320	GGT	G	missense	0.0195739	0.0250658
SC	CTL	F13	B	GCCAAGGAAACCATATACATCATGTTAAGGTTTTTCGACGTTTGTTTTCATCACATCGGTCAAGGCTGTGTCTCCATA	AKETIYIMLRFFDVCFHHIGQGCVSI	3	1	1	320	G	N	1	1	320	GGT	G	missense	-0.00601514	-0.0192341
SC	CTL	F13	C	GCCAAGGAAACCATATACATCATGTTAAGGTTTTTCGACGTTTGTTTTCATCACATCGGTCAAGGCTGTGTCTCCATA	AKETIYIMLRFFDVCFHHIGQGCVSI	3	1	1	320	G	N	1	1	320	GGT	G	missense	0.075617	0.0179673
SC	CTL	F13	A	GCCAAGGAAACCATATACATCATGTTAAGGTTTTTCGACGTTTGTTTTCATCACATCGTGCAAGGCTGTGTCTCCATA	AKETIYIMLRFFDVCFHHIVQGCVSI	3	1	1	320	V	N	1	1	320	GTG	V	missense	0.0112508	-0.0238331
SC	CTL	F13	B	GCCAAGGAAACCATATACATCATGTTAAGGTTTTTCGACGTTTGTTTTCATCACATCGTGCAAGGCTGTGTCTCCATA	AKETIYIMLRFFDVCFHHIVQGCVSI	3	1	1	320	V	N	1	1	320	GTG	V	missense	-0.0114811	-0.00896626
SC	CTL	F13	C	GCCAAGGAAACCATATACATCATGTTAAGGTTTTTCGACGTTTGTTTTCATCACATCGTGCAAGGCTGTGTCTCCATA	AKETIYIMLRFFDVCFHHIVQGCVSI	3	1	1	320	V	N	1	1	320	GTG	V	missense	0.00998882	-0.00121939
SC	CTL	F13	A	GCCAAGGAAACCATATACATCATGTTAAGGTTTTTCGACGTTTGTTTTCATCACATCGTTCAAGGCTGTGTCTCCATA	AKETIYIMLRFFDVCFHHIVQGCVSI	3	1	1	320	V	N	1	1	320	GTT	V	missense	0.0363447	-0.0469091
SC	CTL	F13	B	GCCAAGGAAACCATATACATCATGTTAAGGTTTTTCGACGTTTGTTTTCATCACATCGTTCAAGGCTGTGTCTCCATA	AKETIYIMLRFFDVCFHHIVQGCVSI	3	1	1	320	V	N	1	1	320	GTT	V	missense	-0.062227	-0.0610297
SC	CTL	F13	C	GCCAAGGAAACCATATACATCATGTTAAGGTTTTTCGACGTTTGTTTTCATCACATCGTTCAAGGCTGTGTCTCCATA	AKETIYIMLRFFDVCFHHIVQGCVSI	3	1	1	320	V	N	1	1	320	GTT	V	missense	0.00999336	0.00699463
SC	CTL	F13	A	GCCAAGGAAACCATATACATCATGTTAAGGTTTTTCGACGTTTGTTTTCATCACATCTAGCAAGGCTGTGTCTCCATA	AKETIYIMLRFFDVCFHHI*QGCVSI	2	1	1	320	*	N	1	1	320	TAG	*	nonsense	-0.0113401	-0.0274101
SC	CTL	F13	B	GCCAAGGAAACCATATACATCATGTTAAGGTTTTTCGACGTTTGTTTTCATCACATCTAGCAAGGCTGTGTCTCCATA	AKETIYIMLRFFDVCFHHI*QGCVSI	2	1	1	320	*	N	1	1	320	TAG	*	nonsense	-0.0433664	-0.0282611
SC	CTL	F13	C	GCCAAGGAAACCATATACATCATGTTAAGGTTTTTCGACGTTTGTTTTCATCACATCTAGCAAGGCTGTGTCTCCATA	AKETIYIMLRFFDVCFHHI*QGCVSI	2	1	1	320	*	N	1	1	320	TAG	*	nonsense	0.0214403	-0.0137797
SC	CTL	F13	A	GCCAAGGAAACCATATACATCATGTTAAGGTTTTTCGACGTTTGTTTTCATCACATCTATCAAGGCTGTGTCTCCATA	AKETIYIMLRFFDVCFHHIYQGCVSI	2	1	1	320	Y	N	1	1	320	TAT	Y	missense	0.0144565	-0.00624576
SC	CTL	F13	B	GCCAAGGAAACCATATACATCATGTTAAGGTTTTTCGACGTTTGTTTTCATCACATCTATCAAGGCTGTGTCTCCATA	AKETIYIMLRFFDVCFHHIYQGCVSI	2	1	1	320	Y	N	1	1	320	TAT	Y	missense	-0.0487166	-0.0181843
SC	CTL	F13	C	GCCAAGGAAACCATATACATCATGTTAAGGTTTTTCGACGTTTGTTTTCATCACATCTATCAAGGCTGTGTCTCCATA	AKETIYIMLRFFDVCFHHIYQGCVSI	2	1	1	320	Y	N	1	1	320	TAT	Y	missense	-0.00506051	0.00616233
SC	CTL	F13	A	GCCAAGGAAACCATATACATCATGTTAAGGTTTTTCGACGTTTGTTTTCATCACATCTCGCAAGGCTGTGTCTCCATA	AKETIYIMLRFFDVCFHHISQGCVSI	3	1	1	320	S	N	1	1	320	TCG	S	missense	0.0521337	-0.00682257
SC	CTL	F13	B	GCCAAGGAAACCATATACATCATGTTAAGGTTTTTCGACGTTTGTTTTCATCACATCTCGCAAGGCTGTGTCTCCATA	AKETIYIMLRFFDVCFHHISQGCVSI	3	1	1	320	S	N	1	1	320	TCG	S	missense	0.0483306	0.000516021
SC	CTL	F13	C	GCCAAGGAAACCATATACATCATGTTAAGGTTTTTCGACGTTTGTTTTCATCACATCTCGCAAGGCTGTGTCTCCATA	AKETIYIMLRFFDVCFHHISQGCVSI	3	1	1	320	S	N	1	1	320	TCG	S	missense	0.0419616	-0.00549589
SC	CTL	F13	A	GCCAAGGAAACCATATACATCATGTTAAGGTTTTTCGACGTTTGTTTTCATCACATCTCTCAAGGCTGTGTCTCCATA	AKETIYIMLRFFDVCFHHISQGCVSI	3	1	1	320	S	N	1	1	320	TCT	S	missense	0.0202693	0.0236145
SC	CTL	F13	B	GCCAAGGAAACCATATACATCATGTTAAGGTTTTTCGACGTTTGTTTTCATCACATCTCTCAAGGCTGTGTCTCCATA	AKETIYIMLRFFDVCFHHISQGCVSI	3	1	1	320	S	N	1	1	320	TCT	S	missense	0.0546863	-0.012978
SC	CTL	F13	C	GCCAAGGAAACCATATACATCATGTTAAGGTTTTTCGACGTTTGTTTTCATCACATCTCTCAAGGCTGTGTCTCCATA	AKETIYIMLRFFDVCFHHISQGCVSI	3	1	1	320	S	N	1	1	320	TCT	S	missense	0.135732	0.0632941
SC	CTL	F13	A	GCCAAGGAAACCATATACATCATGTTAAGGTTTTTCGACGTTTGTTTTCATCACATCTGGCAAGGCTGTGTCTCCATA	AKETIYIMLRFFDVCFHHIWQGCVSI	3	1	1	320	W	N	1	1	320	TGG	W	missense	0.0602254	-0.00888755
SC	CTL	F13	B	GCCAAGGAAACCATATACATCATGTTAAGGTTTTTCGACGTTTGTTTTCATCACATCTGGCAAGGCTGTGTCTCCATA	AKETIYIMLRFFDVCFHHIWQGCVSI	3	1	1	320	W	N	1	1	320	TGG	W	missense	-0.088233	-0.0801715
SC	CTL	F13	C	GCCAAGGAAACCATATACATCATGTTAAGGTTTTTCGACGTTTGTTTTCATCACATCTGGCAAGGCTGTGTCTCCATA	AKETIYIMLRFFDVCFHHIWQGCVSI	3	1	1	320	W	N	1	1	320	TGG	W	missense	0.0694246	0.0177698
SC	CTL	F13	A	GCCAAGGAAACCATATACATCATGTTAAGGTTTTTCGACGTTTGTTTTCATCACATCTGTCAAGGCTGTGTCTCCATA	AKETIYIMLRFFDVCFHHICQGCVSI	3	1	1	320	C	N	1	1	320	TGT	C	missense	0.0178872	0.0244764
SC	CTL	F13	B	GCCAAGGAAACCATATACATCATGTTAAGGTTTTTCGACGTTTGTTTTCATCACATCTGTCAAGGCTGTGTCTCCATA	AKETIYIMLRFFDVCFHHICQGCVSI	3	1	1	320	C	N	1	1	320	TGT	C	missense	-0.0181885	-0.0244494
SC	CTL	F13	C	GCCAAGGAAACCATATACATCATGTTAAGGTTTTTCGACGTTTGTTTTCATCACATCTGTCAAGGCTGTGTCTCCATA	AKETIYIMLRFFDVCFHHICQGCVSI	3	1	1	320	C	N	1	1	320	TGT	C	missense	0.0959915	0.0434852
SC	CTL	F13	A	GCCAAGGAAACCATATACATCATGTTAAGGTTTTTCGACGTTTGTTTTCATCACATCTTGCAAGGCTGTGTCTCCATA	AKETIYIMLRFFDVCFHHILQGCVSI	3	1	1	320	L	N	1	1	320	TTG	L	missense	0.0340075	0.0123225
SC	CTL	F13	B	GCCAAGGAAACCATATACATCATGTTAAGGTTTTTCGACGTTTGTTTTCATCACATCTTGCAAGGCTGTGTCTCCATA	AKETIYIMLRFFDVCFHHILQGCVSI	3	1	1	320	L	N	1	1	320	TTG	L	missense	0.0131833	-0.0164855
SC	CTL	F13	C	GCCAAGGAAACCATATACATCATGTTAAGGTTTTTCGACGTTTGTTTTCATCACATCTTGCAAGGCTGTGTCTCCATA	AKETIYIMLRFFDVCFHHILQGCVSI	3	1	1	320	L	N	1	1	320	TTG	L	missense	0.0428651	0.0112453
SC	CTL	F13	A	GCCAAGGAAACCATATACATCATGTTAAGGTTTTTCGACGTTTGTTTTCATCACATCTTTCAAGGCTGTGTCTCCATA	AKETIYIMLRFFDVCFHHIFQGCVSI	3	1	1	320	F	N	1	1	320	TTT	F	missense	0.00175543	-0.00742317
SC	CTL	F13	B	GCCAAGGAAACCATATACATCATGTTAAGGTTTTTCGACGTTTGTTTTCATCACATCTTTCAAGGCTGTGTCTCCATA	AKETIYIMLRFFDVCFHHIFQGCVSI	3	1	1	320	F	N	1	1	320	TTT	F	missense	-0.00591035	-0.0315829
SC	CTL	F13	C	GCCAAGGAAACCATATACATCATGTTAAGGTTTTTCGACGTTTGTTTTCATCACATCTTTCAAGGCTGTGTCTCCATA	AKETIYIMLRFFDVCFHHIFQGCVSI	3	1	1	320	F	N	1	1	320	TTT	F	missense	0.0114014	0.00545153
SC	CTL	F13	A	GCCAAGGAAACCATATACATCATGTTAAGGTTTTTCGACGTTTGTTTTCATCACATCAACAAGGGCTGTGTCTCCATA	AKETIYIMLRFFDVCFHHINKGCVSI	2	1	1	321	K	Q	1	1	321	AAG	K	missense	-0.0482118	-0.0655792
SC	CTL	F13	B	GCCAAGGAAACCATATACATCATGTTAAGGTTTTTCGACGTTTGTTTTCATCACATCAACAAGGGCTGTGTCTCCATA	AKETIYIMLRFFDVCFHHINKGCVSI	2	1	1	321	K	Q	1	1	321	AAG	K	missense	0.0684613	0.0357647
SC	CTL	F13	C	GCCAAGGAAACCATATACATCATGTTAAGGTTTTTCGACGTTTGTTTTCATCACATCAACAAGGGCTGTGTCTCCATA	AKETIYIMLRFFDVCFHHINKGCVSI	2	1	1	321	K	Q	1	1	321	AAG	K	missense	0.182198	0.0669598
SC	CTL	F13	A	GCCAAGGAAACCATATACATCATGTTAAGGTTTTTCGACGTTTGTTTTCATCACATCAACAATGGCTGTGTCTCCATA	AKETIYIMLRFFDVCFHHINNGCVSI	2	1	1	321	N	Q	1	1	321	AAT	N	missense	0.0055565	-0.00563722
SC	CTL	F13	B	GCCAAGGAAACCATATACATCATGTTAAGGTTTTTCGACGTTTGTTTTCATCACATCAACAATGGCTGTGTCTCCATA	AKETIYIMLRFFDVCFHHINNGCVSI	2	1	1	321	N	Q	1	1	321	AAT	N	missense	0.0544897	0.0969733
SC	CTL	F13	C	GCCAAGGAAACCATATACATCATGTTAAGGTTTTTCGACGTTTGTTTTCATCACATCAACAATGGCTGTGTCTCCATA	AKETIYIMLRFFDVCFHHINNGCVSI	2	1	1	321	N	Q	1	1	321	AAT	N	missense	0.174894	0.0853282
SC	CTL	F13	A	GCCAAGGAAACCATATACATCATGTTAAGGTTTTTCGACGTTTGTTTTCATCACATCAACACGGGCTGTGTCTCCATA	AKETIYIMLRFFDVCFHHINTGCVSI	3	1	1	321	T	Q	1	1	321	ACG	T	missense	0.00344096	0.0280815
SC	CTL	F13	B	GCCAAGGAAACCATATACATCATGTTAAGGTTTTTCGACGTTTGTTTTCATCACATCAACACGGGCTGTGTCTCCATA	AKETIYIMLRFFDVCFHHINTGCVSI	3	1	1	321	T	Q	1	1	321	ACG	T	missense	0.0710543	-0.0220192
SC	CTL	F13	C	GCCAAGGAAACCATATACATCATGTTAAGGTTTTTCGACGTTTGTTTTCATCACATCAACACGGGCTGTGTCTCCATA	AKETIYIMLRFFDVCFHHINTGCVSI	3	1	1	321	T	Q	1	1	321	ACG	T	missense	0.110816	0.0278495
SC	CTL	F13	A	GCCAAGGAAACCATATACATCATGTTAAGGTTTTTCGACGTTTGTTTTCATCACATCAACACTGGCTGTGTCTCCATA	AKETIYIMLRFFDVCFHHINTGCVSI	3	1	1	321	T	Q	1	1	321	ACT	T	missense	-0.0119925	0.0253443
SC	CTL	F13	B	GCCAAGGAAACCATATACATCATGTTAAGGTTTTTCGACGTTTGTTTTCATCACATCAACACTGGCTGTGTCTCCATA	AKETIYIMLRFFDVCFHHINTGCVSI	3	1	1	321	T	Q	1	1	321	ACT	T	missense	0.0224857	-0.0145246
SC	CTL	F13	C	GCCAAGGAAACCATATACATCATGTTAAGGTTTTTCGACGTTTGTTTTCATCACATCAACACTGGCTGTGTCTCCATA	AKETIYIMLRFFDVCFHHINTGCVSI	3	1	1	321	T	Q	1	1	321	ACT	T	missense	0.0573566	0.0546534
SC	CTL	F13	A	GCCAAGGAAACCATATACATCATGTTAAGGTTTTTCGACGTTTGTTTTCATCACATCAACAGGGGCTGTGTCTCCATA	AKETIYIMLRFFDVCFHHINRGCVSI	3	1	1	321	R	Q	1	1	321	AGG	R	missense	0.00911811	0.00249392
SC	CTL	F13	B	GCCAAGGAAACCATATACATCATGTTAAGGTTTTTCGACGTTTGTTTTCATCACATCAACAGGGGCTGTGTCTCCATA	AKETIYIMLRFFDVCFHHINRGCVSI	3	1	1	321	R	Q	1	1	321	AGG	R	missense	0.0279354	-0.0126644
SC	CTL	F13	C	GCCAAGGAAACCATATACATCATGTTAAGGTTTTTCGACGTTTGTTTTCATCACATCAACAGGGGCTGTGTCTCCATA	AKETIYIMLRFFDVCFHHINRGCVSI	3	1	1	321	R	Q	1	1	321	AGG	R	missense	0.0859705	0.0283374
SC	CTL	F13	A	GCCAAGGAAACCATATACATCATGTTAAGGTTTTTCGACGTTTGTTTTCATCACATCAACAGTGGCTGTGTCTCCATA	AKETIYIMLRFFDVCFHHINSGCVSI	3	1	1	321	S	Q	1	1	321	AGT	S	missense	0.0312504	-0.0182076
SC	CTL	F13	B	GCCAAGGAAACCATATACATCATGTTAAGGTTTTTCGACGTTTGTTTTCATCACATCAACAGTGGCTGTGTCTCCATA	AKETIYIMLRFFDVCFHHINSGCVSI	3	1	1	321	S	Q	1	1	321	AGT	S	missense	-0.00356065	-0.026744
SC	CTL	F13	C	GCCAAGGAAACCATATACATCATGTTAAGGTTTTTCGACGTTTGTTTTCATCACATCAACAGTGGCTGTGTCTCCATA	AKETIYIMLRFFDVCFHHINSGCVSI	3	1	1	321	S	Q	1	1	321	AGT	S	missense	0.0227734	0.0169583
SC	CTL	F13	A	GCCAAGGAAACCATATACATCATGTTAAGGTTTTTCGACGTTTGTTTTCATCACATCAACATGGGCTGTGTCTCCATA	AKETIYIMLRFFDVCFHHINMGCVSI	3	1	1	321	M	Q	1	1	321	ATG	M	missense	-0.00560372	-0.00769327
SC	CTL	F13	B	GCCAAGGAAACCATATACATCATGTTAAGGTTTTTCGACGTTTGTTTTCATCACATCAACATGGGCTGTGTCTCCATA	AKETIYIMLRFFDVCFHHINMGCVSI	3	1	1	321	M	Q	1	1	321	ATG	M	missense	-0.023254	-0.049353
SC	CTL	F13	C	GCCAAGGAAACCATATACATCATGTTAAGGTTTTTCGACGTTTGTTTTCATCACATCAACATGGGCTGTGTCTCCATA	AKETIYIMLRFFDVCFHHINMGCVSI	3	1	1	321	M	Q	1	1	321	ATG	M	missense	0.0360567	0.0224872
SC	CTL	F13	A	GCCAAGGAAACCATATACATCATGTTAAGGTTTTTCGACGTTTGTTTTCATCACATCAACATTGGCTGTGTCTCCATA	AKETIYIMLRFFDVCFHHINIGCVSI	3	1	1	321	I	Q	1	1	321	ATT	I	missense	-0.0318162	0.0119714
SC	CTL	F13	B	GCCAAGGAAACCATATACATCATGTTAAGGTTTTTCGACGTTTGTTTTCATCACATCAACATTGGCTGTGTCTCCATA	AKETIYIMLRFFDVCFHHINIGCVSI	3	1	1	321	I	Q	1	1	321	ATT	I	missense	0.018256	0.0354009
SC	CTL	F13	C	GCCAAGGAAACCATATACATCATGTTAAGGTTTTTCGACGTTTGTTTTCATCACATCAACATTGGCTGTGTCTCCATA	AKETIYIMLRFFDVCFHHINIGCVSI	3	1	1	321	I	Q	1	1	321	ATT	I	missense	0.00733673	0.00735662
SC	CTL	F13	A	GCCAAGGAAACCATATACATCATGTTAAGGTTTTTCGACGTTTGTTTTCATCACATCAACCAGGGCTGTGTCTCCATA	AKETIYIMLRFFDVCFHHINQGCVSI	1	0	1	not-applicable	not-applicable	not-applicable	1	1	321	CAG	Q	silent	-0.0955361	0.0216682
SC	CTL	F13	B	GCCAAGGAAACCATATACATCATGTTAAGGTTTTTCGACGTTTGTTTTCATCACATCAACCAGGGCTGTGTCTCCATA	AKETIYIMLRFFDVCFHHINQGCVSI	1	0	1	not-applicable	not-applicable	not-applicable	1	1	321	CAG	Q	silent	-0.0221835	-0.0024242
SC	CTL	F13	C	GCCAAGGAAACCATATACATCATGTTAAGGTTTTTCGACGTTTGTTTTCATCACATCAACCAGGGCTGTGTCTCCATA	AKETIYIMLRFFDVCFHHINQGCVSI	1	0	1	not-applicable	not-applicable	not-applicable	1	1	321	CAG	Q	silent	-0.0321558	-0.00119339
SC	CTL	F13	A	GCCAAGGAAACCATATACATCATGTTAAGGTTTTTCGACGTTTGTTTTCATCACATCAACCATGGCTGTGTCTCCATA	AKETIYIMLRFFDVCFHHINHGCVSI	1	1	1	321	H	Q	1	1	321	CAT	H	missense	-0.0449484	-0.0136698
SC	CTL	F13	B	GCCAAGGAAACCATATACATCATGTTAAGGTTTTTCGACGTTTGTTTTCATCACATCAACCATGGCTGTGTCTCCATA	AKETIYIMLRFFDVCFHHINHGCVSI	1	1	1	321	H	Q	1	1	321	CAT	H	missense	-0.0131587	-0.0276668
SC	CTL	F13	C	GCCAAGGAAACCATATACATCATGTTAAGGTTTTTCGACGTTTGTTTTCATCACATCAACCATGGCTGTGTCTCCATA	AKETIYIMLRFFDVCFHHINHGCVSI	1	1	1	321	H	Q	1	1	321	CAT	H	missense	0.107803	0.0425533
SC	CTL	F13	A	GCCAAGGAAACCATATACATCATGTTAAGGTTTTTCGACGTTTGTTTTCATCACATCAACCCGGGCTGTGTCTCCATA	AKETIYIMLRFFDVCFHHINPGCVSI	2	1	1	321	P	Q	1	1	321	CCG	P	missense	-0.0876552	0.0142609
SC	CTL	F13	B	GCCAAGGAAACCATATACATCATGTTAAGGTTTTTCGACGTTTGTTTTCATCACATCAACCCGGGCTGTGTCTCCATA	AKETIYIMLRFFDVCFHHINPGCVSI	2	1	1	321	P	Q	1	1	321	CCG	P	missense	0.00105642	-0.0249345
SC	CTL	F13	C	GCCAAGGAAACCATATACATCATGTTAAGGTTTTTCGACGTTTGTTTTCATCACATCAACCCGGGCTGTGTCTCCATA	AKETIYIMLRFFDVCFHHINPGCVSI	2	1	1	321	P	Q	1	1	321	CCG	P	missense	0.0595622	0.0511156
SC	CTL	F13	A	GCCAAGGAAACCATATACATCATGTTAAGGTTTTTCGACGTTTGTTTTCATCACATCAACCCTGGCTGTGTCTCCATA	AKETIYIMLRFFDVCFHHINPGCVSI	2	1	1	321	P	Q	1	1	321	CCT	P	missense	-0.0104076	-0.110246
SC	CTL	F13	B	GCCAAGGAAACCATATACATCATGTTAAGGTTTTTCGACGTTTGTTTTCATCACATCAACCCTGGCTGTGTCTCCATA	AKETIYIMLRFFDVCFHHINPGCVSI	2	1	1	321	P	Q	1	1	321	CCT	P	missense	-0.0215782	-0.0541649
SC	CTL	F13	C	GCCAAGGAAACCATATACATCATGTTAAGGTTTTTCGACGTTTGTTTTCATCACATCAACCCTGGCTGTGTCTCCATA	AKETIYIMLRFFDVCFHHINPGCVSI	2	1	1	321	P	Q	1	1	321	CCT	P	missense	0.160589	0.0280275
SC	CTL	F13	A	GCCAAGGAAACCATATACATCATGTTAAGGTTTTTCGACGTTTGTTTTCATCACATCAACCGGGGCTGTGTCTCCATA	AKETIYIMLRFFDVCFHHINRGCVSI	2	1	1	321	R	Q	1	1	321	CGG	R	missense	-0.0353531	-0.0258697
SC	CTL	F13	B	GCCAAGGAAACCATATACATCATGTTAAGGTTTTTCGACGTTTGTTTTCATCACATCAACCGGGGCTGTGTCTCCATA	AKETIYIMLRFFDVCFHHINRGCVSI	2	1	1	321	R	Q	1	1	321	CGG	R	missense	0.0149694	-0.028295
SC	CTL	F13	C	GCCAAGGAAACCATATACATCATGTTAAGGTTTTTCGACGTTTGTTTTCATCACATCAACCGGGGCTGTGTCTCCATA	AKETIYIMLRFFDVCFHHINRGCVSI	2	1	1	321	R	Q	1	1	321	CGG	R	missense	0.18086	0.093213
SC	CTL	F13	A	GCCAAGGAAACCATATACATCATGTTAAGGTTTTTCGACGTTTGTTTTCATCACATCAACCGTGGCTGTGTCTCCATA	AKETIYIMLRFFDVCFHHINRGCVSI	2	1	1	321	R	Q	1	1	321	CGT	R	missense	-0.0291082	-0.0294956
SC	CTL	F13	B	GCCAAGGAAACCATATACATCATGTTAAGGTTTTTCGACGTTTGTTTTCATCACATCAACCGTGGCTGTGTCTCCATA	AKETIYIMLRFFDVCFHHINRGCVSI	2	1	1	321	R	Q	1	1	321	CGT	R	missense	0.096648	0.0111247
SC	CTL	F13	C	GCCAAGGAAACCATATACATCATGTTAAGGTTTTTCGACGTTTGTTTTCATCACATCAACCGTGGCTGTGTCTCCATA	AKETIYIMLRFFDVCFHHINRGCVSI	2	1	1	321	R	Q	1	1	321	CGT	R	missense	0.18987	0.0657269
SC	CTL	F13	A	GCCAAGGAAACCATATACATCATGTTAAGGTTTTTCGACGTTTGTTTTCATCACATCAACCTGGGCTGTGTCTCCATA	AKETIYIMLRFFDVCFHHINLGCVSI	2	1	1	321	L	Q	1	1	321	CTG	L	missense	-0.0411672	0.00370633
SC	CTL	F13	B	GCCAAGGAAACCATATACATCATGTTAAGGTTTTTCGACGTTTGTTTTCATCACATCAACCTGGGCTGTGTCTCCATA	AKETIYIMLRFFDVCFHHINLGCVSI	2	1	1	321	L	Q	1	1	321	CTG	L	missense	-0.00348019	0.0149948
SC	CTL	F13	C	GCCAAGGAAACCATATACATCATGTTAAGGTTTTTCGACGTTTGTTTTCATCACATCAACCTGGGCTGTGTCTCCATA	AKETIYIMLRFFDVCFHHINLGCVSI	2	1	1	321	L	Q	1	1	321	CTG	L	missense	0.178693	0.0450114
SC	CTL	F13	A	GCCAAGGAAACCATATACATCATGTTAAGGTTTTTCGACGTTTGTTTTCATCACATCAACCTTGGCTGTGTCTCCATA	AKETIYIMLRFFDVCFHHINLGCVSI	2	1	1	321	L	Q	1	1	321	CTT	L	missense	0.00762062	-0.0175686
SC	CTL	F13	B	GCCAAGGAAACCATATACATCATGTTAAGGTTTTTCGACGTTTGTTTTCATCACATCAACCTTGGCTGTGTCTCCATA	AKETIYIMLRFFDVCFHHINLGCVSI	2	1	1	321	L	Q	1	1	321	CTT	L	missense	0.0557784	0.0126783
SC	CTL	F13	C	GCCAAGGAAACCATATACATCATGTTAAGGTTTTTCGACGTTTGTTTTCATCACATCAACCTTGGCTGTGTCTCCATA	AKETIYIMLRFFDVCFHHINLGCVSI	2	1	1	321	L	Q	1	1	321	CTT	L	missense	0.0710037	0.0334161
SC	CTL	F13	A	GCCAAGGAAACCATATACATCATGTTAAGGTTTTTCGACGTTTGTTTTCATCACATCAACGAGGGCTGTGTCTCCATA	AKETIYIMLRFFDVCFHHINEGCVSI	2	1	1	321	E	Q	1	1	321	GAG	E	missense	0.00612555	0.00945192
SC	CTL	F13	B	GCCAAGGAAACCATATACATCATGTTAAGGTTTTTCGACGTTTGTTTTCATCACATCAACGAGGGCTGTGTCTCCATA	AKETIYIMLRFFDVCFHHINEGCVSI	2	1	1	321	E	Q	1	1	321	GAG	E	missense	-0.0883785	-0.0343524
SC	CTL	F13	C	GCCAAGGAAACCATATACATCATGTTAAGGTTTTTCGACGTTTGTTTTCATCACATCAACGAGGGCTGTGTCTCCATA	AKETIYIMLRFFDVCFHHINEGCVSI	2	1	1	321	E	Q	1	1	321	GAG	E	missense	-0.00455254	-0.00967247
SC	CTL	F13	A	GCCAAGGAAACCATATACATCATGTTAAGGTTTTTCGACGTTTGTTTTCATCACATCAACGATGGCTGTGTCTCCATA	AKETIYIMLRFFDVCFHHINDGCVSI	2	1	1	321	D	Q	1	1	321	GAT	D	missense	0.0048569	0.0255084
SC	CTL	F13	B	GCCAAGGAAACCATATACATCATGTTAAGGTTTTTCGACGTTTGTTTTCATCACATCAACGATGGCTGTGTCTCCATA	AKETIYIMLRFFDVCFHHINDGCVSI	2	1	1	321	D	Q	1	1	321	GAT	D	missense	0.131416	0.04172
SC	CTL	F13	C	GCCAAGGAAACCATATACATCATGTTAAGGTTTTTCGACGTTTGTTTTCATCACATCAACGATGGCTGTGTCTCCATA	AKETIYIMLRFFDVCFHHINDGCVSI	2	1	1	321	D	Q	1	1	321	GAT	D	missense	0.0601645	0.0484976
SC	CTL	F13	A	GCCAAGGAAACCATATACATCATGTTAAGGTTTTTCGACGTTTGTTTTCATCACATCAACGCGGGCTGTGTCTCCATA	AKETIYIMLRFFDVCFHHINAGCVSI	3	1	1	321	A	Q	1	1	321	GCG	A	missense	0.0594106	0.027887
SC	CTL	F13	B	GCCAAGGAAACCATATACATCATGTTAAGGTTTTTCGACGTTTGTTTTCATCACATCAACGCGGGCTGTGTCTCCATA	AKETIYIMLRFFDVCFHHINAGCVSI	3	1	1	321	A	Q	1	1	321	GCG	A	missense	-0.0511956	-0.0753468
SC	CTL	F13	C	GCCAAGGAAACCATATACATCATGTTAAGGTTTTTCGACGTTTGTTTTCATCACATCAACGCGGGCTGTGTCTCCATA	AKETIYIMLRFFDVCFHHINAGCVSI	3	1	1	321	A	Q	1	1	321	GCG	A	missense	0.138454	0.0451936
SC	CTL	F13	A	GCCAAGGAAACCATATACATCATGTTAAGGTTTTTCGACGTTTGTTTTCATCACATCAACGCTGGCTGTGTCTCCATA	AKETIYIMLRFFDVCFHHINAGCVSI	3	1	1	321	A	Q	1	1	321	GCT	A	missense	0.0735004	0.0191206
SC	CTL	F13	B	GCCAAGGAAACCATATACATCATGTTAAGGTTTTTCGACGTTTGTTTTCATCACATCAACGCTGGCTGTGTCTCCATA	AKETIYIMLRFFDVCFHHINAGCVSI	3	1	1	321	A	Q	1	1	321	GCT	A	missense	-0.0128005	-0.0310121
SC	CTL	F13	C	GCCAAGGAAACCATATACATCATGTTAAGGTTTTTCGACGTTTGTTTTCATCACATCAACGCTGGCTGTGTCTCCATA	AKETIYIMLRFFDVCFHHINAGCVSI	3	1	1	321	A	Q	1	1	321	GCT	A	missense	0.116189	0.0294005
SC	CTL	F13	A	GCCAAGGAAACCATATACATCATGTTAAGGTTTTTCGACGTTTGTTTTCATCACATCAACGGGGGCTGTGTCTCCATA	AKETIYIMLRFFDVCFHHINGGCVSI	3	1	1	321	G	Q	1	1	321	GGG	G	missense	0.0374872	0.0244657
SC	CTL	F13	B	GCCAAGGAAACCATATACATCATGTTAAGGTTTTTCGACGTTTGTTTTCATCACATCAACGGGGGCTGTGTCTCCATA	AKETIYIMLRFFDVCFHHINGGCVSI	3	1	1	321	G	Q	1	1	321	GGG	G	missense	-0.0438838	-0.0592882
SC	CTL	F13	C	GCCAAGGAAACCATATACATCATGTTAAGGTTTTTCGACGTTTGTTTTCATCACATCAACGGGGGCTGTGTCTCCATA	AKETIYIMLRFFDVCFHHINGGCVSI	3	1	1	321	G	Q	1	1	321	GGG	G	missense	0.11743	0.0164432
SC	CTL	F13	A	GCCAAGGAAACCATATACATCATGTTAAGGTTTTTCGACGTTTGTTTTCATCACATCAACGGTGGCTGTGTCTCCATA	AKETIYIMLRFFDVCFHHINGGCVSI	3	1	1	321	G	Q	1	1	321	GGT	G	missense	0.00370572	0.0272736
SC	CTL	F13	B	GCCAAGGAAACCATATACATCATGTTAAGGTTTTTCGACGTTTGTTTTCATCACATCAACGGTGGCTGTGTCTCCATA	AKETIYIMLRFFDVCFHHINGGCVSI	3	1	1	321	G	Q	1	1	321	GGT	G	missense	-0.0166283	-0.00776537
SC	CTL	F13	C	GCCAAGGAAACCATATACATCATGTTAAGGTTTTTCGACGTTTGTTTTCATCACATCAACGGTGGCTGTGTCTCCATA	AKETIYIMLRFFDVCFHHINGGCVSI	3	1	1	321	G	Q	1	1	321	GGT	G	missense	0.0832051	-0.0038845
SC	CTL	F13	A	GCCAAGGAAACCATATACATCATGTTAAGGTTTTTCGACGTTTGTTTTCATCACATCAACGTGGGCTGTGTCTCCATA	AKETIYIMLRFFDVCFHHINVGCVSI	3	1	1	321	V	Q	1	1	321	GTG	V	missense	0.00850926	-0.0278373
SC	CTL	F13	B	GCCAAGGAAACCATATACATCATGTTAAGGTTTTTCGACGTTTGTTTTCATCACATCAACGTGGGCTGTGTCTCCATA	AKETIYIMLRFFDVCFHHINVGCVSI	3	1	1	321	V	Q	1	1	321	GTG	V	missense	0.0391242	-0.0142084
SC	CTL	F13	C	GCCAAGGAAACCATATACATCATGTTAAGGTTTTTCGACGTTTGTTTTCATCACATCAACGTGGGCTGTGTCTCCATA	AKETIYIMLRFFDVCFHHINVGCVSI	3	1	1	321	V	Q	1	1	321	GTG	V	missense	0.114367	0.0320323
SC	CTL	F13	A	GCCAAGGAAACCATATACATCATGTTAAGGTTTTTCGACGTTTGTTTTCATCACATCAACGTTGGCTGTGTCTCCATA	AKETIYIMLRFFDVCFHHINVGCVSI	3	1	1	321	V	Q	1	1	321	GTT	V	missense	0.00922671	0.0171663
SC	CTL	F13	B	GCCAAGGAAACCATATACATCATGTTAAGGTTTTTCGACGTTTGTTTTCATCACATCAACGTTGGCTGTGTCTCCATA	AKETIYIMLRFFDVCFHHINVGCVSI	3	1	1	321	V	Q	1	1	321	GTT	V	missense	0.0288951	-0.00322216
SC	CTL	F13	C	GCCAAGGAAACCATATACATCATGTTAAGGTTTTTCGACGTTTGTTTTCATCACATCAACGTTGGCTGTGTCTCCATA	AKETIYIMLRFFDVCFHHINVGCVSI	3	1	1	321	V	Q	1	1	321	GTT	V	missense	0.641471	0.0105915
SC	CTL	F13	A	GCCAAGGAAACCATATACATCATGTTAAGGTTTTTCGACGTTTGTTTTCATCACATCAACTAGGGCTGTGTCTCCATA	AKETIYIMLRFFDVCFHHIN*GCVSI	2	1	1	321	*	Q	1	1	321	TAG	*	nonsense	-0.00534619	-0.0198764
SC	CTL	F13	B	GCCAAGGAAACCATATACATCATGTTAAGGTTTTTCGACGTTTGTTTTCATCACATCAACTAGGGCTGTGTCTCCATA	AKETIYIMLRFFDVCFHHIN*GCVSI	2	1	1	321	*	Q	1	1	321	TAG	*	nonsense	0.033023	-0.0657059
SC	CTL	F13	C	GCCAAGGAAACCATATACATCATGTTAAGGTTTTTCGACGTTTGTTTTCATCACATCAACTAGGGCTGTGTCTCCATA	AKETIYIMLRFFDVCFHHIN*GCVSI	2	1	1	321	*	Q	1	1	321	TAG	*	nonsense	0.0204094	-0.0118315
SC	CTL	F13	A	GCCAAGGAAACCATATACATCATGTTAAGGTTTTTCGACGTTTGTTTTCATCACATCAACTATGGCTGTGTCTCCATA	AKETIYIMLRFFDVCFHHINYGCVSI	2	1	1	321	Y	Q	1	1	321	TAT	Y	missense	-0.0125059	0.0441854
SC	CTL	F13	B	GCCAAGGAAACCATATACATCATGTTAAGGTTTTTCGACGTTTGTTTTCATCACATCAACTATGGCTGTGTCTCCATA	AKETIYIMLRFFDVCFHHINYGCVSI	2	1	1	321	Y	Q	1	1	321	TAT	Y	missense	0.0285029	-0.0337347
SC	CTL	F13	C	GCCAAGGAAACCATATACATCATGTTAAGGTTTTTCGACGTTTGTTTTCATCACATCAACTATGGCTGTGTCTCCATA	AKETIYIMLRFFDVCFHHINYGCVSI	2	1	1	321	Y	Q	1	1	321	TAT	Y	missense	0.0783606	0.0716581
SC	CTL	F13	A	GCCAAGGAAACCATATACATCATGTTAAGGTTTTTCGACGTTTGTTTTCATCACATCAACTCGGGCTGTGTCTCCATA	AKETIYIMLRFFDVCFHHINSGCVSI	3	1	1	321	S	Q	1	1	321	TCG	S	missense	-0.0303005	-0.0547776
SC	CTL	F13	B	GCCAAGGAAACCATATACATCATGTTAAGGTTTTTCGACGTTTGTTTTCATCACATCAACTCGGGCTGTGTCTCCATA	AKETIYIMLRFFDVCFHHINSGCVSI	3	1	1	321	S	Q	1	1	321	TCG	S	missense	0.0558255	-0.0138416
SC	CTL	F13	C	GCCAAGGAAACCATATACATCATGTTAAGGTTTTTCGACGTTTGTTTTCATCACATCAACTCGGGCTGTGTCTCCATA	AKETIYIMLRFFDVCFHHINSGCVSI	3	1	1	321	S	Q	1	1	321	TCG	S	missense	0.0673204	0.0428075
SC	CTL	F13	A	GCCAAGGAAACCATATACATCATGTTAAGGTTTTTCGACGTTTGTTTTCATCACATCAACTCTGGCTGTGTCTCCATA	AKETIYIMLRFFDVCFHHINSGCVSI	3	1	1	321	S	Q	1	1	321	TCT	S	missense	0.0174145	0.0159306
SC	CTL	F13	B	GCCAAGGAAACCATATACATCATGTTAAGGTTTTTCGACGTTTGTTTTCATCACATCAACTCTGGCTGTGTCTCCATA	AKETIYIMLRFFDVCFHHINSGCVSI	3	1	1	321	S	Q	1	1	321	TCT	S	missense	0.0370522	-0.0346062
SC	CTL	F13	C	GCCAAGGAAACCATATACATCATGTTAAGGTTTTTCGACGTTTGTTTTCATCACATCAACTCTGGCTGTGTCTCCATA	AKETIYIMLRFFDVCFHHINSGCVSI	3	1	1	321	S	Q	1	1	321	TCT	S	missense	0.103712	0.0330446
SC	CTL	F13	A	GCCAAGGAAACCATATACATCATGTTAAGGTTTTTCGACGTTTGTTTTCATCACATCAACTGGGGCTGTGTCTCCATA	AKETIYIMLRFFDVCFHHINWGCVSI	3	1	1	321	W	Q	1	1	321	TGG	W	missense	0.0453371	0.0199157
SC	CTL	F13	B	GCCAAGGAAACCATATACATCATGTTAAGGTTTTTCGACGTTTGTTTTCATCACATCAACTGGGGCTGTGTCTCCATA	AKETIYIMLRFFDVCFHHINWGCVSI	3	1	1	321	W	Q	1	1	321	TGG	W	missense	0.00285562	-0.0132782
SC	CTL	F13	C	GCCAAGGAAACCATATACATCATGTTAAGGTTTTTCGACGTTTGTTTTCATCACATCAACTGGGGCTGTGTCTCCATA	AKETIYIMLRFFDVCFHHINWGCVSI	3	1	1	321	W	Q	1	1	321	TGG	W	missense	0.0827933	0.0287777
SC	CTL	F13	A	GCCAAGGAAACCATATACATCATGTTAAGGTTTTTCGACGTTTGTTTTCATCACATCAACTGTGGCTGTGTCTCCATA	AKETIYIMLRFFDVCFHHINCGCVSI	3	1	1	321	C	Q	1	1	321	TGT	C	missense	-0.00279157	-0.00413301
SC	CTL	F13	B	GCCAAGGAAACCATATACATCATGTTAAGGTTTTTCGACGTTTGTTTTCATCACATCAACTGTGGCTGTGTCTCCATA	AKETIYIMLRFFDVCFHHINCGCVSI	3	1	1	321	C	Q	1	1	321	TGT	C	missense	-0.0368194	-0.0383612
SC	CTL	F13	C	GCCAAGGAAACCATATACATCATGTTAAGGTTTTTCGACGTTTGTTTTCATCACATCAACTGTGGCTGTGTCTCCATA	AKETIYIMLRFFDVCFHHINCGCVSI	3	1	1	321	C	Q	1	1	321	TGT	C	missense	0.0213828	-0.0110523
SC	CTL	F13	A	GCCAAGGAAACCATATACATCATGTTAAGGTTTTTCGACGTTTGTTTTCATCACATCAACTTGGGCTGTGTCTCCATA	AKETIYIMLRFFDVCFHHINLGCVSI	3	1	1	321	L	Q	1	1	321	TTG	L	missense	0.0581397	0.0361959
SC	CTL	F13	B	GCCAAGGAAACCATATACATCATGTTAAGGTTTTTCGACGTTTGTTTTCATCACATCAACTTGGGCTGTGTCTCCATA	AKETIYIMLRFFDVCFHHINLGCVSI	3	1	1	321	L	Q	1	1	321	TTG	L	missense	-0.00348019	-0.0154624
SC	CTL	F13	C	GCCAAGGAAACCATATACATCATGTTAAGGTTTTTCGACGTTTGTTTTCATCACATCAACTTGGGCTGTGTCTCCATA	AKETIYIMLRFFDVCFHHINLGCVSI	3	1	1	321	L	Q	1	1	321	TTG	L	missense	0.105529	0.029103
SC	CTL	F13	A	GCCAAGGAAACCATATACATCATGTTAAGGTTTTTCGACGTTTGTTTTCATCACATCAACTTTGGCTGTGTCTCCATA	AKETIYIMLRFFDVCFHHINFGCVSI	3	1	1	321	F	Q	1	1	321	TTT	F	missense	0.00975509	-0.00652884
SC	CTL	F13	B	GCCAAGGAAACCATATACATCATGTTAAGGTTTTTCGACGTTTGTTTTCATCACATCAACTTTGGCTGTGTCTCCATA	AKETIYIMLRFFDVCFHHINFGCVSI	3	1	1	321	F	Q	1	1	321	TTT	F	missense	-0.0411877	-0.0212176
SC	CTL	F13	C	GCCAAGGAAACCATATACATCATGTTAAGGTTTTTCGACGTTTGTTTTCATCACATCAACTTTGGCTGTGTCTCCATA	AKETIYIMLRFFDVCFHHINFGCVSI	3	1	1	321	F	Q	1	1	321	TTT	F	missense	0.121836	0.0621977
SC	CTL	F13	A	GCCAAGGAAACCATATACATCATGTTAAGGTTTTTCGACGTTTGTTTTCATCACATCAACCAAAAGTGTGTCTCCATA	AKETIYIMLRFFDVCFHHINQKCVSI	3	1	1	322	K	G	1	1	322	AAG	K	missense	0.0334479	0.0343076
SC	CTL	F13	B	GCCAAGGAAACCATATACATCATGTTAAGGTTTTTCGACGTTTGTTTTCATCACATCAACCAAAAGTGTGTCTCCATA	AKETIYIMLRFFDVCFHHINQKCVSI	3	1	1	322	K	G	1	1	322	AAG	K	missense	-0.119319	-0.0486979
SC	CTL	F13	C	GCCAAGGAAACCATATACATCATGTTAAGGTTTTTCGACGTTTGTTTTCATCACATCAACCAAAAGTGTGTCTCCATA	AKETIYIMLRFFDVCFHHINQKCVSI	3	1	1	322	K	G	1	1	322	AAG	K	missense	0.0871709	0.0275768
SC	CTL	F13	A	GCCAAGGAAACCATATACATCATGTTAAGGTTTTTCGACGTTTGTTTTCATCACATCAACCAAAATTGTGTCTCCATA	AKETIYIMLRFFDVCFHHINQNCVSI	3	1	1	322	N	G	1	1	322	AAT	N	missense	0.0768116	0.0305796
[truncated: 5,102 more rows]
