# Supplementary material for: A cost-effective and scalable barcoded library construction method for deep mutational scanning studies
Source: PLoS Biol. 2026 Feb 11;24(2):e3003645. doi: 10.1371/journal.pbio.3003645 (PMC12923136; doi:10.1371/journal.pbio.3003645)
Supplement: S6 Data — (XLSX) [file pbio.3003645.s030.xlsx]

## Sheet: Sheet1
Species	Drug	Fragment	Replicate	nt_seq	aa_seq	Nham_nt	Nham_aa	Nham_codons	aa_pos	alt_aa	wt_aa	confidence_score	mutated_codon	mutation_aa_pos	mutation_alt_codons	mutation_alt_aa	mutation_type	barcode	s_T1_T0	s_T2_T0
SC	CTL	F13	A	GCCAAGGAAACCATATACATCATGTTAAGGTTTTTCGACGTTTGTTTTCATCACATCAACCAAGGCTGTGTCTCC	AKETIYIMLRFFDVCFHHINQGCVS	0	0	0	not-applicable	not-applicable	not-applicable	1	0	not-applicable	not-applicable	not-applicable	wt	AAACAAGATTGCGCCGACTTCAGGACTGGT	-0.122669	-0.0987026
SC	CTL	F13	A	GCCAAGGAAACCATATACATCATGTTAAGGTTTTTCGACGTTTGTTTTCATCACATCAACCAAGGCTGTGTCTCC	AKETIYIMLRFFDVCFHHINQGCVS	0	0	0	not-applicable	not-applicable	not-applicable	1	0	not-applicable	not-applicable	not-applicable	wt	AAACAAGATTGCGCTAACTTCAGGACTGGC	0.134585	-0.316158
SC	CTL	F13	A	GCCAAGGAAACCATATACATCATGTTAAGGTTTTTCGACGTTTGTTTTCATCACATCAACCAAGGCTGTGTCTCC	AKETIYIMLRFFDVCFHHINQGCVS	0	0	0	not-applicable	not-applicable	not-applicable	1	0	not-applicable	not-applicable	not-applicable	wt	AAACAAGATTGCGCTAACTTCAGGACTGTA	-0.0911989	0.0830082
SC	CTL	F13	A	GCCAAGGAAACCATATACATCATGTTAAGGTTTTTCGACGTTTGTTTTCATCACATCAACCAAGGCTGTGTCTCC	AKETIYIMLRFFDVCFHHINQGCVS	0	0	0	not-applicable	not-applicable	not-applicable	1	0	not-applicable	not-applicable	not-applicable	wt	AAACAAGATTGCGCTCACTTCAGGACTGGG	-0.319983	0.0224568
SC	CTL	F13	A	GCCAAGGAAACCATATACATCATGTTAAGGTTTTTCGACGTTTGTTTTCATCACATCAACCAAGGCTGTGTCTCC	AKETIYIMLRFFDVCFHHINQGCVS	0	0	0	not-applicable	not-applicable	not-applicable	1	0	not-applicable	not-applicable	not-applicable	wt	AAACAAGATTGCGCTTACTTCAGGACTGCC	0.116714	-0.17156
SC	CTL	F13	A	GCCAAGGAAACCATATACATCATGTTAAGGTTTTTCGACGTTTGTTTTCATCACATCAACCAAGGCTGTGTCTCC	AKETIYIMLRFFDVCFHHINQGCVS	0	0	0	not-applicable	not-applicable	not-applicable	1	0	not-applicable	not-applicable	not-applicable	wt	AAACCATTCACCAGTCAGATGATGGCGAGC	0.0493252	0.0729459
SC	CTL	F13	A	GCCAAGGAAACCATATACATCATGTTAAGGTTTTTCGACGTTTGTTTTCATCACATCAACCAAGGCTGTGTCTCC	AKETIYIMLRFFDVCFHHINQGCVS	0	0	0	not-applicable	not-applicable	not-applicable	1	0	not-applicable	not-applicable	not-applicable	wt	AAACTACTTGACGCCAGTCACTCATCGTAC	-0.0363656	-0.0230556
SC	CTL	F13	A	GCCAAGGAAACCATATACATCATGTTAAGGTTTTTCGACGTTTGTTTTCATCACATCAACCAAGGCTGTGTCTCC	AKETIYIMLRFFDVCFHHINQGCVS	0	0	0	not-applicable	not-applicable	not-applicable	1	0	not-applicable	not-applicable	not-applicable	wt	AAAGTAGGCTGTAGGGGTGGACCTTCTAAT	0.0595036	0.0448054
SC	CTL	F13	A	GCCAAGGAAACCATATACATCATGTTAAGGTTTTTCGACGTTTGTTTTCATCACATCAACCAAGGCTGTGTCTCC	AKETIYIMLRFFDVCFHHINQGCVS	0	0	0	not-applicable	not-applicable	not-applicable	1	0	not-applicable	not-applicable	not-applicable	wt	AACAACGGACTCATCTACATTAGGCCGTTC	-0.0075942	0.0749524
SC	CTL	F13	A	GCCAAGGAAACCATATACATCATGTTAAGGTTTTTCGACGTTTGTTTTCATCACATCAACCAAGGCTGTGTCTCC	AKETIYIMLRFFDVCFHHINQGCVS	0	0	0	not-applicable	not-applicable	not-applicable	1	0	not-applicable	not-applicable	not-applicable	wt	AACAACGGACTCATGAACATTAGGCCGTTT	0.0244333	-0.126662
SC	CTL	F13	A	GCCAAGGAAACCATATACATCATGTTAAGGTTTTTCGACGTTTGTTTTCATCACATCAACCAAGGCTGTGTCTCC	AKETIYIMLRFFDVCFHHINQGCVS	0	0	0	not-applicable	not-applicable	not-applicable	1	0	not-applicable	not-applicable	not-applicable	wt	AACAACGGACTCATTTACATTAGGCCGTCT	0.194455	-0.130899
SC	CTL	F13	A	GCCAAGGAAACCATATACATCATGTTAAGGTTTTTCGACGTTTGTTTTCATCACATCAACCAAGGCTGTGTCTCC	AKETIYIMLRFFDVCFHHINQGCVS	0	0	0	not-applicable	not-applicable	not-applicable	1	0	not-applicable	not-applicable	not-applicable	wt	AACACTTCCGGTTATCTAGTCGGTCAACAG	-0.228121	-0.00630506
SC	CTL	F13	A	GCCAAGGAAACCATATACATCATGTTAAGGTTTTTCGACGTTTGTTTTCATCACATCAACCAAGGCTGTGTCTCC	AKETIYIMLRFFDVCFHHINQGCVS	0	0	0	not-applicable	not-applicable	not-applicable	1	0	not-applicable	not-applicable	not-applicable	wt	AACACTTCCGGTTATTTAGTCGGTCAACGT	-0.0716331	-0.168246
SC	CTL	F13	A	GCCAAGGAAACCATATACATCATGTTAAGGTTTTTCGACGTTTGTTTTCATCACATCAACCAAGGCTGTGTCTCC	AKETIYIMLRFFDVCFHHINQGCVS	0	0	0	not-applicable	not-applicable	not-applicable	1	0	not-applicable	not-applicable	not-applicable	wt	AACAGCACACTAGTCCCTTACAGCGGTACC	0.122451	0.370485
SC	CTL	F13	A	GCCAAGGAAACCATATACATCATGTTAAGGTTTTTCGACGTTTGTTTTCATCACATCAACCAAGGCTGTGTCTCC	AKETIYIMLRFFDVCFHHINQGCVS	0	0	0	not-applicable	not-applicable	not-applicable	1	0	not-applicable	not-applicable	not-applicable	wt	AACAGCACACTAGTCCCTTACAGCGGTAGG	-0.0956601	0.153029
SC	CTL	F13	A	GCCAAGGAAACCATATACATCATGTTAAGGTTTTTCGACGTTTGTTTTCATCACATCAACCAAGGCTGTGTCTCC	AKETIYIMLRFFDVCFHHINQGCVS	0	0	0	not-applicable	not-applicable	not-applicable	1	0	not-applicable	not-applicable	not-applicable	wt	AACGTACGATTGTCACACCGCATGGTATTT	-0.0440505	0.00430086
SC	CTL	F13	A	GCCAAGGAAACCATATACATCATGTTAAGGTTTTTCGACGTTTGTTTTCATCACATCAACCAAGGCTGTGTCTCC	AKETIYIMLRFFDVCFHHINQGCVS	0	0	0	not-applicable	not-applicable	not-applicable	1	0	not-applicable	not-applicable	not-applicable	wt	AACGTTACTGTCTCATTACGCCTAGTTCGC	-0.105134	-0.0522365
SC	CTL	F13	A	GCCAAGGAAACCATATACATCATGTTAAGGTTTTTCGACGTTTGTTTTCATCACATCAACCAAGGCTGTGTCTCC	AKETIYIMLRFFDVCFHHINQGCVS	0	0	0	not-applicable	not-applicable	not-applicable	1	0	not-applicable	not-applicable	not-applicable	wt	AACGTTACTGTCTCGGTACGCCTAGTTCAT	-0.484831	0.118753
SC	CTL	F13	A	GCCAAGGAAACCATATACATCATGTTAAGGTTTTTCGACGTTTGTTTTCATCACATCAACCAAGGCTGTGTCTCC	AKETIYIMLRFFDVCFHHINQGCVS	0	0	0	not-applicable	not-applicable	not-applicable	1	0	not-applicable	not-applicable	not-applicable	wt	AACTGGAGCGTTATATTGCTGTTGGTCACT	-0.0339831	-0.130899
SC	CTL	F13	A	GCCAAGGAAACCATATACATCATGTTAAGGTTTTTCGACGTTTGTTTTCATCACATCAACCAAGGCTGTGTCTCC	AKETIYIMLRFFDVCFHHINQGCVS	0	0	0	not-applicable	not-applicable	not-applicable	1	0	not-applicable	not-applicable	not-applicable	wt	AAGCAATCCTGTAGCCGCCTTCTGTACTTC	0.129079	-0.0148898
SC	CTL	F13	A	GCCAAGGAAACCATATACATCATGTTAAGGTTTTTCGACGTTTGTTTTCATCACATCAACCAAGGCTGTGTCTCC	AKETIYIMLRFFDVCFHHINQGCVS	0	0	0	not-applicable	not-applicable	not-applicable	1	0	not-applicable	not-applicable	not-applicable	wt	AAGCCTCATTGACTAAGTGCGTATAACGCT	-0.0132715	0.160815
SC	CTL	F13	A	GCCAAGGAAACCATATACATCATGTTAAGGTTTTTCGACGTTTGTTTTCATCACATCAACCAAGGCTGTGTCTCC	AKETIYIMLRFFDVCFHHINQGCVS	0	0	0	not-applicable	not-applicable	not-applicable	1	0	not-applicable	not-applicable	not-applicable	wt	AAGCCTCATTGACTTAGTGCGTATAACGGT	0.0236656	-0.0454043
SC	CTL	F13	A	GCCAAGGAAACCATATACATCATGTTAAGGTTTTTCGACGTTTGTTTTCATCACATCAACCAAGGCTGTGTCTCC	AKETIYIMLRFFDVCFHHINQGCVS	0	0	0	not-applicable	not-applicable	not-applicable	1	0	not-applicable	not-applicable	not-applicable	wt	AAGCGATCTTATCGAAGTTCCATGTCCAGT	0.0308053	0.118753
SC	CTL	F13	A	GCCAAGGAAACCATATACATCATGTTAAGGTTTTTCGACGTTTGTTTTCATCACATCAACCAAGGCTGTGTCTCC	AKETIYIMLRFFDVCFHHINQGCVS	0	0	0	not-applicable	not-applicable	not-applicable	1	0	not-applicable	not-applicable	not-applicable	wt	AAGCGCCTATAACAAACGTGATTGCTGATT	-0.101742	-0.0882388
SC	CTL	F13	A	GCCAAGGAAACCATATACATCATGTTAAGGTTTTTCGACGTTTGTTTTCATCACATCAACCAAGGCTGTGTCTCC	AKETIYIMLRFFDVCFHHINQGCVS	0	0	0	not-applicable	not-applicable	not-applicable	1	0	not-applicable	not-applicable	not-applicable	wt	AAGCGCCTATAACATTCGTGATTGCTGAAA	0.0849882	-0.103699
SC	CTL	F13	A	GCCAAGGAAACCATATACATCATGTTAAGGTTTTTCGACGTTTGTTTTCATCACATCAACCAAGGCTGTGTCTCC	AKETIYIMLRFFDVCFHHINQGCVS	0	0	0	not-applicable	not-applicable	not-applicable	1	0	not-applicable	not-applicable	not-applicable	wt	AAGCTTAGCTAGAGCATGATCGGTCCTACG	-0.0451748	0.201177
SC	CTL	F13	A	GCCAAGGAAACCATATACATCATGTTAAGGTTTTTCGACGTTTGTTTTCATCACATCAACCAAGGCTGTGTCTCC	AKETIYIMLRFFDVCFHHINQGCVS	0	0	0	not-applicable	not-applicable	not-applicable	1	0	not-applicable	not-applicable	not-applicable	wt	AAGTAGTCTGTGACCCTAGGATGCCACAGT	-0.00611114	-0.117851
SC	CTL	F13	A	GCCAAGGAAACCATATACATCATGTTAAGGTTTTTCGACGTTTGTTTTCATCACATCAACCAAGGCTGTGTCTCC	AKETIYIMLRFFDVCFHHINQGCVS	0	0	0	not-applicable	not-applicable	not-applicable	1	0	not-applicable	not-applicable	not-applicable	wt	AAGTAGTCTGTGACCGTAGGATGCCACATC	0.0693605	0.101119
SC	CTL	F13	A	GCCAAGGAAACCATATACATCATGTTAAGGTTTTTCGACGTTTGTTTTCATCACATCAACCAAGGCTGTGTCTCC	AKETIYIMLRFFDVCFHHINQGCVS	0	0	0	not-applicable	not-applicable	not-applicable	1	0	not-applicable	not-applicable	not-applicable	wt	AATACCTTGACACGTCCAACGGATGTCTGC	-0.157468	-0.113265
SC	CTL	F13	A	GCCAAGGAAACCATATACATCATGTTAAGGTTTTTCGACGTTTGTTTTCATCACATCAACCAAGGCTGTGTCTCC	AKETIYIMLRFFDVCFHHINQGCVS	0	0	0	not-applicable	not-applicable	not-applicable	1	0	not-applicable	not-applicable	not-applicable	wt	AATACCTTGACACGTTCAACGGATGTCTTT	-0.121228	-0.117851
SC	CTL	F13	A	GCCAAGGAAACCATATACATCATGTTAAGGTTTTTCGACGTTTGTTTTCATCACATCAACCAAGGCTGTGTCTCC	AKETIYIMLRFFDVCFHHINQGCVS	0	0	0	not-applicable	not-applicable	not-applicable	1	0	not-applicable	not-applicable	not-applicable	wt	AATACGAGTCGGATAGAGAGGAGAGACATG	-0.191308	0.0224568
SC	CTL	F13	A	GCCAAGGAAACCATATACATCATGTTAAGGTTTTTCGACGTTTGTTTTCATCACATCAACCAAGGCTGTGTCTCC	AKETIYIMLRFFDVCFHHINQGCVS	0	0	0	not-applicable	not-applicable	not-applicable	1	0	not-applicable	not-applicable	not-applicable	wt	ACACAAGATTGCGCGCACTTCAGGACTGTA	0.0367816	-0.272109
SC	CTL	F13	A	GCCAAGGAAACCATATACATCATGTTAAGGTTTTTCGACGTTTGTTTTCATCACATCAACCAAGGCTGTGTCTCC	AKETIYIMLRFFDVCFHHINQGCVS	0	0	0	not-applicable	not-applicable	not-applicable	1	0	not-applicable	not-applicable	not-applicable	wt	ACACCATTCACCAGAAAGATGATGGCGATG	-0.0154858	0.031409
SC	CTL	F13	A	GCCAAGGAAACCATATACATCATGTTAAGGTTTTTCGACGTTTGTTTTCATCACATCAACCAAGGCTGTGTCTCC	AKETIYIMLRFFDVCFHHINQGCVS	0	0	0	not-applicable	not-applicable	not-applicable	1	0	not-applicable	not-applicable	not-applicable	wt	ACCAACGGACTCATGGACATTAGGCCGTAC	-0.309683	0.0224568
SC	CTL	F13	A	GCCAAGGAAACCATATACATCATGTTAAGGTTTTTCGACGTTTGTTTTCATCACATCAACCAAGGCTGTGTCTCC	AKETIYIMLRFFDVCFHHINQGCVS	0	0	0	not-applicable	not-applicable	not-applicable	1	0	not-applicable	not-applicable	not-applicable	wt	ACCACTTGCCATGACTCTAATGTGGCCTTA	0.0111823	-0.0436517
SC	CTL	F13	A	GCCAAGGAAACCATATACATCATGTTAAGGTTTTTCGACGTTTGTTTTCATCACATCAACCAAGGCTGTGTCTCC	AKETIYIMLRFFDVCFHHINQGCVS	0	0	0	not-applicable	not-applicable	not-applicable	1	0	not-applicable	not-applicable	not-applicable	wt	ACCAGCACACTAGTCTCTTACAGCGGTATG	-0.0834105	0.0377821
SC	CTL	F13	A	GCCAAGGAAACCATATACATCATGTTAAGGTTTTTCGACGTTTGTTTTCATCACATCAACCAAGGCTGTGTCTCC	AKETIYIMLRFFDVCFHHINQGCVS	0	0	0	not-applicable	not-applicable	not-applicable	1	0	not-applicable	not-applicable	not-applicable	wt	ACCGTACGATTGTCATACCGCATGGTATCG	0.000613428	-0.257055
SC	CTL	F13	A	GCCAAGGAAACCATATACATCATGTTAAGGTTTTTCGACGTTTGTTTTCATCACATCAACCAAGGCTGTGTCTCC	AKETIYIMLRFFDVCFHHINQGCVS	0	0	0	not-applicable	not-applicable	not-applicable	1	0	not-applicable	not-applicable	not-applicable	wt	ACCGTACGATTGTCTTACCGCATGGTATTG	0.0249412	0.0408672
SC	CTL	F13	A	GCCAAGGAAACCATATACATCATGTTAAGGTTTTTCGACGTTTGTTTTCATCACATCAACCAAGGCTGTGTCTCC	AKETIYIMLRFFDVCFHHINQGCVS	0	0	0	not-applicable	not-applicable	not-applicable	1	0	not-applicable	not-applicable	not-applicable	wt	ACCTGGAGCGTTATTGTGCTGTTGGTCACG	-0.104035	0.206327
SC	CTL	F13	A	GCCAAGGAAACCATATACATCATGTTAAGGTTTTTCGACGTTTGTTTTCATCACATCAACCAAGGCTGTGTCTCC	AKETIYIMLRFFDVCFHHINQGCVS	0	0	0	not-applicable	not-applicable	not-applicable	1	0	not-applicable	not-applicable	not-applicable	wt	ACGCAATCCTGTAGCTGCCTTCTGTACTCC	-0.143222	0.145589
SC	CTL	F13	A	GCCAAGGAAACCATATACATCATGTTAAGGTTTTTCGACGTTTGTTTTCATCACATCAACCAAGGCTGTGTCTCC	AKETIYIMLRFFDVCFHHINQGCVS	0	0	0	not-applicable	not-applicable	not-applicable	1	0	not-applicable	not-applicable	not-applicable	wt	ACGCAATCCTGTAGTCGCCTTCTGTACTGG	0.0446436	0.0400906
SC	CTL	F13	A	GCCAAGGAAACCATATACATCATGTTAAGGTTTTTCGACGTTTGTTTTCATCACATCAACCAAGGCTGTGTCTCC	AKETIYIMLRFFDVCFHHINQGCVS	0	0	0	not-applicable	not-applicable	not-applicable	1	0	not-applicable	not-applicable	not-applicable	wt	ACGCAATCCTGTAGTGGCCTTCTGTACTTT	-0.148994	-0.00630506
SC	CTL	F13	A	GCCAAGGAAACCATATACATCATGTTAAGGTTTTTCGACGTTTGTTTTCATCACATCAACCAAGGCTGTGTCTCC	AKETIYIMLRFFDVCFHHINQGCVS	0	0	0	not-applicable	not-applicable	not-applicable	1	0	not-applicable	not-applicable	not-applicable	wt	ACGCCTCATTGACTAAGTGCGTATAACGTG	0.029853	0.107952
SC	CTL	F13	A	GCCAAGGAAACCATATACATCATGTTAAGGTTTTTCGACGTTTGTTTTCATCACATCAACCAAGGCTGTGTCTCC	AKETIYIMLRFFDVCFHHINQGCVS	0	0	0	not-applicable	not-applicable	not-applicable	1	0	not-applicable	not-applicable	not-applicable	wt	ACGCGATCTTATCGCAGTTCCATGTCCATT	-0.139564	-0.0712038
SC	CTL	F13	A	GCCAAGGAAACCATATACATCATGTTAAGGTTTTTCGACGTTTGTTTTCATCACATCAACCAAGGCTGTGTCTCC	AKETIYIMLRFFDVCFHHINQGCVS	0	0	0	not-applicable	not-applicable	not-applicable	1	0	not-applicable	not-applicable	not-applicable	wt	ACGCGCCTATAACAGGCGTGATTGCTGAAC	0.0376132	-0.217229
SC	CTL	F13	A	GCCAAGGAAACCATATACATCATGTTAAGGTTTTTCGACGTTTGTTTTCATCACATCAACCAAGGCTGTGTCTCC	AKETIYIMLRFFDVCFHHINQGCVS	0	0	0	not-applicable	not-applicable	not-applicable	1	0	not-applicable	not-applicable	not-applicable	wt	ACGCGCCTATAACAGTCGTGATTGCTGAGC	-0.00500605	0.138466
SC	CTL	F13	A	GCCAAGGAAACCATATACATCATGTTAAGGTTTTTCGACGTTTGTTTTCATCACATCAACCAAGGCTGTGTCTCC	AKETIYIMLRFFDVCFHHINQGCVS	0	0	0	not-applicable	not-applicable	not-applicable	1	0	not-applicable	not-applicable	not-applicable	wt	ACTACCTTGACACGATCAACGGATGTCTAG	0.0667352	0.168981
SC	CTL	F13	A	GCCAAGGAAACCATATACATCATGTTAAGGTTTTTCGACGTTTGTTTTCATCACATCAACCAAGGCTGTGTCTCC	AKETIYIMLRFFDVCFHHINQGCVS	0	0	0	not-applicable	not-applicable	not-applicable	1	0	not-applicable	not-applicable	not-applicable	wt	ACTACCTTGACACGCACAACGGATGTCTCG	-0.0784457	-0.0588007
SC	CTL	F13	A	GCCAAGGAAACCATATACATCATGTTAAGGTTTTTCGACGTTTGTTTTCATCACATCAACCAAGGCTGTGTCTCC	AKETIYIMLRFFDVCFHHINQGCVS	0	0	0	not-applicable	not-applicable	not-applicable	1	0	not-applicable	not-applicable	not-applicable	wt	AGACAAGATTGCGCCAACTTCAGGACTGGC	-0.00555077	-0.19876
SC	CTL	F13	A	GCCAAGGAAACCATATACATCATGTTAAGGTTTTTCGACGTTTGTTTTCATCACATCAACCAAGGCTGTGTCTCC	AKETIYIMLRFFDVCFHHINQGCVS	0	0	0	not-applicable	not-applicable	not-applicable	1	0	not-applicable	not-applicable	not-applicable	wt	AGACAAGATTGCGCGAACTTCAGGACTGGT	-0.225956	-0.117851
SC	CTL	F13	A	GCCAAGGAAACCATATACATCATGTTAAGGTTTTTCGACGTTTGTTTTCATCACATCAACCAAGGCTGTGTCTCC	AKETIYIMLRFFDVCFHHINQGCVS	0	0	0	not-applicable	not-applicable	not-applicable	1	0	not-applicable	not-applicable	not-applicable	wt	AGACTACTTGACGCAGGTCACTCATCGTGC	0.00419679	0.180528
SC	CTL	F13	A	GCCAAGGAAACCATATACATCATGTTAAGGTTTTTCGACGTTTGTTTTCATCACATCAACCAAGGCTGTGTCTCC	AKETIYIMLRFFDVCFHHINQGCVS	0	0	0	not-applicable	not-applicable	not-applicable	1	0	not-applicable	not-applicable	not-applicable	wt	AGACTACTTGACGCCCGTCACTCATCGTTT	-0.0725721	0.110686
SC	CTL	F13	A	GCCAAGGAAACCATATACATCATGTTAAGGTTTTTCGACGTTTGTTTTCATCACATCAACCAAGGCTGTGTCTCC	AKETIYIMLRFFDVCFHHINQGCVS	0	0	0	not-applicable	not-applicable	not-applicable	1	0	not-applicable	not-applicable	not-applicable	wt	AGACTACTTGACGCGGGTCACTCATCGTGT	0.182849	0.219942
SC	CTL	F13	A	GCCAAGGAAACCATATACATCATGTTAAGGTTTTTCGACGTTTGTTTTCATCACATCAACCAAGGCTGTGTCTCC	AKETIYIMLRFFDVCFHHINQGCVS	0	0	0	not-applicable	not-applicable	not-applicable	1	0	not-applicable	not-applicable	not-applicable	wt	AGACTACTTGACGCGTGTCACTCATCGTTA	0.0297479	0.0074588
SC	CTL	F13	A	GCCAAGGAAACCATATACATCATGTTAAGGTTTTTCGACGTTTGTTTTCATCACATCAACCAAGGCTGTGTCTCC	AKETIYIMLRFFDVCFHHINQGCVS	0	0	0	not-applicable	not-applicable	not-applicable	1	0	not-applicable	not-applicable	not-applicable	wt	AGAGGAGATACCGTATTAGACCTCTAGCAG	-0.0467726	-0.139065
SC	CTL	F13	A	GCCAAGGAAACCATATACATCATGTTAAGGTTTTTCGACGTTTGTTTTCATCACATCAACCAAGGCTGTGTCTCC	AKETIYIMLRFFDVCFHHINQGCVS	0	0	0	not-applicable	not-applicable	not-applicable	1	0	not-applicable	not-applicable	not-applicable	wt	AGAGTAGGCTGTAGTAGTGGACCTTCTAGT	0.00642434	0.133316
SC	CTL	F13	A	GCCAAGGAAACCATATACATCATGTTAAGGTTTTTCGACGTTTGTTTTCATCACATCAACCAAGGCTGTGTCTCC	AKETIYIMLRFFDVCFHHINQGCVS	0	0	0	not-applicable	not-applicable	not-applicable	1	0	not-applicable	not-applicable	not-applicable	wt	AGCAACGGACTCATTGACATTAGGCCGTAT	-0.0526972	0.118753
SC	CTL	F13	A	GCCAAGGAAACCATATACATCATGTTAAGGTTTTTCGACGTTTGTTTTCATCACATCAACCAAGGCTGTGTCTCC	AKETIYIMLRFFDVCFHHINQGCVS	0	0	0	not-applicable	not-applicable	not-applicable	1	0	not-applicable	not-applicable	not-applicable	wt	AGCACTTGCCATGACACTAATGTGGCCTGA	0.0993566	0.0488386
SC	CTL	F13	A	GCCAAGGAAACCATATACATCATGTTAAGGTTTTTCGACGTTTGTTTTCATCACATCAACCAAGGCTGTGTCTCC	AKETIYIMLRFFDVCFHHINQGCVS	0	0	0	not-applicable	not-applicable	not-applicable	1	0	not-applicable	not-applicable	not-applicable	wt	AGCACTTGCCATGACCCTAATGTGGCCTGA	-0.0553705	-0.0308415
SC	CTL	F13	A	GCCAAGGAAACCATATACATCATGTTAAGGTTTTTCGACGTTTGTTTTCATCACATCAACCAAGGCTGTGTCTCC	AKETIYIMLRFFDVCFHHINQGCVS	0	0	0	not-applicable	not-applicable	not-applicable	1	0	not-applicable	not-applicable	not-applicable	wt	AGCATATCCGAGTCGGTATGCTCCTCTCCG	-0.167521	0.289227
SC	CTL	F13	A	GCCAAGGAAACCATATACATCATGTTAAGGTTTTTCGACGTTTGTTTTCATCACATCAACCAAGGCTGTGTCTCC	AKETIYIMLRFFDVCFHHINQGCVS	0	0	0	not-applicable	not-applicable	not-applicable	1	0	not-applicable	not-applicable	not-applicable	wt	AGCGTACGATTGTCCCACCGCATGGTATTA	0.175957	0.0851678
SC	CTL	F13	A	GCCAAGGAAACCATATACATCATGTTAAGGTTTTTCGACGTTTGTTTTCATCACATCAACCAAGGCTGTGTCTCC	AKETIYIMLRFFDVCFHHINQGCVS	0	0	0	not-applicable	not-applicable	not-applicable	1	0	not-applicable	not-applicable	not-applicable	wt	AGCGTACGATTGTCGGACCGCATGGTATCC	-0.0182676	0.118753
SC	CTL	F13	A	GCCAAGGAAACCATATACATCATGTTAAGGTTTTTCGACGTTTGTTTTCATCACATCAACCAAGGCTGTGTCTCC	AKETIYIMLRFFDVCFHHINQGCVS	0	0	0	not-applicable	not-applicable	not-applicable	1	0	not-applicable	not-applicable	not-applicable	wt	AGCGTACGATTGTCTAACCGCATGGTATCG	-0.000143029	0.0332584
SC	CTL	F13	A	GCCAAGGAAACCATATACATCATGTTAAGGTTTTTCGACGTTTGTTTTCATCACATCAACCAAGGCTGTGTCTCC	AKETIYIMLRFFDVCFHHINQGCVS	0	0	0	not-applicable	not-applicable	not-applicable	1	0	not-applicable	not-applicable	not-applicable	wt	AGCGTACGATTGTCTTACCGCATGGTATAC	0.0759027	-0.00630506
SC	CTL	F13	A	GCCAAGGAAACCATATACATCATGTTAAGGTTTTTCGACGTTTGTTTTCATCACATCAACCAAGGCTGTGTCTCC	AKETIYIMLRFFDVCFHHINQGCVS	0	0	0	not-applicable	not-applicable	not-applicable	1	0	not-applicable	not-applicable	not-applicable	wt	AGCGTTACTGTCTCATTACGCCTAGTTCGG	0.0467941	0.076279
SC	CTL	F13	A	GCCAAGGAAACCATATACATCATGTTAAGGTTTTTCGACGTTTGTTTTCATCACATCAACCAAGGCTGTGTCTCC	AKETIYIMLRFFDVCFHHINQGCVS	0	0	0	not-applicable	not-applicable	not-applicable	1	0	not-applicable	not-applicable	not-applicable	wt	AGCGTTACTGTCTCGTTACGCCTAGTTCAT	-0.0926464	-0.229275
SC	CTL	F13	A	GCCAAGGAAACCATATACATCATGTTAAGGTTTTTCGACGTTTGTTTTCATCACATCAACCAAGGCTGTGTCTCC	AKETIYIMLRFFDVCFHHINQGCVS	0	0	0	not-applicable	not-applicable	not-applicable	1	0	not-applicable	not-applicable	not-applicable	wt	AGCTGGAGCGTTATTATGCTGTTGGTCATT	0.155431	-0.15789
SC	CTL	F13	A	GCCAAGGAAACCATATACATCATGTTAAGGTTTTTCGACGTTTGTTTTCATCACATCAACCAAGGCTGTGTCTCC	AKETIYIMLRFFDVCFHHINQGCVS	0	0	0	not-applicable	not-applicable	not-applicable	1	0	not-applicable	not-applicable	not-applicable	wt	AGGCAATCCTGTAGAAGCCTTCTGTACTCT	-0.0958043	-0.181126
SC	CTL	F13	A	GCCAAGGAAACCATATACATCATGTTAAGGTTTTTCGACGTTTGTTTTCATCACATCAACCAAGGCTGTGTCTCC	AKETIYIMLRFFDVCFHHINQGCVS	0	0	0	not-applicable	not-applicable	not-applicable	1	0	not-applicable	not-applicable	not-applicable	wt	AGGCAATCCTGTAGACGCCTTCTGTACTAT	0.0246633	0.050009
SC	CTL	F13	A	GCCAAGGAAACCATATACATCATGTTAAGGTTTTTCGACGTTTGTTTTCATCACATCAACCAAGGCTGTGTCTCC	AKETIYIMLRFFDVCFHHINQGCVS	0	0	0	not-applicable	not-applicable	not-applicable	1	0	not-applicable	not-applicable	not-applicable	wt	AGGCAATCCTGTAGTAGCCTTCTGTACTGA	-0.00286444	-0.00630506
SC	CTL	F13	A	GCCAAGGAAACCATATACATCATGTTAAGGTTTTTCGACGTTTGTTTTCATCACATCAACCAAGGCTGTGTCTCC	AKETIYIMLRFFDVCFHHINQGCVS	0	0	0	not-applicable	not-applicable	not-applicable	1	0	not-applicable	not-applicable	not-applicable	wt	AGGCCTCATTGACTCGGTGCGTATAACGTG	0.0440173	0.0135455
SC	CTL	F13	A	GCCAAGGAAACCATATACATCATGTTAAGGTTTTTCGACGTTTGTTTTCATCACATCAACCAAGGCTGTGTCTCC	AKETIYIMLRFFDVCFHHINQGCVS	0	0	0	not-applicable	not-applicable	not-applicable	1	0	not-applicable	not-applicable	not-applicable	wt	AGGCCTCATTGACTTGGTGCGTATAACGCA	-0.132662	-0.0935525
SC	CTL	F13	A	GCCAAGGAAACCATATACATCATGTTAAGGTTTTTCGACGTTTGTTTTCATCACATCAACCAAGGCTGTGTCTCC	AKETIYIMLRFFDVCFHHINQGCVS	0	0	0	not-applicable	not-applicable	not-applicable	1	0	not-applicable	not-applicable	not-applicable	wt	AGGCCTCATTGACTTTGTGCGTATAACGAT	0.254683	0.0332584
SC	CTL	F13	A	GCCAAGGAAACCATATACATCATGTTAAGGTTTTTCGACGTTTGTTTTCATCACATCAACCAAGGCTGTGTCTCC	AKETIYIMLRFFDVCFHHINQGCVS	0	0	0	not-applicable	not-applicable	not-applicable	1	0	not-applicable	not-applicable	not-applicable	wt	AGGCGATCTTATCGCTGTTCCATGTCCACA	-0.552002	0.186614
SC	CTL	F13	A	GCCAAGGAAACCATATACATCATGTTAAGGTTTTTCGACGTTTGTTTTCATCACATCAACCAAGGCTGTGTCTCC	AKETIYIMLRFFDVCFHHINQGCVS	0	0	0	not-applicable	not-applicable	not-applicable	1	0	not-applicable	not-applicable	not-applicable	wt	AGGCGATCTTATCGTTGTTCCATGTCCAAG	0.103015	0.0572086
SC	CTL	F13	A	GCCAAGGAAACCATATACATCATGTTAAGGTTTTTCGACGTTTGTTTTCATCACATCAACCAAGGCTGTGTCTCC	AKETIYIMLRFFDVCFHHINQGCVS	0	0	0	not-applicable	not-applicable	not-applicable	1	0	not-applicable	not-applicable	not-applicable	wt	AGGCTTAGCTAGAGAATGATCGGTCCTAAC	-0.0215956	-0.00630506
SC	CTL	F13	A	GCCAAGGAAACCATATACATCATGTTAAGGTTTTTCGACGTTTGTTTTCATCACATCAACCAAGGCTGTGTCTCC	AKETIYIMLRFFDVCFHHINQGCVS	0	0	0	not-applicable	not-applicable	not-applicable	1	0	not-applicable	not-applicable	not-applicable	wt	AGGCTTAGCTAGAGGATGATCGGTCCTACG	0.0680902	0.0851678
SC	CTL	F13	A	GCCAAGGAAACCATATACATCATGTTAAGGTTTTTCGACGTTTGTTTTCATCACATCAACCAAGGCTGTGTCTCC	AKETIYIMLRFFDVCFHHINQGCVS	0	0	0	not-applicable	not-applicable	not-applicable	1	0	not-applicable	not-applicable	not-applicable	wt	AGGCTTAGCTAGAGTATGATCGGTCCTATG	-0.467879	0.160815
SC	CTL	F13	A	GCCAAGGAAACCATATACATCATGTTAAGGTTTTTCGACGTTTGTTTTCATCACATCAACCAAGGCTGTGTCTCC	AKETIYIMLRFFDVCFHHINQGCVS	0	0	0	not-applicable	not-applicable	not-applicable	1	0	not-applicable	not-applicable	not-applicable	wt	AGTACCTTGACACGGACAACGGATGTCTGC	-0.0235541	-0.0440037
SC	CTL	F13	A	GCCAAGGAAACCATATACATCATGTTAAGGTTTTTCGACGTTTGTTTTCATCACATCAACCAAGGCTGTGTCTCC	AKETIYIMLRFFDVCFHHINQGCVS	0	0	0	not-applicable	not-applicable	not-applicable	1	0	not-applicable	not-applicable	not-applicable	wt	AGTACGAGTCGGATGTAGAGGAGAGACAAA	-0.164449	-0.0671707
SC	CTL	F13	A	GCCAAGGAAACCATATACATCATGTTAAGGTTTTTCGACGTTTGTTTTCATCACATCAACCAAGGCTGTGTCTCC	AKETIYIMLRFFDVCFHHINQGCVS	0	0	0	not-applicable	not-applicable	not-applicable	1	0	not-applicable	not-applicable	not-applicable	wt	AGTGGAGCGAACATTCGCCTGCGTTATAGG	-0.158986	0.0604585
SC	CTL	F13	A	GCCAAGGAAACCATATACATCATGTTAAGGTTTTTCGACGTTTGTTTTCATCACATCAACCAAGGCTGTGTCTCC	AKETIYIMLRFFDVCFHHINQGCVS	0	0	0	not-applicable	not-applicable	not-applicable	1	0	not-applicable	not-applicable	not-applicable	wt	AGTGGAGTCCAAGAGGCGAACTAGGAACCT	-0.0132715	0.0851678
SC	CTL	F13	A	GCCAAGGAAACCATATACATCATGTTAAGGTTTTTCGACGTTTGTTTTCATCACATCAACCAAGGCTGTGTCTCC	AKETIYIMLRFFDVCFHHINQGCVS	0	0	0	not-applicable	not-applicable	not-applicable	1	0	not-applicable	not-applicable	not-applicable	wt	AGTGGAGTCCAAGAGTCGAACTAGGAACGC	0.0477574	0.0332584
SC	CTL	F13	A	GCCAAGGAAACCATATACATCATGTTAAGGTTTTTCGACGTTTGTTTTCATCACATCAACCAAGGCTGTGTCTCC	AKETIYIMLRFFDVCFHHINQGCVS	0	0	0	not-applicable	not-applicable	not-applicable	1	0	not-applicable	not-applicable	not-applicable	wt	ATACCATTCACCAGAGAGATGATGGCGAGG	-0.170597	-0.0935525
SC	CTL	F13	A	GCCAAGGAAACCATATACATCATGTTAAGGTTTTTCGACGTTTGTTTTCATCACATCAACCAAGGCTGTGTCTCC	AKETIYIMLRFFDVCFHHINQGCVS	0	0	0	not-applicable	not-applicable	not-applicable	1	0	not-applicable	not-applicable	not-applicable	wt	ATACCATTCACCAGAGAGATGATGGCGATC	-0.000143029	-0.0148898
SC	CTL	F13	A	GCCAAGGAAACCATATACATCATGTTAAGGTTTTTCGACGTTTGTTTTCATCACATCAACCAAGGCTGTGTCTCC	AKETIYIMLRFFDVCFHHINQGCVS	0	0	0	not-applicable	not-applicable	not-applicable	1	0	not-applicable	not-applicable	not-applicable	wt	ATACCATTCACCAGGTAGATGATGGCGATA	0.00722875	0.0194945
SC	CTL	F13	A	GCCAAGGAAACCATATACATCATGTTAAGGTTTTTCGACGTTTGTTTTCATCACATCAACCAAGGCTGTGTCTCC	AKETIYIMLRFFDVCFHHINQGCVS	0	0	0	not-applicable	not-applicable	not-applicable	1	0	not-applicable	not-applicable	not-applicable	wt	ATACTACTTGACGCCTGTCACTCATCGTTG	-0.0721929	-0.00630506
SC	CTL	F13	A	GCCAAGGAAACCATATACATCATGTTAAGGTTTTTCGACGTTTGTTTTCATCACATCAACCAAGGCTGTGTCTCC	AKETIYIMLRFFDVCFHHINQGCVS	0	0	0	not-applicable	not-applicable	not-applicable	1	0	not-applicable	not-applicable	not-applicable	wt	ATACTACTTGACGCGTGTCACTCATCGTGG	0.146139	-0.0148898
SC	CTL	F13	A	GCCAAGGAAACCATATACATCATGTTAAGGTTTTTCGACGTTTGTTTTCATCACATCAACCAAGGCTGTGTCTCC	AKETIYIMLRFFDVCFHHINQGCVS	0	0	0	not-applicable	not-applicable	not-applicable	1	0	not-applicable	not-applicable	not-applicable	wt	ATAGGAGATACCGTCATAGACCTCTAGCGT	-0.0871205	0.159116
SC	CTL	F13	A	GCCAAGGAAACCATATACATCATGTTAAGGTTTTTCGACGTTTGTTTTCATCACATCAACCAAGGCTGTGTCTCC	AKETIYIMLRFFDVCFHHINQGCVS	0	0	0	not-applicable	not-applicable	not-applicable	1	0	not-applicable	not-applicable	not-applicable	wt	ATAGGAGATACCGTGGTAGACCTCTAGCCT	0.0577501	0.0851678
SC	CTL	F13	A	GCCAAGGAAACCATATACATCATGTTAAGGTTTTTCGACGTTTGTTTTCATCACATCAACCAAGGCTGTGTCTCC	AKETIYIMLRFFDVCFHHINQGCVS	0	0	0	not-applicable	not-applicable	not-applicable	1	0	not-applicable	not-applicable	not-applicable	wt	ATAGTAGGCTGTAGGCGTGGACCTTCTAGA	-0.018176	-0.0987026
SC	CTL	F13	A	GCCAAGGAAACCATATACATCATGTTAAGGTTTTTCGACGTTTGTTTTCATCACATCAACCAAGGCTGTGTCTCC	AKETIYIMLRFFDVCFHHINQGCVS	0	0	0	not-applicable	not-applicable	not-applicable	1	0	not-applicable	not-applicable	not-applicable	wt	ATAGTAGGCTGTAGTCGTGGACCTTCTAAA	0.124549	0.189743
SC	CTL	F13	A	GCCAAGGAAACCATATACATCATGTTAAGGTTTTTCGACGTTTGTTTTCATCACATCAACCAAGGCTGTGTCTCC	AKETIYIMLRFFDVCFHHINQGCVS	0	0	0	not-applicable	not-applicable	not-applicable	1	0	not-applicable	not-applicable	not-applicable	wt	ATAGTAGGCTGTAGTCGTGGACCTTCTATC	-0.0349283	-0.0691994
SC	CTL	F13	A	GCCAAGGAAACCATATACATCATGTTAAGGTTTTTCGACGTTTGTTTTCATCACATCAACCAAGGCTGTGTCTCC	AKETIYIMLRFFDVCFHHINQGCVS	0	0	0	not-applicable	not-applicable	not-applicable	1	0	not-applicable	not-applicable	not-applicable	wt	ATCAACGGACTCATAAACATTAGGCCGTGC	-0.0237561	-0.00556939
SC	CTL	F13	A	GCCAAGGAAACCATATACATCATGTTAAGGTTTTTCGACGTTTGTTTTCATCACATCAACCAAGGCTGTGTCTCC	AKETIYIMLRFFDVCFHHINQGCVS	0	0	0	not-applicable	not-applicable	not-applicable	1	0	not-applicable	not-applicable	not-applicable	wt	ATCAACGGACTCATCAACATTAGGCCGTAA	0.0142563	0.0929536
SC	CTL	F13	A	GCCAAGGAAACCATATACATCATGTTAAGGTTTTTCGACGTTTGTTTTCATCACATCAACCAAGGCTGTGTCTCC	AKETIYIMLRFFDVCFHHINQGCVS	0	0	0	not-applicable	not-applicable	not-applicable	1	0	not-applicable	not-applicable	not-applicable	wt	ATCAACGGACTCATCAACATTAGGCCGTGA	0.00212123	-0.103699
SC	CTL	F13	A	GCCAAGGAAACCATATACATCATGTTAAGGTTTTTCGACGTTTGTTTTCATCACATCAACCAAGGCTGTGTCTCC	AKETIYIMLRFFDVCFHHINQGCVS	0	0	0	not-applicable	not-applicable	not-applicable	1	0	not-applicable	not-applicable	not-applicable	wt	ATCAACGGACTCATCGACATTAGGCCGTGT	-0.0455369	0.114168
SC	CTL	F13	A	GCCAAGGAAACCATATACATCATGTTAAGGTTTTTCGACGTTTGTTTTCATCACATCAACCAAGGCTGTGTCTCC	AKETIYIMLRFFDVCFHHINQGCVS	0	0	0	not-applicable	not-applicable	not-applicable	1	0	not-applicable	not-applicable	not-applicable	wt	ATCAACGGACTCATTGACATTAGGCCGTCT	0.137007	0.070605
SC	CTL	F13	A	GCCAAGGAAACCATATACATCATGTTAAGGTTTTTCGACGTTTGTTTTCATCACATCAACCAAGGCTGTGTCTCC	AKETIYIMLRFFDVCFHHINQGCVS	0	0	0	not-applicable	not-applicable	not-applicable	1	0	not-applicable	not-applicable	not-applicable	wt	ATCACTTCCGGTTACTTAGTCGGTCAACGT	-0.0528919	0.156877
SC	CTL	F13	A	GCCAAGGAAACCATATACATCATGTTAAGGTTTTTCGACGTTTGTTTTCATCACATCAACCAAGGCTGTGTCTCC	AKETIYIMLRFFDVCFHHINQGCVS	0	0	0	not-applicable	not-applicable	not-applicable	1	0	not-applicable	not-applicable	not-applicable	wt	ATCACTTCCGGTTAGTTAGTCGGTCAACGG	0.0407102	0.0332584
SC	CTL	F13	A	GCCAAGGAAACCATATACATCATGTTAAGGTTTTTCGACGTTTGTTTTCATCACATCAACCAAGGCTGTGTCTCC	AKETIYIMLRFFDVCFHHINQGCVS	0	0	0	not-applicable	not-applicable	not-applicable	1	0	not-applicable	not-applicable	not-applicable	wt	ATCACTTCCGGTTATGTAGTCGGTCAACAC	0.0045061	0.133316
SC	CTL	F13	A	GCCAAGGAAACCATATACATCATGTTAAGGTTTTTCGACGTTTGTTTTCATCACATCAACCAAGGCTGTGTCTCC	AKETIYIMLRFFDVCFHHINQGCVS	0	0	0	not-applicable	not-applicable	not-applicable	1	0	not-applicable	not-applicable	not-applicable	wt	ATCAGCACACTAGTTGCTTACAGCGGTACA	-0.196894	0.00274395
SC	CTL	F13	A	GCCAAGGAAACCATATACATCATGTTAAGGTTTTTCGACGTTTGTTTTCATCACATCAACCAAGGCTGTGTCTCC	AKETIYIMLRFFDVCFHHINQGCVS	0	0	0	not-applicable	not-applicable	not-applicable	1	0	not-applicable	not-applicable	not-applicable	wt	ATCGTACGATTGTCAAACCGCATGGTATAT	-0.0691898	0.12507
SC	CTL	F13	A	GCCAAGGAAACCATATACATCATGTTAAGGTTTTTCGACGTTTGTTTTCATCACATCAACCAAGGCTGTGTCTCC	AKETIYIMLRFFDVCFHHINQGCVS	0	0	0	not-applicable	not-applicable	not-applicable	1	0	not-applicable	not-applicable	not-applicable	wt	ATCGTTACTGTCTCCTTACGCCTAGTTCCT	-0.041182	-0.0148898
SC	CTL	F13	A	GCCAAGGAAACCATATACATCATGTTAAGGTTTTTCGACGTTTGTTTTCATCACATCAACCAAGGCTGTGTCTCC	AKETIYIMLRFFDVCFHHINQGCVS	0	0	0	not-applicable	not-applicable	not-applicable	1	0	not-applicable	not-applicable	not-applicable	wt	ATCGTTACTGTCTCTTTACGCCTAGTTCCT	0.0490831	-0.139065
SC	CTL	F13	A	GCCAAGGAAACCATATACATCATGTTAAGGTTTTTCGACGTTTGTTTTCATCACATCAACCAAGGCTGTGTCTCC	AKETIYIMLRFFDVCFHHINQGCVS	0	0	0	not-applicable	not-applicable	not-applicable	1	0	not-applicable	not-applicable	not-applicable	wt	ATCTATTGCGGTACTATATAGGTGCGTGTG	0.227013	0.138466
SC	CTL	F13	A	GCCAAGGAAACCATATACATCATGTTAAGGTTTTTCGACGTTTGTTTTCATCACATCAACCAAGGCTGTGTCTCC	AKETIYIMLRFFDVCFHHINQGCVS	0	0	0	not-applicable	not-applicable	not-applicable	1	0	not-applicable	not-applicable	not-applicable	wt	ATCTGGAGCGTTATACTGCTGTTGGTCAGT	0.124473	0.0851678
SC	CTL	F13	A	GCCAAGGAAACCATATACATCATGTTAAGGTTTTTCGACGTTTGTTTTCATCACATCAACCAAGGCTGTGTCTCC	AKETIYIMLRFFDVCFHHINQGCVS	0	0	0	not-applicable	not-applicable	not-applicable	1	0	not-applicable	not-applicable	not-applicable	wt	ATGCAATCCTGTAGTAGCCTTCTGTACTAT	0.0966894	0.00274395
SC	CTL	F13	A	GCCAAGGAAACCATATACATCATGTTAAGGTTTTTCGACGTTTGTTTTCATCACATCAACCAAGGCTGTGTCTCC	AKETIYIMLRFFDVCFHHINQGCVS	0	0	0	not-applicable	not-applicable	not-applicable	1	0	not-applicable	not-applicable	not-applicable	wt	ATGCCTCATTGACTGGGTGCGTATAACGAC	0.00808544	-0.257055
SC	CTL	F13	A	GCCAAGGAAACCATATACATCATGTTAAGGTTTTTCGACGTTTGTTTTCATCACATCAACCAAGGCTGTGTCTCC	AKETIYIMLRFFDVCFHHINQGCVS	0	0	0	not-applicable	not-applicable	not-applicable	1	0	not-applicable	not-applicable	not-applicable	wt	ATGCCTCATTGACTTAGTGCGTATAACGTC	0.0261543	0.112667
SC	CTL	F13	A	GCCAAGGAAACCATATACATCATGTTAAGGTTTTTCGACGTTTGTTTTCATCACATCAACCAAGGCTGTGTCTCC	AKETIYIMLRFFDVCFHHINQGCVS	0	0	0	not-applicable	not-applicable	not-applicable	1	0	not-applicable	not-applicable	not-applicable	wt	ATGCGATCTTATCGAAGTTCCATGTCCACA	0.0490229	0.153029
SC	CTL	F13	A	GCCAAGGAAACCATATACATCATGTTAAGGTTTTTCGACGTTTGTTTTCATCACATCAACCAAGGCTGTGTCTCC	AKETIYIMLRFFDVCFHHINQGCVS	0	0	0	not-applicable	not-applicable	not-applicable	1	0	not-applicable	not-applicable	not-applicable	wt	ATGCGCCTATAACACTCGTGATTGCTGAGC	-0.141209	0.244329
SC	CTL	F13	A	GCCAAGGAAACCATATACATCATGTTAAGGTTTTTCGACGTTTGTTTTCATCACATCAACCAAGGCTGTGTCTCC	AKETIYIMLRFFDVCFHHINQGCVS	0	0	0	not-applicable	not-applicable	not-applicable	1	0	not-applicable	not-applicable	not-applicable	wt	ATGCGCCTATAACATCCGTGATTGCTGACG	-0.0295757	-0.0855173
SC	CTL	F13	A	GCCAAGGAAACCATATACATCATGTTAAGGTTTTTCGACGTTTGTTTTCATCACATCAACCAAGGCTGTGTCTCC	AKETIYIMLRFFDVCFHHINQGCVS	0	0	0	not-applicable	not-applicable	not-applicable	1	0	not-applicable	not-applicable	not-applicable	wt	ATGTAGTCTGTGACCGTAGGATGCCACAAG	0.00746783	0.106217
SC	CTL	F13	A	GCCAAGGAAACCATATACATCATGTTAAGGTTTTTCGACGTTTGTTTTCATCACATCAACCAAGGCTGTGTCTCC	AKETIYIMLRFFDVCFHHINQGCVS	0	0	0	not-applicable	not-applicable	not-applicable	1	0	not-applicable	not-applicable	not-applicable	wt	ATTACCTTGACACGAACAACGGATGTCTGC	-0.136361	0.241079
SC	CTL	F13	A	GCCAAGGAAACCATATACATCATGTTAAGGTTTTTCGACGTTTGTTTTCATCACATCAACCAAGGCTGTGTCTCC	AKETIYIMLRFFDVCFHHINQGCVS	0	0	0	not-applicable	not-applicable	not-applicable	1	0	not-applicable	not-applicable	not-applicable	wt	ATTACCTTGACACGCGCAACGGATGTCTTC	0.0148591	0.0940961
SC	CTL	F13	A	GCCAAGGAAACCATATACATCATGTTAAGGTTTTTCGACGTTTGTTTTCATCACATCAACCAAGGCTGTGTCTCC	AKETIYIMLRFFDVCFHHINQGCVS	0	0	0	not-applicable	not-applicable	not-applicable	1	0	not-applicable	not-applicable	not-applicable	wt	ATTGGAGCGAACATGAGCCTGCGTTATAGT	-0.0622034	-0.0522365
SC	CTL	F13	A	GCCAAGGAAACCATATACATCATGTTAAGGTTTTTCGACGTTTGTTTTCATCACATCAACCAAGGCTGTGTCTCC	AKETIYIMLRFFDVCFHHINQGCVS	0	0	0	not-applicable	not-applicable	not-applicable	1	0	not-applicable	not-applicable	not-applicable	wt	ATTGGAGTCCAAGACGCGAACTAGGAACAG	0.159772	0.087723
SC	CTL	F13	A	GCCAAGGAAACCATATACATCATGTTAAGGTTTTTCGACGTTTGTTTTCATCACATCAACCAAGGCTGTGTCTCC	AKETIYIMLRFFDVCFHHINQGCVS	0	0	0	not-applicable	not-applicable	not-applicable	1	0	not-applicable	not-applicable	not-applicable	wt	CAACAAGATTGCGCCTACTTCAGGACTGCG	0.153028	-0.0382812
SC	CTL	F13	A	GCCAAGGAAACCATATACATCATGTTAAGGTTTTTCGACGTTTGTTTTCATCACATCAACCAAGGCTGTGTCTCC	AKETIYIMLRFFDVCFHHINQGCVS	0	0	0	not-applicable	not-applicable	not-applicable	1	0	not-applicable	not-applicable	not-applicable	wt	CAACAAGATTGCGCTGACTTCAGGACTGCG	-0.079038	0.0660194
SC	CTL	F13	A	GCCAAGGAAACCATATACATCATGTTAAGGTTTTTCGACGTTTGTTTTCATCACATCAACCAAGGCTGTGTCTCC	AKETIYIMLRFFDVCFHHINQGCVS	0	0	0	not-applicable	not-applicable	not-applicable	1	0	not-applicable	not-applicable	not-applicable	wt	CAACCATTCACCAGACAGATGATGGCGATG	-0.210632	-0.0308415
SC	CTL	F13	A	GCCAAGGAAACCATATACATCATGTTAAGGTTTTTCGACGTTTGTTTTCATCACATCAACCAAGGCTGTGTCTCC	AKETIYIMLRFFDVCFHHINQGCVS	0	0	0	not-applicable	not-applicable	not-applicable	1	0	not-applicable	not-applicable	not-applicable	wt	CAAGGAGATACCGTCGTAGACCTCTAGCCC	-0.507305	0.160815
SC	CTL	F13	A	GCCAAGGAAACCATATACATCATGTTAAGGTTTTTCGACGTTTGTTTTCATCACATCAACCAAGGCTGTGTCTCC	AKETIYIMLRFFDVCFHHINQGCVS	0	0	0	not-applicable	not-applicable	not-applicable	1	0	not-applicable	not-applicable	not-applicable	wt	CAAGGAGATACCGTCTTAGACCTCTAGCTA	0.0280088	-0.0935525
SC	CTL	F13	A	GCCAAGGAAACCATATACATCATGTTAAGGTTTTTCGACGTTTGTTTTCATCACATCAACCAAGGCTGTGTCTCC	AKETIYIMLRFFDVCFHHINQGCVS	0	0	0	not-applicable	not-applicable	not-applicable	1	0	not-applicable	not-applicable	not-applicable	wt	CAAGTAGGCTGTAGCGGTGGACCTTCTATT	-0.00384176	0.0448054
SC	CTL	F13	A	GCCAAGGAAACCATATACATCATGTTAAGGTTTTTCGACGTTTGTTTTCATCACATCAACCAAGGCTGTGTCTCC	AKETIYIMLRFFDVCFHHINQGCVS	0	0	0	not-applicable	not-applicable	not-applicable	1	0	not-applicable	not-applicable	not-applicable	wt	CAAGTAGGCTGTAGGAGTGGACCTTCTAAG	-0.0413493	0.0870806
SC	CTL	F13	A	GCCAAGGAAACCATATACATCATGTTAAGGTTTTTCGACGTTTGTTTTCATCACATCAACCAAGGCTGTGTCTCC	AKETIYIMLRFFDVCFHHINQGCVS	0	0	0	not-applicable	not-applicable	not-applicable	1	0	not-applicable	not-applicable	not-applicable	wt	CACAACGGACTCATTCACATTAGGCCGTCG	-0.0695827	-0.0882388
SC	CTL	F13	A	GCCAAGGAAACCATATACATCATGTTAAGGTTTTTCGACGTTTGTTTTCATCACATCAACCAAGGCTGTGTCTCC	AKETIYIMLRFFDVCFHHINQGCVS	0	0	0	not-applicable	not-applicable	not-applicable	1	0	not-applicable	not-applicable	not-applicable	wt	CACAACGGACTCATTGACATTAGGCCGTTC	0.0377647	0.244329
SC	CTL	F13	A	GCCAAGGAAACCATATACATCATGTTAAGGTTTTTCGACGTTTGTTTTCATCACATCAACCAAGGCTGTGTCTCC	AKETIYIMLRFFDVCFHHINQGCVS	0	0	0	not-applicable	not-applicable	not-applicable	1	0	not-applicable	not-applicable	not-applicable	wt	CACACTTCCGGTTACTTAGTCGGTCAACAT	-0.26246	0.138466
SC	CTL	F13	A	GCCAAGGAAACCATATACATCATGTTAAGGTTTTTCGACGTTTGTTTTCATCACATCAACCAAGGCTGTGTCTCC	AKETIYIMLRFFDVCFHHINQGCVS	0	0	0	not-applicable	not-applicable	not-applicable	1	0	not-applicable	not-applicable	not-applicable	wt	CACACTTCCGGTTATTTAGTCGGTCAACAC	0.0800228	-0.0712038
SC	CTL	F13	A	GCCAAGGAAACCATATACATCATGTTAAGGTTTTTCGACGTTTGTTTTCATCACATCAACCAAGGCTGTGTCTCC	AKETIYIMLRFFDVCFHHINQGCVS	0	0	0	not-applicable	not-applicable	not-applicable	1	0	not-applicable	not-applicable	not-applicable	wt	CACACTTGCCATGACGCTAATGTGGCCTCA	-0.263388	-0.00630506
SC	CTL	F13	A	GCCAAGGAAACCATATACATCATGTTAAGGTTTTTCGACGTTTGTTTTCATCACATCAACCAAGGCTGTGTCTCC	AKETIYIMLRFFDVCFHHINQGCVS	0	0	0	not-applicable	not-applicable	not-applicable	1	0	not-applicable	not-applicable	not-applicable	wt	CACACTTGCCATGACTCTAATGTGGCCTAG	-0.0560614	-0.130899
SC	CTL	F13	A	GCCAAGGAAACCATATACATCATGTTAAGGTTTTTCGACGTTTGTTTTCATCACATCAACCAAGGCTGTGTCTCC	AKETIYIMLRFFDVCFHHINQGCVS	0	0	0	not-applicable	not-applicable	not-applicable	1	0	not-applicable	not-applicable	not-applicable	wt	CACAGCACACTAGTCTCTTACAGCGGTAGT	-0.41628	-0.0148898
SC	CTL	F13	A	GCCAAGGAAACCATATACATCATGTTAAGGTTTTTCGACGTTTGTTTTCATCACATCAACCAAGGCTGTGTCTCC	AKETIYIMLRFFDVCFHHINQGCVS	0	0	0	not-applicable	not-applicable	not-applicable	1	0	not-applicable	not-applicable	not-applicable	wt	CACATATCCGAGTCAATATGCTCCTCTCGT	-0.190186	-0.00630506
SC	CTL	F13	A	GCCAAGGAAACCATATACATCATGTTAAGGTTTTTCGACGTTTGTTTTCATCACATCAACCAAGGCTGTGTCTCC	AKETIYIMLRFFDVCFHHINQGCVS	0	0	0	not-applicable	not-applicable	not-applicable	1	0	not-applicable	not-applicable	not-applicable	wt	CACGGTCAGACTTATGAGAGAAGTAGGCAT	0.00801452	0.0546533
SC	CTL	F13	A	GCCAAGGAAACCATATACATCATGTTAAGGTTTTTCGACGTTTGTTTTCATCACATCAACCAAGGCTGTGTCTCC	AKETIYIMLRFFDVCFHHINQGCVS	0	0	0	not-applicable	not-applicable	not-applicable	1	0	not-applicable	not-applicable	not-applicable	wt	CACGTACGATTGTCGCACCGCATGGTATGG	-0.148994	0.070605
SC	CTL	F13	A	GCCAAGGAAACCATATACATCATGTTAAGGTTTTTCGACGTTTGTTTTCATCACATCAACCAAGGCTGTGTCTCC	AKETIYIMLRFFDVCFHHINQGCVS	0	0	0	not-applicable	not-applicable	not-applicable	1	0	not-applicable	not-applicable	not-applicable	wt	CACGTACGATTGTCTAACCGCATGGTATGG	-0.178284	-0.117851
SC	CTL	F13	A	GCCAAGGAAACCATATACATCATGTTAAGGTTTTTCGACGTTTGTTTTCATCACATCAACCAAGGCTGTGTCTCC	AKETIYIMLRFFDVCFHHINQGCVS	0	0	0	not-applicable	not-applicable	not-applicable	1	0	not-applicable	not-applicable	not-applicable	wt	CACGTACGATTGTCTTACCGCATGGTATGG	0.08653	-0.00630506
SC	CTL	F13	A	GCCAAGGAAACCATATACATCATGTTAAGGTTTTTCGACGTTTGTTTTCATCACATCAACCAAGGCTGTGTCTCC	AKETIYIMLRFFDVCFHHINQGCVS	0	0	0	not-applicable	not-applicable	not-applicable	1	0	not-applicable	not-applicable	not-applicable	wt	CACGTTACTGTCTCCATACGCCTAGTTCCT	-0.0212947	0.061556
SC	CTL	F13	A	GCCAAGGAAACCATATACATCATGTTAAGGTTTTTCGACGTTTGTTTTCATCACATCAACCAAGGCTGTGTCTCC	AKETIYIMLRFFDVCFHHINQGCVS	0	0	0	not-applicable	not-applicable	not-applicable	1	0	not-applicable	not-applicable	not-applicable	wt	CACGTTACTGTCTCCTTACGCCTAGTTCAT	0.0790636	0.0879573
SC	CTL	F13	A	GCCAAGGAAACCATATACATCATGTTAAGGTTTTTCGACGTTTGTTTTCATCACATCAACCAAGGCTGTGTCTCC	AKETIYIMLRFFDVCFHHINQGCVS	0	0	0	not-applicable	not-applicable	not-applicable	1	0	not-applicable	not-applicable	not-applicable	wt	CACGTTACTGTCTCCTTACGCCTAGTTCTT	-0.374384	0.101119
SC	CTL	F13	A	GCCAAGGAAACCATATACATCATGTTAAGGTTTTTCGACGTTTGTTTTCATCACATCAACCAAGGCTGTGTCTCC	AKETIYIMLRFFDVCFHHINQGCVS	0	0	0	not-applicable	not-applicable	not-applicable	1	0	not-applicable	not-applicable	not-applicable	wt	CACGTTACTGTCTCGATACGCCTAGTTCGC	-0.101446	0.0310416
SC	CTL	F13	A	GCCAAGGAAACCATATACATCATGTTAAGGTTTTTCGACGTTTGTTTTCATCACATCAACCAAGGCTGTGTCTCC	AKETIYIMLRFFDVCFHHINQGCVS	0	0	0	not-applicable	not-applicable	not-applicable	1	0	not-applicable	not-applicable	not-applicable	wt	CACGTTACTGTCTCTATACGCCTAGTTCTT	-0.00556571	0.177183
SC	CTL	F13	A	GCCAAGGAAACCATATACATCATGTTAAGGTTTTTCGACGTTTGTTTTCATCACATCAACCAAGGCTGTGTCTCC	AKETIYIMLRFFDVCFHHINQGCVS	0	0	0	not-applicable	not-applicable	not-applicable	1	0	not-applicable	not-applicable	not-applicable	wt	CACTGGAGCGTTATACTGCTGTTGGTCAGG	0.0629548	-0.0176563
SC	CTL	F13	A	GCCAAGGAAACCATATACATCATGTTAAGGTTTTTCGACGTTTGTTTTCATCACATCAACCAAGGCTGTGTCTCC	AKETIYIMLRFFDVCFHHINQGCVS	0	0	0	not-applicable	not-applicable	not-applicable	1	0	not-applicable	not-applicable	not-applicable	wt	CACTGGAGCGTTATTGTGCTGTTGGTCAAA	-0.0124754	0.112667
SC	CTL	F13	A	GCCAAGGAAACCATATACATCATGTTAAGGTTTTTCGACGTTTGTTTTCATCACATCAACCAAGGCTGTGTCTCC	AKETIYIMLRFFDVCFHHINQGCVS	0	0	0	not-applicable	not-applicable	not-applicable	1	0	not-applicable	not-applicable	not-applicable	wt	CACTGGAGCGTTATTGTGCTGTTGGTCATT	0.156139	0.0123103
SC	CTL	F13	A	GCCAAGGAAACCATATACATCATGTTAAGGTTTTTCGACGTTTGTTTTCATCACATCAACCAAGGCTGTGTCTCC	AKETIYIMLRFFDVCFHHINQGCVS	0	0	0	not-applicable	not-applicable	not-applicable	1	0	not-applicable	not-applicable	not-applicable	wt	CATGGAGCGAACATTTGCCTGCGTTATAAT	-0.0153701	0.175813
SC	CTL	F13	A	GCCAAGGAAACCATATACATCATGTTAAGGTTTTTCGACGTTTGTTTTCATCACATCAACCAAGGCTGTGTCTCC	AKETIYIMLRFFDVCFHHINQGCVS	0	0	0	not-applicable	not-applicable	not-applicable	1	0	not-applicable	not-applicable	not-applicable	wt	CCAGTAGGCTGTAGTCGTGGACCTTCTATA	-0.0215369	0.0488386
SC	CTL	F13	A	GCCAAGGAAACCATATACATCATGTTAAGGTTTTTCGACGTTTGTTTTCATCACATCAACCAAGGCTGTGTCTCC	AKETIYIMLRFFDVCFHHINQGCVS	0	0	0	not-applicable	not-applicable	not-applicable	1	0	not-applicable	not-applicable	not-applicable	wt	CCAGTAGGCTGTAGTGGTGGACCTTCTAGT	-0.0397298	0.0637728
SC	CTL	F13	A	GCCAAGGAAACCATATACATCATGTTAAGGTTTTTCGACGTTTGTTTTCATCACATCAACCAAGGCTGTGTCTCC	AKETIYIMLRFFDVCFHHINQGCVS	0	0	0	not-applicable	not-applicable	not-applicable	1	0	not-applicable	not-applicable	not-applicable	wt	CCAGTAGGCTGTAGTGGTGGACCTTCTATG	0.0849055	0.121094
SC	CTL	F13	A	GCCAAGGAAACCATATACATCATGTTAAGGTTTTTCGACGTTTGTTTTCATCACATCAACCAAGGCTGTGTCTCC	AKETIYIMLRFFDVCFHHINQGCVS	0	0	0	not-applicable	not-applicable	not-applicable	1	0	not-applicable	not-applicable	not-applicable	wt	CCCACTTCCGGTTAGCTAGTCGGTCAACCC	0.0505552	-0.107351
SC	CTL	F13	A	GCCAAGGAAACCATATACATCATGTTAAGGTTTTTCGACGTTTGTTTTCATCACATCAACCAAGGCTGTGTCTCC	AKETIYIMLRFFDVCFHHINQGCVS	0	0	0	not-applicable	not-applicable	not-applicable	1	0	not-applicable	not-applicable	not-applicable	wt	CCCAGCACACTAGTATCTTACAGCGGTAGA	-0.122743	-0.122314
SC	CTL	F13	A	GCCAAGGAAACCATATACATCATGTTAAGGTTTTTCGACGTTTGTTTTCATCACATCAACCAAGGCTGTGTCTCC	AKETIYIMLRFFDVCFHHINQGCVS	0	0	0	not-applicable	not-applicable	not-applicable	1	0	not-applicable	not-applicable	not-applicable	wt	CCCAGCACACTAGTCCCTTACAGCGGTAGG	0.032878	-0.0382812
SC	CTL	F13	A	GCCAAGGAAACCATATACATCATGTTAAGGTTTTTCGACGTTTGTTTTCATCACATCAACCAAGGCTGTGTCTCC	AKETIYIMLRFFDVCFHHINQGCVS	0	0	0	not-applicable	not-applicable	not-applicable	1	0	not-applicable	not-applicable	not-applicable	wt	CCCAGCACACTAGTGGCTTACAGCGGTAGG	0.0785318	-0.150612
SC	CTL	F13	A	GCCAAGGAAACCATATACATCATGTTAAGGTTTTTCGACGTTTGTTTTCATCACATCAACCAAGGCTGTGTCTCC	AKETIYIMLRFFDVCFHHINQGCVS	0	0	0	not-applicable	not-applicable	not-applicable	1	0	not-applicable	not-applicable	not-applicable	wt	CCCGTACGATTGTCAAACCGCATGGTATTG	0.0301359	0.0830082
SC	CTL	F13	A	GCCAAGGAAACCATATACATCATGTTAAGGTTTTTCGACGTTTGTTTTCATCACATCAACCAAGGCTGTGTCTCC	AKETIYIMLRFFDVCFHHINQGCVS	0	0	0	not-applicable	not-applicable	not-applicable	1	0	not-applicable	not-applicable	not-applicable	wt	CCCGTTACTGTCTCCCTACGCCTAGTTCAA	0.106823	0.109704
SC	CTL	F13	A	GCCAAGGAAACCATATACATCATGTTAAGGTTTTTCGACGTTTGTTTTCATCACATCAACCAAGGCTGTGTCTCC	AKETIYIMLRFFDVCFHHINQGCVS	0	0	0	not-applicable	not-applicable	not-applicable	1	0	not-applicable	not-applicable	not-applicable	wt	CCCTATTGCGGTACGTTATAGGTGCGTGAG	-0.0697149	-0.00921585
SC	CTL	F13	A	GCCAAGGAAACCATATACATCATGTTAAGGTTTTTCGACGTTTGTTTTCATCACATCAACCAAGGCTGTGTCTCC	AKETIYIMLRFFDVCFHHINQGCVS	0	0	0	not-applicable	not-applicable	not-applicable	1	0	not-applicable	not-applicable	not-applicable	wt	CCCTGGAGCGTTATCCTGCTGTTGGTCAAG	-0.089928	-0.0260179
SC	CTL	F13	A	GCCAAGGAAACCATATACATCATGTTAAGGTTTTTCGACGTTTGTTTTCATCACATCAACCAAGGCTGTGTCTCC	AKETIYIMLRFFDVCFHHINQGCVS	0	0	0	not-applicable	not-applicable	not-applicable	1	0	not-applicable	not-applicable	not-applicable	wt	CCCTGGAGCGTTATGATGCTGTTGGTCACA	-0.0387651	0.070605
SC	CTL	F13	A	GCCAAGGAAACCATATACATCATGTTAAGGTTTTTCGACGTTTGTTTTCATCACATCAACCAAGGCTGTGTCTCC	AKETIYIMLRFFDVCFHHINQGCVS	0	0	0	not-applicable	not-applicable	not-applicable	1	0	not-applicable	not-applicable	not-applicable	wt	CCCTGGAGCGTTATGCTGCTGTTGGTCACA	-0.687724	0.186614
SC	CTL	F13	A	GCCAAGGAAACCATATACATCATGTTAAGGTTTTTCGACGTTTGTTTTCATCACATCAACCAAGGCTGTGTCTCC	AKETIYIMLRFFDVCFHHINQGCVS	0	0	0	not-applicable	not-applicable	not-applicable	1	0	not-applicable	not-applicable	not-applicable	wt	CCCTGGAGCGTTATGCTGCTGTTGGTCACC	0.0222638	0.179782
SC	CTL	F13	A	GCCAAGGAAACCATATACATCATGTTAAGGTTTTTCGACGTTTGTTTTCATCACATCAACCAAGGCTGTGTCTCC	AKETIYIMLRFFDVCFHHINQGCVS	0	0	0	not-applicable	not-applicable	not-applicable	1	0	not-applicable	not-applicable	not-applicable	wt	CCGCCTCATTGACTCAGTGCGTATAACGGA	-0.132662	0.070605
SC	CTL	F13	A	GCCAAGGAAACCATATACATCATGTTAAGGTTTTTCGACGTTTGTTTTCATCACATCAACCAAGGCTGTGTCTCC	AKETIYIMLRFFDVCFHHINQGCVS	0	0	0	not-applicable	not-applicable	not-applicable	1	0	not-applicable	not-applicable	not-applicable	wt	CCGCCTCATTGACTTGGTGCGTATAACGCA	-0.0205485	-0.00274395
SC	CTL	F13	A	GCCAAGGAAACCATATACATCATGTTAAGGTTTTTCGACGTTTGTTTTCATCACATCAACCAAGGCTGTGTCTCC	AKETIYIMLRFFDVCFHHINQGCVS	0	0	0	not-applicable	not-applicable	not-applicable	1	0	not-applicable	not-applicable	not-applicable	wt	CCGCGATCTTATCGCCGTTCCATGTCCACA	-0.66463	0.160815
SC	CTL	F13	A	GCCAAGGAAACCATATACATCATGTTAAGGTTTTTCGACGTTTGTTTTCATCACATCAACCAAGGCTGTGTCTCC	AKETIYIMLRFFDVCFHHINQGCVS	0	0	0	not-applicable	not-applicable	not-applicable	1	0	not-applicable	not-applicable	not-applicable	wt	CCGCGCCTATAACAAACGTGATTGCTGAAT	0.0133438	-0.125225
SC	CTL	F13	A	GCCAAGGAAACCATATACATCATGTTAAGGTTTTTCGACGTTTGTTTTCATCACATCAACCAAGGCTGTGTCTCC	AKETIYIMLRFFDVCFHHINQGCVS	0	0	0	not-applicable	not-applicable	not-applicable	1	0	not-applicable	not-applicable	not-applicable	wt	CCGCTTAGCTAGAGATTGATCGGTCCTAGG	-0.130959	-0.00334276
SC	CTL	F13	A	GCCAAGGAAACCATATACATCATGTTAAGGTTTTTCGACGTTTGTTTTCATCACATCAACCAAGGCTGTGTCTCC	AKETIYIMLRFFDVCFHHINQGCVS	0	0	0	not-applicable	not-applicable	not-applicable	1	0	not-applicable	not-applicable	not-applicable	wt	CCGCTTAGCTAGAGCTTGATCGGTCCTACC	-0.537756	-0.0382812
SC	CTL	F13	A	GCCAAGGAAACCATATACATCATGTTAAGGTTTTTCGACGTTTGTTTTCATCACATCAACCAAGGCTGTGTCTCC	AKETIYIMLRFFDVCFHHINQGCVS	0	0	0	not-applicable	not-applicable	not-applicable	1	0	not-applicable	not-applicable	not-applicable	wt	CCGCTTAGCTAGAGTATGATCGGTCCTATG	0.0373195	-0.122314
SC	CTL	F13	A	GCCAAGGAAACCATATACATCATGTTAAGGTTTTTCGACGTTTGTTTTCATCACATCAACCAAGGCTGTGTCTCC	AKETIYIMLRFFDVCFHHINQGCVS	0	0	0	not-applicable	not-applicable	not-applicable	1	0	not-applicable	not-applicable	not-applicable	wt	CCGCTTAGCTAGAGTTTGATCGGTCCTACC	-0.0533064	-0.184197
SC	CTL	F13	A	GCCAAGGAAACCATATACATCATGTTAAGGTTTTTCGACGTTTGTTTTCATCACATCAACCAAGGCTGTGTCTCC	AKETIYIMLRFFDVCFHHINQGCVS	0	0	0	not-applicable	not-applicable	not-applicable	1	0	not-applicable	not-applicable	not-applicable	wt	CCTGGAGCGAACATCAGCCTGCGTTATAGC	-0.00624534	-0.214712
SC	CTL	F13	A	GCCAAGGAAACCATATACATCATGTTAAGGTTTTTCGACGTTTGTTTTCATCACATCAACCAAGGCTGTGTCTCC	AKETIYIMLRFFDVCFHHINQGCVS	0	0	0	not-applicable	not-applicable	not-applicable	1	0	not-applicable	not-applicable	not-applicable	wt	CCTGGAGTCCAAGATACGAACTAGGAACCT	0.246275	0.160815
SC	CTL	F13	A	GCCAAGGAAACCATATACATCATGTTAAGGTTTTTCGACGTTTGTTTTCATCACATCAACCAAGGCTGTGTCTCC	AKETIYIMLRFFDVCFHHINQGCVS	0	0	0	not-applicable	not-applicable	not-applicable	1	0	not-applicable	not-applicable	not-applicable	wt	CGACAAGATTGCGCCTACTTCAGGACTGCG	0.0626368	0.170663
SC	CTL	F13	A	GCCAAGGAAACCATATACATCATGTTAAGGTTTTTCGACGTTTGTTTTCATCACATCAACCAAGGCTGTGTCTCC	AKETIYIMLRFFDVCFHHINQGCVS	0	0	0	not-applicable	not-applicable	not-applicable	1	0	not-applicable	not-applicable	not-applicable	wt	CGACAAGATTGCGCGTACTTCAGGACTGCC	0.0180573	-0.177998
SC	CTL	F13	A	GCCAAGGAAACCATATACATCATGTTAAGGTTTTTCGACGTTTGTTTTCATCACATCAACCAAGGCTGTGTCTCC	AKETIYIMLRFFDVCFHHINQGCVS	0	0	0	not-applicable	not-applicable	not-applicable	1	0	not-applicable	not-applicable	not-applicable	wt	CGACCATTCACCAGTAAGATGATGGCGAAG	-0.0237327	0.241079
SC	CTL	F13	A	GCCAAGGAAACCATATACATCATGTTAAGGTTTTTCGACGTTTGTTTTCATCACATCAACCAAGGCTGTGTCTCC	AKETIYIMLRFFDVCFHHINQGCVS	0	0	0	not-applicable	not-applicable	not-applicable	1	0	not-applicable	not-applicable	not-applicable	wt	CGACCATTCACCAGTCAGATGATGGCGAAG	-0.0354646	-0.177998
SC	CTL	F13	A	GCCAAGGAAACCATATACATCATGTTAAGGTTTTTCGACGTTTGTTTTCATCACATCAACCAAGGCTGTGTCTCC	AKETIYIMLRFFDVCFHHINQGCVS	0	0	0	not-applicable	not-applicable	not-applicable	1	0	not-applicable	not-applicable	not-applicable	wt	CGAGTAGGCTGTAGTAGTGGACCTTCTAGT	-0.11709	0.24631
SC	CTL	F13	A	GCCAAGGAAACCATATACATCATGTTAAGGTTTTTCGACGTTTGTTTTCATCACATCAACCAAGGCTGTGTCTCC	AKETIYIMLRFFDVCFHHINQGCVS	0	0	0	not-applicable	not-applicable	not-applicable	1	0	not-applicable	not-applicable	not-applicable	wt	CGAGTAGGCTGTAGTAGTGGACCTTCTATT	0.0859411	0.0529713
SC	CTL	F13	A	GCCAAGGAAACCATATACATCATGTTAAGGTTTTTCGACGTTTGTTTTCATCACATCAACCAAGGCTGTGTCTCC	AKETIYIMLRFFDVCFHHINQGCVS	0	0	0	not-applicable	not-applicable	not-applicable	1	0	not-applicable	not-applicable	not-applicable	wt	CGCAACGGACTCATATACATTAGGCCGTCC	-0.042397	-0.0454043
SC	CTL	F13	A	GCCAAGGAAACCATATACATCATGTTAAGGTTTTTCGACGTTTGTTTTCATCACATCAACCAAGGCTGTGTCTCC	AKETIYIMLRFFDVCFHHINQGCVS	0	0	0	not-applicable	not-applicable	not-applicable	1	0	not-applicable	not-applicable	not-applicable	wt	CGCAACGGACTCATGAACATTAGGCCGTAG	0.00745882	0.0964046
SC	CTL	F13	A	GCCAAGGAAACCATATACATCATGTTAAGGTTTTTCGACGTTTGTTTTCATCACATCAACCAAGGCTGTGTCTCC	AKETIYIMLRFFDVCFHHINQGCVS	0	0	0	not-applicable	not-applicable	not-applicable	1	0	not-applicable	not-applicable	not-applicable	wt	CGCAACGGACTCATGTACATTAGGCCGTGG	-0.0354106	-0.0522365
SC	CTL	F13	A	GCCAAGGAAACCATATACATCATGTTAAGGTTTTTCGACGTTTGTTTTCATCACATCAACCAAGGCTGTGTCTCC	AKETIYIMLRFFDVCFHHINQGCVS	0	0	0	not-applicable	not-applicable	not-applicable	1	0	not-applicable	not-applicable	not-applicable	wt	CGCACTTCCGGTTACGTAGTCGGTCAACCT	-0.462205	0.0572086
SC	CTL	F13	A	GCCAAGGAAACCATATACATCATGTTAAGGTTTTTCGACGTTTGTTTTCATCACATCAACCAAGGCTGTGTCTCC	AKETIYIMLRFFDVCFHHINQGCVS	0	0	0	not-applicable	not-applicable	not-applicable	1	0	not-applicable	not-applicable	not-applicable	wt	CGCACTTCCGGTTATTTAGTCGGTCAACTA	-0.0172328	0.12832
SC	CTL	F13	A	GCCAAGGAAACCATATACATCATGTTAAGGTTTTTCGACGTTTGTTTTCATCACATCAACCAAGGCTGTGTCTCC	AKETIYIMLRFFDVCFHHINQGCVS	0	0	0	not-applicable	not-applicable	not-applicable	1	0	not-applicable	not-applicable	not-applicable	wt	CGCACTTGCCATGAGCCTAATGTGGCCTTT	0.0105103	-0.0530712
SC	CTL	F13	A	GCCAAGGAAACCATATACATCATGTTAAGGTTTTTCGACGTTTGTTTTCATCACATCAACCAAGGCTGTGTCTCC	AKETIYIMLRFFDVCFHHINQGCVS	0	0	0	not-applicable	not-applicable	not-applicable	1	0	not-applicable	not-applicable	not-applicable	wt	CGCAGCACACTAGTCCCTTACAGCGGTAAT	-0.537756	-0.0382812
SC	CTL	F13	A	GCCAAGGAAACCATATACATCATGTTAAGGTTTTTCGACGTTTGTTTTCATCACATCAACCAAGGCTGTGTCTCC	AKETIYIMLRFFDVCFHHINQGCVS	0	0	0	not-applicable	not-applicable	not-applicable	1	0	not-applicable	not-applicable	not-applicable	wt	CGCGTACGATTGTCCAACCGCATGGTATAT	0.176648	0.0851678
SC	CTL	F13	A	GCCAAGGAAACCATATACATCATGTTAAGGTTTTTCGACGTTTGTTTTCATCACATCAACCAAGGCTGTGTCTCC	AKETIYIMLRFFDVCFHHINQGCVS	0	0	0	not-applicable	not-applicable	not-applicable	1	0	not-applicable	not-applicable	not-applicable	wt	CGCGTACGATTGTCCTACCGCATGGTATAT	0.0377647	0.0123103
SC	CTL	F13	A	GCCAAGGAAACCATATACATCATGTTAAGGTTTTTCGACGTTTGTTTTCATCACATCAACCAAGGCTGTGTCTCC	AKETIYIMLRFFDVCFHHINQGCVS	0	0	0	not-applicable	not-applicable	not-applicable	1	0	not-applicable	not-applicable	not-applicable	wt	CGCGTACGATTGTCGTACCGCATGGTATAC	-0.100138	0.0448054
SC	CTL	F13	A	GCCAAGGAAACCATATACATCATGTTAAGGTTTTTCGACGTTTGTTTTCATCACATCAACCAAGGCTGTGTCTCC	AKETIYIMLRFFDVCFHHINQGCVS	0	0	0	not-applicable	not-applicable	not-applicable	1	0	not-applicable	not-applicable	not-applicable	wt	CGCTGGAGCGTTATTCTGCTGTTGGTCATA	-0.0994237	0.0090604
SC	CTL	F13	A	GCCAAGGAAACCATATACATCATGTTAAGGTTTTTCGACGTTTGTTTTCATCACATCAACCAAGGCTGTGTCTCC	AKETIYIMLRFFDVCFHHINQGCVS	0	0	0	not-applicable	not-applicable	not-applicable	1	0	not-applicable	not-applicable	not-applicable	wt	CGGCAATCCTGTAGATGCCTTCTGTACTAC	-0.00161294	0.0245621
SC	CTL	F13	A	GCCAAGGAAACCATATACATCATGTTAAGGTTTTTCGACGTTTGTTTTCATCACATCAACCAAGGCTGTGTCTCC	AKETIYIMLRFFDVCFHHINQGCVS	0	0	0	not-applicable	not-applicable	not-applicable	1	0	not-applicable	not-applicable	not-applicable	wt	CGGCAATCCTGTAGCGGCCTTCTGTACTGC	-0.166426	-0.217229
SC	CTL	F13	A	GCCAAGGAAACCATATACATCATGTTAAGGTTTTTCGACGTTTGTTTTCATCACATCAACCAAGGCTGTGTCTCC	AKETIYIMLRFFDVCFHHINQGCVS	0	0	0	not-applicable	not-applicable	not-applicable	1	0	not-applicable	not-applicable	not-applicable	wt	CGGCCTCATTGACTTAGTGCGTATAACGTA	-0.196894	0.118753
SC	CTL	F13	A	GCCAAGGAAACCATATACATCATGTTAAGGTTTTTCGACGTTTGTTTTCATCACATCAACCAAGGCTGTGTCTCC	AKETIYIMLRFFDVCFHHINQGCVS	0	0	0	not-applicable	not-applicable	not-applicable	1	0	not-applicable	not-applicable	not-applicable	wt	CGGCGATCTTATCGACGTTCCATGTCCAAA	0.0495816	0.0678386
SC	CTL	F13	A	GCCAAGGAAACCATATACATCATGTTAAGGTTTTTCGACGTTTGTTTTCATCACATCAACCAAGGCTGTGTCTCC	AKETIYIMLRFFDVCFHHINQGCVS	0	0	0	not-applicable	not-applicable	not-applicable	1	0	not-applicable	not-applicable	not-applicable	wt	CGGCGATCTTATCGCAGTTCCATGTCCAAG	0.124921	-0.0651171
SC	CTL	F13	A	GCCAAGGAAACCATATACATCATGTTAAGGTTTTTCGACGTTTGTTTTCATCACATCAACCAAGGCTGTGTCTCC	AKETIYIMLRFFDVCFHHINQGCVS	0	0	0	not-applicable	not-applicable	not-applicable	1	0	not-applicable	not-applicable	not-applicable	wt	CGGCGATCTTATCGTTGTTCCATGTCCAAT	0.00892886	0.0753199
SC	CTL	F13	A	GCCAAGGAAACCATATACATCATGTTAAGGTTTTTCGACGTTTGTTTTCATCACATCAACCAAGGCTGTGTCTCC	AKETIYIMLRFFDVCFHHINQGCVS	0	0	0	not-applicable	not-applicable	not-applicable	1	0	not-applicable	not-applicable	not-applicable	wt	CGGCGCCTATAACAAGCGTGATTGCTGACG	0.0268298	0.0851678
SC	CTL	F13	A	GCCAAGGAAACCATATACATCATGTTAAGGTTTTTCGACGTTTGTTTTCATCACATCAACCAAGGCTGTGTCTCC	AKETIYIMLRFFDVCFHHINQGCVS	0	0	0	not-applicable	not-applicable	not-applicable	1	0	not-applicable	not-applicable	not-applicable	wt	CGGCGCCTATAACAGCCGTGATTGCTGATT	-0.120916	0.0821521
SC	CTL	F13	A	GCCAAGGAAACCATATACATCATGTTAAGGTTTTTCGACGTTTGTTTTCATCACATCAACCAAGGCTGTGTCTCC	AKETIYIMLRFFDVCFHHINQGCVS	0	0	0	not-applicable	not-applicable	not-applicable	1	0	not-applicable	not-applicable	not-applicable	wt	CGGCGCCTATAACATGCGTGATTGCTGAGG	-0.126737	-0.0148898
SC	CTL	F13	A	GCCAAGGAAACCATATACATCATGTTAAGGTTTTTCGACGTTTGTTTTCATCACATCAACCAAGGCTGTGTCTCC	AKETIYIMLRFFDVCFHHINQGCVS	0	0	0	not-applicable	not-applicable	not-applicable	1	0	not-applicable	not-applicable	not-applicable	wt	CGGCTTAGCTAGAGCCTGATCGGTCCTAAC	-0.0172328	0.0123103
SC	CTL	F13	A	GCCAAGGAAACCATATACATCATGTTAAGGTTTTTCGACGTTTGTTTTCATCACATCAACCAAGGCTGTGTCTCC	AKETIYIMLRFFDVCFHHINQGCVS	0	0	0	not-applicable	not-applicable	not-applicable	1	0	not-applicable	not-applicable	not-applicable	wt	CGGCTTAGCTAGAGCGTGATCGGTCCTACA	0.040235	-0.0827509
SC	CTL	F13	A	GCCAAGGAAACCATATACATCATGTTAAGGTTTTTCGACGTTTGTTTTCATCACATCAACCAAGGCTGTGTCTCC	AKETIYIMLRFFDVCFHHINQGCVS	0	0	0	not-applicable	not-applicable	not-applicable	1	0	not-applicable	not-applicable	not-applicable	wt	CGTACCTTGACACGCTCAACGGATGTCTTA	-0.0596055	0.150285
SC	CTL	F13	A	GCCAAGGAAACCATATACATCATGTTAAGGTTTTTCGACGTTTGTTTTCATCACATCAACCAAGGCTGTGTCTCC	AKETIYIMLRFFDVCFHHINQGCVS	0	0	0	not-applicable	not-applicable	not-applicable	1	0	not-applicable	not-applicable	not-applicable	wt	CGTACCTTGACACGTACAACGGATGTCTAG	-0.11195	0.14199
SC	CTL	F13	A	GCCAAGGAAACCATATACATCATGTTAAGGTTTTTCGACGTTTGTTTTCATCACATCAACCAAGGCTGTGTCTCC	AKETIYIMLRFFDVCFHHINQGCVS	0	0	0	not-applicable	not-applicable	not-applicable	1	0	not-applicable	not-applicable	not-applicable	wt	CGTACCTTGACACGTGCAACGGATGTCTAC	0.0219961	0.186614
SC	CTL	F13	A	GCCAAGGAAACCATATACATCATGTTAAGGTTTTTCGACGTTTGTTTTCATCACATCAACCAAGGCTGTGTCTCC	AKETIYIMLRFFDVCFHHINQGCVS	0	0	0	not-applicable	not-applicable	not-applicable	1	0	not-applicable	not-applicable	not-applicable	wt	CGTACGAGTCGGATAGAGAGGAGAGACAAC	0.0624502	0.241079
SC	CTL	F13	A	GCCAAGGAAACCATATACATCATGTTAAGGTTTTTCGACGTTTGTTTTCATCACATCAACCAAGGCTGTGTCTCC	AKETIYIMLRFFDVCFHHINQGCVS	0	0	0	not-applicable	not-applicable	not-applicable	1	0	not-applicable	not-applicable	not-applicable	wt	CGTACGAGTCGGATATAGAGGAGAGACAAT	0.0398978	-0.0127846
SC	CTL	F13	A	GCCAAGGAAACCATATACATCATGTTAAGGTTTTTCGACGTTTGTTTTCATCACATCAACCAAGGCTGTGTCTCC	AKETIYIMLRFFDVCFHHINQGCVS	0	0	0	not-applicable	not-applicable	not-applicable	1	0	not-applicable	not-applicable	not-applicable	wt	CGTGGAGCGAACATGGGCCTGCGTTATAAC	-0.152166	0.00587238
SC	CTL	F13	A	GCCAAGGAAACCATATACATCATGTTAAGGTTTTTCGACGTTTGTTTTCATCACATCAACCAAGGCTGTGTCTCC	AKETIYIMLRFFDVCFHHINQGCVS	0	0	0	not-applicable	not-applicable	not-applicable	1	0	not-applicable	not-applicable	not-applicable	wt	CTACAAGATTGCGCACACTTCAGGACTGAC	-0.278087	0.0332584
SC	CTL	F13	A	GCCAAGGAAACCATATACATCATGTTAAGGTTTTTCGACGTTTGTTTTCATCACATCAACCAAGGCTGTGTCTCC	AKETIYIMLRFFDVCFHHINQGCVS	0	0	0	not-applicable	not-applicable	not-applicable	1	0	not-applicable	not-applicable	not-applicable	wt	CTACAAGATTGCGCCAACTTCAGGACTGCG	0.0796608	0.217129
SC	CTL	F13	A	GCCAAGGAAACCATATACATCATGTTAAGGTTTTTCGACGTTTGTTTTCATCACATCAACCAAGGCTGTGTCTCC	AKETIYIMLRFFDVCFHHINQGCVS	0	0	0	not-applicable	not-applicable	not-applicable	1	0	not-applicable	not-applicable	not-applicable	wt	CTACAAGATTGCGCTTACTTCAGGACTGTT	0.0037701	-0.0117219
SC	CTL	F13	A	GCCAAGGAAACCATATACATCATGTTAAGGTTTTTCGACGTTTGTTTTCATCACATCAACCAAGGCTGTGTCTCC	AKETIYIMLRFFDVCFHHINQGCVS	0	0	0	not-applicable	not-applicable	not-applicable	1	0	not-applicable	not-applicable	not-applicable	wt	CTACCATTCACCAGGCAGATGATGGCGAGT	-0.198152	0.0969868
SC	CTL	F13	A	GCCAAGGAAACCATATACATCATGTTAAGGTTTTTCGACGTTTGTTTTCATCACATCAACCAAGGCTGTGTCTCC	AKETIYIMLRFFDVCFHHINQGCVS	0	0	0	not-applicable	not-applicable	not-applicable	1	0	not-applicable	not-applicable	not-applicable	wt	CTACCATTCACCAGGGAGATGATGGCGACC	0.0598211	-0.114808
SC	CTL	F13	A	GCCAAGGAAACCATATACATCATGTTAAGGTTTTTCGACGTTTGTTTTCATCACATCAACCAAGGCTGTGTCTCC	AKETIYIMLRFFDVCFHHINQGCVS	0	0	0	not-applicable	not-applicable	not-applicable	1	0	not-applicable	not-applicable	not-applicable	wt	CTACTACTTGACGCCTGTCACTCATCGTCG	0.0249999	-0.226934
SC	CTL	F13	A	GCCAAGGAAACCATATACATCATGTTAAGGTTTTTCGACGTTTGTTTTCATCACATCAACCAAGGCTGTGTCTCC	AKETIYIMLRFFDVCFHHINQGCVS	0	0	0	not-applicable	not-applicable	not-applicable	1	0	not-applicable	not-applicable	not-applicable	wt	CTACTACTTGACGCGCGTCACTCATCGTGA	-0.0400643	0.0266942
SC	CTL	F13	A	GCCAAGGAAACCATATACATCATGTTAAGGTTTTTCGACGTTTGTTTTCATCACATCAACCAAGGCTGTGTCTCC	AKETIYIMLRFFDVCFHHINQGCVS	0	0	0	not-applicable	not-applicable	not-applicable	1	0	not-applicable	not-applicable	not-applicable	wt	CTACTACTTGACGCTTGTCACTCATCGTTT	-0.0726308	-0.0372384
SC	CTL	F13	A	GCCAAGGAAACCATATACATCATGTTAAGGTTTTTCGACGTTTGTTTTCATCACATCAACCAAGGCTGTGTCTCC	AKETIYIMLRFFDVCFHHINQGCVS	0	0	0	not-applicable	not-applicable	not-applicable	1	0	not-applicable	not-applicable	not-applicable	wt	CTAGGAGATACCGTAATAGACCTCTAGCTT	-0.0475702	-0.123776
SC	CTL	F13	A	GCCAAGGAAACCATATACATCATGTTAAGGTTTTTCGACGTTTGTTTTCATCACATCAACCAAGGCTGTGTCTCC	AKETIYIMLRFFDVCFHHINQGCVS	0	0	0	not-applicable	not-applicable	not-applicable	1	0	not-applicable	not-applicable	not-applicable	wt	CTAGGAGATACCGTGTTAGACCTCTAGCAC	-0.0132715	0.160815
SC	CTL	F13	A	GCCAAGGAAACCATATACATCATGTTAAGGTTTTTCGACGTTTGTTTTCATCACATCAACCAAGGCTGTGTCTCC	AKETIYIMLRFFDVCFHHINQGCVS	0	0	0	not-applicable	not-applicable	not-applicable	1	0	not-applicable	not-applicable	not-applicable	wt	CTAGGAGATACCGTTATAGACCTCTAGCAA	0.00504672	-0.0935525
SC	CTL	F13	A	GCCAAGGAAACCATATACATCATGTTAAGGTTTTTCGACGTTTGTTTTCATCACATCAACCAAGGCTGTGTCTCC	AKETIYIMLRFFDVCFHHINQGCVS	0	0	0	not-applicable	not-applicable	not-applicable	1	0	not-applicable	not-applicable	not-applicable	wt	CTAGTAGGCTGTAGGTGTGGACCTTCTAAA	-0.29969	0.138466
SC	CTL	F13	A	GCCAAGGAAACCATATACATCATGTTAAGGTTTTTCGACGTTTGTTTTCATCACATCAACCAAGGCTGTGTCTCC	AKETIYIMLRFFDVCFHHINQGCVS	0	0	0	not-applicable	not-applicable	not-applicable	1	0	not-applicable	not-applicable	not-applicable	wt	CTAGTAGGCTGTAGTGGTGGACCTTCTAAA	-0.172348	0.0295799
SC	CTL	F13	A	GCCAAGGAAACCATATACATCATGTTAAGGTTTTTCGACGTTTGTTTTCATCACATCAACCAAGGCTGTGTCTCC	AKETIYIMLRFFDVCFHHINQGCVS	0	0	0	not-applicable	not-applicable	not-applicable	1	0	not-applicable	not-applicable	not-applicable	wt	CTAGTAGGCTGTAGTGGTGGACCTTCTACT	0.0702311	0.138466
SC	CTL	F13	A	GCCAAGGAAACCATATACATCATGTTAAGGTTTTTCGACGTTTGTTTTCATCACATCAACCAAGGCTGTGTCTCC	AKETIYIMLRFFDVCFHHINQGCVS	0	0	0	not-applicable	not-applicable	not-applicable	1	0	not-applicable	not-applicable	not-applicable	wt	CTCAACGGACTCATACACATTAGGCCGTTA	0.0132183	0.0123103
SC	CTL	F13	A	GCCAAGGAAACCATATACATCATGTTAAGGTTTTTCGACGTTTGTTTTCATCACATCAACCAAGGCTGTGTCTCC	AKETIYIMLRFFDVCFHHINQGCVS	0	0	0	not-applicable	not-applicable	not-applicable	1	0	not-applicable	not-applicable	not-applicable	wt	CTCAACGGACTCATCCACATTAGGCCGTGT	-0.364681	0.254475
SC	CTL	F13	A	GCCAAGGAAACCATATACATCATGTTAAGGTTTTTCGACGTTTGTTTTCATCACATCAACCAAGGCTGTGTCTCC	AKETIYIMLRFFDVCFHHINQGCVS	0	0	0	not-applicable	not-applicable	not-applicable	1	0	not-applicable	not-applicable	not-applicable	wt	CTCAACGGACTCATGTACATTAGGCCGTTT	-0.0414917	-0.0418806
SC	CTL	F13	A	GCCAAGGAAACCATATACATCATGTTAAGGTTTTTCGACGTTTGTTTTCATCACATCAACCAAGGCTGTGTCTCC	AKETIYIMLRFFDVCFHHINQGCVS	0	0	0	not-applicable	not-applicable	not-applicable	1	0	not-applicable	not-applicable	not-applicable	wt	CTCACTTCCGGTTAAGTAGTCGGTCAACCG	0.0809263	-0.130899
SC	CTL	F13	A	GCCAAGGAAACCATATACATCATGTTAAGGTTTTTCGACGTTTGTTTTCATCACATCAACCAAGGCTGTGTCTCC	AKETIYIMLRFFDVCFHHINQGCVS	0	0	0	not-applicable	not-applicable	not-applicable	1	0	not-applicable	not-applicable	not-applicable	wt	CTCACTTCCGGTTATATAGTCGGTCAACCC	0.121479	-0.0382812
SC	CTL	F13	A	GCCAAGGAAACCATATACATCATGTTAAGGTTTTTCGACGTTTGTTTTCATCACATCAACCAAGGCTGTGTCTCC	AKETIYIMLRFFDVCFHHINQGCVS	0	0	0	not-applicable	not-applicable	not-applicable	1	0	not-applicable	not-applicable	not-applicable	wt	CTCGGTCAGACTTACCAGAGAAGTAGGCAT	-0.112686	0.0884603
SC	CTL	F13	A	GCCAAGGAAACCATATACATCATGTTAAGGTTTTTCGACGTTTGTTTTCATCACATCAACCAAGGCTGTGTCTCC	AKETIYIMLRFFDVCFHHINQGCVS	0	0	0	not-applicable	not-applicable	not-applicable	1	0	not-applicable	not-applicable	not-applicable	wt	CTCGTACGATTGTCATACCGCATGGTATCA	0.053682	0.296537
SC	CTL	F13	A	GCCAAGGAAACCATATACATCATGTTAAGGTTTTTCGACGTTTGTTTTCATCACATCAACCAAGGCTGTGTCTCC	AKETIYIMLRFFDVCFHHINQGCVS	0	0	0	not-applicable	not-applicable	not-applicable	1	0	not-applicable	not-applicable	not-applicable	wt	CTCGTACGATTGTCGAACCGCATGGTATGG	0.0383277	0.186614
SC	CTL	F13	A	GCCAAGGAAACCATATACATCATGTTAAGGTTTTTCGACGTTTGTTTTCATCACATCAACCAAGGCTGTGTCTCC	AKETIYIMLRFFDVCFHHINQGCVS	0	0	0	not-applicable	not-applicable	not-applicable	1	0	not-applicable	not-applicable	not-applicable	wt	CTCGTACGATTGTCTTACCGCATGGTATCG	-0.00286444	0.0418431
SC	CTL	F13	A	GCCAAGGAAACCATATACATCATGTTAAGGTTTTTCGACGTTTGTTTTCATCACATCAACCAAGGCTGTGTCTCC	AKETIYIMLRFFDVCFHHINQGCVS	0	0	0	not-applicable	not-applicable	not-applicable	1	0	not-applicable	not-applicable	not-applicable	wt	CTCGTTACTGTCTCACTACGCCTAGTTCCG	0.101323	0.0207224
SC	CTL	F13	A	GCCAAGGAAACCATATACATCATGTTAAGGTTTTTCGACGTTTGTTTTCATCACATCAACCAAGGCTGTGTCTCC	AKETIYIMLRFFDVCFHHINQGCVS	0	0	0	not-applicable	not-applicable	not-applicable	1	0	not-applicable	not-applicable	not-applicable	wt	CTCGTTACTGTCTCATTACGCCTAGTTCAC	0.0240748	0.0304919
SC	CTL	F13	A	GCCAAGGAAACCATATACATCATGTTAAGGTTTTTCGACGTTTGTTTTCATCACATCAACCAAGGCTGTGTCTCC	AKETIYIMLRFFDVCFHHINQGCVS	0	0	0	not-applicable	not-applicable	not-applicable	1	0	not-applicable	not-applicable	not-applicable	wt	CTCTGGAGCGTTATATTGCTGTTGGTCAGA	-0.0813362	-0.0522365
SC	CTL	F13	A	GCCAAGGAAACCATATACATCATGTTAAGGTTTTTCGACGTTTGTTTTCATCACATCAACCAAGGCTGTGTCTCC	AKETIYIMLRFFDVCFHHINQGCVS	0	0	0	not-applicable	not-applicable	not-applicable	1	0	not-applicable	not-applicable	not-applicable	wt	CTCTGGAGCGTTATGATGCTGTTGGTCAAC	0.107691	-0.103699
SC	CTL	F13	A	GCCAAGGAAACCATATACATCATGTTAAGGTTTTTCGACGTTTGTTTTCATCACATCAACCAAGGCTGTGTCTCC	AKETIYIMLRFFDVCFHHINQGCVS	0	0	0	not-applicable	not-applicable	not-applicable	1	0	not-applicable	not-applicable	not-applicable	wt	CTGCAATCCTGTAGTCGCCTTCTGTACTAT	-0.755875	0.150729
SC	CTL	F13	A	GCCAAGGAAACCATATACATCATGTTAAGGTTTTTCGACGTTTGTTTTCATCACATCAACCAAGGCTGTGTCTCC	AKETIYIMLRFFDVCFHHINQGCVS	0	0	0	not-applicable	not-applicable	not-applicable	1	0	not-applicable	not-applicable	not-applicable	wt	CTGCCTCATTGACTTTGTGCGTATAACGAT	0.208551	0.101119
SC	CTL	F13	A	GCCAAGGAAACCATATACATCATGTTAAGGTTTTTCGACGTTTGTTTTCATCACATCAACCAAGGCTGTGTCTCC	AKETIYIMLRFFDVCFHHINQGCVS	0	0	0	not-applicable	not-applicable	not-applicable	1	0	not-applicable	not-applicable	not-applicable	wt	CTGCGATCTTATCGGGGTTCCATGTCCAGC	-0.0478105	-0.17156
SC	CTL	F13	A	GCCAAGGAAACCATATACATCATGTTAAGGTTTTTCGACGTTTGTTTTCATCACATCAACCAAGGCTGTGTCTCC	AKETIYIMLRFFDVCFHHINQGCVS	0	0	0	not-applicable	not-applicable	not-applicable	1	0	not-applicable	not-applicable	not-applicable	wt	CTGCGATCTTATCGGTGTTCCATGTCCATT	-0.0907659	-0.0827509
SC	CTL	F13	A	GCCAAGGAAACCATATACATCATGTTAAGGTTTTTCGACGTTTGTTTTCATCACATCAACCAAGGCTGTGTCTCC	AKETIYIMLRFFDVCFHHINQGCVS	0	0	0	not-applicable	not-applicable	not-applicable	1	0	not-applicable	not-applicable	not-applicable	wt	CTGCGATCTTATCGTTGTTCCATGTCCAAT	0.04062	0.122938
SC	CTL	F13	A	GCCAAGGAAACCATATACATCATGTTAAGGTTTTTCGACGTTTGTTTTCATCACATCAACCAAGGCTGTGTCTCC	AKETIYIMLRFFDVCFHHINQGCVS	0	0	0	not-applicable	not-applicable	not-applicable	1	0	not-applicable	not-applicable	not-applicable	wt	CTGCGCCTATAACAACCGTGATTGCTGATA	0.076824	0.0245621
SC	CTL	F13	A	GCCAAGGAAACCATATACATCATGTTAAGGTTTTTCGACGTTTGTTTTCATCACATCAACCAAGGCTGTGTCTCC	AKETIYIMLRFFDVCFHHINQGCVS	0	0	0	not-applicable	not-applicable	not-applicable	1	0	not-applicable	not-applicable	not-applicable	wt	CTGCGCCTATAACATTCGTGATTGCTGAAA	-0.0282208	0.106793
SC	CTL	F13	A	GCCAAGGAAACCATATACATCATGTTAAGGTTTTTCGACGTTTGTTTTCATCACATCAACCAAGGCTGTGTCTCC	AKETIYIMLRFFDVCFHHINQGCVS	0	0	0	not-applicable	not-applicable	not-applicable	1	0	not-applicable	not-applicable	not-applicable	wt	CTGCTTAGCTAGAGTTTGATCGGTCCTACC	0.137554	0.241079
SC	CTL	F13	A	GCCAAGGAAACCATATACATCATGTTAAGGTTTTTCGACGTTTGTTTTCATCACATCAACCAAGGCTGTGTCTCC	AKETIYIMLRFFDVCFHHINQGCVS	0	0	0	not-applicable	not-applicable	not-applicable	1	0	not-applicable	not-applicable	not-applicable	wt	CTGTAGTCTGTGACGGTAGGATGCCACATA	0.00354284	0.0942168
SC	CTL	F13	A	GCCAAGGAAACCATATACATCATGTTAAGGTTTTTCGACGTTTGTTTTCATCACATCAACCAAGGCTGTGTCTCC	AKETIYIMLRFFDVCFHHINQGCVS	0	0	0	not-applicable	not-applicable	not-applicable	1	0	not-applicable	not-applicable	not-applicable	wt	CTTACCTTGACACGACCAACGGATGTCTGG	0.0286247	0.0173067
SC	CTL	F13	A	GCCAAGGAAACCATATACATCATGTTAAGGTTTTTCGACGTTTGTTTTCATCACATCAACCAAGGCTGTGTCTCC	AKETIYIMLRFFDVCFHHINQGCVS	0	0	0	not-applicable	not-applicable	not-applicable	1	0	not-applicable	not-applicable	not-applicable	wt	CTTACCTTGACACGCGCAACGGATGTCTGA	-0.175656	-0.209562
SC	CTL	F13	A	GCCAAGGAAACCATATACATCATGTTAAGGTTTTTCGACGTTTGTTTTCATCACATCAACCAAGGCTGTGTCTCC	AKETIYIMLRFFDVCFHHINQGCVS	0	0	0	not-applicable	not-applicable	not-applicable	1	0	not-applicable	not-applicable	not-applicable	wt	CTTACCTTGACACGGACAACGGATGTCTAC	-0.0100986	0.24631
SC	CTL	F13	A	GCCAAGGAAACCATATACATCATGTTAAGGTTTTTCGACGTTTGTTTTCATCACATCAACCAAGGCTGTGTCTCC	AKETIYIMLRFFDVCFHHINQGCVS	0	0	0	not-applicable	not-applicable	not-applicable	1	0	not-applicable	not-applicable	not-applicable	wt	CTTACCTTGACACGGTCAACGGATGTCTTG	0.012114	0.0173067
SC	CTL	F13	A	GCCAAGGAAACCATATACATCATGTTAAGGTTTTTCGACGTTTGTTTTCATCACATCAACCAAGGCTGTGTCTCC	AKETIYIMLRFFDVCFHHINQGCVS	0	0	0	not-applicable	not-applicable	not-applicable	1	0	not-applicable	not-applicable	not-applicable	wt	CTTACGAGTCGGATCCAGAGGAGAGACAGC	-0.216165	0.0851678
SC	CTL	F13	A	GCCAAGGAAACCATATACATCATGTTAAGGTTTTTCGACGTTTGTTTTCATCACATCAACCAAGGCTGTGTCTCC	AKETIYIMLRFFDVCFHHINQGCVS	0	0	0	not-applicable	not-applicable	not-applicable	1	0	not-applicable	not-applicable	not-applicable	wt	CTTGGAGCGAACATGGGCCTGCGTTATATG	-0.0428654	-0.0588007
SC	CTL	F13	A	GCCAAGGAAACCATATACATCATGTTAAGGTTTTTCGACGTTTGTTTTCATCACATCAACCAAGGCTGTGTCTCC	AKETIYIMLRFFDVCFHHINQGCVS	0	0	0	not-applicable	not-applicable	not-applicable	1	0	not-applicable	not-applicable	not-applicable	wt	CTTGGAGCGAACATTCGCCTGCGTTATAGT	-0.0620928	-0.187213
SC	CTL	F13	A	GCCAAGGAAACCATATACATCATGTTAAGGTTTTTCGACGTTTGTTTTCATCACATCAACCAAGGCTGTGTCTCC	AKETIYIMLRFFDVCFHHINQGCVS	0	0	0	not-applicable	not-applicable	not-applicable	1	0	not-applicable	not-applicable	not-applicable	wt	CTTGGAGTCCAAGAAGCGAACTAGGAACTA	0.270943	0.0224568
SC	CTL	F13	A	GCCAAGGAAACCATATACATCATGTTAAGGTTTTTCGACGTTTGTTTTCATCACATCAACCAAGGCTGTGTCTCC	AKETIYIMLRFFDVCFHHINQGCVS	0	0	0	not-applicable	not-applicable	not-applicable	1	0	not-applicable	not-applicable	not-applicable	wt	GAACAAGATTGCGCACACTTCAGGACTGGC	0.00389805	0.061556
SC	CTL	F13	A	GCCAAGGAAACCATATACATCATGTTAAGGTTTTTCGACGTTTGTTTTCATCACATCAACCAAGGCTGTGTCTCC	AKETIYIMLRFFDVCFHHINQGCVS	0	0	0	not-applicable	not-applicable	not-applicable	1	0	not-applicable	not-applicable	not-applicable	wt	GAACAAGATTGCGCTAACTTCAGGACTGTT	-0.0415286	0.0929536
SC	CTL	F13	A	GCCAAGGAAACCATATACATCATGTTAAGGTTTTTCGACGTTTGTTTTCATCACATCAACCAAGGCTGTGTCTCC	AKETIYIMLRFFDVCFHHINQGCVS	0	0	0	not-applicable	not-applicable	not-applicable	1	0	not-applicable	not-applicable	not-applicable	wt	GAACAAGATTGCGCTCACTTCAGGACTGGA	-0.0399879	0.000435418
SC	CTL	F13	A	GCCAAGGAAACCATATACATCATGTTAAGGTTTTTCGACGTTTGTTTTCATCACATCAACCAAGGCTGTGTCTCC	AKETIYIMLRFFDVCFHHINQGCVS	0	0	0	not-applicable	not-applicable	not-applicable	1	0	not-applicable	not-applicable	not-applicable	wt	GAACCATTCACCAGCGAGATGATGGCGATG	-0.00773857	-0.0277705
SC	CTL	F13	A	GCCAAGGAAACCATATACATCATGTTAAGGTTTTTCGACGTTTGTTTTCATCACATCAACCAAGGCTGTGTCTCC	AKETIYIMLRFFDVCFHHINQGCVS	0	0	0	not-applicable	not-applicable	not-applicable	1	0	not-applicable	not-applicable	not-applicable	wt	GAACCATTCACCAGGGAGATGATGGCGATA	-0.15559	0.0969868
SC	CTL	F13	A	GCCAAGGAAACCATATACATCATGTTAAGGTTTTTCGACGTTTGTTTTCATCACATCAACCAAGGCTGTGTCTCC	AKETIYIMLRFFDVCFHHINQGCVS	0	0	0	not-applicable	not-applicable	not-applicable	1	0	not-applicable	not-applicable	not-applicable	wt	GAAGGAGATACCGTCTTAGACCTCTAGCGA	-0.103536	0.354533
SC	CTL	F13	A	GCCAAGGAAACCATATACATCATGTTAAGGTTTTTCGACGTTTGTTTTCATCACATCAACCAAGGCTGTGTCTCC	AKETIYIMLRFFDVCFHHINQGCVS	0	0	0	not-applicable	not-applicable	not-applicable	1	0	not-applicable	not-applicable	not-applicable	wt	GAAGGAGATACCGTGGTAGACCTCTAGCTC	-0.047478	-0.10855
SC	CTL	F13	A	GCCAAGGAAACCATATACATCATGTTAAGGTTTTTCGACGTTTGTTTTCATCACATCAACCAAGGCTGTGTCTCC	AKETIYIMLRFFDVCFHHINQGCVS	0	0	0	not-applicable	not-applicable	not-applicable	1	0	not-applicable	not-applicable	not-applicable	wt	GAAGTAGGCTGTAGACGTGGACCTTCTAGT	-0.0465872	-0.00630506
SC	CTL	F13	A	GCCAAGGAAACCATATACATCATGTTAAGGTTTTTCGACGTTTGTTTTCATCACATCAACCAAGGCTGTGTCTCC	AKETIYIMLRFFDVCFHHINQGCVS	0	0	0	not-applicable	not-applicable	not-applicable	1	0	not-applicable	not-applicable	not-applicable	wt	GAAGTAGGCTGTAGATGTGGACCTTCTAGT	-0.143883	0.241079
SC	CTL	F13	A	GCCAAGGAAACCATATACATCATGTTAAGGTTTTTCGACGTTTGTTTTCATCACATCAACCAAGGCTGTGTCTCC	AKETIYIMLRFFDVCFHHINQGCVS	0	0	0	not-applicable	not-applicable	not-applicable	1	0	not-applicable	not-applicable	not-applicable	wt	GACACTTCCGGTTAAATAGTCGGTCAACGC	0.0261543	0.254475
SC	CTL	F13	A	GCCAAGGAAACCATATACATCATGTTAAGGTTTTTCGACGTTTGTTTTCATCACATCAACCAAGGCTGTGTCTCC	AKETIYIMLRFFDVCFHHINQGCVS	0	0	0	not-applicable	not-applicable	not-applicable	1	0	not-applicable	not-applicable	not-applicable	wt	GACACTTGCCATGAGGCTAATGTGGCCTTT	-0.159621	0.0224568
SC	CTL	F13	A	GCCAAGGAAACCATATACATCATGTTAAGGTTTTTCGACGTTTGTTTTCATCACATCAACCAAGGCTGTGTCTCC	AKETIYIMLRFFDVCFHHINQGCVS	0	0	0	not-applicable	not-applicable	not-applicable	1	0	not-applicable	not-applicable	not-applicable	wt	GACGGTCAGACTTAAAAGAGAAGTAGGCTA	0.0257165	0.0801714
SC	CTL	F13	A	GCCAAGGAAACCATATACATCATGTTAAGGTTTTTCGACGTTTGTTTTCATCACATCAACCAAGGCTGTGTCTCC	AKETIYIMLRFFDVCFHHINQGCVS	0	0	0	not-applicable	not-applicable	not-applicable	1	0	not-applicable	not-applicable	not-applicable	wt	GACGGTCAGACTTAGTAGAGAAGTAGGCGC	-0.0572338	0.241079
SC	CTL	F13	A	GCCAAGGAAACCATATACATCATGTTAAGGTTTTTCGACGTTTGTTTTCATCACATCAACCAAGGCTGTGTCTCC	AKETIYIMLRFFDVCFHHINQGCVS	0	0	0	not-applicable	not-applicable	not-applicable	1	0	not-applicable	not-applicable	not-applicable	wt	GACTATTGCGGTACTTTATAGGTGCGTGTG	0.102755	-0.0488552
SC	CTL	F13	A	GCCAAGGAAACCATATACATCATGTTAAGGTTTTTCGACGTTTGTTTTCATCACATCAACCAAGGCTGTGTCTCC	AKETIYIMLRFFDVCFHHINQGCVS	0	0	0	not-applicable	not-applicable	not-applicable	1	0	not-applicable	not-applicable	not-applicable	wt	GACTGGAGCGTTATCTTGCTGTTGGTCATC	-0.125899	-0.10855
SC	CTL	F13	A	GCCAAGGAAACCATATACATCATGTTAAGGTTTTTCGACGTTTGTTTTCATCACATCAACCAAGGCTGTGTCTCC	AKETIYIMLRFFDVCFHHINQGCVS	0	0	0	not-applicable	not-applicable	not-applicable	1	0	not-applicable	not-applicable	not-applicable	wt	GACTGGAGCGTTATTTTGCTGTTGGTCAAC	-0.000558587	-0.0882388
SC	CTL	F13	A	GCCAAGGAAACCATATACATCATGTTAAGGTTTTTCGACGTTTGTTTTCATCACATCAACCAAGGCTGTGTCTCC	AKETIYIMLRFFDVCFHHINQGCVS	0	0	0	not-applicable	not-applicable	not-applicable	1	0	not-applicable	not-applicable	not-applicable	wt	GAGCAATCCTGTAGACGCCTTCTGTACTCG	0.147836	0.0851678
SC	CTL	F13	A	GCCAAGGAAACCATATACATCATGTTAAGGTTTTTCGACGTTTGTTTTCATCACATCAACCAAGGCTGTGTCTCC	AKETIYIMLRFFDVCFHHINQGCVS	0	0	0	not-applicable	not-applicable	not-applicable	1	0	not-applicable	not-applicable	not-applicable	wt	GAGCAATCCTGTAGAGGCCTTCTGTACTGA	-0.048539	0.101119
SC	CTL	F13	A	GCCAAGGAAACCATATACATCATGTTAAGGTTTTTCGACGTTTGTTTTCATCACATCAACCAAGGCTGTGTCTCC	AKETIYIMLRFFDVCFHHINQGCVS	0	0	0	not-applicable	not-applicable	not-applicable	1	0	not-applicable	not-applicable	not-applicable	wt	GAGCAATCCTGTAGTTGCCTTCTGTACTCG	0.0144564	-0.146851
SC	CTL	F13	A	GCCAAGGAAACCATATACATCATGTTAAGGTTTTTCGACGTTTGTTTTCATCACATCAACCAAGGCTGTGTCTCC	AKETIYIMLRFFDVCFHHINQGCVS	0	0	0	not-applicable	not-applicable	not-applicable	1	0	not-applicable	not-applicable	not-applicable	wt	GAGCCTCATTGACTTCGTGCGTATAACGCC	0.0309332	0.0123103
SC	CTL	F13	A	GCCAAGGAAACCATATACATCATGTTAAGGTTTTTCGACGTTTGTTTTCATCACATCAACCAAGGCTGTGTCTCC	AKETIYIMLRFFDVCFHHINQGCVS	0	0	0	not-applicable	not-applicable	not-applicable	1	0	not-applicable	not-applicable	not-applicable	wt	GAGCGATCTTATCGAAGTTCCATGTCCACC	0.141052	0.0448054
SC	CTL	F13	A	GCCAAGGAAACCATATACATCATGTTAAGGTTTTTCGACGTTTGTTTTCATCACATCAACCAAGGCTGTGTCTCC	AKETIYIMLRFFDVCFHHINQGCVS	0	0	0	not-applicable	not-applicable	not-applicable	1	0	not-applicable	not-applicable	not-applicable	wt	GAGCGATCTTATCGAGGTTCCATGTCCATC	0.125956	-0.00630506
SC	CTL	F13	A	GCCAAGGAAACCATATACATCATGTTAAGGTTTTTCGACGTTTGTTTTCATCACATCAACCAAGGCTGTGTCTCC	AKETIYIMLRFFDVCFHHINQGCVS	0	0	0	not-applicable	not-applicable	not-applicable	1	0	not-applicable	not-applicable	not-applicable	wt	GAGCGATCTTATCGGCGTTCCATGTCCACT	-0.0926464	0.00274395
SC	CTL	F13	A	GCCAAGGAAACCATATACATCATGTTAAGGTTTTTCGACGTTTGTTTTCATCACATCAACCAAGGCTGTGTCTCC	AKETIYIMLRFFDVCFHHINQGCVS	0	0	0	not-applicable	not-applicable	not-applicable	1	0	not-applicable	not-applicable	not-applicable	wt	GAGCGATCTTATCGTGGTTCCATGTCCATG	-0.0896769	-0.164864
SC	CTL	F13	A	GCCAAGGAAACCATATACATCATGTTAAGGTTTTTCGACGTTTGTTTTCATCACATCAACCAAGGCTGTGTCTCC	AKETIYIMLRFFDVCFHHINQGCVS	0	0	0	not-applicable	not-applicable	not-applicable	1	0	not-applicable	not-applicable	not-applicable	wt	GAGCTTAGCTAGAGAGTGATCGGTCCTATA	0.0426469	0.238524
SC	CTL	F13	A	GCCAAGGAAACCATATACATCATGTTAAGGTTTTTCGACGTTTGTTTTCATCACATCAACCAAGGCTGTGTCTCC	AKETIYIMLRFFDVCFHHINQGCVS	0	0	0	not-applicable	not-applicable	not-applicable	1	0	not-applicable	not-applicable	not-applicable	wt	GATACCTTGACACGCGCAACGGATGTCTAG	-0.140011	-0.0522365
SC	CTL	F13	A	GCCAAGGAAACCATATACATCATGTTAAGGTTTTTCGACGTTTGTTTTCATCACATCAACCAAGGCTGTGTCTCC	AKETIYIMLRFFDVCFHHINQGCVS	0	0	0	not-applicable	not-applicable	not-applicable	1	0	not-applicable	not-applicable	not-applicable	wt	GATACCTTGACACGGTCAACGGATGTCTAG	0.051583	-0.00921585
SC	CTL	F13	A	GCCAAGGAAACCATATACATCATGTTAAGGTTTTTCGACGTTTGTTTTCATCACATCAACCAAGGCTGTGTCTCC	AKETIYIMLRFFDVCFHHINQGCVS	0	0	0	not-applicable	not-applicable	not-applicable	1	0	not-applicable	not-applicable	not-applicable	wt	GCACAAGATTGCGCCCACTTCAGGACTGAG	0.0243945	-0.0327327
SC	CTL	F13	A	GCCAAGGAAACCATATACATCATGTTAAGGTTTTTCGACGTTTGTTTTCATCACATCAACCAAGGCTGTGTCTCC	AKETIYIMLRFFDVCFHHINQGCVS	0	0	0	not-applicable	not-applicable	not-applicable	1	0	not-applicable	not-applicable	not-applicable	wt	GCACAAGATTGCGCTGACTTCAGGACTGGG	-0.280558	-0.0454043
SC	CTL	F13	A	GCCAAGGAAACCATATACATCATGTTAAGGTTTTTCGACGTTTGTTTTCATCACATCAACCAAGGCTGTGTCTCC	AKETIYIMLRFFDVCFHHINQGCVS	0	0	0	not-applicable	not-applicable	not-applicable	1	0	not-applicable	not-applicable	not-applicable	wt	GCACAAGATTGCGCTTACTTCAGGACTGCA	-0.0641107	0.0851678
SC	CTL	F13	A	GCCAAGGAAACCATATACATCATGTTAAGGTTTTTCGACGTTTGTTTTCATCACATCAACCAAGGCTGTGTCTCC	AKETIYIMLRFFDVCFHHINQGCVS	0	0	0	not-applicable	not-applicable	not-applicable	1	0	not-applicable	not-applicable	not-applicable	wt	GCACTACTTGACGCTAGTCACTCATCGTTT	0.0277675	0.0295799
SC	CTL	F13	A	GCCAAGGAAACCATATACATCATGTTAAGGTTTTTCGACGTTTGTTTTCATCACATCAACCAAGGCTGTGTCTCC	AKETIYIMLRFFDVCFHHINQGCVS	0	0	0	not-applicable	not-applicable	not-applicable	1	0	not-applicable	not-applicable	not-applicable	wt	GCACTACTTGACGCTTGTCACTCATCGTAT	0.172681	0.160815
SC	CTL	F13	A	GCCAAGGAAACCATATACATCATGTTAAGGTTTTTCGACGTTTGTTTTCATCACATCAACCAAGGCTGTGTCTCC	AKETIYIMLRFFDVCFHHINQGCVS	0	0	0	not-applicable	not-applicable	not-applicable	1	0	not-applicable	not-applicable	not-applicable	wt	GCAGGAGATACCGTAATAGACCTCTAGCCA	0.0186319	0.0956316
SC	CTL	F13	A	GCCAAGGAAACCATATACATCATGTTAAGGTTTTTCGACGTTTGTTTTCATCACATCAACCAAGGCTGTGTCTCC	AKETIYIMLRFFDVCFHHINQGCVS	0	0	0	not-applicable	not-applicable	not-applicable	1	0	not-applicable	not-applicable	not-applicable	wt	GCAGTAGGCTGTAGCAGTGGACCTTCTATC	0.0610159	-0.0987026
SC	CTL	F13	A	GCCAAGGAAACCATATACATCATGTTAAGGTTTTTCGACGTTTGTTTTCATCACATCAACCAAGGCTGTGTCTCC	AKETIYIMLRFFDVCFHHINQGCVS	0	0	0	not-applicable	not-applicable	not-applicable	1	0	not-applicable	not-applicable	not-applicable	wt	GCAGTAGGCTGTAGCGGTGGACCTTCTATA	0.124358	0.123468
SC	CTL	F13	A	GCCAAGGAAACCATATACATCATGTTAAGGTTTTTCGACGTTTGTTTTCATCACATCAACCAAGGCTGTGTCTCC	AKETIYIMLRFFDVCFHHINQGCVS	0	0	0	not-applicable	not-applicable	not-applicable	1	0	not-applicable	not-applicable	not-applicable	wt	GCAGTAGGCTGTAGGGGTGGACCTTCTACT	0.0708515	0.160815
SC	CTL	F13	A	GCCAAGGAAACCATATACATCATGTTAAGGTTTTTCGACGTTTGTTTTCATCACATCAACCAAGGCTGTGTCTCC	AKETIYIMLRFFDVCFHHINQGCVS	0	0	0	not-applicable	not-applicable	not-applicable	1	0	not-applicable	not-applicable	not-applicable	wt	GCCAACGGACTCATTGACATTAGGCCGTCG	-0.157468	-0.0454043
SC	CTL	F13	A	GCCAAGGAAACCATATACATCATGTTAAGGTTTTTCGACGTTTGTTTTCATCACATCAACCAAGGCTGTGTCTCC	AKETIYIMLRFFDVCFHHINQGCVS	0	0	0	not-applicable	not-applicable	not-applicable	1	0	not-applicable	not-applicable	not-applicable	wt	GCCACTTCCGGTTAGGTAGTCGGTCAACTC	0.129808	0.302624
SC	CTL	F13	A	GCCAAGGAAACCATATACATCATGTTAAGGTTTTTCGACGTTTGTTTTCATCACATCAACCAAGGCTGTGTCTCC	AKETIYIMLRFFDVCFHHINQGCVS	0	0	0	not-applicable	not-applicable	not-applicable	1	0	not-applicable	not-applicable	not-applicable	wt	GCCACTTGCCATGAAGCTAATGTGGCCTCC	-0.0370494	-0.10855
SC	CTL	F13	A	GCCAAGGAAACCATATACATCATGTTAAGGTTTTTCGACGTTTGTTTTCATCACATCAACCAAGGCTGTGTCTCC	AKETIYIMLRFFDVCFHHINQGCVS	0	0	0	not-applicable	not-applicable	not-applicable	1	0	not-applicable	not-applicable	not-applicable	wt	GCCATATCCGAGTCACTATGCTCCTCTCGG	0.124473	0.0851678
SC	CTL	F13	A	GCCAAGGAAACCATATACATCATGTTAAGGTTTTTCGACGTTTGTTTTCATCACATCAACCAAGGCTGTGTCTCC	AKETIYIMLRFFDVCFHHINQGCVS	0	0	0	not-applicable	not-applicable	not-applicable	1	0	not-applicable	not-applicable	not-applicable	wt	GCCGTACGATTGTCAGACCGCATGGTATAG	-0.034754	0.151514
SC	CTL	F13	A	GCCAAGGAAACCATATACATCATGTTAAGGTTTTTCGACGTTTGTTTTCATCACATCAACCAAGGCTGTGTCTCC	AKETIYIMLRFFDVCFHHINQGCVS	0	0	0	not-applicable	not-applicable	not-applicable	1	0	not-applicable	not-applicable	not-applicable	wt	GCCGTACGATTGTCCAACCGCATGGTATCA	-0.00591441	0.118753
SC	CTL	F13	A	GCCAAGGAAACCATATACATCATGTTAAGGTTTTTCGACGTTTGTTTTCATCACATCAACCAAGGCTGTGTCTCC	AKETIYIMLRFFDVCFHHINQGCVS	0	0	0	not-applicable	not-applicable	not-applicable	1	0	not-applicable	not-applicable	not-applicable	wt	GCCGTACGATTGTCTAACCGCATGGTATAA	0.18348	0.244329
SC	CTL	F13	A	GCCAAGGAAACCATATACATCATGTTAAGGTTTTTCGACGTTTGTTTTCATCACATCAACCAAGGCTGTGTCTCC	AKETIYIMLRFFDVCFHHINQGCVS	0	0	0	not-applicable	not-applicable	not-applicable	1	0	not-applicable	not-applicable	not-applicable	wt	GCCGTTACTGTCTCGTTACGCCTAGTTCAA	0.00120943	-0.0239388
SC	CTL	F13	A	GCCAAGGAAACCATATACATCATGTTAAGGTTTTTCGACGTTTGTTTTCATCACATCAACCAAGGCTGTGTCTCC	AKETIYIMLRFFDVCFHHINQGCVS	0	0	0	not-applicable	not-applicable	not-applicable	1	0	not-applicable	not-applicable	not-applicable	wt	GCCTGGAGCGTTATAATGCTGTTGGTCACC	0.0837848	-0.146851
SC	CTL	F13	A	GCCAAGGAAACCATATACATCATGTTAAGGTTTTTCGACGTTTGTTTTCATCACATCAACCAAGGCTGTGTCTCC	AKETIYIMLRFFDVCFHHINQGCVS	0	0	0	not-applicable	not-applicable	not-applicable	1	0	not-applicable	not-applicable	not-applicable	wt	GCCTGGAGCGTTATCTTGCTGTTGGTCAAG	0.0871832	0.00274395
SC	CTL	F13	A	GCCAAGGAAACCATATACATCATGTTAAGGTTTTTCGACGTTTGTTTTCATCACATCAACCAAGGCTGTGTCTCC	AKETIYIMLRFFDVCFHHINQGCVS	0	0	0	not-applicable	not-applicable	not-applicable	1	0	not-applicable	not-applicable	not-applicable	wt	GCCTGGAGCGTTATTCTGCTGTTGGTCATC	-0.0719895	-0.0139574
SC	CTL	F13	A	GCCAAGGAAACCATATACATCATGTTAAGGTTTTTCGACGTTTGTTTTCATCACATCAACCAAGGCTGTGTCTCC	AKETIYIMLRFFDVCFHHINQGCVS	0	0	0	not-applicable	not-applicable	not-applicable	1	0	not-applicable	not-applicable	not-applicable	wt	GCCTGGAGCGTTATTGTGCTGTTGGTCAAG	0.0833771	0.0723576
SC	CTL	F13	A	GCCAAGGAAACCATATACATCATGTTAAGGTTTTTCGACGTTTGTTTTCATCACATCAACCAAGGCTGTGTCTCC	AKETIYIMLRFFDVCFHHINQGCVS	0	0	0	not-applicable	not-applicable	not-applicable	1	0	not-applicable	not-applicable	not-applicable	wt	GCCTGGAGCGTTATTTTGCTGTTGGTCAAT	-0.142884	-0.238324
SC	CTL	F13	A	GCCAAGGAAACCATATACATCATGTTAAGGTTTTTCGACGTTTGTTTTCATCACATCAACCAAGGCTGTGTCTCC	AKETIYIMLRFFDVCFHHINQGCVS	0	0	0	not-applicable	not-applicable	not-applicable	1	0	not-applicable	not-applicable	not-applicable	wt	GCGCAATCCTGTAGAGGCCTTCTGTACTTC	0.202612	0.0123103
SC	CTL	F13	A	GCCAAGGAAACCATATACATCATGTTAAGGTTTTTCGACGTTTGTTTTCATCACATCAACCAAGGCTGTGTCTCC	AKETIYIMLRFFDVCFHHINQGCVS	0	0	0	not-applicable	not-applicable	not-applicable	1	0	not-applicable	not-applicable	not-applicable	wt	GCGCAATCCTGTAGGTGCCTTCTGTACTAC	0.0333753	0.0721619
SC	CTL	F13	A	GCCAAGGAAACCATATACATCATGTTAAGGTTTTTCGACGTTTGTTTTCATCACATCAACCAAGGCTGTGTCTCC	AKETIYIMLRFFDVCFHHINQGCVS	0	0	0	not-applicable	not-applicable	not-applicable	1	0	not-applicable	not-applicable	not-applicable	wt	GCGCCTCATTGACTATGTGCGTATAACGAG	0.0576143	-0.0770769
SC	CTL	F13	A	GCCAAGGAAACCATATACATCATGTTAAGGTTTTTCGACGTTTGTTTTCATCACATCAACCAAGGCTGTGTCTCC	AKETIYIMLRFFDVCFHHINQGCVS	0	0	0	not-applicable	not-applicable	not-applicable	1	0	not-applicable	not-applicable	not-applicable	wt	GCGCGCCTATAACATACGTGATTGCTGAAG	0.0268298	-0.0308415
SC	CTL	F13	A	GCCAAGGAAACCATATACATCATGTTAAGGTTTTTCGACGTTTGTTTTCATCACATCAACCAAGGCTGTGTCTCC	AKETIYIMLRFFDVCFHHINQGCVS	0	0	0	not-applicable	not-applicable	not-applicable	1	0	not-applicable	not-applicable	not-applicable	wt	GCGTAGTCTGTGACGCTAGGATGCCACAGT	0.0552444	0.0448054
SC	CTL	F13	A	GCCAAGGAAACCATATACATCATGTTAAGGTTTTTCGACGTTTGTTTTCATCACATCAACCAAGGCTGTGTCTCC	AKETIYIMLRFFDVCFHHINQGCVS	0	0	0	not-applicable	not-applicable	not-applicable	1	0	not-applicable	not-applicable	not-applicable	wt	GCTGGAGTCCAAGACCCGAACTAGGAACAA	-0.048539	-0.0588007
SC	CTL	F13	A	GCCAAGGAAACCATATACATCATGTTAAGGTTTTTCGACGTTTGTTTTCATCACATCAACCAAGGCTGTGTCTCC	AKETIYIMLRFFDVCFHHINQGCVS	0	0	0	not-applicable	not-applicable	not-applicable	1	0	not-applicable	not-applicable	not-applicable	wt	GCTGGAGTCCAAGATCCGAACTAGGAACAA	-0.0891624	0.0753199
SC	CTL	F13	A	GCCAAGGAAACCATATACATCATGTTAAGGTTTTTCGACGTTTGTTTTCATCACATCAACCAAGGCTGTGTCTCC	AKETIYIMLRFFDVCFHHINQGCVS	0	0	0	not-applicable	not-applicable	not-applicable	1	0	not-applicable	not-applicable	not-applicable	wt	GCTGGAGTCCAAGATTCGAACTAGGAACTC	-0.0676717	0.0224568
SC	CTL	F13	A	GCCAAGGAAACCATATACATCATGTTAAGGTTTTTCGACGTTTGTTTTCATCACATCAACCAAGGCTGTGTCTCC	AKETIYIMLRFFDVCFHHINQGCVS	0	0	0	not-applicable	not-applicable	not-applicable	1	0	not-applicable	not-applicable	not-applicable	wt	GGACAAGATTGCGCCAACTTCAGGACTGAC	0.0636801	-0.212157
SC	CTL	F13	A	GCCAAGGAAACCATATACATCATGTTAAGGTTTTTCGACGTTTGTTTTCATCACATCAACCAAGGCTGTGTCTCC	AKETIYIMLRFFDVCFHHINQGCVS	0	0	0	not-applicable	not-applicable	not-applicable	1	0	not-applicable	not-applicable	not-applicable	wt	GGACAAGATTGCGCTCACTTCAGGACTGGC	-0.120147	0.070605
SC	CTL	F13	A	GCCAAGGAAACCATATACATCATGTTAAGGTTTTTCGACGTTTGTTTTCATCACATCAACCAAGGCTGTGTCTCC	AKETIYIMLRFFDVCFHHINQGCVS	0	0	0	not-applicable	not-applicable	not-applicable	1	0	not-applicable	not-applicable	not-applicable	wt	GGACCATTCACCAGCTAGATGATGGCGACA	-0.484831	0.186614
SC	CTL	F13	A	GCCAAGGAAACCATATACATCATGTTAAGGTTTTTCGACGTTTGTTTTCATCACATCAACCAAGGCTGTGTCTCC	AKETIYIMLRFFDVCFHHINQGCVS	0	0	0	not-applicable	not-applicable	not-applicable	1	0	not-applicable	not-applicable	not-applicable	wt	GGACCATTCACCAGTGAGATGATGGCGAAA	-0.042397	0.0332584
SC	CTL	F13	A	GCCAAGGAAACCATATACATCATGTTAAGGTTTTTCGACGTTTGTTTTCATCACATCAACCAAGGCTGTGTCTCC	AKETIYIMLRFFDVCFHHINQGCVS	0	0	0	not-applicable	not-applicable	not-applicable	1	0	not-applicable	not-applicable	not-applicable	wt	GGACCATTCACCAGTTAGATGATGGCGAAT	-0.0776645	0.070605
SC	CTL	F13	A	GCCAAGGAAACCATATACATCATGTTAAGGTTTTTCGACGTTTGTTTTCATCACATCAACCAAGGCTGTGTCTCC	AKETIYIMLRFFDVCFHHINQGCVS	0	0	0	not-applicable	not-applicable	not-applicable	1	0	not-applicable	not-applicable	not-applicable	wt	GGACTACTTGACGCTGGTCACTCATCGTAT	-0.134208	-0.0882388
SC	CTL	F13	A	GCCAAGGAAACCATATACATCATGTTAAGGTTTTTCGACGTTTGTTTTCATCACATCAACCAAGGCTGTGTCTCC	AKETIYIMLRFFDVCFHHINQGCVS	0	0	0	not-applicable	not-applicable	not-applicable	1	0	not-applicable	not-applicable	not-applicable	wt	GGAGTAGGCTGTAGATGTGGACCTTCTATA	0.0513375	-0.0882388
SC	CTL	F13	A	GCCAAGGAAACCATATACATCATGTTAAGGTTTTTCGACGTTTGTTTTCATCACATCAACCAAGGCTGTGTCTCC	AKETIYIMLRFFDVCFHHINQGCVS	0	0	0	not-applicable	not-applicable	not-applicable	1	0	not-applicable	not-applicable	not-applicable	wt	GGAGTAGGCTGTAGGAGTGGACCTTCTACT	-0.166426	-0.217229
SC	CTL	F13	A	GCCAAGGAAACCATATACATCATGTTAAGGTTTTTCGACGTTTGTTTTCATCACATCAACCAAGGCTGTGTCTCC	AKETIYIMLRFFDVCFHHINQGCVS	0	0	0	not-applicable	not-applicable	not-applicable	1	0	not-applicable	not-applicable	not-applicable	wt	GGAGTAGGCTGTAGGTGTGGACCTTCTATG	-0.160702	-0.0935525
SC	CTL	F13	A	GCCAAGGAAACCATATACATCATGTTAAGGTTTTTCGACGTTTGTTTTCATCACATCAACCAAGGCTGTGTCTCC	AKETIYIMLRFFDVCFHHINQGCVS	0	0	0	not-applicable	not-applicable	not-applicable	1	0	not-applicable	not-applicable	not-applicable	wt	GGCAACGGACTCATACACATTAGGCCGTTA	-0.0645109	-0.0882388
SC	CTL	F13	A	GCCAAGGAAACCATATACATCATGTTAAGGTTTTTCGACGTTTGTTTTCATCACATCAACCAAGGCTGTGTCTCC	AKETIYIMLRFFDVCFHHINQGCVS	0	0	0	not-applicable	not-applicable	not-applicable	1	0	not-applicable	not-applicable	not-applicable	wt	GGCAACGGACTCATGCACATTAGGCCGTAG	-0.0132715	0.0090604
SC	CTL	F13	A	GCCAAGGAAACCATATACATCATGTTAAGGTTTTTCGACGTTTGTTTTCATCACATCAACCAAGGCTGTGTCTCC	AKETIYIMLRFFDVCFHHINQGCVS	0	0	0	not-applicable	not-applicable	not-applicable	1	0	not-applicable	not-applicable	not-applicable	wt	GGCAACGGACTCATTGACATTAGGCCGTAA	-0.258954	0.101119
SC	CTL	F13	A	GCCAAGGAAACCATATACATCATGTTAAGGTTTTTCGACGTTTGTTTTCATCACATCAACCAAGGCTGTGTCTCC	AKETIYIMLRFFDVCFHHINQGCVS	0	0	0	not-applicable	not-applicable	not-applicable	1	0	not-applicable	not-applicable	not-applicable	wt	GGCAACGGACTCATTTACATTAGGCCGTCG	0.0198231	-0.0182041
SC	CTL	F13	A	GCCAAGGAAACCATATACATCATGTTAAGGTTTTTCGACGTTTGTTTTCATCACATCAACCAAGGCTGTGTCTCC	AKETIYIMLRFFDVCFHHINQGCVS	0	0	0	not-applicable	not-applicable	not-applicable	1	0	not-applicable	not-applicable	not-applicable	wt	GGCACTTCCGGTTAACTAGTCGGTCAACCG	-0.0611719	0.118753
SC	CTL	F13	A	GCCAAGGAAACCATATACATCATGTTAAGGTTTTTCGACGTTTGTTTTCATCACATCAACCAAGGCTGTGTCTCC	AKETIYIMLRFFDVCFHHINQGCVS	0	0	0	not-applicable	not-applicable	not-applicable	1	0	not-applicable	not-applicable	not-applicable	wt	GGCACTTCCGGTTAGGTAGTCGGTCAACAT	0.0645479	-0.248987
SC	CTL	F13	A	GCCAAGGAAACCATATACATCATGTTAAGGTTTTTCGACGTTTGTTTTCATCACATCAACCAAGGCTGTGTCTCC	AKETIYIMLRFFDVCFHHINQGCVS	0	0	0	not-applicable	not-applicable	not-applicable	1	0	not-applicable	not-applicable	not-applicable	wt	GGCACTTCCGGTTAGGTAGTCGGTCAACGC	-0.0146131	0.131634
SC	CTL	F13	A	GCCAAGGAAACCATATACATCATGTTAAGGTTTTTCGACGTTTGTTTTCATCACATCAACCAAGGCTGTGTCTCC	AKETIYIMLRFFDVCFHHINQGCVS	0	0	0	not-applicable	not-applicable	not-applicable	1	0	not-applicable	not-applicable	not-applicable	wt	GGCACTTGCCATGACACTAATGTGGCCTAT	0.133799	-0.0770769
SC	CTL	F13	A	GCCAAGGAAACCATATACATCATGTTAAGGTTTTTCGACGTTTGTTTTCATCACATCAACCAAGGCTGTGTCTCC	AKETIYIMLRFFDVCFHHINQGCVS	0	0	0	not-applicable	not-applicable	not-applicable	1	0	not-applicable	not-applicable	not-applicable	wt	GGCAGCACACTAGTAGCTTACAGCGGTATC	-0.143289	0.0224568
SC	CTL	F13	A	GCCAAGGAAACCATATACATCATGTTAAGGTTTTTCGACGTTTGTTTTCATCACATCAACCAAGGCTGTGTCTCC	AKETIYIMLRFFDVCFHHINQGCVS	0	0	0	not-applicable	not-applicable	not-applicable	1	0	not-applicable	not-applicable	not-applicable	wt	GGCATATCCGAGTCGGTATGCTCCTCTCAC	0.0965318	0.0123103
SC	CTL	F13	A	GCCAAGGAAACCATATACATCATGTTAAGGTTTTTCGACGTTTGTTTTCATCACATCAACCAAGGCTGTGTCTCC	AKETIYIMLRFFDVCFHHINQGCVS	0	0	0	not-applicable	not-applicable	not-applicable	1	0	not-applicable	not-applicable	not-applicable	wt	GGCATATCCGAGTCGTTATGCTCCTCTCAA	0.345995	0.138466
SC	CTL	F13	A	GCCAAGGAAACCATATACATCATGTTAAGGTTTTTCGACGTTTGTTTTCATCACATCAACCAAGGCTGTGTCTCC	AKETIYIMLRFFDVCFHHINQGCVS	0	0	0	not-applicable	not-applicable	not-applicable	1	0	not-applicable	not-applicable	not-applicable	wt	GGCGTACGATTGTCTGACCGCATGGTATAA	0.045047	0.0651171
SC	CTL	F13	A	GCCAAGGAAACCATATACATCATGTTAAGGTTTTTCGACGTTTGTTTTCATCACATCAACCAAGGCTGTGTCTCC	AKETIYIMLRFFDVCFHHINQGCVS	0	0	0	not-applicable	not-applicable	not-applicable	1	0	not-applicable	not-applicable	not-applicable	wt	GGCGTTACTGTCTCAATACGCCTAGTTCTA	-0.101093	-0.126662
SC	CTL	F13	A	GCCAAGGAAACCATATACATCATGTTAAGGTTTTTCGACGTTTGTTTTCATCACATCAACCAAGGCTGTGTCTCC	AKETIYIMLRFFDVCFHHINQGCVS	0	0	0	not-applicable	not-applicable	not-applicable	1	0	not-applicable	not-applicable	not-applicable	wt	GGCGTTACTGTCTCCTTACGCCTAGTTCTT	0.0170265	-0.00630506
SC	CTL	F13	A	GCCAAGGAAACCATATACATCATGTTAAGGTTTTTCGACGTTTGTTTTCATCACATCAACCAAGGCTGTGTCTCC	AKETIYIMLRFFDVCFHHINQGCVS	0	0	0	not-applicable	not-applicable	not-applicable	1	0	not-applicable	not-applicable	not-applicable	wt	GGCGTTACTGTCTCGATACGCCTAGTTCAT	0.0752455	-0.0499899
SC	CTL	F13	A	GCCAAGGAAACCATATACATCATGTTAAGGTTTTTCGACGTTTGTTTTCATCACATCAACCAAGGCTGTGTCTCC	AKETIYIMLRFFDVCFHHINQGCVS	0	0	0	not-applicable	not-applicable	not-applicable	1	0	not-applicable	not-applicable	not-applicable	wt	GGCTATTGCGGTACGGTATAGGTGCGTGAC	0.0212906	0.157852
SC	CTL	F13	A	GCCAAGGAAACCATATACATCATGTTAAGGTTTTTCGACGTTTGTTTTCATCACATCAACCAAGGCTGTGTCTCC	AKETIYIMLRFFDVCFHHINQGCVS	0	0	0	not-applicable	not-applicable	not-applicable	1	0	not-applicable	not-applicable	not-applicable	wt	GGCTATTGCGGTACTGTATAGGTGCGTGGA	-0.101446	0.109704
SC	CTL	F13	A	GCCAAGGAAACCATATACATCATGTTAAGGTTTTTCGACGTTTGTTTTCATCACATCAACCAAGGCTGTGTCTCC	AKETIYIMLRFFDVCFHHINQGCVS	0	0	0	not-applicable	not-applicable	not-applicable	1	0	not-applicable	not-applicable	not-applicable	wt	GGGCAATCCTGTAGCTGCCTTCTGTACTAC	0.0845782	-0.143003
SC	CTL	F13	A	GCCAAGGAAACCATATACATCATGTTAAGGTTTTTCGACGTTTGTTTTCATCACATCAACCAAGGCTGTGTCTCC	AKETIYIMLRFFDVCFHHINQGCVS	0	0	0	not-applicable	not-applicable	not-applicable	1	0	not-applicable	not-applicable	not-applicable	wt	GGGCAATCCTGTAGGAGCCTTCTGTACTGG	0.0696431	0.114168
SC	CTL	F13	A	GCCAAGGAAACCATATACATCATGTTAAGGTTTTTCGACGTTTGTTTTCATCACATCAACCAAGGCTGTGTCTCC	AKETIYIMLRFFDVCFHHINQGCVS	0	0	0	not-applicable	not-applicable	not-applicable	1	0	not-applicable	not-applicable	not-applicable	wt	GGGCCTCATTGACTTGGTGCGTATAACGAA	0.057961	0.123468
SC	CTL	F13	A	GCCAAGGAAACCATATACATCATGTTAAGGTTTTTCGACGTTTGTTTTCATCACATCAACCAAGGCTGTGTCTCC	AKETIYIMLRFFDVCFHHINQGCVS	0	0	0	not-applicable	not-applicable	not-applicable	1	0	not-applicable	not-applicable	not-applicable	wt	GGGCGATCTTATCGGAGTTCCATGTCCAAA	-0.110983	-0.0609328
SC	CTL	F13	A	GCCAAGGAAACCATATACATCATGTTAAGGTTTTTCGACGTTTGTTTTCATCACATCAACCAAGGCTGTGTCTCC	AKETIYIMLRFFDVCFHHINQGCVS	0	0	0	not-applicable	not-applicable	not-applicable	1	0	not-applicable	not-applicable	not-applicable	wt	GGGCGCCTATAACACCCGTGATTGCTGAGG	-0.424975	0.0572086
SC	CTL	F13	A	GCCAAGGAAACCATATACATCATGTTAAGGTTTTTCGACGTTTGTTTTCATCACATCAACCAAGGCTGTGTCTCC	AKETIYIMLRFFDVCFHHINQGCVS	0	0	0	not-applicable	not-applicable	not-applicable	1	0	not-applicable	not-applicable	not-applicable	wt	GGGCTTAGCTAGAGACTGATCGGTCCTATG	0.103676	-0.0308415
SC	CTL	F13	A	GCCAAGGAAACCATATACATCATGTTAAGGTTTTTCGACGTTTGTTTTCATCACATCAACCAAGGCTGTGTCTCC	AKETIYIMLRFFDVCFHHINQGCVS	0	0	0	not-applicable	not-applicable	not-applicable	1	0	not-applicable	not-applicable	not-applicable	wt	GGGCTTAGCTAGAGATTGATCGGTCCTAAG	0.0260238	-0.00630506
SC	CTL	F13	A	GCCAAGGAAACCATATACATCATGTTAAGGTTTTTCGACGTTTGTTTTCATCACATCAACCAAGGCTGTGTCTCC	AKETIYIMLRFFDVCFHHINQGCVS	0	0	0	not-applicable	not-applicable	not-applicable	1	0	not-applicable	not-applicable	not-applicable	wt	GGGCTTAGCTAGAGCATGATCGGTCCTAGA	0.116714	0.12832
SC	CTL	F13	A	GCCAAGGAAACCATATACATCATGTTAAGGTTTTTCGACGTTTGTTTTCATCACATCAACCAAGGCTGTGTCTCC	AKETIYIMLRFFDVCFHHINQGCVS	0	0	0	not-applicable	not-applicable	not-applicable	1	0	not-applicable	not-applicable	not-applicable	wt	GGGCTTAGCTAGAGCTTGATCGGTCCTAAT	-0.134438	-0.0651171
SC	CTL	F13	A	GCCAAGGAAACCATATACATCATGTTAAGGTTTTTCGACGTTTGTTTTCATCACATCAACCAAGGCTGTGTCTCC	AKETIYIMLRFFDVCFHHINQGCVS	0	0	0	not-applicable	not-applicable	not-applicable	1	0	not-applicable	not-applicable	not-applicable	wt	GGGTAGTCTGTGACTGTAGGATGCCACATC	-0.26246	0.138466
SC	CTL	F13	A	GCCAAGGAAACCATATACATCATGTTAAGGTTTTTCGACGTTTGTTTTCATCACATCAACCAAGGCTGTGTCTCC	AKETIYIMLRFFDVCFHHINQGCVS	0	0	0	not-applicable	not-applicable	not-applicable	1	0	not-applicable	not-applicable	not-applicable	wt	GGTACCTTGACACGAGCAACGGATGTCTTT	-0.038364	0.1561
SC	CTL	F13	A	GCCAAGGAAACCATATACATCATGTTAAGGTTTTTCGACGTTTGTTTTCATCACATCAACCAAGGCTGTGTCTCC	AKETIYIMLRFFDVCFHHINQGCVS	0	0	0	not-applicable	not-applicable	not-applicable	1	0	not-applicable	not-applicable	not-applicable	wt	GGTACCTTGACACGATCAACGGATGTCTAT	0.0216612	-0.130899
SC	CTL	F13	A	GCCAAGGAAACCATATACATCATGTTAAGGTTTTTCGACGTTTGTTTTCATCACATCAACCAAGGCTGTGTCTCC	AKETIYIMLRFFDVCFHHINQGCVS	0	0	0	not-applicable	not-applicable	not-applicable	1	0	not-applicable	not-applicable	not-applicable	wt	GGTACCTTGACACGTACAACGGATGTCTCG	-0.15525	-0.0169689
SC	CTL	F13	A	GCCAAGGAAACCATATACATCATGTTAAGGTTTTTCGACGTTTGTTTTCATCACATCAACCAAGGCTGTGTCTCC	AKETIYIMLRFFDVCFHHINQGCVS	0	0	0	not-applicable	not-applicable	not-applicable	1	0	not-applicable	not-applicable	not-applicable	wt	GGTACGAGTCGGATTGAGAGGAGAGACAAT	-1.15176	0.186614
SC	CTL	F13	A	GCCAAGGAAACCATATACATCATGTTAAGGTTTTTCGACGTTTGTTTTCATCACATCAACCAAGGCTGTGTCTCC	AKETIYIMLRFFDVCFHHINQGCVS	0	0	0	not-applicable	not-applicable	not-applicable	1	0	not-applicable	not-applicable	not-applicable	wt	GGTACGAGTCGGATTTAGAGGAGAGACATT	0.0945402	0.101119
SC	CTL	F13	A	GCCAAGGAAACCATATACATCATGTTAAGGTTTTTCGACGTTTGTTTTCATCACATCAACCAAGGCTGTGTCTCC	AKETIYIMLRFFDVCFHHINQGCVS	0	0	0	not-applicable	not-applicable	not-applicable	1	0	not-applicable	not-applicable	not-applicable	wt	GGTGGAGCGAACATTGGCCTGCGTTATAGC	-0.0680435	-0.177998
SC	CTL	F13	A	GCCAAGGAAACCATATACATCATGTTAAGGTTTTTCGACGTTTGTTTTCATCACATCAACCAAGGCTGTGTCTCC	AKETIYIMLRFFDVCFHHINQGCVS	0	0	0	not-applicable	not-applicable	not-applicable	1	0	not-applicable	not-applicable	not-applicable	wt	GGTGGAGTCCAAGAAGCGAACTAGGAACGT	0.0650537	-0.0308415
SC	CTL	F13	A	GCCAAGGAAACCATATACATCATGTTAAGGTTTTTCGACGTTTGTTTTCATCACATCAACCAAGGCTGTGTCTCC	AKETIYIMLRFFDVCFHHINQGCVS	0	0	0	not-applicable	not-applicable	not-applicable	1	0	not-applicable	not-applicable	not-applicable	wt	GGTGGAGTCCAAGACCCGAACTAGGAACAA	0.193941	0.0448054
SC	CTL	F13	A	GCCAAGGAAACCATATACATCATGTTAAGGTTTTTCGACGTTTGTTTTCATCACATCAACCAAGGCTGTGTCTCC	AKETIYIMLRFFDVCFHHINQGCVS	0	0	0	not-applicable	not-applicable	not-applicable	1	0	not-applicable	not-applicable	not-applicable	wt	GTACAAGATTGCGCCCACTTCAGGACTGGC	-0.138779	-0.226934
SC	CTL	F13	A	GCCAAGGAAACCATATACATCATGTTAAGGTTTTTCGACGTTTGTTTTCATCACATCAACCAAGGCTGTGTCTCC	AKETIYIMLRFFDVCFHHINQGCVS	0	0	0	not-applicable	not-applicable	not-applicable	1	0	not-applicable	not-applicable	not-applicable	wt	GTACCATTCACCAGATAGATGATGGCGATC	-0.484831	0.00274395
SC	CTL	F13	A	GCCAAGGAAACCATATACATCATGTTAAGGTTTTTCGACGTTTGTTTTCATCACATCAACCAAGGCTGTGTCTCC	AKETIYIMLRFFDVCFHHINQGCVS	0	0	0	not-applicable	not-applicable	not-applicable	1	0	not-applicable	not-applicable	not-applicable	wt	GTACTACTTGACGCCTGTCACTCATCGTGA	-0.369056	0.0851678
SC	CTL	F13	A	GCCAAGGAAACCATATACATCATGTTAAGGTTTTTCGACGTTTGTTTTCATCACATCAACCAAGGCTGTGTCTCC	AKETIYIMLRFFDVCFHHINQGCVS	0	0	0	not-applicable	not-applicable	not-applicable	1	0	not-applicable	not-applicable	not-applicable	wt	GTACTACTTGACGCCTGTCACTCATCGTGC	-0.151092	0.0224568
SC	CTL	F13	A	GCCAAGGAAACCATATACATCATGTTAAGGTTTTTCGACGTTTGTTTTCATCACATCAACCAAGGCTGTGTCTCC	AKETIYIMLRFFDVCFHHINQGCVS	0	0	0	not-applicable	not-applicable	not-applicable	1	0	not-applicable	not-applicable	not-applicable	wt	GTACTACTTGACGCCTGTCACTCATCGTGT	-0.0324042	0.00274395
SC	CTL	F13	A	GCCAAGGAAACCATATACATCATGTTAAGGTTTTTCGACGTTTGTTTTCATCACATCAACCAAGGCTGTGTCTCC	AKETIYIMLRFFDVCFHHINQGCVS	0	0	0	not-applicable	not-applicable	not-applicable	1	0	not-applicable	not-applicable	not-applicable	wt	GTACTACTTGACGCGCGTCACTCATCGTGA	-0.208353	-0.0454043
SC	CTL	F13	A	GCCAAGGAAACCATATACATCATGTTAAGGTTTTTCGACGTTTGTTTTCATCACATCAACCAAGGCTGTGTCTCC	AKETIYIMLRFFDVCFHHINQGCVS	0	0	0	not-applicable	not-applicable	not-applicable	1	0	not-applicable	not-applicable	not-applicable	wt	GTACTACTTGACGCGGGTCACTCATCGTGG	0.136697	-0.0382812
SC	CTL	F13	A	GCCAAGGAAACCATATACATCATGTTAAGGTTTTTCGACGTTTGTTTTCATCACATCAACCAAGGCTGTGTCTCC	AKETIYIMLRFFDVCFHHINQGCVS	0	0	0	not-applicable	not-applicable	not-applicable	1	0	not-applicable	not-applicable	not-applicable	wt	GTCAACGGACTCATAGACATTAGGCCGTGC	-0.00344633	-0.15789
SC	CTL	F13	A	GCCAAGGAAACCATATACATCATGTTAAGGTTTTTCGACGTTTGTTTTCATCACATCAACCAAGGCTGTGTCTCC	AKETIYIMLRFFDVCFHHINQGCVS	0	0	0	not-applicable	not-applicable	not-applicable	1	0	not-applicable	not-applicable	not-applicable	wt	GTCAACGGACTCATCGACATTAGGCCGTCA	-0.00664288	-0.0148898
SC	CTL	F13	A	GCCAAGGAAACCATATACATCATGTTAAGGTTTTTCGACGTTTGTTTTCATCACATCAACCAAGGCTGTGTCTCC	AKETIYIMLRFFDVCFHHINQGCVS	0	0	0	not-applicable	not-applicable	not-applicable	1	0	not-applicable	not-applicable	not-applicable	wt	GTCAACGGACTCATCTACATTAGGCCGTTT	-0.0229745	0.160815
SC	CTL	F13	A	GCCAAGGAAACCATATACATCATGTTAAGGTTTTTCGACGTTTGTTTTCATCACATCAACCAAGGCTGTGTCTCC	AKETIYIMLRFFDVCFHHINQGCVS	0	0	0	not-applicable	not-applicable	not-applicable	1	0	not-applicable	not-applicable	not-applicable	wt	GTCAACGGACTCATGTACATTAGGCCGTTG	0.0803146	0.14378
SC	CTL	F13	A	GCCAAGGAAACCATATACATCATGTTAAGGTTTTTCGACGTTTGTTTTCATCACATCAACCAAGGCTGTGTCTCC	AKETIYIMLRFFDVCFHHINQGCVS	0	0	0	not-applicable	not-applicable	not-applicable	1	0	not-applicable	not-applicable	not-applicable	wt	GTCAACGGACTCATTCACATTAGGCCGTAT	0.142189	-0.150612
SC	CTL	F13	A	GCCAAGGAAACCATATACATCATGTTAAGGTTTTTCGACGTTTGTTTTCATCACATCAACCAAGGCTGTGTCTCC	AKETIYIMLRFFDVCFHHINQGCVS	0	0	0	not-applicable	not-applicable	not-applicable	1	0	not-applicable	not-applicable	not-applicable	wt	GTCACTTGCCATGACTCTAATGTGGCCTCG	-0.339116	0.302624
SC	CTL	F13	A	GCCAAGGAAACCATATACATCATGTTAAGGTTTTTCGACGTTTGTTTTCATCACATCAACCAAGGCTGTGTCTCC	AKETIYIMLRFFDVCFHHINQGCVS	0	0	0	not-applicable	not-applicable	not-applicable	1	0	not-applicable	not-applicable	not-applicable	wt	GTCACTTGCCATGATTCTAATGTGGCCTTG	0.0804401	0.0572086
SC	CTL	F13	A	GCCAAGGAAACCATATACATCATGTTAAGGTTTTTCGACGTTTGTTTTCATCACATCAACCAAGGCTGTGTCTCC	AKETIYIMLRFFDVCFHHINQGCVS	0	0	0	not-applicable	not-applicable	not-applicable	1	0	not-applicable	not-applicable	not-applicable	wt	GTCAGCACACTAGTAACTTACAGCGGTACG	0.0155123	0.104501
SC	CTL	F13	A	GCCAAGGAAACCATATACATCATGTTAAGGTTTTTCGACGTTTGTTTTCATCACATCAACCAAGGCTGTGTCTCC	AKETIYIMLRFFDVCFHHINQGCVS	0	0	0	not-applicable	not-applicable	not-applicable	1	0	not-applicable	not-applicable	not-applicable	wt	GTCAGCACACTAGTAGCTTACAGCGGTACG	-0.11969	0.111475
SC	CTL	F13	A	GCCAAGGAAACCATATACATCATGTTAAGGTTTTTCGACGTTTGTTTTCATCACATCAACCAAGGCTGTGTCTCC	AKETIYIMLRFFDVCFHHINQGCVS	0	0	0	not-applicable	not-applicable	not-applicable	1	0	not-applicable	not-applicable	not-applicable	wt	GTCAGCACACTAGTTCCTTACAGCGGTACT	0.00482657	0.00274395
SC	CTL	F13	A	GCCAAGGAAACCATATACATCATGTTAAGGTTTTTCGACGTTTGTTTTCATCACATCAACCAAGGCTGTGTCTCC	AKETIYIMLRFFDVCFHHINQGCVS	0	0	0	not-applicable	not-applicable	not-applicable	1	0	not-applicable	not-applicable	not-applicable	wt	GTCAGCACACTAGTTTCTTACAGCGGTATG	0.00879113	0.000894584
SC	CTL	F13	A	GCCAAGGAAACCATATACATCATGTTAAGGTTTTTCGACGTTTGTTTTCATCACATCAACCAAGGCTGTGTCTCC	AKETIYIMLRFFDVCFHHINQGCVS	0	0	0	not-applicable	not-applicable	not-applicable	1	0	not-applicable	not-applicable	not-applicable	wt	GTCGTACGATTGTCCCACCGCATGGTATTC	-0.129861	0.0123103
SC	CTL	F13	A	GCCAAGGAAACCATATACATCATGTTAAGGTTTTTCGACGTTTGTTTTCATCACATCAACCAAGGCTGTGTCTCC	AKETIYIMLRFFDVCFHHINQGCVS	0	0	0	not-applicable	not-applicable	not-applicable	1	0	not-applicable	not-applicable	not-applicable	wt	GTCGTTACTGTCTCCGTACGCCTAGTTCGC	0.112748	0.0448054
SC	CTL	F13	A	GCCAAGGAAACCATATACATCATGTTAAGGTTTTTCGACGTTTGTTTTCATCACATCAACCAAGGCTGTGTCTCC	AKETIYIMLRFFDVCFHHINQGCVS	0	0	0	not-applicable	not-applicable	not-applicable	1	0	not-applicable	not-applicable	not-applicable	wt	GTCTATTGCGGTACCCTATAGGTGCGTGAG	-0.100138	0.112667
SC	CTL	F13	A	GCCAAGGAAACCATATACATCATGTTAAGGTTTTTCGACGTTTGTTTTCATCACATCAACCAAGGCTGTGTCTCC	AKETIYIMLRFFDVCFHHINQGCVS	0	0	0	not-applicable	not-applicable	not-applicable	1	0	not-applicable	not-applicable	not-applicable	wt	GTCTATTGCGGTACGTTATAGGTGCGTGCG	0.0978589	-0.0935525
SC	CTL	F13	A	GCCAAGGAAACCATATACATCATGTTAAGGTTTTTCGACGTTTGTTTTCATCACATCAACCAAGGCTGTGTCTCC	AKETIYIMLRFFDVCFHHINQGCVS	0	0	0	not-applicable	not-applicable	not-applicable	1	0	not-applicable	not-applicable	not-applicable	wt	GTCTATTGCGGTACGTTATAGGTGCGTGTT	0.0250446	0.05178
SC	CTL	F13	A	GCCAAGGAAACCATATACATCATGTTAAGGTTTTTCGACGTTTGTTTTCATCACATCAACCAAGGCTGTGTCTCC	AKETIYIMLRFFDVCFHHINQGCVS	0	0	0	not-applicable	not-applicable	not-applicable	1	0	not-applicable	not-applicable	not-applicable	wt	GTCTGGAGCGTTATGATGCTGTTGGTCAGC	-0.198507	-0.0454043
SC	CTL	F13	A	GCCAAGGAAACCATATACATCATGTTAAGGTTTTTCGACGTTTGTTTTCATCACATCAACCAAGGCTGTGTCTCC	AKETIYIMLRFFDVCFHHINQGCVS	0	0	0	not-applicable	not-applicable	not-applicable	1	0	not-applicable	not-applicable	not-applicable	wt	GTGCAATCCTGTAGGAGCCTTCTGTACTTT	0.0860542	0.0851678
SC	CTL	F13	A	GCCAAGGAAACCATATACATCATGTTAAGGTTTTTCGACGTTTGTTTTCATCACATCAACCAAGGCTGTGTCTCC	AKETIYIMLRFFDVCFHHINQGCVS	0	0	0	not-applicable	not-applicable	not-applicable	1	0	not-applicable	not-applicable	not-applicable	wt	GTGCAATCCTGTAGTCGCCTTCTGTACTGC	-0.191538	-0.0882388
SC	CTL	F13	A	GCCAAGGAAACCATATACATCATGTTAAGGTTTTTCGACGTTTGTTTTCATCACATCAACCAAGGCTGTGTCTCC	AKETIYIMLRFFDVCFHHINQGCVS	0	0	0	not-applicable	not-applicable	not-applicable	1	0	not-applicable	not-applicable	not-applicable	wt	GTGCAATCCTGTAGTCGCCTTCTGTACTTT	0.237065	0.254475
SC	CTL	F13	A	GCCAAGGAAACCATATACATCATGTTAAGGTTTTTCGACGTTTGTTTTCATCACATCAACCAAGGCTGTGTCTCC	AKETIYIMLRFFDVCFHHINQGCVS	0	0	0	not-applicable	not-applicable	not-applicable	1	0	not-applicable	not-applicable	not-applicable	wt	GTGCCTCATTGACTAAGTGCGTATAACGAA	0.0415006	0.0332584
SC	CTL	F13	A	GCCAAGGAAACCATATACATCATGTTAAGGTTTTTCGACGTTTGTTTTCATCACATCAACCAAGGCTGTGTCTCC	AKETIYIMLRFFDVCFHHINQGCVS	0	0	0	not-applicable	not-applicable	not-applicable	1	0	not-applicable	not-applicable	not-applicable	wt	GTGCGCCTATAACACCCGTGATTGCTGAGC	-0.200897	0.0851678
SC	CTL	F13	A	GCCAAGGAAACCATATACATCATGTTAAGGTTTTTCGACGTTTGTTTTCATCACATCAACCAAGGCTGTGTCTCC	AKETIYIMLRFFDVCFHHINQGCVS	0	0	0	not-applicable	not-applicable	not-applicable	1	0	not-applicable	not-applicable	not-applicable	wt	GTGCGCCTATAACATCCGTGATTGCTGATG	-0.239757	-0.0454043
SC	CTL	F13	A	GCCAAGGAAACCATATACATCATGTTAAGGTTTTTCGACGTTTGTTTTCATCACATCAACCAAGGCTGTGTCTCC	AKETIYIMLRFFDVCFHHINQGCVS	0	0	0	not-applicable	not-applicable	not-applicable	1	0	not-applicable	not-applicable	not-applicable	wt	GTGCGCCTATAACATCCGTGATTGCTGATT	-0.155136	0.0851678
SC	CTL	F13	A	GCCAAGGAAACCATATACATCATGTTAAGGTTTTTCGACGTTTGTTTTCATCACATCAACCAAGGCTGTGTCTCC	AKETIYIMLRFFDVCFHHINQGCVS	0	0	0	not-applicable	not-applicable	not-applicable	1	0	not-applicable	not-applicable	not-applicable	wt	GTGCTTAGCTAGAGGCTGATCGGTCCTAAT	0.0547167	0.0543718
SC	CTL	F13	A	GCCAAGGAAACCATATACATCATGTTAAGGTTTTTCGACGTTTGTTTTCATCACATCAACCAAGGCTGTGTCTCC	AKETIYIMLRFFDVCFHHINQGCVS	0	0	0	not-applicable	not-applicable	not-applicable	1	0	not-applicable	not-applicable	not-applicable	wt	GTGCTTAGCTAGAGTATGATCGGTCCTAGG	-0.0918495	0.019862
SC	CTL	F13	A	GCCAAGGAAACCATATACATCATGTTAAGGTTTTTCGACGTTTGTTTTCATCACATCAACCAAGGCTGTGTCTCC	AKETIYIMLRFFDVCFHHINQGCVS	0	0	0	not-applicable	not-applicable	not-applicable	1	0	not-applicable	not-applicable	not-applicable	wt	GTGTAGTCTGTGACCGTAGGATGCCACAAT	0.143102	0.0370196
SC	CTL	F13	A	GCCAAGGAAACCATATACATCATGTTAAGGTTTTTCGACGTTTGTTTTCATCACATCAACCAAGGCTGTGTCTCC	AKETIYIMLRFFDVCFHHINQGCVS	0	0	0	not-applicable	not-applicable	not-applicable	1	0	not-applicable	not-applicable	not-applicable	wt	GTTACCTTGACACGCACAACGGATGTCTCG	0.137554	0.0572086
SC	CTL	F13	A	GCCAAGGAAACCATATACATCATGTTAAGGTTTTTCGACGTTTGTTTTCATCACATCAACCAAGGCTGTGTCTCC	AKETIYIMLRFFDVCFHHINQGCVS	0	0	0	not-applicable	not-applicable	not-applicable	1	0	not-applicable	not-applicable	not-applicable	wt	GTTACCTTGACACGTACAACGGATGTCTGG	-0.157994	-0.164864
SC	CTL	F13	A	GCCAAGGAAACCATATACATCATGTTAAGGTTTTTCGACGTTTGTTTTCATCACATCAACCAAGGCTGTGTCTCC	AKETIYIMLRFFDVCFHHINQGCVS	0	0	0	not-applicable	not-applicable	not-applicable	1	0	not-applicable	not-applicable	not-applicable	wt	GTTACCTTGACACGTGCAACGGATGTCTTC	0.198454	0.12832
SC	CTL	F13	A	GCCAAGGAAACCATATACATCATGTTAAGGTTTTTCGACGTTTGTTTTCATCACATCAACCAAGGCTGTGTCTCC	AKETIYIMLRFFDVCFHHINQGCVS	0	0	0	not-applicable	not-applicable	not-applicable	1	0	not-applicable	not-applicable	not-applicable	wt	GTTACGAGTCGGATTTAGAGGAGAGACAAT	-0.0879648	0.101119
SC	CTL	F13	A	GCCAAGGAAACCATATACATCATGTTAAGGTTTTTCGACGTTTGTTTTCATCACATCAACCAAGGCTGTGTCTCC	AKETIYIMLRFFDVCFHHINQGCVS	0	0	0	not-applicable	not-applicable	not-applicable	1	0	not-applicable	not-applicable	not-applicable	wt	TAACAAGATTGCGCTTACTTCAGGACTGGA	-0.0464791	-0.113265
SC	CTL	F13	A	GCCAAGGAAACCATATACATCATGTTAAGGTTTTTCGACGTTTGTTTTCATCACATCAACCAAGGCTGTGTCTCC	AKETIYIMLRFFDVCFHHINQGCVS	0	0	0	not-applicable	not-applicable	not-applicable	1	0	not-applicable	not-applicable	not-applicable	wt	TAACAAGATTGCGCTTACTTCAGGACTGTG	-0.15131	-0.0770769
SC	CTL	F13	A	GCCAAGGAAACCATATACATCATGTTAAGGTTTTTCGACGTTTGTTTTCATCACATCAACCAAGGCTGTGTCTCC	AKETIYIMLRFFDVCFHHINQGCVS	0	0	0	not-applicable	not-applicable	not-applicable	1	0	not-applicable	not-applicable	not-applicable	wt	TAACCATTCACCAGCTAGATGATGGCGAAC	0.103015	0.0572086
SC	CTL	F13	A	GCCAAGGAAACCATATACATCATGTTAAGGTTTTTCGACGTTTGTTTTCATCACATCAACCAAGGCTGTGTCTCC	AKETIYIMLRFFDVCFHHINQGCVS	0	0	0	not-applicable	not-applicable	not-applicable	1	0	not-applicable	not-applicable	not-applicable	wt	TAACCATTCACCAGGGAGATGATGGCGATG	0.275094	0.272109
SC	CTL	F13	A	GCCAAGGAAACCATATACATCATGTTAAGGTTTTTCGACGTTTGTTTTCATCACATCAACCAAGGCTGTGTCTCC	AKETIYIMLRFFDVCFHHINQGCVS	0	0	0	not-applicable	not-applicable	not-applicable	1	0	not-applicable	not-applicable	not-applicable	wt	TAACTACTTGACGCGCGTCACTCATCGTAT	-0.0132715	0.122514
SC	CTL	F13	A	GCCAAGGAAACCATATACATCATGTTAAGGTTTTTCGACGTTTGTTTTCATCACATCAACCAAGGCTGTGTCTCC	AKETIYIMLRFFDVCFHHINQGCVS	0	0	0	not-applicable	not-applicable	not-applicable	1	0	not-applicable	not-applicable	not-applicable	wt	TAAGGAGATACCGTATTAGACCTCTAGCTT	-0.050734	0.0123103
SC	CTL	F13	A	GCCAAGGAAACCATATACATCATGTTAAGGTTTTTCGACGTTTGTTTTCATCACATCAACCAAGGCTGTGTCTCC	AKETIYIMLRFFDVCFHHINQGCVS	0	0	0	not-applicable	not-applicable	not-applicable	1	0	not-applicable	not-applicable	not-applicable	wt	TAAGGAGATACCGTGTTAGACCTCTAGCCT	-0.111884	0.106793
SC	CTL	F13	A	GCCAAGGAAACCATATACATCATGTTAAGGTTTTTCGACGTTTGTTTTCATCACATCAACCAAGGCTGTGTCTCC	AKETIYIMLRFFDVCFHHINQGCVS	0	0	0	not-applicable	not-applicable	not-applicable	1	0	not-applicable	not-applicable	not-applicable	wt	TAAGTAGGCTGTAGTTGTGGACCTTCTACT	-0.0663616	0.0332584
SC	CTL	F13	A	GCCAAGGAAACCATATACATCATGTTAAGGTTTTTCGACGTTTGTTTTCATCACATCAACCAAGGCTGTGTCTCC	AKETIYIMLRFFDVCFHHINQGCVS	0	0	0	not-applicable	not-applicable	not-applicable	1	0	not-applicable	not-applicable	not-applicable	wt	TACAACGGACTCATCAACATTAGGCCGTAC	0.0132183	0.22198
SC	CTL	F13	A	GCCAAGGAAACCATATACATCATGTTAAGGTTTTTCGACGTTTGTTTTCATCACATCAACCAAGGCTGTGTCTCC	AKETIYIMLRFFDVCFHHINQGCVS	0	0	0	not-applicable	not-applicable	not-applicable	1	0	not-applicable	not-applicable	not-applicable	wt	TACAACGGACTCATTTACATTAGGCCGTCG	-0.00816095	-0.126662
SC	CTL	F13	A	GCCAAGGAAACCATATACATCATGTTAAGGTTTTTCGACGTTTGTTTTCATCACATCAACCAAGGCTGTGTCTCC	AKETIYIMLRFFDVCFHHINQGCVS	0	0	0	not-applicable	not-applicable	not-applicable	1	0	not-applicable	not-applicable	not-applicable	wt	TACACTTCCGGTTAATTAGTCGGTCAACAT	0.0455184	-0.0522365
SC	CTL	F13	A	GCCAAGGAAACCATATACATCATGTTAAGGTTTTTCGACGTTTGTTTTCATCACATCAACCAAGGCTGTGTCTCC	AKETIYIMLRFFDVCFHHINQGCVS	0	0	0	not-applicable	not-applicable	not-applicable	1	0	not-applicable	not-applicable	not-applicable	wt	TACAGCACACTAGTAACTTACAGCGGTAGT	0.0252232	0.219724
SC	CTL	F13	A	GCCAAGGAAACCATATACATCATGTTAAGGTTTTTCGACGTTTGTTTTCATCACATCAACCAAGGCTGTGTCTCC	AKETIYIMLRFFDVCFHHINQGCVS	0	0	0	not-applicable	not-applicable	not-applicable	1	0	not-applicable	not-applicable	not-applicable	wt	TACATATCCGAGTCGCTATGCTCCTCTCGA	0.154354	0.138466
SC	CTL	F13	A	GCCAAGGAAACCATATACATCATGTTAAGGTTTTTCGACGTTTGTTTTCATCACATCAACCAAGGCTGTGTCTCC	AKETIYIMLRFFDVCFHHINQGCVS	0	0	0	not-applicable	not-applicable	not-applicable	1	0	not-applicable	not-applicable	not-applicable	wt	TACATATCCGAGTCGGTATGCTCCTCTCTT	0.0109366	0.0598035
SC	CTL	F13	A	GCCAAGGAAACCATATACATCATGTTAAGGTTTTTCGACGTTTGTTTTCATCACATCAACCAAGGCTGTGTCTCC	AKETIYIMLRFFDVCFHHINQGCVS	0	0	0	not-applicable	not-applicable	not-applicable	1	0	not-applicable	not-applicable	not-applicable	wt	TACATATCCGAGTCTCTATGCTCCTCTCAA	-0.048539	-0.0148898
SC	CTL	F13	A	GCCAAGGAAACCATATACATCATGTTAAGGTTTTTCGACGTTTGTTTTCATCACATCAACCAAGGCTGTGTCTCC	AKETIYIMLRFFDVCFHHINQGCVS	0	0	0	not-applicable	not-applicable	not-applicable	1	0	not-applicable	not-applicable	not-applicable	wt	TACGTACGATTGTCCTACCGCATGGTATTA	0.0835644	-0.00957617
SC	CTL	F13	A	GCCAAGGAAACCATATACATCATGTTAAGGTTTTTCGACGTTTGTTTTCATCACATCAACCAAGGCTGTGTCTCC	AKETIYIMLRFFDVCFHHINQGCVS	0	0	0	not-applicable	not-applicable	not-applicable	1	0	not-applicable	not-applicable	not-applicable	wt	TACGTACGATTGTCGAACCGCATGGTATTG	0.00482657	0.00274395
SC	CTL	F13	A	GCCAAGGAAACCATATACATCATGTTAAGGTTTTTCGACGTTTGTTTTCATCACATCAACCAAGGCTGTGTCTCC	AKETIYIMLRFFDVCFHHINQGCVS	0	0	0	not-applicable	not-applicable	not-applicable	1	0	not-applicable	not-applicable	not-applicable	wt	TACTATTGCGGTACCATATAGGTGCGTGAG	0.084543	0.0546533
SC	CTL	F13	A	GCCAAGGAAACCATATACATCATGTTAAGGTTTTTCGACGTTTGTTTTCATCACATCAACCAAGGCTGTGTCTCC	AKETIYIMLRFFDVCFHHINQGCVS	0	0	0	not-applicable	not-applicable	not-applicable	1	0	not-applicable	not-applicable	not-applicable	wt	TACTGGAGCGTTATCGTGCTGTTGGTCATA	-0.207355	-0.0148898
SC	CTL	F13	A	GCCAAGGAAACCATATACATCATGTTAAGGTTTTTCGACGTTTGTTTTCATCACATCAACCAAGGCTGTGTCTCC	AKETIYIMLRFFDVCFHHINQGCVS	0	0	0	not-applicable	not-applicable	not-applicable	1	0	not-applicable	not-applicable	not-applicable	wt	TACTGGAGCGTTATGATGCTGTTGGTCACG	-0.0623443	-0.0308415
SC	CTL	F13	A	GCCAAGGAAACCATATACATCATGTTAAGGTTTTTCGACGTTTGTTTTCATCACATCAACCAAGGCTGTGTCTCC	AKETIYIMLRFFDVCFHHINQGCVS	0	0	0	not-applicable	not-applicable	not-applicable	1	0	not-applicable	not-applicable	not-applicable	wt	TAGCAATCCTGTAGCGGCCTTCTGTACTAT	-0.122035	0.0956316
SC	CTL	F13	A	GCCAAGGAAACCATATACATCATGTTAAGGTTTTTCGACGTTTGTTTTCATCACATCAACCAAGGCTGTGTCTCC	AKETIYIMLRFFDVCFHHINQGCVS	0	0	0	not-applicable	not-applicable	not-applicable	1	0	not-applicable	not-applicable	not-applicable	wt	TAGCAATCCTGTAGCGGCCTTCTGTACTCC	0.00240704	-0.00630506
SC	CTL	F13	A	GCCAAGGAAACCATATACATCATGTTAAGGTTTTTCGACGTTTGTTTTCATCACATCAACCAAGGCTGTGTCTCC	AKETIYIMLRFFDVCFHHINQGCVS	0	0	0	not-applicable	not-applicable	not-applicable	1	0	not-applicable	not-applicable	not-applicable	wt	TAGCAATCCTGTAGCTGCCTTCTGTACTTG	-0.0455369	-0.117851
SC	CTL	F13	A	GCCAAGGAAACCATATACATCATGTTAAGGTTTTTCGACGTTTGTTTTCATCACATCAACCAAGGCTGTGTCTCC	AKETIYIMLRFFDVCFHHINQGCVS	0	0	0	not-applicable	not-applicable	not-applicable	1	0	not-applicable	not-applicable	not-applicable	wt	TAGCCTCATTGACTTCGTGCGTATAACGCG	-0.160844	-0.0382812
SC	CTL	F13	A	GCCAAGGAAACCATATACATCATGTTAAGGTTTTTCGACGTTTGTTTTCATCACATCAACCAAGGCTGTGTCTCC	AKETIYIMLRFFDVCFHHINQGCVS	0	0	0	not-applicable	not-applicable	not-applicable	1	0	not-applicable	not-applicable	not-applicable	wt	TAGCCTCATTGACTTTGTGCGTATAACGCA	-0.0438044	0.0572086
SC	CTL	F13	A	GCCAAGGAAACCATATACATCATGTTAAGGTTTTTCGACGTTTGTTTTCATCACATCAACCAAGGCTGTGTCTCC	AKETIYIMLRFFDVCFHHINQGCVS	0	0	0	not-applicable	not-applicable	not-applicable	1	0	not-applicable	not-applicable	not-applicable	wt	TAGCGATCTTATCGGTGTTCCATGTCCAAA	0.0532903	0.101119
SC	CTL	F13	A	GCCAAGGAAACCATATACATCATGTTAAGGTTTTTCGACGTTTGTTTTCATCACATCAACCAAGGCTGTGTCTCC	AKETIYIMLRFFDVCFHHINQGCVS	0	0	0	not-applicable	not-applicable	not-applicable	1	0	not-applicable	not-applicable	not-applicable	wt	TAGCGCCTATAACAAGCGTGATTGCTGAGA	0.0693605	0.118753
SC	CTL	F13	A	GCCAAGGAAACCATATACATCATGTTAAGGTTTTTCGACGTTTGTTTTCATCACATCAACCAAGGCTGTGTCTCC	AKETIYIMLRFFDVCFHHINQGCVS	0	0	0	not-applicable	not-applicable	not-applicable	1	0	not-applicable	not-applicable	not-applicable	wt	TAGCGCCTATAACATTCGTGATTGCTGATT	-0.0846341	0.131634
SC	CTL	F13	A	GCCAAGGAAACCATATACATCATGTTAAGGTTTTTCGACGTTTGTTTTCATCACATCAACCAAGGCTGTGTCTCC	AKETIYIMLRFFDVCFHHINQGCVS	0	0	0	not-applicable	not-applicable	not-applicable	1	0	not-applicable	not-applicable	not-applicable	wt	TAGTAGTCTGTGACTTTAGGATGCCACAGC	-0.253422	-0.0522365
SC	CTL	F13	A	GCCAAGGAAACCATATACATCATGTTAAGGTTTTTCGACGTTTGTTTTCATCACATCAACCAAGGCTGTGTCTCC	AKETIYIMLRFFDVCFHHINQGCVS	0	0	0	not-applicable	not-applicable	not-applicable	1	0	not-applicable	not-applicable	not-applicable	wt	TAGTAGTCTGTGACTTTAGGATGCCACATC	-0.00555077	0.0332584
SC	CTL	F13	A	GCCAAGGAAACCATATACATCATGTTAAGGTTTTTCGACGTTTGTTTTCATCACATCAACCAAGGCTGTGTCTCC	AKETIYIMLRFFDVCFHHINQGCVS	0	0	0	not-applicable	not-applicable	not-applicable	1	0	not-applicable	not-applicable	not-applicable	wt	TATACCTTGACACGGACAACGGATGTCTTG	-0.0213866	-0.0702046
SC	CTL	F13	A	GCCAAGGAAACCATATACATCATGTTAAGGTTTTTCGACGTTTGTTTTCATCACATCAACCAAGGCTGTGTCTCC	AKETIYIMLRFFDVCFHHINQGCVS	0	0	0	not-applicable	not-applicable	not-applicable	1	0	not-applicable	not-applicable	not-applicable	wt	TATACGAGTCGGATTCAGAGGAGAGACAGT	-0.371582	0.0448054
SC	CTL	F13	A	GCCAAGGAAACCATATACATCATGTTAAGGTTTTTCGACGTTTGTTTTCATCACATCAACCAAGGCTGTGTCTCC	AKETIYIMLRFFDVCFHHINQGCVS	0	0	0	not-applicable	not-applicable	not-applicable	1	0	not-applicable	not-applicable	not-applicable	wt	TATGGAGCGAACATGTGCCTGCGTTATATA	0.0592351	-0.143003
SC	CTL	F13	A	GCCAAGGAAACCATATACATCATGTTAAGGTTTTTCGACGTTTGTTTTCATCACATCAACCAAGGCTGTGTCTCC	AKETIYIMLRFFDVCFHHINQGCVS	0	0	0	not-applicable	not-applicable	not-applicable	1	0	not-applicable	not-applicable	not-applicable	wt	TCACAAGATTGCGCAGACTTCAGGACTGCT	0.171306	-0.0712038
SC	CTL	F13	A	GCCAAGGAAACCATATACATCATGTTAAGGTTTTTCGACGTTTGTTTTCATCACATCAACCAAGGCTGTGTCTCC	AKETIYIMLRFFDVCFHHINQGCVS	0	0	0	not-applicable	not-applicable	not-applicable	1	0	not-applicable	not-applicable	not-applicable	wt	TCACCATTCACCAGACAGATGATGGCGAGC	-0.148994	0.208963
SC	CTL	F13	A	GCCAAGGAAACCATATACATCATGTTAAGGTTTTTCGACGTTTGTTTTCATCACATCAACCAAGGCTGTGTCTCC	AKETIYIMLRFFDVCFHHINQGCVS	0	0	0	not-applicable	not-applicable	not-applicable	1	0	not-applicable	not-applicable	not-applicable	wt	TCACCATTCACCAGTAAGATGATGGCGATT	-0.114564	0.00274395
SC	CTL	F13	A	GCCAAGGAAACCATATACATCATGTTAAGGTTTTTCGACGTTTGTTTTCATCACATCAACCAAGGCTGTGTCTCC	AKETIYIMLRFFDVCFHHINQGCVS	0	0	0	not-applicable	not-applicable	not-applicable	1	0	not-applicable	not-applicable	not-applicable	wt	TCAGGAGATACCGTAATAGACCTCTAGCAG	-0.226157	-0.103699
SC	CTL	F13	A	GCCAAGGAAACCATATACATCATGTTAAGGTTTTTCGACGTTTGTTTTCATCACATCAACCAAGGCTGTGTCTCC	AKETIYIMLRFFDVCFHHINQGCVS	0	0	0	not-applicable	not-applicable	not-applicable	1	0	not-applicable	not-applicable	not-applicable	wt	TCAGGAGATACCGTATTAGACCTCTAGCAG	-0.196217	-0.0544533
SC	CTL	F13	A	GCCAAGGAAACCATATACATCATGTTAAGGTTTTTCGACGTTTGTTTTCATCACATCAACCAAGGCTGTGTCTCC	AKETIYIMLRFFDVCFHHINQGCVS	0	0	0	not-applicable	not-applicable	not-applicable	1	0	not-applicable	not-applicable	not-applicable	wt	TCAGGAGATACCGTCTTAGACCTCTAGCGC	-0.0274465	-0.251041
SC	CTL	F13	A	GCCAAGGAAACCATATACATCATGTTAAGGTTTTTCGACGTTTGTTTTCATCACATCAACCAAGGCTGTGTCTCC	AKETIYIMLRFFDVCFHHINQGCVS	0	0	0	not-applicable	not-applicable	not-applicable	1	0	not-applicable	not-applicable	not-applicable	wt	TCAGGAGATACCGTTCTAGACCTCTAGCGT	-0.144045	0.0741287
SC	CTL	F13	A	GCCAAGGAAACCATATACATCATGTTAAGGTTTTTCGACGTTTGTTTTCATCACATCAACCAAGGCTGTGTCTCC	AKETIYIMLRFFDVCFHHINQGCVS	0	0	0	not-applicable	not-applicable	not-applicable	1	0	not-applicable	not-applicable	not-applicable	wt	TCAGTAGGCTGTAGAAGTGGACCTTCTAGA	0.0637764	0.0123103
SC	CTL	F13	A	GCCAAGGAAACCATATACATCATGTTAAGGTTTTTCGACGTTTGTTTTCATCACATCAACCAAGGCTGTGTCTCC	AKETIYIMLRFFDVCFHHINQGCVS	0	0	0	not-applicable	not-applicable	not-applicable	1	0	not-applicable	not-applicable	not-applicable	wt	TCAGTAGGCTGTAGACGTGGACCTTCTACC	0.0347142	-0.0117219
SC	CTL	F13	A	GCCAAGGAAACCATATACATCATGTTAAGGTTTTTCGACGTTTGTTTTCATCACATCAACCAAGGCTGTGTCTCC	AKETIYIMLRFFDVCFHHINQGCVS	0	0	0	not-applicable	not-applicable	not-applicable	1	0	not-applicable	not-applicable	not-applicable	wt	TCCAACGGACTCATGGACATTAGGCCGTTA	-0.11709	0.186614
SC	CTL	F13	A	GCCAAGGAAACCATATACATCATGTTAAGGTTTTTCGACGTTTGTTTTCATCACATCAACCAAGGCTGTGTCTCC	AKETIYIMLRFFDVCFHHINQGCVS	0	0	0	not-applicable	not-applicable	not-applicable	1	0	not-applicable	not-applicable	not-applicable	wt	TCCAACGGACTCATTTACATTAGGCCGTAC	-0.120489	0.118753
SC	CTL	F13	A	GCCAAGGAAACCATATACATCATGTTAAGGTTTTTCGACGTTTGTTTTCATCACATCAACCAAGGCTGTGTCTCC	AKETIYIMLRFFDVCFHHINQGCVS	0	0	0	not-applicable	not-applicable	not-applicable	1	0	not-applicable	not-applicable	not-applicable	wt	TCCACTTCCGGTTACATAGTCGGTCAACAA	-0.251163	-0.15429
SC	CTL	F13	A	GCCAAGGAAACCATATACATCATGTTAAGGTTTTTCGACGTTTGTTTTCATCACATCAACCAAGGCTGTGTCTCC	AKETIYIMLRFFDVCFHHINQGCVS	0	0	0	not-applicable	not-applicable	not-applicable	1	0	not-applicable	not-applicable	not-applicable	wt	TCCACTTGCCATGACGCTAATGTGGCCTAT	-0.173634	-0.0400906
SC	CTL	F13	A	GCCAAGGAAACCATATACATCATGTTAAGGTTTTTCGACGTTTGTTTTCATCACATCAACCAAGGCTGTGTCTCC	AKETIYIMLRFFDVCFHHINQGCVS	0	0	0	not-applicable	not-applicable	not-applicable	1	0	not-applicable	not-applicable	not-applicable	wt	TCCACTTGCCATGACGCTAATGTGGCCTCC	-0.23368	0.0123103
SC	CTL	F13	A	GCCAAGGAAACCATATACATCATGTTAAGGTTTTTCGACGTTTGTTTTCATCACATCAACCAAGGCTGTGTCTCC	AKETIYIMLRFFDVCFHHINQGCVS	0	0	0	not-applicable	not-applicable	not-applicable	1	0	not-applicable	not-applicable	not-applicable	wt	TCCACTTGCCATGATTCTAATGTGGCCTAT	0.0848134	0.0448054
SC	CTL	F13	A	GCCAAGGAAACCATATACATCATGTTAAGGTTTTTCGACGTTTGTTTTCATCACATCAACCAAGGCTGTGTCTCC	AKETIYIMLRFFDVCFHHINQGCVS	0	0	0	not-applicable	not-applicable	not-applicable	1	0	not-applicable	not-applicable	not-applicable	wt	TCCAGCACACTAGTATCTTACAGCGGTAGA	-0.111205	-0.135032
SC	CTL	F13	A	GCCAAGGAAACCATATACATCATGTTAAGGTTTTTCGACGTTTGTTTTCATCACATCAACCAAGGCTGTGTCTCC	AKETIYIMLRFFDVCFHHINQGCVS	0	0	0	not-applicable	not-applicable	not-applicable	1	0	not-applicable	not-applicable	not-applicable	wt	TCCAGCACACTAGTCTCTTACAGCGGTAGC	0.0446436	0.00274395
SC	CTL	F13	A	GCCAAGGAAACCATATACATCATGTTAAGGTTTTTCGACGTTTGTTTTCATCACATCAACCAAGGCTGTGTCTCC	AKETIYIMLRFFDVCFHHINQGCVS	0	0	0	not-applicable	not-applicable	not-applicable	1	0	not-applicable	not-applicable	not-applicable	wt	TCCAGCACACTAGTTACTTACAGCGGTACT	0.0234805	0.0508922
SC	CTL	F13	A	GCCAAGGAAACCATATACATCATGTTAAGGTTTTTCGACGTTTGTTTTCATCACATCAACCAAGGCTGTGTCTCC	AKETIYIMLRFFDVCFHHINQGCVS	0	0	0	not-applicable	not-applicable	not-applicable	1	0	not-applicable	not-applicable	not-applicable	wt	TCCATATCCGAGTCGATATGCTCCTCTCAC	-0.184261	0.118753
SC	CTL	F13	A	GCCAAGGAAACCATATACATCATGTTAAGGTTTTTCGACGTTTGTTTTCATCACATCAACCAAGGCTGTGTCTCC	AKETIYIMLRFFDVCFHHINQGCVS	0	0	0	not-applicable	not-applicable	not-applicable	1	0	not-applicable	not-applicable	not-applicable	wt	TCCGGTCAGACTTATGAGAGAAGTAGGCGA	0.136115	0.0224568
SC	CTL	F13	A	GCCAAGGAAACCATATACATCATGTTAAGGTTTTTCGACGTTTGTTTTCATCACATCAACCAAGGCTGTGTCTCC	AKETIYIMLRFFDVCFHHINQGCVS	0	0	0	not-applicable	not-applicable	not-applicable	1	0	not-applicable	not-applicable	not-applicable	wt	TCCGTACGATTGTCGGACCGCATGGTATGT	0.142147	0.201177
SC	CTL	F13	A	GCCAAGGAAACCATATACATCATGTTAAGGTTTTTCGACGTTTGTTTTCATCACATCAACCAAGGCTGTGTCTCC	AKETIYIMLRFFDVCFHHINQGCVS	0	0	0	not-applicable	not-applicable	not-applicable	1	0	not-applicable	not-applicable	not-applicable	wt	TCCTGGAGCGTTATACTGCTGTTGGTCATT	-0.0360242	0.143181
SC	CTL	F13	A	GCCAAGGAAACCATATACATCATGTTAAGGTTTTTCGACGTTTGTTTTCATCACATCAACCAAGGCTGTGTCTCC	AKETIYIMLRFFDVCFHHINQGCVS	0	0	0	not-applicable	not-applicable	not-applicable	1	0	not-applicable	not-applicable	not-applicable	wt	TCCTGGAGCGTTATGATGCTGTTGGTCATA	0.0311213	-0.000327071
SC	CTL	F13	A	GCCAAGGAAACCATATACATCATGTTAAGGTTTTTCGACGTTTGTTTTCATCACATCAACCAAGGCTGTGTCTCC	AKETIYIMLRFFDVCFHHINQGCVS	0	0	0	not-applicable	not-applicable	not-applicable	1	0	not-applicable	not-applicable	not-applicable	wt	TCCTGGAGCGTTATTGTGCTGTTGGTCAGG	-0.181483	-0.130899
SC	CTL	F13	A	GCCAAGGAAACCATATACATCATGTTAAGGTTTTTCGACGTTTGTTTTCATCACATCAACCAAGGCTGTGTCTCC	AKETIYIMLRFFDVCFHHINQGCVS	0	0	0	not-applicable	not-applicable	not-applicable	1	0	not-applicable	not-applicable	not-applicable	wt	TCCTGGAGCGTTATTGTGCTGTTGGTCATT	0.0379116	-0.0382812
SC	CTL	F13	A	GCCAAGGAAACCATATACATCATGTTAAGGTTTTTCGACGTTTGTTTTCATCACATCAACCAAGGCTGTGTCTCC	AKETIYIMLRFFDVCFHHINQGCVS	0	0	0	not-applicable	not-applicable	not-applicable	1	0	not-applicable	not-applicable	not-applicable	wt	TCGCAATCCTGTAGCAGCCTTCTGTACTTT	0.00493598	0.00378028
SC	CTL	F13	A	GCCAAGGAAACCATATACATCATGTTAAGGTTTTTCGACGTTTGTTTTCATCACATCAACCAAGGCTGTGTCTCC	AKETIYIMLRFFDVCFHHINQGCVS	0	0	0	not-applicable	not-applicable	not-applicable	1	0	not-applicable	not-applicable	not-applicable	wt	TCGCCTCATTGACTCTGTGCGTATAACGCT	-0.337153	0.101119
SC	CTL	F13	A	GCCAAGGAAACCATATACATCATGTTAAGGTTTTTCGACGTTTGTTTTCATCACATCAACCAAGGCTGTGTCTCC	AKETIYIMLRFFDVCFHHINQGCVS	0	0	0	not-applicable	not-applicable	not-applicable	1	0	not-applicable	not-applicable	not-applicable	wt	TCGCCTCATTGACTTTGTGCGTATAACGCC	-0.0343455	-0.195947
SC	CTL	F13	A	GCCAAGGAAACCATATACATCATGTTAAGGTTTTTCGACGTTTGTTTTCATCACATCAACCAAGGCTGTGTCTCC	AKETIYIMLRFFDVCFHHINQGCVS	0	0	0	not-applicable	not-applicable	not-applicable	1	0	not-applicable	not-applicable	not-applicable	wt	TCGCCTCATTGACTTTGTGCGTATAACGGG	-0.0897889	-0.15429
SC	CTL	F13	A	GCCAAGGAAACCATATACATCATGTTAAGGTTTTTCGACGTTTGTTTTCATCACATCAACCAAGGCTGTGTCTCC	AKETIYIMLRFFDVCFHHINQGCVS	0	0	0	not-applicable	not-applicable	not-applicable	1	0	not-applicable	not-applicable	not-applicable	wt	TCGCGCCTATAACACTCGTGATTGCTGACT	-0.0260653	0.0224568
SC	CTL	F13	A	GCCAAGGAAACCATATACATCATGTTAAGGTTTTTCGACGTTTGTTTTCATCACATCAACCAAGGCTGTGTCTCC	AKETIYIMLRFFDVCFHHINQGCVS	0	0	0	not-applicable	not-applicable	not-applicable	1	0	not-applicable	not-applicable	not-applicable	wt	TCGCGCCTATAACATGCGTGATTGCTGATA	0.00419679	0.0448054
SC	CTL	F13	A	GCCAAGGAAACCATATACATCATGTTAAGGTTTTTCGACGTTTGTTTTCATCACATCAACCAAGGCTGTGTCTCC	AKETIYIMLRFFDVCFHHINQGCVS	0	0	0	not-applicable	not-applicable	not-applicable	1	0	not-applicable	not-applicable	not-applicable	wt	TCGCTTAGCTAGAGGTTGATCGGTCCTATA	-0.135188	-0.00630506
SC	CTL	F13	A	GCCAAGGAAACCATATACATCATGTTAAGGTTTTTCGACGTTTGTTTTCATCACATCAACCAAGGCTGTGTCTCC	AKETIYIMLRFFDVCFHHINQGCVS	0	0	0	not-applicable	not-applicable	not-applicable	1	0	not-applicable	not-applicable	not-applicable	wt	TCGTAGTCTGTGACCTTAGGATGCCACAGG	0.150085	-0.000327071
SC	CTL	F13	A	GCCAAGGAAACCATATACATCATGTTAAGGTTTTTCGACGTTTGTTTTCATCACATCAACCAAGGCTGTGTCTCC	AKETIYIMLRFFDVCFHHINQGCVS	0	0	0	not-applicable	not-applicable	not-applicable	1	0	not-applicable	not-applicable	not-applicable	wt	TCTACCTTGACACGTACAACGGATGTCTAA	0.00389805	-0.00630506
SC	CTL	F13	A	GCCAAGGAAACCATATACATCATGTTAAGGTTTTTCGACGTTTGTTTTCATCACATCAACCAAGGCTGTGTCTCC	AKETIYIMLRFFDVCFHHINQGCVS	0	0	0	not-applicable	not-applicable	not-applicable	1	0	not-applicable	not-applicable	not-applicable	wt	TCTACGAGTCGGATTAAGAGGAGAGACACT	0.0918529	0.290664
SC	CTL	F13	A	GCCAAGGAAACCATATACATCATGTTAAGGTTTTTCGACGTTTGTTTTCATCACATCAACCAAGGCTGTGTCTCC	AKETIYIMLRFFDVCFHHINQGCVS	0	0	0	not-applicable	not-applicable	not-applicable	1	0	not-applicable	not-applicable	not-applicable	wt	TCTGGAGTCCAAGAGTCGAACTAGGAACCG	-0.0711646	0.0801714
SC	CTL	F13	A	GCCAAGGAAACCATATACATCATGTTAAGGTTTTTCGACGTTTGTTTTCATCACATCAACCAAGGCTGTGTCTCC	AKETIYIMLRFFDVCFHHINQGCVS	0	0	0	not-applicable	not-applicable	not-applicable	1	0	not-applicable	not-applicable	not-applicable	wt	TGACAAGATTGCGCCTACTTCAGGACTGAG	-0.11054	-0.0382812
SC	CTL	F13	A	GCCAAGGAAACCATATACATCATGTTAAGGTTTTTCGACGTTTGTTTTCATCACATCAACCAAGGCTGTGTCTCC	AKETIYIMLRFFDVCFHHINQGCVS	0	0	0	not-applicable	not-applicable	not-applicable	1	0	not-applicable	not-applicable	not-applicable	wt	TGACCATTCACCAGTCAGATGATGGCGAAG	-0.0444318	-0.0196047
SC	CTL	F13	A	GCCAAGGAAACCATATACATCATGTTAAGGTTTTTCGACGTTTGTTTTCATCACATCAACCAAGGCTGTGTCTCC	AKETIYIMLRFFDVCFHHINQGCVS	0	0	0	not-applicable	not-applicable	not-applicable	1	0	not-applicable	not-applicable	not-applicable	wt	TGAGGAGATACCGTCTTAGACCTCTAGCAC	0.245316	0.231084
SC	CTL	F13	A	GCCAAGGAAACCATATACATCATGTTAAGGTTTTTCGACGTTTGTTTTCATCACATCAACCAAGGCTGTGTCTCC	AKETIYIMLRFFDVCFHHINQGCVS	0	0	0	not-applicable	not-applicable	not-applicable	1	0	not-applicable	not-applicable	not-applicable	wt	TGAGGAGATACCGTTCTAGACCTCTAGCCG	-0.341586	0.0224568
SC	CTL	F13	A	GCCAAGGAAACCATATACATCATGTTAAGGTTTTTCGACGTTTGTTTTCATCACATCAACCAAGGCTGTGTCTCC	AKETIYIMLRFFDVCFHHINQGCVS	0	0	0	not-applicable	not-applicable	not-applicable	1	0	not-applicable	not-applicable	not-applicable	wt	TGAGGAGATACCGTTGTAGACCTCTAGCTC	0.24554	0.070605
SC	CTL	F13	A	GCCAAGGAAACCATATACATCATGTTAAGGTTTTTCGACGTTTGTTTTCATCACATCAACCAAGGCTGTGTCTCC	AKETIYIMLRFFDVCFHHINQGCVS	0	0	0	not-applicable	not-applicable	not-applicable	1	0	not-applicable	not-applicable	not-applicable	wt	TGAGTAGGCTGTAGAAGTGGACCTTCTATG	-0.169705	0.0332584
SC	CTL	F13	A	GCCAAGGAAACCATATACATCATGTTAAGGTTTTTCGACGTTTGTTTTCATCACATCAACCAAGGCTGTGTCTCC	AKETIYIMLRFFDVCFHHINQGCVS	0	0	0	not-applicable	not-applicable	not-applicable	1	0	not-applicable	not-applicable	not-applicable	wt	TGAGTAGGCTGTAGCTGTGGACCTTCTAGT	-0.00272784	-0.168246
SC	CTL	F13	A	GCCAAGGAAACCATATACATCATGTTAAGGTTTTTCGACGTTTGTTTTCATCACATCAACCAAGGCTGTGTCTCC	AKETIYIMLRFFDVCFHHINQGCVS	0	0	0	not-applicable	not-applicable	not-applicable	1	0	not-applicable	not-applicable	not-applicable	wt	TGAGTAGGCTGTAGTAGTGGACCTTCTAGA	0.00389805	0.061556
SC	CTL	F13	A	GCCAAGGAAACCATATACATCATGTTAAGGTTTTTCGACGTTTGTTTTCATCACATCAACCAAGGCTGTGTCTCC	AKETIYIMLRFFDVCFHHINQGCVS	0	0	0	not-applicable	not-applicable	not-applicable	1	0	not-applicable	not-applicable	not-applicable	wt	TGAGTAGGCTGTAGTGGTGGACCTTCTAGT	-0.512576	0.370485
SC	CTL	F13	A	GCCAAGGAAACCATATACATCATGTTAAGGTTTTTCGACGTTTGTTTTCATCACATCAACCAAGGCTGTGTCTCC	AKETIYIMLRFFDVCFHHINQGCVS	0	0	0	not-applicable	not-applicable	not-applicable	1	0	not-applicable	not-applicable	not-applicable	wt	TGCAACGGACTCATATACATTAGGCCGTTT	-0.0067505	0.0304919
SC	CTL	F13	A	GCCAAGGAAACCATATACATCATGTTAAGGTTTTTCGACGTTTGTTTTCATCACATCAACCAAGGCTGTGTCTCC	AKETIYIMLRFFDVCFHHINQGCVS	0	0	0	not-applicable	not-applicable	not-applicable	1	0	not-applicable	not-applicable	not-applicable	wt	TGCAACGGACTCATCCACATTAGGCCGTCT	0.0919178	-0.0588007
SC	CTL	F13	A	GCCAAGGAAACCATATACATCATGTTAAGGTTTTTCGACGTTTGTTTTCATCACATCAACCAAGGCTGTGTCTCC	AKETIYIMLRFFDVCFHHINQGCVS	0	0	0	not-applicable	not-applicable	not-applicable	1	0	not-applicable	not-applicable	not-applicable	wt	TGCACTTGCCATGAGTCTAATGTGGCCTAT	-0.0111188	0.23744
SC	CTL	F13	A	GCCAAGGAAACCATATACATCATGTTAAGGTTTTTCGACGTTTGTTTTCATCACATCAACCAAGGCTGTGTCTCC	AKETIYIMLRFFDVCFHHINQGCVS	0	0	0	not-applicable	not-applicable	not-applicable	1	0	not-applicable	not-applicable	not-applicable	wt	TGCAGCACACTAGTCCCTTACAGCGGTACA	-0.587269	0.101119
SC	CTL	F13	A	GCCAAGGAAACCATATACATCATGTTAAGGTTTTTCGACGTTTGTTTTCATCACATCAACCAAGGCTGTGTCTCC	AKETIYIMLRFFDVCFHHINQGCVS	0	0	0	not-applicable	not-applicable	not-applicable	1	0	not-applicable	not-applicable	not-applicable	wt	TGCAGCACACTAGTTTCTTACAGCGGTACT	-0.258954	0.0529713
SC	CTL	F13	A	GCCAAGGAAACCATATACATCATGTTAAGGTTTTTCGACGTTTGTTTTCATCACATCAACCAAGGCTGTGTCTCC	AKETIYIMLRFFDVCFHHINQGCVS	0	0	0	not-applicable	not-applicable	not-applicable	1	0	not-applicable	not-applicable	not-applicable	wt	TGCGTACGATTGTCAGACCGCATGGTATTG	-0.0195283	0.0508922
SC	CTL	F13	A	GCCAAGGAAACCATATACATCATGTTAAGGTTTTTCGACGTTTGTTTTCATCACATCAACCAAGGCTGTGTCTCC	AKETIYIMLRFFDVCFHHINQGCVS	0	0	0	not-applicable	not-applicable	not-applicable	1	0	not-applicable	not-applicable	not-applicable	wt	TGCGTACGATTGTCGGACCGCATGGTATAG	-0.151092	0.0224568
SC	CTL	F13	A	GCCAAGGAAACCATATACATCATGTTAAGGTTTTTCGACGTTTGTTTTCATCACATCAACCAAGGCTGTGTCTCC	AKETIYIMLRFFDVCFHHINQGCVS	0	0	0	not-applicable	not-applicable	not-applicable	1	0	not-applicable	not-applicable	not-applicable	wt	TGCGTTACTGTCTCCGTACGCCTAGTTCCA	-0.0264863	-0.204248
SC	CTL	F13	A	GCCAAGGAAACCATATACATCATGTTAAGGTTTTTCGACGTTTGTTTTCATCACATCAACCAAGGCTGTGTCTCC	AKETIYIMLRFFDVCFHHINQGCVS	0	0	0	not-applicable	not-applicable	not-applicable	1	0	not-applicable	not-applicable	not-applicable	wt	TGCGTTACTGTCTCGATACGCCTAGTTCCC	-0.106395	0.0448054
SC	CTL	F13	A	GCCAAGGAAACCATATACATCATGTTAAGGTTTTTCGACGTTTGTTTTCATCACATCAACCAAGGCTGTGTCTCC	AKETIYIMLRFFDVCFHHINQGCVS	0	0	0	not-applicable	not-applicable	not-applicable	1	0	not-applicable	not-applicable	not-applicable	wt	TGGCAATCCTGTAGGAGCCTTCTGTACTCA	-0.103536	0.0478211
SC	CTL	F13	A	GCCAAGGAAACCATATACATCATGTTAAGGTTTTTCGACGTTTGTTTTCATCACATCAACCAAGGCTGTGTCTCC	AKETIYIMLRFFDVCFHHINQGCVS	0	0	0	not-applicable	not-applicable	not-applicable	1	0	not-applicable	not-applicable	not-applicable	wt	TGGCAATCCTGTAGTAGCCTTCTGTACTTC	-0.251432	0.0851678
SC	CTL	F13	A	GCCAAGGAAACCATATACATCATGTTAAGGTTTTTCGACGTTTGTTTTCATCACATCAACCAAGGCTGTGTCTCC	AKETIYIMLRFFDVCFHHINQGCVS	0	0	0	not-applicable	not-applicable	not-applicable	1	0	not-applicable	not-applicable	not-applicable	wt	TGGCCTCATTGACTATGTGCGTATAACGCA	0.128482	-0.0308415
SC	CTL	F13	A	GCCAAGGAAACCATATACATCATGTTAAGGTTTTTCGACGTTTGTTTTCATCACATCAACCAAGGCTGTGTCTCC	AKETIYIMLRFFDVCFHHINQGCVS	0	0	0	not-applicable	not-applicable	not-applicable	1	0	not-applicable	not-applicable	not-applicable	wt	TGGCCTCATTGACTGAGTGCGTATAACGCC	0.0330953	0.123468
SC	CTL	F13	A	GCCAAGGAAACCATATACATCATGTTAAGGTTTTTCGACGTTTGTTTTCATCACATCAACCAAGGCTGTGTCTCC	AKETIYIMLRFFDVCFHHINQGCVS	0	0	0	not-applicable	not-applicable	not-applicable	1	0	not-applicable	not-applicable	not-applicable	wt	TGGCGATCTTATCGCGGTTCCATGTCCATC	-0.0269359	0.101119
SC	CTL	F13	A	GCCAAGGAAACCATATACATCATGTTAAGGTTTTTCGACGTTTGTTTTCATCACATCAACCAAGGCTGTGTCTCC	AKETIYIMLRFFDVCFHHINQGCVS	0	0	0	not-applicable	not-applicable	not-applicable	1	0	not-applicable	not-applicable	not-applicable	wt	TGGCGATCTTATCGTAGTTCCATGTCCAGA	-0.209067	0.0448054
SC	CTL	F13	A	GCCAAGGAAACCATATACATCATGTTAAGGTTTTTCGACGTTTGTTTTCATCACATCAACCAAGGCTGTGTCTCC	AKETIYIMLRFFDVCFHHINQGCVS	0	0	0	not-applicable	not-applicable	not-applicable	1	0	not-applicable	not-applicable	not-applicable	wt	TGGCGCCTATAACAGTCGTGATTGCTGACC	-0.654223	0.225713
SC	CTL	F13	A	GCCAAGGAAACCATATACATCATGTTAAGGTTTTTCGACGTTTGTTTTCATCACATCAACCAAGGCTGTGTCTCC	AKETIYIMLRFFDVCFHHINQGCVS	0	0	0	not-applicable	not-applicable	not-applicable	1	0	not-applicable	not-applicable	not-applicable	wt	TGGCGCCTATAACATCCGTGATTGCTGAGC	0.0409259	-0.0987026
SC	CTL	F13	A	GCCAAGGAAACCATATACATCATGTTAAGGTTTTTCGACGTTTGTTTTCATCACATCAACCAAGGCTGTGTCTCC	AKETIYIMLRFFDVCFHHINQGCVS	0	0	0	not-applicable	not-applicable	not-applicable	1	0	not-applicable	not-applicable	not-applicable	wt	TGGCTTAGCTAGAGGGTGATCGGTCCTACG	-0.0175721	0.0259805
SC	CTL	F13	A	GCCAAGGAAACCATATACATCATGTTAAGGTTTTTCGACGTTTGTTTTCATCACATCAACCAAGGCTGTGTCTCC	AKETIYIMLRFFDVCFHHINQGCVS	0	0	0	not-applicable	not-applicable	not-applicable	1	0	not-applicable	not-applicable	not-applicable	wt	TGGCTTAGCTAGAGTGTGATCGGTCCTATA	-0.159455	-0.0588007
SC	CTL	F13	A	GCCAAGGAAACCATATACATCATGTTAAGGTTTTTCGACGTTTGTTTTCATCACATCAACCAAGGCTGTGTCTCC	AKETIYIMLRFFDVCFHHINQGCVS	0	0	0	not-applicable	not-applicable	not-applicable	1	0	not-applicable	not-applicable	not-applicable	wt	TGGCTTAGCTAGAGTTTGATCGGTCCTAAC	-0.117699	-0.168246
SC	CTL	F13	A	GCCAAGGAAACCATATACATCATGTTAAGGTTTTTCGACGTTTGTTTTCATCACATCAACCAAGGCTGTGTCTCC	AKETIYIMLRFFDVCFHHINQGCVS	0	0	0	not-applicable	not-applicable	not-applicable	1	0	not-applicable	not-applicable	not-applicable	wt	TGGTAGTCTGTGACTTTAGGATGCCACAAG	-0.209696	-0.135032
SC	CTL	F13	A	GCCAAGGAAACCATATACATCATGTTAAGGTTTTTCGACGTTTGTTTTCATCACATCAACCAAGGCTGTGTCTCC	AKETIYIMLRFFDVCFHHINQGCVS	0	0	0	not-applicable	not-applicable	not-applicable	1	0	not-applicable	not-applicable	not-applicable	wt	TGTACCTTGACACGACCAACGGATGTCTTG	-0.280558	0.138466
SC	CTL	F13	A	GCCAAGGAAACCATATACATCATGTTAAGGTTTTTCGACGTTTGTTTTCATCACATCAACCAAGGCTGTGTCTCC	AKETIYIMLRFFDVCFHHINQGCVS	0	0	0	not-applicable	not-applicable	not-applicable	1	0	not-applicable	not-applicable	not-applicable	wt	TGTACCTTGACACGGCCAACGGATGTCTAA	-0.0879648	0.0572086
SC	CTL	F13	A	GCCAAGGAAACCATATACATCATGTTAAGGTTTTTCGACGTTTGTTTTCATCACATCAACCAAGGCTGTGTCTCC	AKETIYIMLRFFDVCFHHINQGCVS	0	0	0	not-applicable	not-applicable	not-applicable	1	0	not-applicable	not-applicable	not-applicable	wt	TGTACCTTGACACGGCCAACGGATGTCTGA	-0.0824319	0.0332584
SC	CTL	F13	A	GCCAAGGAAACCATATACATCATGTTAAGGTTTTTCGACGTTTGTTTTCATCACATCAACCAAGGCTGTGTCTCC	AKETIYIMLRFFDVCFHHINQGCVS	0	0	0	not-applicable	not-applicable	not-applicable	1	0	not-applicable	not-applicable	not-applicable	wt	TGTACCTTGACACGGGCAACGGATGTCTGA	0.0170265	0.061556
SC	CTL	F13	A	GCCAAGGAAACCATATACATCATGTTAAGGTTTTTCGACGTTTGTTTTCATCACATCAACCAAGGCTGTGTCTCC	AKETIYIMLRFFDVCFHHINQGCVS	0	0	0	not-applicable	not-applicable	not-applicable	1	0	not-applicable	not-applicable	not-applicable	wt	TGTACCTTGACACGGGCAACGGATGTCTGC	0.0574605	0.12832
SC	CTL	F13	A	GCCAAGGAAACCATATACATCATGTTAAGGTTTTTCGACGTTTGTTTTCATCACATCAACCAAGGCTGTGTCTCC	AKETIYIMLRFFDVCFHHINQGCVS	0	0	0	not-applicable	not-applicable	not-applicable	1	0	not-applicable	not-applicable	not-applicable	wt	TGTACCTTGACACGTTCAACGGATGTCTCA	-0.24529	0.138466
SC	CTL	F13	A	GCCAAGGAAACCATATACATCATGTTAAGGTTTTTCGACGTTTGTTTTCATCACATCAACCAAGGCTGTGTCTCC	AKETIYIMLRFFDVCFHHINQGCVS	0	0	0	not-applicable	not-applicable	not-applicable	1	0	not-applicable	not-applicable	not-applicable	wt	TGTACGAGTCGGATACAGAGGAGAGACAGA	-0.0787934	0.118753
SC	CTL	F13	A	GCCAAGGAAACCATATACATCATGTTAAGGTTTTTCGACGTTTGTTTTCATCACATCAACCAAGGCTGTGTCTCC	AKETIYIMLRFFDVCFHHINQGCVS	0	0	0	not-applicable	not-applicable	not-applicable	1	0	not-applicable	not-applicable	not-applicable	wt	TGTACGAGTCGGATACAGAGGAGAGACATA	-0.100138	0.0929536
SC	CTL	F13	A	GCCAAGGAAACCATATACATCATGTTAAGGTTTTTCGACGTTTGTTTTCATCACATCAACCAAGGCTGTGTCTCC	AKETIYIMLRFFDVCFHHINQGCVS	0	0	0	not-applicable	not-applicable	not-applicable	1	0	not-applicable	not-applicable	not-applicable	wt	TGTACGAGTCGGATGCAGAGGAGAGACAAC	-0.280558	0.070605
SC	CTL	F13	A	GCCAAGGAAACCATATACATCATGTTAAGGTTTTTCGACGTTTGTTTTCATCACATCAACCAAGGCTGTGTCTCC	AKETIYIMLRFFDVCFHHINQGCVS	0	0	0	not-applicable	not-applicable	not-applicable	1	0	not-applicable	not-applicable	not-applicable	wt	TGTACGAGTCGGATGTAGAGGAGAGACAGA	0.274504	0.0224568
SC	CTL	F13	A	GCCAAGGAAACCATATACATCATGTTAAGGTTTTTCGACGTTTGTTTTCATCACATCAACCAAGGCTGTGTCTCC	AKETIYIMLRFFDVCFHHINQGCVS	0	0	0	not-applicable	not-applicable	not-applicable	1	0	not-applicable	not-applicable	not-applicable	wt	TGTGGAGCGAACATGCGCCTGCGTTATAGC	-0.161167	0.0448054
SC	CTL	F13	A	GCCAAGGAAACCATATACATCATGTTAAGGTTTTTCGACGTTTGTTTTCATCACATCAACCAAGGCTGTGTCTCC	AKETIYIMLRFFDVCFHHINQGCVS	0	0	0	not-applicable	not-applicable	not-applicable	1	0	not-applicable	not-applicable	not-applicable	wt	TGTGGAGTCCAAGATGCGAACTAGGAACCT	-0.00847481	0.046522
SC	CTL	F13	A	GCCAAGGAAACCATATACATCATGTTAAGGTTTTTCGACGTTTGTTTTCATCACATCAACCAAGGCTGTGTCTCC	AKETIYIMLRFFDVCFHHINQGCVS	0	0	0	not-applicable	not-applicable	not-applicable	1	0	not-applicable	not-applicable	not-applicable	wt	TTACAAGATTGCGCCTACTTCAGGACTGGG	-0.184261	-0.0148898
SC	CTL	F13	A	GCCAAGGAAACCATATACATCATGTTAAGGTTTTTCGACGTTTGTTTTCATCACATCAACCAAGGCTGTGTCTCC	AKETIYIMLRFFDVCFHHINQGCVS	0	0	0	not-applicable	not-applicable	not-applicable	1	0	not-applicable	not-applicable	not-applicable	wt	TTACAAGATTGCGCGCACTTCAGGACTGCG	-0.1058	-0.177998
SC	CTL	F13	A	GCCAAGGAAACCATATACATCATGTTAAGGTTTTTCGACGTTTGTTTTCATCACATCAACCAAGGCTGTGTCTCC	AKETIYIMLRFFDVCFHHINQGCVS	0	0	0	not-applicable	not-applicable	not-applicable	1	0	not-applicable	not-applicable	not-applicable	wt	TTACAAGATTGCGCGTACTTCAGGACTGCG	-0.15076	-0.00630506
SC	CTL	F13	A	GCCAAGGAAACCATATACATCATGTTAAGGTTTTTCGACGTTTGTTTTCATCACATCAACCAAGGCTGTGTCTCC	AKETIYIMLRFFDVCFHHINQGCVS	0	0	0	not-applicable	not-applicable	not-applicable	1	0	not-applicable	not-applicable	not-applicable	wt	TTACAAGATTGCGCTGACTTCAGGACTGCG	0.00586129	0.0123103
SC	CTL	F13	A	GCCAAGGAAACCATATACATCATGTTAAGGTTTTTCGACGTTTGTTTTCATCACATCAACCAAGGCTGTGTCTCC	AKETIYIMLRFFDVCFHHINQGCVS	0	0	0	not-applicable	not-applicable	not-applicable	1	0	not-applicable	not-applicable	not-applicable	wt	TTACCATTCACCAGCAAGATGATGGCGAGG	0.157718	0.186614
SC	CTL	F13	A	GCCAAGGAAACCATATACATCATGTTAAGGTTTTTCGACGTTTGTTTTCATCACATCAACCAAGGCTGTGTCTCC	AKETIYIMLRFFDVCFHHINQGCVS	0	0	0	not-applicable	not-applicable	not-applicable	1	0	not-applicable	not-applicable	not-applicable	wt	TTACCATTCACCAGGAAGATGATGGCGATC	-0.0514123	0.0572086
SC	CTL	F13	A	GCCAAGGAAACCATATACATCATGTTAAGGTTTTTCGACGTTTGTTTTCATCACATCAACCAAGGCTGTGTCTCC	AKETIYIMLRFFDVCFHHINQGCVS	0	0	0	not-applicable	not-applicable	not-applicable	1	0	not-applicable	not-applicable	not-applicable	wt	TTACCATTCACCAGGCAGATGATGGCGAAG	-0.00591441	0.118753
SC	CTL	F13	A	GCCAAGGAAACCATATACATCATGTTAAGGTTTTTCGACGTTTGTTTTCATCACATCAACCAAGGCTGTGTCTCC	AKETIYIMLRFFDVCFHHINQGCVS	0	0	0	not-applicable	not-applicable	not-applicable	1	0	not-applicable	not-applicable	not-applicable	wt	TTACCATTCACCAGGGAGATGATGGCGAGG	-0.0920266	-0.0544533
SC	CTL	F13	A	GCCAAGGAAACCATATACATCATGTTAAGGTTTTTCGACGTTTGTTTTCATCACATCAACCAAGGCTGTGTCTCC	AKETIYIMLRFFDVCFHHINQGCVS	0	0	0	not-applicable	not-applicable	not-applicable	1	0	not-applicable	not-applicable	not-applicable	wt	TTACTACTTGACGCCTGTCACTCATCGTCT	-0.0579687	0.138466
SC	CTL	F13	A	GCCAAGGAAACCATATACATCATGTTAAGGTTTTTCGACGTTTGTTTTCATCACATCAACCAAGGCTGTGTCTCC	AKETIYIMLRFFDVCFHHINQGCVS	0	0	0	not-applicable	not-applicable	not-applicable	1	0	not-applicable	not-applicable	not-applicable	wt	TTACTACTTGACGCGAGTCACTCATCGTCT	-0.961639	0.0123103
SC	CTL	F13	A	GCCAAGGAAACCATATACATCATGTTAAGGTTTTTCGACGTTTGTTTTCATCACATCAACCAAGGCTGTGTCTCC	AKETIYIMLRFFDVCFHHINQGCVS	0	0	0	not-applicable	not-applicable	not-applicable	1	0	not-applicable	not-applicable	not-applicable	wt	TTACTACTTGACGCGAGTCACTCATCGTTT	-0.197652	0.0978052
SC	CTL	F13	A	GCCAAGGAAACCATATACATCATGTTAAGGTTTTTCGACGTTTGTTTTCATCACATCAACCAAGGCTGTGTCTCC	AKETIYIMLRFFDVCFHHINQGCVS	0	0	0	not-applicable	not-applicable	not-applicable	1	0	not-applicable	not-applicable	not-applicable	wt	TTACTACTTGACGCTTGTCACTCATCGTTA	0.00833165	-0.0230556
SC	CTL	F13	A	GCCAAGGAAACCATATACATCATGTTAAGGTTTTTCGACGTTTGTTTTCATCACATCAACCAAGGCTGTGTCTCC	AKETIYIMLRFFDVCFHHINQGCVS	0	0	0	not-applicable	not-applicable	not-applicable	1	0	not-applicable	not-applicable	not-applicable	wt	TTACTACTTGACGCTTGTCACTCATCGTTG	0.00778065	0.0418431
SC	CTL	F13	A	GCCAAGGAAACCATATACATCATGTTAAGGTTTTTCGACGTTTGTTTTCATCACATCAACCAAGGCTGTGTCTCC	AKETIYIMLRFFDVCFHHINQGCVS	0	0	0	not-applicable	not-applicable	not-applicable	1	0	not-applicable	not-applicable	not-applicable	wt	TTAGGAGATACCGTAATAGACCTCTAGCGA	0.104467	0.113523
SC	CTL	F13	A	GCCAAGGAAACCATATACATCATGTTAAGGTTTTTCGACGTTTGTTTTCATCACATCAACCAAGGCTGTGTCTCC	AKETIYIMLRFFDVCFHHINQGCVS	0	0	0	not-applicable	not-applicable	not-applicable	1	0	not-applicable	not-applicable	not-applicable	wt	TTAGGAGATACCGTGTTAGACCTCTAGCAC	0.0174743	0.0245621
SC	CTL	F13	A	GCCAAGGAAACCATATACATCATGTTAAGGTTTTTCGACGTTTGTTTTCATCACATCAACCAAGGCTGTGTCTCC	AKETIYIMLRFFDVCFHHINQGCVS	0	0	0	not-applicable	not-applicable	not-applicable	1	0	not-applicable	not-applicable	not-applicable	wt	TTAGGAGATACCGTGTTAGACCTCTAGCGT	-0.613031	0.186614
SC	CTL	F13	A	GCCAAGGAAACCATATACATCATGTTAAGGTTTTTCGACGTTTGTTTTCATCACATCAACCAAGGCTGTGTCTCC	AKETIYIMLRFFDVCFHHINQGCVS	0	0	0	not-applicable	not-applicable	not-applicable	1	0	not-applicable	not-applicable	not-applicable	wt	TTAGGAGATACCGTTTTAGACCTCTAGCAT	0.0734757	0.186614
SC	CTL	F13	A	GCCAAGGAAACCATATACATCATGTTAAGGTTTTTCGACGTTTGTTTTCATCACATCAACCAAGGCTGTGTCTCC	AKETIYIMLRFFDVCFHHINQGCVS	0	0	0	not-applicable	not-applicable	not-applicable	1	0	not-applicable	not-applicable	not-applicable	wt	TTAGTAGGCTGTAGATGTGGACCTTCTACA	0.147621	0.0753199
SC	CTL	F13	A	GCCAAGGAAACCATATACATCATGTTAAGGTTTTTCGACGTTTGTTTTCATCACATCAACCAAGGCTGTGTCTCC	AKETIYIMLRFFDVCFHHINQGCVS	0	0	0	not-applicable	not-applicable	not-applicable	1	0	not-applicable	not-applicable	not-applicable	wt	TTCAACGGACTCATATACATTAGGCCGTAA	-0.184261	-0.0203777
SC	CTL	F13	A	GCCAAGGAAACCATATACATCATGTTAAGGTTTTTCGACGTTTGTTTTCATCACATCAACCAAGGCTGTGTCTCC	AKETIYIMLRFFDVCFHHINQGCVS	0	0	0	not-applicable	not-applicable	not-applicable	1	0	not-applicable	not-applicable	not-applicable	wt	TTCAACGGACTCATCAACATTAGGCCGTTG	-0.0427174	0.26306
SC	CTL	F13	A	GCCAAGGAAACCATATACATCATGTTAAGGTTTTTCGACGTTTGTTTTCATCACATCAACCAAGGCTGTGTCTCC	AKETIYIMLRFFDVCFHHINQGCVS	0	0	0	not-applicable	not-applicable	not-applicable	1	0	not-applicable	not-applicable	not-applicable	wt	TTCAACGGACTCATCCACATTAGGCCGTGA	0.0368755	-0.0132077
SC	CTL	F13	A	GCCAAGGAAACCATATACATCATGTTAAGGTTTTTCGACGTTTGTTTTCATCACATCAACCAAGGCTGTGTCTCC	AKETIYIMLRFFDVCFHHINQGCVS	0	0	0	not-applicable	not-applicable	not-applicable	1	0	not-applicable	not-applicable	not-applicable	wt	TTCAACGGACTCATGCACATTAGGCCGTGT	0.0556338	-0.0230556
SC	CTL	F13	A	GCCAAGGAAACCATATACATCATGTTAAGGTTTTTCGACGTTTGTTTTCATCACATCAACCAAGGCTGTGTCTCC	AKETIYIMLRFFDVCFHHINQGCVS	0	0	0	not-applicable	not-applicable	not-applicable	1	0	not-applicable	not-applicable	not-applicable	wt	TTCAGCACACTAGTGTCTTACAGCGGTACA	-0.0582421	0.123468
SC	CTL	F13	A	GCCAAGGAAACCATATACATCATGTTAAGGTTTTTCGACGTTTGTTTTCATCACATCAACCAAGGCTGTGTCTCC	AKETIYIMLRFFDVCFHHINQGCVS	0	0	0	not-applicable	not-applicable	not-applicable	1	0	not-applicable	not-applicable	not-applicable	wt	TTCAGCACACTAGTTTCTTACAGCGGTATT	0.0364095	0.217129
SC	CTL	F13	A	GCCAAGGAAACCATATACATCATGTTAAGGTTTTTCGACGTTTGTTTTCATCACATCAACCAAGGCTGTGTCTCC	AKETIYIMLRFFDVCFHHINQGCVS	0	0	0	not-applicable	not-applicable	not-applicable	1	0	not-applicable	not-applicable	not-applicable	wt	TTCGTACGATTGTCAGACCGCATGGTATCA	-0.0217461	0.138466
SC	CTL	F13	A	GCCAAGGAAACCATATACATCATGTTAAGGTTTTTCGACGTTTGTTTTCATCACATCAACCAAGGCTGTGTCTCC	AKETIYIMLRFFDVCFHHINQGCVS	0	0	0	not-applicable	not-applicable	not-applicable	1	0	not-applicable	not-applicable	not-applicable	wt	TTCGTACGATTGTCCTACCGCATGGTATAG	0.0449386	-0.12985
SC	CTL	F13	A	GCCAAGGAAACCATATACATCATGTTAAGGTTTTTCGACGTTTGTTTTCATCACATCAACCAAGGCTGTGTCTCC	AKETIYIMLRFFDVCFHHINQGCVS	0	0	0	not-applicable	not-applicable	not-applicable	1	0	not-applicable	not-applicable	not-applicable	wt	TTCGTACGATTGTCTAACCGCATGGTATCC	-0.0946596	-0.0539018
SC	CTL	F13	A	GCCAAGGAAACCATATACATCATGTTAAGGTTTTTCGACGTTTGTTTTCATCACATCAACCAAGGCTGTGTCTCC	AKETIYIMLRFFDVCFHHINQGCVS	0	0	0	not-applicable	not-applicable	not-applicable	1	0	not-applicable	not-applicable	not-applicable	wt	TTCGTTACTGTCTCCCTACGCCTAGTTCAG	-0.0061744	-0.0712038
SC	CTL	F13	A	GCCAAGGAAACCATATACATCATGTTAAGGTTTTTCGACGTTTGTTTTCATCACATCAACCAAGGCTGTGTCTCC	AKETIYIMLRFFDVCFHHINQGCVS	0	0	0	not-applicable	not-applicable	not-applicable	1	0	not-applicable	not-applicable	not-applicable	wt	TTCGTTACTGTCTCGCTACGCCTAGTTCGA	0.0815	-0.146851
SC	CTL	F13	A	GCCAAGGAAACCATATACATCATGTTAAGGTTTTTCGACGTTTGTTTTCATCACATCAACCAAGGCTGTGTCTCC	AKETIYIMLRFFDVCFHHINQGCVS	0	0	0	not-applicable	not-applicable	not-applicable	1	0	not-applicable	not-applicable	not-applicable	wt	TTCGTTACTGTCTCTCTACGCCTAGTTCAA	-0.164565	0.269038
SC	CTL	F13	A	GCCAAGGAAACCATATACATCATGTTAAGGTTTTTCGACGTTTGTTTTCATCACATCAACCAAGGCTGTGTCTCC	AKETIYIMLRFFDVCFHHINQGCVS	0	0	0	not-applicable	not-applicable	not-applicable	1	0	not-applicable	not-applicable	not-applicable	wt	TTCGTTACTGTCTCTTTACGCCTAGTTCCG	-0.118089	0.0678386
SC	CTL	F13	A	GCCAAGGAAACCATATACATCATGTTAAGGTTTTTCGACGTTTGTTTTCATCACATCAACCAAGGCTGTGTCTCC	AKETIYIMLRFFDVCFHHINQGCVS	0	0	0	not-applicable	not-applicable	not-applicable	1	0	not-applicable	not-applicable	not-applicable	wt	TTGCAATCCTGTAGACGCCTTCTGTACTTA	0.0614218	-0.0454043
SC	CTL	F13	A	GCCAAGGAAACCATATACATCATGTTAAGGTTTTTCGACGTTTGTTTTCATCACATCAACCAAGGCTGTGTCTCC	AKETIYIMLRFFDVCFHHINQGCVS	0	0	0	not-applicable	not-applicable	not-applicable	1	0	not-applicable	not-applicable	not-applicable	wt	TTGCAATCCTGTAGGGGCCTTCTGTACTAT	0.0821544	0.0288538
SC	CTL	F13	A	GCCAAGGAAACCATATACATCATGTTAAGGTTTTTCGACGTTTGTTTTCATCACATCAACCAAGGCTGTGTCTCC	AKETIYIMLRFFDVCFHHINQGCVS	0	0	0	not-applicable	not-applicable	not-applicable	1	0	not-applicable	not-applicable	not-applicable	wt	TTGCAATCCTGTAGGTGCCTTCTGTACTCG	-0.00384176	-0.0712038
SC	CTL	F13	A	GCCAAGGAAACCATATACATCATGTTAAGGTTTTTCGACGTTTGTTTTCATCACATCAACCAAGGCTGTGTCTCC	AKETIYIMLRFFDVCFHHINQGCVS	0	0	0	not-applicable	not-applicable	not-applicable	1	0	not-applicable	not-applicable	not-applicable	wt	TTGCAATCCTGTAGTAGCCTTCTGTACTAT	0.133427	0.138466
SC	CTL	F13	A	GCCAAGGAAACCATATACATCATGTTAAGGTTTTTCGACGTTTGTTTTCATCACATCAACCAAGGCTGTGTCTCC	AKETIYIMLRFFDVCFHHINQGCVS	0	0	0	not-applicable	not-applicable	not-applicable	1	0	not-applicable	not-applicable	not-applicable	wt	TTGCAATCCTGTAGTCGCCTTCTGTACTAA	-0.0475867	0.199017
SC	CTL	F13	A	GCCAAGGAAACCATATACATCATGTTAAGGTTTTTCGACGTTTGTTTTCATCACATCAACCAAGGCTGTGTCTCC	AKETIYIMLRFFDVCFHHINQGCVS	0	0	0	not-applicable	not-applicable	not-applicable	1	0	not-applicable	not-applicable	not-applicable	wt	TTGCCTCATTGACTAAGTGCGTATAACGGT	0.0176972	0.0632586
SC	CTL	F13	A	GCCAAGGAAACCATATACATCATGTTAAGGTTTTTCGACGTTTGTTTTCATCACATCAACCAAGGCTGTGTCTCC	AKETIYIMLRFFDVCFHHINQGCVS	0	0	0	not-applicable	not-applicable	not-applicable	1	0	not-applicable	not-applicable	not-applicable	wt	TTGCGCCTATAACAATCGTGATTGCTGAAG	0.19114	0.138466
SC	CTL	F13	A	GCCAAGGAAACCATATACATCATGTTAAGGTTTTTCGACGTTTGTTTTCATCACATCAACCAAGGCTGTGTCTCC	AKETIYIMLRFFDVCFHHINQGCVS	0	0	0	not-applicable	not-applicable	not-applicable	1	0	not-applicable	not-applicable	not-applicable	wt	TTGCGCCTATAACACTCGTGATTGCTGAGT	0.177223	0.186614
SC	CTL	F13	A	GCCAAGGAAACCATATACATCATGTTAAGGTTTTTCGACGTTTGTTTTCATCACATCAACCAAGGCTGTGTCTCC	AKETIYIMLRFFDVCFHHINQGCVS	0	0	0	not-applicable	not-applicable	not-applicable	1	0	not-applicable	not-applicable	not-applicable	wt	TTGCGCCTATAACACTCGTGATTGCTGATT	-0.151578	0.0572086
SC	CTL	F13	A	GCCAAGGAAACCATATACATCATGTTAAGGTTTTTCGACGTTTGTTTTCATCACATCAACCAAGGCTGTGTCTCC	AKETIYIMLRFFDVCFHHINQGCVS	0	0	0	not-applicable	not-applicable	not-applicable	1	0	not-applicable	not-applicable	not-applicable	wt	TTGCGCCTATAACATGCGTGATTGCTGAAC	0.177708	-0.0588007
SC	CTL	F13	A	GCCAAGGAAACCATATACATCATGTTAAGGTTTTTCGACGTTTGTTTTCATCACATCAACCAAGGCTGTGTCTCC	AKETIYIMLRFFDVCFHHINQGCVS	0	0	0	not-applicable	not-applicable	not-applicable	1	0	not-applicable	not-applicable	not-applicable	wt	TTGCTTAGCTAGAGGATGATCGGTCCTATA	-0.0566959	-0.0454043
SC	CTL	F13	A	GCCAAGGAAACCATATACATCATGTTAAGGTTTTTCGACGTTTGTTTTCATCACATCAACCAAGGCTGTGTCTCC	AKETIYIMLRFFDVCFHHINQGCVS	0	0	0	not-applicable	not-applicable	not-applicable	1	0	not-applicable	not-applicable	not-applicable	wt	TTGCTTAGCTAGAGGGTGATCGGTCCTAGT	-0.102435	0.135871
SC	CTL	F13	A	GCCAAGGAAACCATATACATCATGTTAAGGTTTTTCGACGTTTGTTTTCATCACATCAACCAAGGCTGTGTCTCC	AKETIYIMLRFFDVCFHHINQGCVS	0	0	0	not-applicable	not-applicable	not-applicable	1	0	not-applicable	not-applicable	not-applicable	wt	TTGCTTAGCTAGAGGTTGATCGGTCCTAGG	-0.126204	-0.0789897
SC	CTL	F13	A	GCCAAGGAAACCATATACATCATGTTAAGGTTTTTCGACGTTTGTTTTCATCACATCAACCAAGGCTGTGTCTCC	AKETIYIMLRFFDVCFHHINQGCVS	0	0	0	not-applicable	not-applicable	not-applicable	1	0	not-applicable	not-applicable	not-applicable	wt	TTTACCTTGACACGCACAACGGATGTCTAG	0.0512262	0.0224568
SC	CTL	F13	A	GCCAAGGAAACCATATACATCATGTTAAGGTTTTTCGACGTTTGTTTTCATCACATCAACCAAGGCTGTGTCTCC	AKETIYIMLRFFDVCFHHINQGCVS	0	0	0	not-applicable	not-applicable	not-applicable	1	0	not-applicable	not-applicable	not-applicable	wt	TTTACCTTGACACGCGCAACGGATGTCTAG	0.0209645	0.019862
SC	CTL	F13	A	GCCAAGGAAACCATATACATCATGTTAAGGTTTTTCGACGTTTGTTTTCATCACATCAACCAAGGCTGTGTCTCC	AKETIYIMLRFFDVCFHHINQGCVS	0	0	0	not-applicable	not-applicable	not-applicable	1	0	not-applicable	not-applicable	not-applicable	wt	TTTACCTTGACACGCGCAACGGATGTCTGA	-0.0159601	-0.0522365
SC	CTL	F13	A	GCCAAGGAAACCATATACATCATGTTAAGGTTTTTCGACGTTTGTTTTCATCACATCAACCAAGGCTGTGTCTCC	AKETIYIMLRFFDVCFHHINQGCVS	0	0	0	not-applicable	not-applicable	not-applicable	1	0	not-applicable	not-applicable	not-applicable	wt	TTTACCTTGACACGGACAACGGATGTCTAC	-0.0371911	-0.0770769
SC	CTL	F13	A	GCCAAGGAAACCATATACATCATGTTAAGGTTTTTCGACGTTTGTTTTCATCACATCAACCAAGGCTGTGTCTCC	AKETIYIMLRFFDVCFHHINQGCVS	0	0	0	not-applicable	not-applicable	not-applicable	1	0	not-applicable	not-applicable	not-applicable	wt	TTTACCTTGACACGGCCAACGGATGTCTCA	-0.104035	0.206327
SC	CTL	F13	A	GCCAAGGAAACCATATACATCATGTTAAGGTTTTTCGACGTTTGTTTTCATCACATCAACCAAGGCTGTGTCTCC	AKETIYIMLRFFDVCFHHINQGCVS	0	0	0	not-applicable	not-applicable	not-applicable	1	0	not-applicable	not-applicable	not-applicable	wt	TTTACCTTGACACGGGCAACGGATGTCTGC	0.0571493	0.134333
SC	CTL	F13	A	GCCAAGGAAACCATATACATCATGTTAAGGTTTTTCGACGTTTGTTTTCATCACATCAACCAAGGCTGTGTCTCC	AKETIYIMLRFFDVCFHHINQGCVS	0	0	0	not-applicable	not-applicable	not-applicable	1	0	not-applicable	not-applicable	not-applicable	wt	TTTACCTTGACACGGTCAACGGATGTCTAT	0.232794	0.160815
SC	CTL	F13	A	GCCAAGGAAACCATATACATCATGTTAAGGTTTTTCGACGTTTGTTTTCATCACATCAACCAAGGCTGTGTCTCC	AKETIYIMLRFFDVCFHHINQGCVS	0	0	0	not-applicable	not-applicable	not-applicable	1	0	not-applicable	not-applicable	not-applicable	wt	TTTACCTTGACACGGTCAACGGATGTCTTC	-0.112771	0.228676
SC	CTL	F13	A	GCCAAGGAAACCATATACATCATGTTAAGGTTTTTCGACGTTTGTTTTCATCACATCAACCAAGGCTGTGTCTCC	AKETIYIMLRFFDVCFHHINQGCVS	0	0	0	not-applicable	not-applicable	not-applicable	1	0	not-applicable	not-applicable	not-applicable	wt	TTTACGAGTCGGATCTAGAGGAGAGACATG	-0.0103092	0.118753
SC	CTL	F13	A	GCCAAGGAAACCATATACATCATGTTAAGGTTTTTCGACGTTTGTTTTCATCACATCAACCAAGGCTGTGTCTCC	AKETIYIMLRFFDVCFHHINQGCVS	0	0	0	not-applicable	not-applicable	not-applicable	1	0	not-applicable	not-applicable	not-applicable	wt	TTTACGAGTCGGATGGAGAGGAGAGACATC	-0.0768431	0.114168
SC	CTL	F13	A	GCCAAGGAAACCATATACATCATGTTAAGGTTTTTCGACGTTTGTTTTCATCACATCAACCAAGGCTGTGTCTCC	AKETIYIMLRFFDVCFHHINQGCVS	0	0	0	not-applicable	not-applicable	not-applicable	1	0	not-applicable	not-applicable	not-applicable	wt	TTTGGAGCGAACATCCGCCTGCGTTATACC	0.22192	0.160815
SC	CTL	F13	A	GCCAAGGAAACCATATACATCATGTTAAGGTTTTTCGACGTTTGTTTTCATCACATCAACCAAGGCTGTGTCTCC	AKETIYIMLRFFDVCFHHINQGCVS	0	0	0	not-applicable	not-applicable	not-applicable	1	0	not-applicable	not-applicable	not-applicable	wt	TTTGGAGTCCAAGATCCGAACTAGGAACCC	0.0982427	0.0408672
SC	CTL	F13	A	GCCAAGGAAACCATATACATCATGTTAAGGTTTTTCGACGTTTGTTTTCATCACATCAACCAAGGCTGTGTCTCC	AKETIYIMLRFFDVCFHHINQGCVS	0	0	0	not-applicable	not-applicable	not-applicable	3	0	not-applicable	not-applicable	not-applicable	wt	AAAGGAGATACCGTTTTAGACCTCTAGCTC	0.586488	0.486494
SC	CTL	F13	A	GCCAAGGAAACCATATACATCATGTTAAGGTTTTTCGACGTTTGTTTTCATCACATCAACCAAGGCTGTGTCTCC	AKETIYIMLRFFDVCFHHINQGCVS	0	0	0	not-applicable	not-applicable	not-applicable	3	0	not-applicable	not-applicable	not-applicable	wt	AAAGTAGGCTGTAGGCGTGGACCTTCTATT	-0.919743	0.302624
SC	CTL	F13	A	GCCAAGGAAACCATATACATCATGTTAAGGTTTTTCGACGTTTGTTTTCATCACATCAACCAAGGCTGTGTCTCC	AKETIYIMLRFFDVCFHHINQGCVS	0	0	0	not-applicable	not-applicable	not-applicable	3	0	not-applicable	not-applicable	not-applicable	wt	AAGCGCCTATAACACCCGTGATTGCTGATG	-0.213387	0.254475
SC	CTL	F13	A	GCCAAGGAAACCATATACATCATGTTAAGGTTTTTCGACGTTTGTTTTCATCACATCAACCAAGGCTGTGTCTCC	AKETIYIMLRFFDVCFHHINQGCVS	0	0	0	not-applicable	not-applicable	not-applicable	3	0	not-applicable	not-applicable	not-applicable	wt	AATACCTTGACACGTCCAACGGATGTCTTT	-0.439374	0.217129
SC	CTL	F13	A	GCCAAGGAAACCATATACATCATGTTAAGGTTTTTCGACGTTTGTTTTCATCACATCAACCAAGGCTGTGTCTCC	AKETIYIMLRFFDVCFHHINQGCVS	0	0	0	not-applicable	not-applicable	not-applicable	3	0	not-applicable	not-applicable	not-applicable	wt	AGCTGGAGCGTTATGATGCTGTTGGTCAGG	0.114928	0.302624
SC	CTL	F13	A	GCCAAGGAAACCATATACATCATGTTAAGGTTTTTCGACGTTTGTTTTCATCACATCAACCAAGGCTGTGTCTCC	AKETIYIMLRFFDVCFHHINQGCVS	0	0	0	not-applicable	not-applicable	not-applicable	3	0	not-applicable	not-applicable	not-applicable	wt	AGGTAGTCTGTGACTGTAGGATGCCACACT	-1.01604	0.254475
SC	CTL	F13	A	GCCAAGGAAACCATATACATCATGTTAAGGTTTTTCGACGTTTGTTTTCATCACATCAACCAAGGCTGTGTCTCC	AKETIYIMLRFFDVCFHHINQGCVS	0	0	0	not-applicable	not-applicable	not-applicable	3	0	not-applicable	not-applicable	not-applicable	wt	ATACAAGATTGCGCAGACTTCAGGACTGAT	0.331375	0.486494
SC	CTL	F13	A	GCCAAGGAAACCATATACATCATGTTAAGGTTTTTCGACGTTTGTTTTCATCACATCAACCAAGGCTGTGTCTCC	AKETIYIMLRFFDVCFHHINQGCVS	0	0	0	not-applicable	not-applicable	not-applicable	3	0	not-applicable	not-applicable	not-applicable	wt	ATACAAGATTGCGCGAACTTCAGGACTGAG	-0.919743	0.302624
SC	CTL	F13	A	GCCAAGGAAACCATATACATCATGTTAAGGTTTTTCGACGTTTGTTTTCATCACATCAACCAAGGCTGTGTCTCC	AKETIYIMLRFFDVCFHHINQGCVS	0	0	0	not-applicable	not-applicable	not-applicable	3	0	not-applicable	not-applicable	not-applicable	wt	ATGCGATCTTATCGGTGTTCCATGTCCAGT	0.538587	0.486494
SC	CTL	F13	A	GCCAAGGAAACCATATACATCATGTTAAGGTTTTTCGACGTTTGTTTTCATCACATCAACCAAGGCTGTGTCTCC	AKETIYIMLRFFDVCFHHINQGCVS	0	0	0	not-applicable	not-applicable	not-applicable	3	0	not-applicable	not-applicable	not-applicable	wt	ATTACCTTGACACGGACAACGGATGTCTGC	-0.0879648	0.486494
SC	CTL	F13	A	GCCAAGGAAACCATATACATCATGTTAAGGTTTTTCGACGTTTGTTTTCATCACATCAACCAAGGCTGTGTCTCC	AKETIYIMLRFFDVCFHHINQGCVS	0	0	0	not-applicable	not-applicable	not-applicable	3	0	not-applicable	not-applicable	not-applicable	wt	CAACTACTTGACGCCCGTCACTCATCGTAG	0.0693605	0.217129
SC	CTL	F13	A	GCCAAGGAAACCATATACATCATGTTAAGGTTTTTCGACGTTTGTTTTCATCACATCAACCAAGGCTGTGTCTCC	AKETIYIMLRFFDVCFHHINQGCVS	0	0	0	not-applicable	not-applicable	not-applicable	3	0	not-applicable	not-applicable	not-applicable	wt	CAAGTAGGCTGTAGAAGTGGACCTTCTACA	0.415498	0.486494
SC	CTL	F13	A	GCCAAGGAAACCATATACATCATGTTAAGGTTTTTCGACGTTTGTTTTCATCACATCAACCAAGGCTGTGTCTCC	AKETIYIMLRFFDVCFHHINQGCVS	0	0	0	not-applicable	not-applicable	not-applicable	3	0	not-applicable	not-applicable	not-applicable	wt	CACTATTGCGGTACAGTATAGGTGCGTGCA	0.168262	0.217129
SC	CTL	F13	A	GCCAAGGAAACCATATACATCATGTTAAGGTTTTTCGACGTTTGTTTTCATCACATCAACCAAGGCTGTGTCTCC	AKETIYIMLRFFDVCFHHINQGCVS	0	0	0	not-applicable	not-applicable	not-applicable	3	0	not-applicable	not-applicable	not-applicable	wt	CCCGTTACTGTCTCTATACGCCTAGTTCCT	0.144054	0.486494
SC	CTL	F13	A	GCCAAGGAAACCATATACATCATGTTAAGGTTTTTCGACGTTTGTTTTCATCACATCAACCAAGGCTGTGTCTCC	AKETIYIMLRFFDVCFHHINQGCVS	0	0	0	not-applicable	not-applicable	not-applicable	3	0	not-applicable	not-applicable	not-applicable	wt	CCGCCTCATTGACTGCGTGCGTATAACGTC	0.108786	0.217129
SC	CTL	F13	A	GCCAAGGAAACCATATACATCATGTTAAGGTTTTTCGACGTTTGTTTTCATCACATCAACCAAGGCTGTGTCTCC	AKETIYIMLRFFDVCFHHINQGCVS	0	0	0	not-applicable	not-applicable	not-applicable	3	0	not-applicable	not-applicable	not-applicable	wt	CCGCTTAGCTAGAGGTTGATCGGTCCTAGA	-1.09073	0.217129
SC	CTL	F13	A	GCCAAGGAAACCATATACATCATGTTAAGGTTTTTCGACGTTTGTTTTCATCACATCAACCAAGGCTGTGTCTCC	AKETIYIMLRFFDVCFHHINQGCVS	0	0	0	not-applicable	not-applicable	not-applicable	3	0	not-applicable	not-applicable	not-applicable	wt	CGACCATTCACCAGTGAGATGATGGCGATG	-0.123232	0.217129
SC	CTL	F13	A	GCCAAGGAAACCATATACATCATGTTAAGGTTTTTCGACGTTTGTTTTCATCACATCAACCAAGGCTGTGTCTCC	AKETIYIMLRFFDVCFHHINQGCVS	0	0	0	not-applicable	not-applicable	not-applicable	3	0	not-applicable	not-applicable	not-applicable	wt	CGCGTTACTGTCTCAGTACGCCTAGTTCCT	0.00306017	0.254475
SC	CTL	F13	A	GCCAAGGAAACCATATACATCATGTTAAGGTTTTTCGACGTTTGTTTTCATCACATCAACCAAGGCTGTGTCTCC	AKETIYIMLRFFDVCFHHINQGCVS	0	0	0	not-applicable	not-applicable	not-applicable	3	0	not-applicable	not-applicable	not-applicable	wt	CGGCAATCCTGTAGCTGCCTTCTGTACTTA	-0.919743	0.302624
SC	CTL	F13	A	GCCAAGGAAACCATATACATCATGTTAAGGTTTTTCGACGTTTGTTTTCATCACATCAACCAAGGCTGTGTCTCC	AKETIYIMLRFFDVCFHHINQGCVS	0	0	0	not-applicable	not-applicable	not-applicable	3	0	not-applicable	not-applicable	not-applicable	wt	CTACAAGATTGCGCAGACTTCAGGACTGTG	-0.919743	0.302624
SC	CTL	F13	A	GCCAAGGAAACCATATACATCATGTTAAGGTTTTTCGACGTTTGTTTTCATCACATCAACCAAGGCTGTGTCTCC	AKETIYIMLRFFDVCFHHINQGCVS	0	0	0	not-applicable	not-applicable	not-applicable	3	0	not-applicable	not-applicable	not-applicable	wt	GCTACCTTGACACGTACAACGGATGTCTGC	-0.319983	0.302624
SC	CTL	F13	A	GCCAAGGAAACCATATACATCATGTTAAGGTTTTTCGACGTTTGTTTTCATCACATCAACCAAGGCTGTGTCTCC	AKETIYIMLRFFDVCFHHINQGCVS	0	0	0	not-applicable	not-applicable	not-applicable	3	0	not-applicable	not-applicable	not-applicable	wt	GGAGGAGATACCGTGGTAGACCTCTAGCGT	-0.919743	0.302624
SC	CTL	F13	A	GCCAAGGAAACCATATACATCATGTTAAGGTTTTTCGACGTTTGTTTTCATCACATCAACCAAGGCTGTGTCTCC	AKETIYIMLRFFDVCFHHINQGCVS	0	0	0	not-applicable	not-applicable	not-applicable	3	0	not-applicable	not-applicable	not-applicable	wt	GGCTGGAGCGTTATAATGCTGTTGGTCAGT	0.260643	0.302624
SC	CTL	F13	A	GCCAAGGAAACCATATACATCATGTTAAGGTTTTTCGACGTTTGTTTTCATCACATCAACCAAGGCTGTGTCTCC	AKETIYIMLRFFDVCFHHINQGCVS	0	0	0	not-applicable	not-applicable	not-applicable	3	0	not-applicable	not-applicable	not-applicable	wt	GTACAAGATTGCGCGAACTTCAGGACTGAA	-0.919743	0.302624
SC	CTL	F13	A	GCCAAGGAAACCATATACATCATGTTAAGGTTTTTCGACGTTTGTTTTCATCACATCAACCAAGGCTGTGTCTCC	AKETIYIMLRFFDVCFHHINQGCVS	0	0	0	not-applicable	not-applicable	not-applicable	3	0	not-applicable	not-applicable	not-applicable	wt	GTACAAGATTGCGCGTACTTCAGGACTGAG	-1.09073	0.217129
SC	CTL	F13	A	GCCAAGGAAACCATATACATCATGTTAAGGTTTTTCGACGTTTGTTTTCATCACATCAACCAAGGCTGTGTCTCC	AKETIYIMLRFFDVCFHHINQGCVS	0	0	0	not-applicable	not-applicable	not-applicable	3	0	not-applicable	not-applicable	not-applicable	wt	GTCGTTACTGTCTCGGTACGCCTAGTTCCT	0.345422	0.400999
SC	CTL	F13	A	GCCAAGGAAACCATATACATCATGTTAAGGTTTTTCGACGTTTGTTTTCATCACATCAACCAAGGCTGTGTCTCC	AKETIYIMLRFFDVCFHHINQGCVS	0	0	0	not-applicable	not-applicable	not-applicable	3	0	not-applicable	not-applicable	not-applicable	wt	GTGCAATCCTGTAGTAGCCTTCTGTACTGA	0.525459	0.486494
SC	CTL	F13	A	GCCAAGGAAACCATATACATCATGTTAAGGTTTTTCGACGTTTGTTTTCATCACATCAACCAAGGCTGTGTCTCC	AKETIYIMLRFFDVCFHHINQGCVS	0	0	0	not-applicable	not-applicable	not-applicable	3	0	not-applicable	not-applicable	not-applicable	wt	GTGCGCCTATAACAGTCGTGATTGCTGACG	0.18348	0.486494
SC	CTL	F13	A	GCCAAGGAAACCATATACATCATGTTAAGGTTTTTCGACGTTTGTTTTCATCACATCAACCAAGGCTGTGTCTCC	AKETIYIMLRFFDVCFHHINQGCVS	0	0	0	not-applicable	not-applicable	not-applicable	3	0	not-applicable	not-applicable	not-applicable	wt	TAAGGAGATACCGTGATAGACCTCTAGCTA	0.256682	0.217129
SC	CTL	F13	A	GCCAAGGAAACCATATACATCATGTTAAGGTTTTTCGACGTTTGTTTTCATCACATCAACCAAGGCTGTGTCTCC	AKETIYIMLRFFDVCFHHINQGCVS	0	0	0	not-applicable	not-applicable	not-applicable	3	0	not-applicable	not-applicable	not-applicable	wt	TACAACGGACTCATCAACATTAGGCCGTGT	0.117958	0.217129
SC	CTL	F13	A	GCCAAGGAAACCATATACATCATGTTAAGGTTTTTCGACGTTTGTTTTCATCACATCAACCAAGGCTGTGTCTCC	AKETIYIMLRFFDVCFHHINQGCVS	0	0	0	not-applicable	not-applicable	not-applicable	3	0	not-applicable	not-applicable	not-applicable	wt	TAGCGCCTATAACATTCGTGATTGCTGATA	-0.0879648	0.486494
SC	CTL	F13	A	GCCAAGGAAACCATATACATCATGTTAAGGTTTTTCGACGTTTGTTTTCATCACATCAACCAAGGCTGTGTCTCC	AKETIYIMLRFFDVCFHHINQGCVS	0	0	0	not-applicable	not-applicable	not-applicable	3	0	not-applicable	not-applicable	not-applicable	wt	TAGTAGTCTGTGACGTTAGGATGCCACAAA	-0.258954	0.217129
SC	CTL	F13	A	GCCAAGGAAACCATATACATCATGTTAAGGTTTTTCGACGTTTGTTTTCATCACATCAACCAAGGCTGTGTCTCC	AKETIYIMLRFFDVCFHHINQGCVS	0	0	0	not-applicable	not-applicable	not-applicable	3	0	not-applicable	not-applicable	not-applicable	wt	TCACAAGATTGCGCACACTTCAGGACTGTG	0.0658554	0.302624
SC	CTL	F13	A	GCCAAGGAAACCATATACATCATGTTAAGGTTTTTCGACGTTTGTTTTCATCACATCAACCAAGGCTGTGTCTCC	AKETIYIMLRFFDVCFHHINQGCVS	0	0	0	not-applicable	not-applicable	not-applicable	3	0	not-applicable	not-applicable	not-applicable	wt	TCACCATTCACCAGAAAGATGATGGCGAGG	0.114928	0.302624
SC	CTL	F13	A	GCCAAGGAAACCATATACATCATGTTAAGGTTTTTCGACGTTTGTTTTCATCACATCAACCAAGGCTGTGTCTCC	AKETIYIMLRFFDVCFHHINQGCVS	0	0	0	not-applicable	not-applicable	not-applicable	3	0	not-applicable	not-applicable	not-applicable	wt	TGCGTACGATTGTCTAACCGCATGGTATCC	-0.0611719	0.302624
SC	CTL	F13	A	GCCAAGGAAACCATATACATCATGTTAAGGTTTTTCGACGTTTGTTTTCATCACATCAACCAAGGCTGTGTCTCC	AKETIYIMLRFFDVCFHHINQGCVS	0	0	0	not-applicable	not-applicable	not-applicable	3	0	not-applicable	not-applicable	not-applicable	wt	TTACTACTTGACGCGAGTCACTCATCGTTG	0.242955	0.254475
SC	CTL	F13	A	GCCAAGGAAACCATATACATCATGTTAAGGTTTTTCGACGTTTGTTTTCATCACATCAACCAAGGCTGTGTCTCC	AKETIYIMLRFFDVCFHHINQGCVS	0	0	0	not-applicable	not-applicable	not-applicable	3	0	not-applicable	not-applicable	not-applicable	wt	TTCATATCCGAGTCCATATGCTCCTCTCAT	-0.919743	0.302624
SC	CTL	F13	A	GCCAAGGAAACCATATACATCATGTTAAGGTTTTTCGACGTTTGTTTTCATCACATCAACCAAGGCTGTGTCTCC	AKETIYIMLRFFDVCFHHINQGCVS	0	0	0	not-applicable	not-applicable	not-applicable	3	0	not-applicable	not-applicable	not-applicable	wt	TTCGTTACTGTCTCTGTACGCCTAGTTCCC	0.354469	0.486494
SC	CTL	F13	A	GCCAAGGAAACCATATACATCATGTTAAGGTTTTTCGACGTTTGTTTTCATCACATCAACCAAGGCTGTGTCTCC	AKETIYIMLRFFDVCFHHINQGCVS	0	0	0	not-applicable	not-applicable	not-applicable	3	0	not-applicable	not-applicable	not-applicable	wt	TTCTATTGCGGTACAGTATAGGTGCGTGGT	-0.919743	0.302624
SC	CTL	F13	A	GCCAAGGAAACCATATACATCATGTTAAGGTTTTTCGACGTTTGTTTTCATCACATCAACCAAGGCTGTGTCTCC	AKETIYIMLRFFDVCFHHINQGCVS	0	0	0	not-applicable	not-applicable	not-applicable	3	0	not-applicable	not-applicable	not-applicable	wt	TTGCAATCCTGTAGGTGCCTTCTGTACTAT	-0.0132715	0.718513
SC	CTL	F13	A	GCCAAGGAAACCATATACATCATGTTAAGGTTTTTCGACGTTTGTTTTCATCACATCAACCAAGGCTGTGTCTCC	AKETIYIMLRFFDVCFHHINQGCVS	0	0	0	not-applicable	not-applicable	not-applicable	3	0	not-applicable	not-applicable	not-applicable	wt	TTGTAGTCTGTGACTATAGGATGCCACATT	-0.258954	0.217129
SC	CTL	F13	A	GCCAAGGAAACCATATACATCATGTTAAGGTTTTTCGACGTTTGTTTTCATCACATCAACCAAGGCTGTGTCTCC	AKETIYIMLRFFDVCFHHINQGCVS	0	0	0	not-applicable	not-applicable	not-applicable	3	0	not-applicable	not-applicable	not-applicable	wt	TTTACCTTGACACGTGCAACGGATGTCTGG	-0.626695	0.217129
SC	CTL	F13	A	AAGAAGGAAACCATATACATCATGTTAAGGTTTTTCGACGTTTGTTTTCATCACATCAACCAAGGCTGTGTCTCC	KKETIYIMLRFFDVCFHHINQGCVS	3	1	1	301	K	A	1	1	301	AAG	K	missense	AAACAAGATTGCGCGAACTTCAGGACTGTT	-0.184261	0.269038
SC	CTL	F13	A	AAGAAGGAAACCATATACATCATGTTAAGGTTTTTCGACGTTTGTTTTCATCACATCAACCAAGGCTGTGTCTCC	KKETIYIMLRFFDVCFHHINQGCVS	3	1	1	301	K	A	1	1	301	AAG	K	missense	AGACTACTTGACGCTTGTCACTCATCGTTT	-0.0782617	0.0123103
SC	CTL	F13	A	AAGAAGGAAACCATATACATCATGTTAAGGTTTTTCGACGTTTGTTTTCATCACATCAACCAAGGCTGTGTCTCC	KKETIYIMLRFFDVCFHHINQGCVS	3	1	1	301	K	A	1	1	301	AAG	K	missense	GAACTACTTGACGCGGGTCACTCATCGTCA	-0.113529	0.0123103
SC	CTL	F13	A	AAGAAGGAAACCATATACATCATGTTAAGGTTTTTCGACGTTTGTTTTCATCACATCAACCAAGGCTGTGTCTCC	KKETIYIMLRFFDVCFHHINQGCVS	3	1	1	301	K	A	1	1	301	AAG	K	missense	GCACTACTTGACGCGAGTCACTCATCGTAC	-0.266438	-0.164864
SC	CTL	F13	A	AAGAAGGAAACCATATACATCATGTTAAGGTTTTTCGACGTTTGTTTTCATCACATCAACCAAGGCTGTGTCTCC	KKETIYIMLRFFDVCFHHINQGCVS	3	1	1	301	K	A	1	1	301	AAG	K	missense	GCCTGGAGCGTTATTATGCTGTTGGTCATT	-0.319983	0.160815
SC	CTL	F13	A	AATAAGGAAACCATATACATCATGTTAAGGTTTTTCGACGTTTGTTTTCATCACATCAACCAAGGCTGTGTCTCC	NKETIYIMLRFFDVCFHHINQGCVS	3	1	1	301	N	A	1	1	301	AAT	N	missense	AAACTACTTGACGCGGGTCACTCATCGTTG	-0.201085	-0.103699
SC	CTL	F13	A	AATAAGGAAACCATATACATCATGTTAAGGTTTTTCGACGTTTGTTTTCATCACATCAACCAAGGCTGTGTCTCC	NKETIYIMLRFFDVCFHHINQGCVS	3	1	1	301	N	A	1	1	301	AAT	N	missense	TAACTACTTGACGCACGTCACTCATCGTTC	-0.919743	0.118753
SC	CTL	F13	A	AATAAGGAAACCATATACATCATGTTAAGGTTTTTCGACGTTTGTTTTCATCACATCAACCAAGGCTGTGTCTCC	NKETIYIMLRFFDVCFHHINQGCVS	3	1	1	301	N	A	1	1	301	AAT	N	missense	TCACTACTTGACGCTCGTCACTCATCGTTG	-0.398182	0.070605
SC	CTL	F13	A	AATAAGGAAACCATATACATCATGTTAAGGTTTTTCGACGTTTGTTTTCATCACATCAACCAAGGCTGTGTCTCC	NKETIYIMLRFFDVCFHHINQGCVS	3	1	1	301	N	A	3	1	301	AAT	N	missense	AGACTACTTGACGCAGGTCACTCATCGTAT	0.218747	0.486494
SC	CTL	F13	A	AATAAGGAAACCATATACATCATGTTAAGGTTTTTCGACGTTTGTTTTCATCACATCAACCAAGGCTGTGTCTCC	NKETIYIMLRFFDVCFHHINQGCVS	3	1	1	301	N	A	3	1	301	AAT	N	missense	TCACTACTTGACGCTAGTCACTCATCGTCC	-0.280558	0.254475
SC	CTL	F13	A	ACGAAGGAAACCATATACATCATGTTAAGGTTTTTCGACGTTTGTTTTCATCACATCAACCAAGGCTGTGTCTCC	TKETIYIMLRFFDVCFHHINQGCVS	2	1	1	301	T	A	1	1	301	ACG	T	missense	CACGTTACTGTCTCAGTACGCCTAGTTCGG	-0.0228018	0.0418431
SC	CTL	F13	A	ACGAAGGAAACCATATACATCATGTTAAGGTTTTTCGACGTTTGTTTTCATCACATCAACCAAGGCTGTGTCTCC	TKETIYIMLRFFDVCFHHINQGCVS	2	1	1	301	T	A	1	1	301	ACG	T	missense	GTACTACTTGACGCGCGTCACTCATCGTAT	-0.0451748	0.0851678
SC	CTL	F13	A	ACTAAGGAAACCATATACATCATGTTAAGGTTTTTCGACGTTTGTTTTCATCACATCAACCAAGGCTGTGTCTCC	TKETIYIMLRFFDVCFHHINQGCVS	2	1	1	301	T	A	1	1	301	ACT	T	missense	TAGCGATCTTATCGGGGTTCCATGTCCAGT	-0.125899	-0.0230556
SC	CTL	F13	A	ACTAAGGAAACCATATACATCATGTTAAGGTTTTTCGACGTTTGTTTTCATCACATCAACCAAGGCTGTGTCTCC	TKETIYIMLRFFDVCFHHINQGCVS	2	1	1	301	T	A	3	1	301	ACT	T	missense	GCAGTAGGCTGTAGATGTGGACCTTCTAAG	-0.0879648	0.486494
SC	CTL	F13	A	AGGAAGGAAACCATATACATCATGTTAAGGTTTTTCGACGTTTGTTTTCATCACATCAACCAAGGCTGTGTCTCC	RKETIYIMLRFFDVCFHHINQGCVS	3	1	1	301	R	A	1	1	301	AGG	R	missense	AGCAACGGACTCATATACATTAGGCCGTCC	-0.248832	-0.00630506
SC	CTL	F13	A	AGGAAGGAAACCATATACATCATGTTAAGGTTTTTCGACGTTTGTTTTCATCACATCAACCAAGGCTGTGTCTCC	RKETIYIMLRFFDVCFHHINQGCVS	3	1	1	301	R	A	1	1	301	AGG	R	missense	AGGCGATCTTATCGTAGTTCCATGTCCAAG	-0.278606	0.061556
SC	CTL	F13	A	AGGAAGGAAACCATATACATCATGTTAAGGTTTTTCGACGTTTGTTTTCATCACATCAACCAAGGCTGTGTCTCC	RKETIYIMLRFFDVCFHHINQGCVS	3	1	1	301	R	A	1	1	301	AGG	R	missense	ATACTACTTGACGCACGTCACTCATCGTAT	-0.132662	0.00274395
SC	CTL	F13	A	AGGAAGGAAACCATATACATCATGTTAAGGTTTTTCGACGTTTGTTTTCATCACATCAACCAAGGCTGTGTCTCC	RKETIYIMLRFFDVCFHHINQGCVS	3	1	1	301	R	A	1	1	301	AGG	R	missense	GGACTACTTGACGCATGTCACTCATCGTCG	0.0788144	0.070605
SC	CTL	F13	A	AGGAAGGAAACCATATACATCATGTTAAGGTTTTTCGACGTTTGTTTTCATCACATCAACCAAGGCTGTGTCTCC	RKETIYIMLRFFDVCFHHINQGCVS	3	1	1	301	R	A	1	1	301	AGG	R	missense	GGGCAATCCTGTAGGTGCCTTCTGTACTCG	-0.166163	-0.161414
SC	CTL	F13	A	AGGAAGGAAACCATATACATCATGTTAAGGTTTTTCGACGTTTGTTTTCATCACATCAACCAAGGCTGTGTCTCC	RKETIYIMLRFFDVCFHHINQGCVS	3	1	1	301	R	A	1	1	301	AGG	R	missense	GGGCGCCTATAACAGACGTGATTGCTGATT	-0.0132715	0.0851678
SC	CTL	F13	A	AGGAAGGAAACCATATACATCATGTTAAGGTTTTTCGACGTTTGTTTTCATCACATCAACCAAGGCTGTGTCTCC	RKETIYIMLRFFDVCFHHINQGCVS	3	1	1	301	R	A	1	1	301	AGG	R	missense	TCACTACTTGACGCTTGTCACTCATCGTGG	-0.106395	0.0448054
SC	CTL	F13	A	AGGAAGGAAACCATATACATCATGTTAAGGTTTTTCGACGTTTGTTTTCATCACATCAACCAAGGCTGTGTCTCC	RKETIYIMLRFFDVCFHHINQGCVS	3	1	1	301	R	A	1	1	301	AGG	R	missense	TGCATATCCGAGTCACTATGCTCCTCTCAG	-0.474838	-0.0651171
SC	CTL	F13	A	AGTAAGGAAACCATATACATCATGTTAAGGTTTTTCGACGTTTGTTTTCATCACATCAACCAAGGCTGTGTCTCC	SKETIYIMLRFFDVCFHHINQGCVS	3	1	1	301	S	A	1	1	301	AGT	S	missense	ATACTACTTGACGCCCGTCACTCATCGTAA	-0.0820401	0.0448054
SC	CTL	F13	A	AGTAAGGAAACCATATACATCATGTTAAGGTTTTTCGACGTTTGTTTTCATCACATCAACCAAGGCTGTGTCTCC	SKETIYIMLRFFDVCFHHINQGCVS	3	1	1	301	S	A	1	1	301	AGT	S	missense	CAACTACTTGACGCTGGTCACTCATCGTCA	-0.210253	-0.107591
SC	CTL	F13	A	AGTAAGGAAACCATATACATCATGTTAAGGTTTTTCGACGTTTGTTTTCATCACATCAACCAAGGCTGTGTCTCC	SKETIYIMLRFFDVCFHHINQGCVS	3	1	1	301	S	A	1	1	301	AGT	S	missense	CTACTACTTGACGCTGGTCACTCATCGTCG	-0.25048	0.0572086
SC	CTL	F13	A	AGTAAGGAAACCATATACATCATGTTAAGGTTTTTCGACGTTTGTTTTCATCACATCAACCAAGGCTGTGTCTCC	SKETIYIMLRFFDVCFHHINQGCVS	3	1	1	301	S	A	1	1	301	AGT	S	missense	GACTATTGCGGTACGGTATAGGTGCGTGTG	0.0374571	0.0851678
SC	CTL	F13	A	AGTAAGGAAACCATATACATCATGTTAAGGTTTTTCGACGTTTGTTTTCATCACATCAACCAAGGCTGTGTCTCC	SKETIYIMLRFFDVCFHHINQGCVS	3	1	1	301	S	A	1	1	301	AGT	S	missense	GGACTACTTGACGCATGTCACTCATCGTGT	0.0222638	0.179782
SC	CTL	F13	A	AGTAAGGAAACCATATACATCATGTTAAGGTTTTTCGACGTTTGTTTTCATCACATCAACCAAGGCTGTGTCTCC	SKETIYIMLRFFDVCFHHINQGCVS	3	1	1	301	S	A	1	1	301	AGT	S	missense	GGACTACTTGACGCGTGTCACTCATCGTGG	-0.271386	0.0224568
SC	CTL	F13	A	AGTAAGGAAACCATATACATCATGTTAAGGTTTTTCGACGTTTGTTTTCATCACATCAACCAAGGCTGTGTCTCC	SKETIYIMLRFFDVCFHHINQGCVS	3	1	1	301	S	A	1	1	301	AGT	S	missense	GTACTACTTGACGCGTGTCACTCATCGTGC	-0.125899	0.0448054
SC	CTL	F13	A	AGTAAGGAAACCATATACATCATGTTAAGGTTTTTCGACGTTTGTTTTCATCACATCAACCAAGGCTGTGTCTCC	SKETIYIMLRFFDVCFHHINQGCVS	3	1	1	301	S	A	1	1	301	AGT	S	missense	TAACTACTTGACGCGAGTCACTCATCGTAG	-0.184261	0.0851678
SC	CTL	F13	A	AGTAAGGAAACCATATACATCATGTTAAGGTTTTTCGACGTTTGTTTTCATCACATCAACCAAGGCTGTGTCTCC	SKETIYIMLRFFDVCFHHINQGCVS	3	1	1	301	S	A	3	1	301	AGT	S	missense	CCACTACTTGACGCGGGTCACTCATCGTTT	0.538587	0.486494
SC	CTL	F13	A	ATGAAGGAAACCATATACATCATGTTAAGGTTTTTCGACGTTTGTTTTCATCACATCAACCAAGGCTGTGTCTCC	MKETIYIMLRFFDVCFHHINQGCVS	3	1	1	301	M	A	1	1	301	ATG	M	missense	ACACTACTTGACGCTGGTCACTCATCGTTT	0.0219961	0.118753
SC	CTL	F13	A	ATGAAGGAAACCATATACATCATGTTAAGGTTTTTCGACGTTTGTTTTCATCACATCAACCAAGGCTGTGTCTCC	MKETIYIMLRFFDVCFHHINQGCVS	3	1	1	301	M	A	1	1	301	ATG	M	missense	GGCGTACGATTGTCGGACCGCATGGTATGT	-0.108799	-0.0770769
SC	CTL	F13	A	ATGAAGGAAACCATATACATCATGTTAAGGTTTTTCGACGTTTGTTTTCATCACATCAACCAAGGCTGTGTCTCC	MKETIYIMLRFFDVCFHHINQGCVS	3	1	1	301	M	A	1	1	301	ATG	M	missense	GGCGTTACTGTCTCGGTACGCCTAGTTCTC	-0.398182	0.070605
SC	CTL	F13	A	ATGAAGGAAACCATATACATCATGTTAAGGTTTTTCGACGTTTGTTTTCATCACATCAACCAAGGCTGTGTCTCC	MKETIYIMLRFFDVCFHHINQGCVS	3	1	1	301	M	A	1	1	301	ATG	M	missense	GTACTACTTGACGCCAGTCACTCATCGTAA	0.0124899	0.0271717
SC	CTL	F13	A	ATGAAGGAAACCATATACATCATGTTAAGGTTTTTCGACGTTTGTTTTCATCACATCAACCAAGGCTGTGTCTCC	MKETIYIMLRFFDVCFHHINQGCVS	3	1	1	301	M	A	1	1	301	ATG	M	missense	GTGCGATCTTATCGTTGTTCCATGTCCAGC	-0.152675	-0.0256914
SC	CTL	F13	A	ATGAAGGAAACCATATACATCATGTTAAGGTTTTTCGACGTTTGTTTTCATCACATCAACCAAGGCTGTGTCTCC	MKETIYIMLRFFDVCFHHINQGCVS	3	1	1	301	M	A	1	1	301	ATG	M	missense	TCACTACTTGACGCGTGTCACTCATCGTAC	-0.608873	-0.0935525
SC	CTL	F13	A	ATGAAGGAAACCATATACATCATGTTAAGGTTTTTCGACGTTTGTTTTCATCACATCAACCAAGGCTGTGTCTCC	MKETIYIMLRFFDVCFHHINQGCVS	3	1	1	301	M	A	1	1	301	ATG	M	missense	TTACTACTTGACGCGAGTCACTCATCGTAA	0.105985	-0.168246
SC	CTL	F13	A	ATTAAGGAAACCATATACATCATGTTAAGGTTTTTCGACGTTTGTTTTCATCACATCAACCAAGGCTGTGTCTCC	IKETIYIMLRFFDVCFHHINQGCVS	3	1	1	301	I	A	1	1	301	ATT	I	missense	AAACTACTTGACGCTTGTCACTCATCGTCC	-0.0320464	-0.0308415
SC	CTL	F13	A	ATTAAGGAAACCATATACATCATGTTAAGGTTTTTCGACGTTTGTTTTCATCACATCAACCAAGGCTGTGTCTCC	IKETIYIMLRFFDVCFHHINQGCVS	3	1	1	301	I	A	1	1	301	ATT	I	missense	ACACTACTTGACGCTGGTCACTCATCGTTA	-0.232162	0.0332584
SC	CTL	F13	A	ATTAAGGAAACCATATACATCATGTTAAGGTTTTTCGACGTTTGTTTTCATCACATCAACCAAGGCTGTGTCTCC	IKETIYIMLRFFDVCFHHINQGCVS	3	1	1	301	I	A	1	1	301	ATT	I	missense	ATACTACTTGACGCTCGTCACTCATCGTTG	-0.0355952	0.0651171
SC	CTL	F13	A	ATTAAGGAAACCATATACATCATGTTAAGGTTTTTCGACGTTTGTTTTCATCACATCAACCAAGGCTGTGTCTCC	IKETIYIMLRFFDVCFHHINQGCVS	3	1	1	301	I	A	1	1	301	ATT	I	missense	CTCTGGAGCGTTATTGTGCTGTTGGTCAAT	0.0504035	-0.0230556
SC	CTL	F13	A	ATTAAGGAAACCATATACATCATGTTAAGGTTTTTCGACGTTTGTTTTCATCACATCAACCAAGGCTGTGTCTCC	IKETIYIMLRFFDVCFHHINQGCVS	3	1	1	301	I	A	1	1	301	ATT	I	missense	GGACTACTTGACGCCTGTCACTCATCGTGC	-0.0687097	0.061556
SC	CTL	F13	A	ATTAAGGAAACCATATACATCATGTTAAGGTTTTTCGACGTTTGTTTTCATCACATCAACCAAGGCTGTGTCTCC	IKETIYIMLRFFDVCFHHINQGCVS	3	1	1	301	I	A	1	1	301	ATT	I	missense	GGACTACTTGACGCGGGTCACTCATCGTTC	0.188751	-0.0230556
SC	CTL	F13	A	ATTAAGGAAACCATATACATCATGTTAAGGTTTTTCGACGTTTGTTTTCATCACATCAACCAAGGCTGTGTCTCC	IKETIYIMLRFFDVCFHHINQGCVS	3	1	1	301	I	A	1	1	301	ATT	I	missense	GTACTACTTGACGCACGTCACTCATCGTTG	-0.0263999	-0.0588007
SC	CTL	F13	A	ATTAAGGAAACCATATACATCATGTTAAGGTTTTTCGACGTTTGTTTTCATCACATCAACCAAGGCTGTGTCTCC	IKETIYIMLRFFDVCFHHINQGCVS	3	1	1	301	I	A	1	1	301	ATT	I	missense	GTCAGCACACTAGTGTCTTACAGCGGTAGG	-0.0432675	-0.139065
SC	CTL	F13	A	ATTAAGGAAACCATATACATCATGTTAAGGTTTTTCGACGTTTGTTTTCATCACATCAACCAAGGCTGTGTCTCC	IKETIYIMLRFFDVCFHHINQGCVS	3	1	1	301	I	A	1	1	301	ATT	I	missense	TGAGTAGGCTGTAGATGTGGACCTTCTAGG	-0.0981604	0.0637728
SC	CTL	F13	A	CAGAAGGAAACCATATACATCATGTTAAGGTTTTTCGACGTTTGTTTTCATCACATCAACCAAGGCTGTGTCTCC	QKETIYIMLRFFDVCFHHINQGCVS	3	1	1	301	Q	A	1	1	301	CAG	Q	missense	GGACTACTTGACGCGGGTCACTCATCGTGG	0.139095	0.0123103
SC	CTL	F13	A	CATAAGGAAACCATATACATCATGTTAAGGTTTTTCGACGTTTGTTTTCATCACATCAACCAAGGCTGTGTCTCC	HKETIYIMLRFFDVCFHHINQGCVS	3	1	1	301	H	A	1	1	301	CAT	H	missense	AAACTACTTGACGCGTGTCACTCATCGTCA	0.25368	0.168981
SC	CTL	F13	A	CATAAGGAAACCATATACATCATGTTAAGGTTTTTCGACGTTTGTTTTCATCACATCAACCAAGGCTGTGTCTCC	HKETIYIMLRFFDVCFHHINQGCVS	3	1	1	301	H	A	1	1	301	CAT	H	missense	ATACTACTTGACGCCTGTCACTCATCGTGG	-0.135865	0.0332584
SC	CTL	F13	A	CATAAGGAAACCATATACATCATGTTAAGGTTTTTCGACGTTTGTTTTCATCACATCAACCAAGGCTGTGTCTCC	HKETIYIMLRFFDVCFHHINQGCVS	3	1	1	301	H	A	1	1	301	CAT	H	missense	CACAGCACACTAGTTACTTACAGCGGTACG	-0.0296411	0.00650514
SC	CTL	F13	A	CCGAAGGAAACCATATACATCATGTTAAGGTTTTTCGACGTTTGTTTTCATCACATCAACCAAGGCTGTGTCTCC	PKETIYIMLRFFDVCFHHINQGCVS	2	1	1	301	P	A	1	1	301	CCG	P	missense	CAACTACTTGACGCTTGTCACTCATCGTTA	-0.159455	0.0572086
SC	CTL	F13	A	CCGAAGGAAACCATATACATCATGTTAAGGTTTTTCGACGTTTGTTTTCATCACATCAACCAAGGCTGTGTCTCC	PKETIYIMLRFFDVCFHHINQGCVS	2	1	1	301	P	A	3	1	301	CCG	P	missense	AAACTACTTGACGCGTGTCACTCATCGTTG	0.279776	0.486494
SC	CTL	F13	A	CCTAAGGAAACCATATACATCATGTTAAGGTTTTTCGACGTTTGTTTTCATCACATCAACCAAGGCTGTGTCTCC	PKETIYIMLRFFDVCFHHINQGCVS	2	1	1	301	P	A	1	1	301	CCT	P	missense	CTACCATTCACCAGGTAGATGATGGCGAAG	-0.381012	0.118753
SC	CTL	F13	A	CCTAAGGAAACCATATACATCATGTTAAGGTTTTTCGACGTTTGTTTTCATCACATCAACCAAGGCTGTGTCTCC	PKETIYIMLRFFDVCFHHINQGCVS	2	1	1	301	P	A	1	1	301	CCT	P	missense	CTACTACTTGACGCGCGTCACTCATCGTTA	-0.46418	-0.0827509
SC	CTL	F13	A	CCTAAGGAAACCATATACATCATGTTAAGGTTTTTCGACGTTTGTTTTCATCACATCAACCAAGGCTGTGTCTCC	PKETIYIMLRFFDVCFHHINQGCVS	2	1	1	301	P	A	1	1	301	CCT	P	missense	TCCACTTGCCATGAGGCTAATGTGGCCTAA	-0.0509472	-0.0203777
SC	CTL	F13	A	CGGAAGGAAACCATATACATCATGTTAAGGTTTTTCGACGTTTGTTTTCATCACATCAACCAAGGCTGTGTCTCC	RKETIYIMLRFFDVCFHHINQGCVS	3	1	1	301	R	A	1	1	301	CGG	R	missense	ACCGGTCAGACTTACCAGAGAAGTAGGCCA	-0.149722	0.0777281
SC	CTL	F13	A	CGGAAGGAAACCATATACATCATGTTAAGGTTTTTCGACGTTTGTTTTCATCACATCAACCAAGGCTGTGTCTCC	RKETIYIMLRFFDVCFHHINQGCVS	3	1	1	301	R	A	1	1	301	CGG	R	missense	CTAGTAGGCTGTAGACGTGGACCTTCTACC	-0.165398	-0.0382812
SC	CTL	F13	A	CGGAAGGAAACCATATACATCATGTTAAGGTTTTTCGACGTTTGTTTTCATCACATCAACCAAGGCTGTGTCTCC	RKETIYIMLRFFDVCFHHINQGCVS	3	1	1	301	R	A	1	1	301	CGG	R	missense	GAGCTTAGCTAGAGGTTGATCGGTCCTACA	-0.17509	0.070605
SC	CTL	F13	A	CGGAAGGAAACCATATACATCATGTTAAGGTTTTTCGACGTTTGTTTTCATCACATCAACCAAGGCTGTGTCTCC	RKETIYIMLRFFDVCFHHINQGCVS	3	1	1	301	R	A	3	1	301	CGG	R	missense	CGACTACTTGACGCGAGTCACTCATCGTTG	0.164347	0.254475
SC	CTL	F13	A	CGGAAGGAAACCATATACATCATGTTAAGGTTTTTCGACGTTTGTTTTCATCACATCAACCAAGGCTGTGTCTCC	RKETIYIMLRFFDVCFHHINQGCVS	3	1	1	301	R	A	3	1	301	CGG	R	missense	GTACTACTTGACGCATGTCACTCATCGTCT	0.260643	0.302624
SC	CTL	F13	A	CGGAAGGAAACCATATACATCATGTTAAGGTTTTTCGACGTTTGTTTTCATCACATCAACCAAGGCTGTGTCTCC	RKETIYIMLRFFDVCFHHINQGCVS	3	1	1	301	R	A	3	1	301	CGG	R	missense	TACACTTCCGGTTACATAGTCGGTCAACCA	-0.184261	0.486494
SC	CTL	F13	A	CGTAAGGAAACCATATACATCATGTTAAGGTTTTTCGACGTTTGTTTTCATCACATCAACCAAGGCTGTGTCTCC	RKETIYIMLRFFDVCFHHINQGCVS	3	1	1	301	R	A	1	1	301	CGT	R	missense	ACACTACTTGACGCGCGTCACTCATCGTTT	-0.467879	0.0448054
SC	CTL	F13	A	CGTAAGGAAACCATATACATCATGTTAAGGTTTTTCGACGTTTGTTTTCATCACATCAACCAAGGCTGTGTCTCC	RKETIYIMLRFFDVCFHHINQGCVS	3	1	1	301	R	A	1	1	301	CGT	R	missense	ATACTACTTGACGCTTGTCACTCATCGTCA	-0.371582	0.160815
SC	CTL	F13	A	CGTAAGGAAACCATATACATCATGTTAAGGTTTTTCGACGTTTGTTTTCATCACATCAACCAAGGCTGTGTCTCC	RKETIYIMLRFFDVCFHHINQGCVS	3	1	1	301	R	A	1	1	301	CGT	R	missense	GCGCAATCCTGTAGGAGCCTTCTGTACTCA	-0.391473	0.0572086
SC	CTL	F13	A	CGTAAGGAAACCATATACATCATGTTAAGGTTTTTCGACGTTTGTTTTCATCACATCAACCAAGGCTGTGTCTCC	RKETIYIMLRFFDVCFHHINQGCVS	3	1	1	301	R	A	1	1	301	CGT	R	missense	GTCACTTCCGGTTAGATAGTCGGTCAACCC	-0.127391	0.118753
SC	CTL	F13	A	CGTAAGGAAACCATATACATCATGTTAAGGTTTTTCGACGTTTGTTTTCATCACATCAACCAAGGCTGTGTCTCC	RKETIYIMLRFFDVCFHHINQGCVS	3	1	1	301	R	A	1	1	301	CGT	R	missense	TCACTACTTGACGCGGGTCACTCATCGTTT	-0.274736	0.177565
SC	CTL	F13	A	CGTAAGGAAACCATATACATCATGTTAAGGTTTTTCGACGTTTGTTTTCATCACATCAACCAAGGCTGTGTCTCC	RKETIYIMLRFFDVCFHHINQGCVS	3	1	1	301	R	A	1	1	301	CGT	R	missense	TGACTACTTGACGCGAGTCACTCATCGTCT	-0.0953218	0.145589
SC	CTL	F13	A	CGTAAGGAAACCATATACATCATGTTAAGGTTTTTCGACGTTTGTTTTCATCACATCAACCAAGGCTGTGTCTCC	RKETIYIMLRFFDVCFHHINQGCVS	3	1	1	301	R	A	1	1	301	CGT	R	missense	TTACTACTTGACGCATGTCACTCATCGTTG	-0.234883	-0.122314
SC	CTL	F13	A	CTGAAGGAAACCATATACATCATGTTAAGGTTTTTCGACGTTTGTTTTCATCACATCAACCAAGGCTGTGTCTCC	LKETIYIMLRFFDVCFHHINQGCVS	3	1	1	301	L	A	1	1	301	CTG	L	missense	AAACTACTTGACGCTAGTCACTCATCGTGT	0.0785913	-0.00630506
SC	CTL	F13	A	CTGAAGGAAACCATATACATCATGTTAAGGTTTTTCGACGTTTGTTTTCATCACATCAACCAAGGCTGTGTCTCC	LKETIYIMLRFFDVCFHHINQGCVS	3	1	1	301	L	A	1	1	301	CTG	L	missense	AGCACTTCCGGTTAACTAGTCGGTCAACTC	0.162372	0.101119
SC	CTL	F13	A	CTGAAGGAAACCATATACATCATGTTAAGGTTTTTCGACGTTTGTTTTCATCACATCAACCAAGGCTGTGTCTCC	LKETIYIMLRFFDVCFHHINQGCVS	3	1	1	301	L	A	1	1	301	CTG	L	missense	ATACTACTTGACGCAAGTCACTCATCGTAT	0.0446436	0.1561
SC	CTL	F13	A	CTGAAGGAAACCATATACATCATGTTAAGGTTTTTCGACGTTTGTTTTCATCACATCAACCAAGGCTGTGTCTCC	LKETIYIMLRFFDVCFHHINQGCVS	3	1	1	301	L	A	1	1	301	CTG	L	missense	CCACTACTTGACGCATGTCACTCATCGTGC	-0.106395	-0.0712038
SC	CTL	F13	A	CTGAAGGAAACCATATACATCATGTTAAGGTTTTTCGACGTTTGTTTTCATCACATCAACCAAGGCTGTGTCTCC	LKETIYIMLRFFDVCFHHINQGCVS	3	1	1	301	L	A	1	1	301	CTG	L	missense	CCCAACGGACTCATGAACATTAGGCCGTGG	-0.103536	0.0851678
SC	CTL	F13	A	CTGAAGGAAACCATATACATCATGTTAAGGTTTTTCGACGTTTGTTTTCATCACATCAACCAAGGCTGTGTCTCC	LKETIYIMLRFFDVCFHHINQGCVS	3	1	1	301	L	A	1	1	301	CTG	L	missense	CGGCAATCCTGTAGCCGCCTTCTGTACTGA	-0.194329	-0.150612
SC	CTL	F13	A	CTGAAGGAAACCATATACATCATGTTAAGGTTTTTCGACGTTTGTTTTCATCACATCAACCAAGGCTGTGTCTCC	LKETIYIMLRFFDVCFHHINQGCVS	3	1	1	301	L	A	1	1	301	CTG	L	missense	GTCTGGAGCGTTATTTTGCTGTTGGTCACA	-0.132662	0.138466
SC	CTL	F13	A	CTTAAGGAAACCATATACATCATGTTAAGGTTTTTCGACGTTTGTTTTCATCACATCAACCAAGGCTGTGTCTCC	LKETIYIMLRFFDVCFHHINQGCVS	3	1	1	301	L	A	1	1	301	CTT	L	missense	AAGCGCCTATAACACTCGTGATTGCTGAGG	-0.457975	-0.117851
SC	CTL	F13	A	CTTAAGGAAACCATATACATCATGTTAAGGTTTTTCGACGTTTGTTTTCATCACATCAACCAAGGCTGTGTCTCC	LKETIYIMLRFFDVCFHHINQGCVS	3	1	1	301	L	A	1	1	301	CTT	L	missense	CGTACGAGTCGGATGGAGAGGAGAGACAAT	-0.0198137	0.0956316
SC	CTL	F13	A	CTTAAGGAAACCATATACATCATGTTAAGGTTTTTCGACGTTTGTTTTCATCACATCAACCAAGGCTGTGTCTCC	LKETIYIMLRFFDVCFHHINQGCVS	3	1	1	301	L	A	1	1	301	CTT	L	missense	GCACTACTTGACGCATGTCACTCATCGTGT	-0.104645	0.0964046
SC	CTL	F13	A	CTTAAGGAAACCATATACATCATGTTAAGGTTTTTCGACGTTTGTTTTCATCACATCAACCAAGGCTGTGTCTCC	LKETIYIMLRFFDVCFHHINQGCVS	3	1	1	301	L	A	1	1	301	CTT	L	missense	GCCAGCACACTAGTCCCTTACAGCGGTAGT	0.0271066	0.105357
SC	CTL	F13	A	CTTAAGGAAACCATATACATCATGTTAAGGTTTTTCGACGTTTGTTTTCATCACATCAACCAAGGCTGTGTCTCC	LKETIYIMLRFFDVCFHHINQGCVS	3	1	1	301	L	A	1	1	301	CTT	L	missense	TCACTACTTGACGCGAGTCACTCATCGTCA	-0.00802751	-0.122314
SC	CTL	F13	A	CTTAAGGAAACCATATACATCATGTTAAGGTTTTTCGACGTTTGTTTTCATCACATCAACCAAGGCTGTGTCTCC	LKETIYIMLRFFDVCFHHINQGCVS	3	1	1	301	L	A	1	1	301	CTT	L	missense	TCCGTACGATTGTCTTACCGCATGGTATCC	0.052191	-0.0522365
SC	CTL	F13	A	CTTAAGGAAACCATATACATCATGTTAAGGTTTTTCGACGTTTGTTTTCATCACATCAACCAAGGCTGTGTCTCC	LKETIYIMLRFFDVCFHHINQGCVS	3	1	1	301	L	A	1	1	301	CTT	L	missense	TTACCATTCACCAGGCAGATGATGGCGATA	-0.102627	-0.10855
SC	CTL	F13	A	CTTAAGGAAACCATATACATCATGTTAAGGTTTTTCGACGTTTGTTTTCATCACATCAACCAAGGCTGTGTCTCC	LKETIYIMLRFFDVCFHHINQGCVS	3	1	1	301	L	A	1	1	301	CTT	L	missense	TTACTACTTGACGCTAGTCACTCATCGTTC	-0.120916	0.0224568
SC	CTL	F13	A	CTTAAGGAAACCATATACATCATGTTAAGGTTTTTCGACGTTTGTTTTCATCACATCAACCAAGGCTGTGTCTCC	LKETIYIMLRFFDVCFHHINQGCVS	3	1	1	301	L	A	3	1	301	CTT	L	missense	ATACTACTTGACGCATGTCACTCATCGTGT	0.238252	0.217129
SC	CTL	F13	A	CTTAAGGAAACCATATACATCATGTTAAGGTTTTTCGACGTTTGTTTTCATCACATCAACCAAGGCTGTGTCTCC	LKETIYIMLRFFDVCFHHINQGCVS	3	1	1	301	L	A	3	1	301	CTT	L	missense	TGACTACTTGACGCTCGTCACTCATCGTGT	-0.439374	0.400999
SC	CTL	F13	A	GAGAAGGAAACCATATACATCATGTTAAGGTTTTTCGACGTTTGTTTTCATCACATCAACCAAGGCTGTGTCTCC	EKETIYIMLRFFDVCFHHINQGCVS	2	1	1	301	E	A	1	1	301	GAG	E	missense	ACCGTACGATTGTCGGACCGCATGGTATCG	-0.439374	-0.130899
SC	CTL	F13	A	GAGAAGGAAACCATATACATCATGTTAAGGTTTTTCGACGTTTGTTTTCATCACATCAACCAAGGCTGTGTCTCC	EKETIYIMLRFFDVCFHHINQGCVS	2	1	1	301	E	A	1	1	301	GAG	E	missense	ACCTGGAGCGTTATGGTGCTGTTGGTCACG	-0.25303	-0.22456
SC	CTL	F13	A	GAGAAGGAAACCATATACATCATGTTAAGGTTTTTCGACGTTTGTTTTCATCACATCAACCAAGGCTGTGTCTCC	EKETIYIMLRFFDVCFHHINQGCVS	2	1	1	301	E	A	1	1	301	GAG	E	missense	CTACCATTCACCAGCCAGATGATGGCGAAG	-0.200593	-0.187213
SC	CTL	F13	A	GAGAAGGAAACCATATACATCATGTTAAGGTTTTTCGACGTTTGTTTTCATCACATCAACCAAGGCTGTGTCTCC	EKETIYIMLRFFDVCFHHINQGCVS	2	1	1	301	E	A	1	1	301	GAG	E	missense	GAACTACTTGACGCGTGTCACTCATCGTCG	-0.139442	-0.0741661
SC	CTL	F13	A	GAGAAGGAAACCATATACATCATGTTAAGGTTTTTCGACGTTTGTTTTCATCACATCAACCAAGGCTGTGTCTCC	EKETIYIMLRFFDVCFHHINQGCVS	2	1	1	301	E	A	1	1	301	GAG	E	missense	GCCTGGAGCGTTATATTGCTGTTGGTCATT	-0.162888	-0.0846003
SC	CTL	F13	A	GAGAAGGAAACCATATACATCATGTTAAGGTTTTTCGACGTTTGTTTTCATCACATCAACCAAGGCTGTGTCTCC	EKETIYIMLRFFDVCFHHINQGCVS	2	1	1	301	E	A	1	1	301	GAG	E	missense	TGACTACTTGACGCCAGTCACTCATCGTGC	-0.362173	0.061556
SC	CTL	F13	A	GAGAAGGAAACCATATACATCATGTTAAGGTTTTTCGACGTTTGTTTTCATCACATCAACCAAGGCTGTGTCTCC	EKETIYIMLRFFDVCFHHINQGCVS	2	1	1	301	E	A	1	1	301	GAG	E	missense	TTACTACTTGACGCATGTCACTCATCGTTC	-1.15176	0.186614
SC	CTL	F13	A	GATAAGGAAACCATATACATCATGTTAAGGTTTTTCGACGTTTGTTTTCATCACATCAACCAAGGCTGTGTCTCC	DKETIYIMLRFFDVCFHHINQGCVS	2	1	1	301	D	A	1	1	301	GAT	D	missense	AAACTACTTGACGCATGTCACTCATCGTTT	-0.264065	0.0851678
SC	CTL	F13	A	GATAAGGAAACCATATACATCATGTTAAGGTTTTTCGACGTTTGTTTTCATCACATCAACCAAGGCTGTGTCTCC	DKETIYIMLRFFDVCFHHINQGCVS	2	1	1	301	D	A	1	1	301	GAT	D	missense	GCACTACTTGACGCCCGTCACTCATCGTTC	-0.455705	-0.0230556
SC	CTL	F13	A	GATAAGGAAACCATATACATCATGTTAAGGTTTTTCGACGTTTGTTTTCATCACATCAACCAAGGCTGTGTCTCC	DKETIYIMLRFFDVCFHHINQGCVS	2	1	1	301	D	A	1	1	301	GAT	D	missense	GGCACTTCCGGTTAGATAGTCGGTCAACTT	0.22113	0.0448054
SC	CTL	F13	A	GATAAGGAAACCATATACATCATGTTAAGGTTTTTCGACGTTTGTTTTCATCACATCAACCAAGGCTGTGTCTCC	DKETIYIMLRFFDVCFHHINQGCVS	2	1	1	301	D	A	1	1	301	GAT	D	missense	TCCGTACGATTGTCCTACCGCATGGTATAT	-0.552002	0.118753
SC	CTL	F13	A	GATAAGGAAACCATATACATCATGTTAAGGTTTTTCGACGTTTGTTTTCATCACATCAACCAAGGCTGTGTCTCC	DKETIYIMLRFFDVCFHHINQGCVS	2	1	1	301	D	A	1	1	301	GAT	D	missense	TGACTACTTGACGCACGTCACTCATCGTTG	-0.335555	0.0851678
SC	CTL	F13	A	GATAAGGAAACCATATACATCATGTTAAGGTTTTTCGACGTTTGTTTTCATCACATCAACCAAGGCTGTGTCTCC	DKETIYIMLRFFDVCFHHINQGCVS	2	1	1	301	D	A	3	1	301	GAT	D	missense	CCGCGCCTATAACAATCGTGATTGCTGAAA	-0.184261	0.486494
SC	CTL	F13	A	GATAAGGAAACCATATACATCATGTTAAGGTTTTTCGACGTTTGTTTTCATCACATCAACCAAGGCTGTGTCTCC	DKETIYIMLRFFDVCFHHINQGCVS	2	1	1	301	D	A	3	1	301	GAT	D	missense	GCCTGGAGCGTTATGATGCTGTTGGTCACA	-0.184261	0.486494
SC	CTL	F13	A	GATAAGGAAACCATATACATCATGTTAAGGTTTTTCGACGTTTGTTTTCATCACATCAACCAAGGCTGTGTCTCC	DKETIYIMLRFFDVCFHHINQGCVS	2	1	1	301	D	A	3	1	301	GAT	D	missense	TTACTACTTGACGCATGTCACTCATCGTGG	-0.207355	0.217129
SC	CTL	F13	A	GCGAAGGAAACCATATACATCATGTTAAGGTTTTTCGACGTTTGTTTTCATCACATCAACCAAGGCTGTGTCTCC	AKETIYIMLRFFDVCFHHINQGCVS	1	0	1	not-applicable	not-applicable	not-applicable	1	1	301	GCG	A	silent	ATACTACTTGACGCAGGTCACTCATCGTTG	-0.467879	-0.0230556
SC	CTL	F13	A	GCGAAGGAAACCATATACATCATGTTAAGGTTTTTCGACGTTTGTTTTCATCACATCAACCAAGGCTGTGTCTCC	AKETIYIMLRFFDVCFHHINQGCVS	1	0	1	not-applicable	not-applicable	not-applicable	1	1	301	GCG	A	silent	GAACTACTTGACGCCGGTCACTCATCGTAT	-0.192956	0.0572086
SC	CTL	F13	A	GCGAAGGAAACCATATACATCATGTTAAGGTTTTTCGACGTTTGTTTTCATCACATCAACCAAGGCTGTGTCTCC	AKETIYIMLRFFDVCFHHINQGCVS	1	0	1	not-applicable	not-applicable	not-applicable	1	1	301	GCG	A	silent	GTACTACTTGACGCTGGTCACTCATCGTGC	-0.0632991	-0.0250363
SC	CTL	F13	A	GCGAAGGAAACCATATACATCATGTTAAGGTTTTTCGACGTTTGTTTTCATCACATCAACCAAGGCTGTGTCTCC	AKETIYIMLRFFDVCFHHINQGCVS	1	0	1	not-applicable	not-applicable	not-applicable	1	1	301	GCG	A	silent	GTGCAATCCTGTAGTCGCCTTCTGTACTTA	0.0578102	-0.0190225
SC	CTL	F13	A	GCTAAGGAAACCATATACATCATGTTAAGGTTTTTCGACGTTTGTTTTCATCACATCAACCAAGGCTGTGTCTCC	AKETIYIMLRFFDVCFHHINQGCVS	1	0	1	not-applicable	not-applicable	not-applicable	1	1	301	GCT	A	silent	CCTACGAGTCGGATCCAGAGGAGAGACAAT	-0.00997718	-0.115115
SC	CTL	F13	A	GCTAAGGAAACCATATACATCATGTTAAGGTTTTTCGACGTTTGTTTTCATCACATCAACCAAGGCTGTGTCTCC	AKETIYIMLRFFDVCFHHINQGCVS	1	0	1	not-applicable	not-applicable	not-applicable	1	1	301	GCT	A	silent	GGACTACTTGACGCTAGTCACTCATCGTTT	0.169674	-0.0308415
SC	CTL	F13	A	GCTAAGGAAACCATATACATCATGTTAAGGTTTTTCGACGTTTGTTTTCATCACATCAACCAAGGCTGTGTCTCC	AKETIYIMLRFFDVCFHHINQGCVS	1	0	1	not-applicable	not-applicable	not-applicable	1	1	301	GCT	A	silent	GTCGTACGATTGTCGGACCGCATGGTATTG	-0.387154	0.0851678
SC	CTL	F13	A	GCTAAGGAAACCATATACATCATGTTAAGGTTTTTCGACGTTTGTTTTCATCACATCAACCAAGGCTGTGTCTCC	AKETIYIMLRFFDVCFHHINQGCVS	1	0	1	not-applicable	not-applicable	not-applicable	1	1	301	GCT	A	silent	GTGCGATCTTATCGTTGTTCCATGTCCAAA	0.104808	0.0389324
SC	CTL	F13	A	GCTAAGGAAACCATATACATCATGTTAAGGTTTTTCGACGTTTGTTTTCATCACATCAACCAAGGCTGTGTCTCC	AKETIYIMLRFFDVCFHHINQGCVS	1	0	1	not-applicable	not-applicable	not-applicable	1	1	301	GCT	A	silent	TGACTACTTGACGCCGGTCACTCATCGTAG	0.00898479	-0.0935525
SC	CTL	F13	A	GCTAAGGAAACCATATACATCATGTTAAGGTTTTTCGACGTTTGTTTTCATCACATCAACCAAGGCTGTGTCTCC	AKETIYIMLRFFDVCFHHINQGCVS	1	0	1	not-applicable	not-applicable	not-applicable	1	1	301	GCT	A	silent	TTACTACTTGACGCAAGTCACTCATCGTCA	-0.100138	0.0448054
SC	CTL	F13	A	GGGAAGGAAACCATATACATCATGTTAAGGTTTTTCGACGTTTGTTTTCATCACATCAACCAAGGCTGTGTCTCC	GKETIYIMLRFFDVCFHHINQGCVS	2	1	1	301	G	A	1	1	301	GGG	G	missense	CCACTACTTGACGCGTGTCACTCATCGTAC	-0.184261	0.0851678
SC	CTL	F13	A	GGGAAGGAAACCATATACATCATGTTAAGGTTTTTCGACGTTTGTTTTCATCACATCAACCAAGGCTGTGTCTCC	GKETIYIMLRFFDVCFHHINQGCVS	2	1	1	301	G	A	1	1	301	GGG	G	missense	GTACTACTTGACGCCTGTCACTCATCGTGG	-0.138018	0.118753
SC	CTL	F13	A	GGGAAGGAAACCATATACATCATGTTAAGGTTTTTCGACGTTTGTTTTCATCACATCAACCAAGGCTGTGTCTCC	GKETIYIMLRFFDVCFHHINQGCVS	2	1	1	301	G	A	1	1	301	GGG	G	missense	TTGCGCCTATAACAGGCGTGATTGCTGAGT	-0.319983	0.0123103
SC	CTL	F13	A	GGGAAGGAAACCATATACATCATGTTAAGGTTTTTCGACGTTTGTTTTCATCACATCAACCAAGGCTGTGTCTCC	GKETIYIMLRFFDVCFHHINQGCVS	2	1	1	301	G	A	3	1	301	GGG	G	missense	AAACTACTTGACGCACGTCACTCATCGTTT	-1.01604	0.254475
SC	CTL	F13	A	GGGAAGGAAACCATATACATCATGTTAAGGTTTTTCGACGTTTGTTTTCATCACATCAACCAAGGCTGTGTCTCC	GKETIYIMLRFFDVCFHHINQGCVS	2	1	1	301	G	A	3	1	301	GGG	G	missense	CAGCGCCTATAACAAGCGTGATTGCTGAGA	-0.919743	0.302624
SC	CTL	F13	A	GGGAAGGAAACCATATACATCATGTTAAGGTTTTTCGACGTTTGTTTTCATCACATCAACCAAGGCTGTGTCTCC	GKETIYIMLRFFDVCFHHINQGCVS	2	1	1	301	G	A	3	1	301	GGG	G	missense	GGCGTTACTGTCTCGGTACGCCTAGTTCGC	0.415498	0.486494
SC	CTL	F13	A	GGGAAGGAAACCATATACATCATGTTAAGGTTTTTCGACGTTTGTTTTCATCACATCAACCAAGGCTGTGTCTCC	GKETIYIMLRFFDVCFHHINQGCVS	2	1	1	301	G	A	3	1	301	GGG	G	missense	TACGTACGATTGTCGGACCGCATGGTATTC	-1.01604	0.254475
SC	CTL	F13	A	GGGAAGGAAACCATATACATCATGTTAAGGTTTTTCGACGTTTGTTTTCATCACATCAACCAAGGCTGTGTCTCC	GKETIYIMLRFFDVCFHHINQGCVS	2	1	1	301	G	A	3	1	301	GGG	G	missense	TCACTACTTGACGCTCGTCACTCATCGTGC	0.0871832	0.254475
SC	CTL	F13	A	GGTAAGGAAACCATATACATCATGTTAAGGTTTTTCGACGTTTGTTTTCATCACATCAACCAAGGCTGTGTCTCC	GKETIYIMLRFFDVCFHHINQGCVS	2	1	1	301	G	A	1	1	301	GGT	G	missense	AAACTACTTGACGCCGGTCACTCATCGTAC	-0.0132715	-0.00630506
SC	CTL	F13	A	GGTAAGGAAACCATATACATCATGTTAAGGTTTTTCGACGTTTGTTTTCATCACATCAACCAAGGCTGTGTCTCC	GKETIYIMLRFFDVCFHHINQGCVS	2	1	1	301	G	A	1	1	301	GGT	G	missense	ATACTACTTGACGCGGGTCACTCATCGTCA	-0.232162	-0.0827509
SC	CTL	F13	A	GGTAAGGAAACCATATACATCATGTTAAGGTTTTTCGACGTTTGTTTTCATCACATCAACCAAGGCTGTGTCTCC	GKETIYIMLRFFDVCFHHINQGCVS	2	1	1	301	G	A	1	1	301	GGT	G	missense	CGCGTTACTGTCTCTCTACGCCTAGTTCGG	-0.312107	0.160815
SC	CTL	F13	A	GGTAAGGAAACCATATACATCATGTTAAGGTTTTTCGACGTTTGTTTTCATCACATCAACCAAGGCTGTGTCTCC	GKETIYIMLRFFDVCFHHINQGCVS	2	1	1	301	G	A	1	1	301	GGT	G	missense	GGACTACTTGACGCAAGTCACTCATCGTAG	-0.402615	0.0224568
SC	CTL	F13	A	GGTAAGGAAACCATATACATCATGTTAAGGTTTTTCGACGTTTGTTTTCATCACATCAACCAAGGCTGTGTCTCC	GKETIYIMLRFFDVCFHHINQGCVS	2	1	1	301	G	A	1	1	301	GGT	G	missense	GGACTACTTGACGCAAGTCACTCATCGTTT	-0.0627851	0.0224568
SC	CTL	F13	A	GGTAAGGAAACCATATACATCATGTTAAGGTTTTTCGACGTTTGTTTTCATCACATCAACCAAGGCTGTGTCTCC	GKETIYIMLRFFDVCFHHINQGCVS	2	1	1	301	G	A	1	1	301	GGT	G	missense	GGACTACTTGACGCGCGTCACTCATCGTTG	0.227013	0.138466
SC	CTL	F13	A	GGTAAGGAAACCATATACATCATGTTAAGGTTTTTCGACGTTTGTTTTCATCACATCAACCAAGGCTGTGTCTCC	GKETIYIMLRFFDVCFHHINQGCVS	2	1	1	301	G	A	1	1	301	GGT	G	missense	GGCATATCCGAGTCAATATGCTCCTCTCTA	-0.0735136	0.0123103
SC	CTL	F13	A	GGTAAGGAAACCATATACATCATGTTAAGGTTTTTCGACGTTTGTTTTCATCACATCAACCAAGGCTGTGTCTCC	GKETIYIMLRFFDVCFHHINQGCVS	2	1	1	301	G	A	1	1	301	GGT	G	missense	TAACTACTTGACGCAGGTCACTCATCGTTG	-0.0676717	0.0224568
SC	CTL	F13	A	GGTAAGGAAACCATATACATCATGTTAAGGTTTTTCGACGTTTGTTTTCATCACATCAACCAAGGCTGTGTCTCC	GKETIYIMLRFFDVCFHHINQGCVS	2	1	1	301	G	A	1	1	301	GGT	G	missense	TAACTACTTGACGCTTGTCACTCATCGTGG	-0.319983	-0.0827509
SC	CTL	F13	A	GGTAAGGAAACCATATACATCATGTTAAGGTTTTTCGACGTTTGTTTTCATCACATCAACCAAGGCTGTGTCTCC	GKETIYIMLRFFDVCFHHINQGCVS	2	1	1	301	G	A	1	1	301	GGT	G	missense	TGACTACTTGACGCATGTCACTCATCGTTC	-0.2312	-0.295579
SC	CTL	F13	A	GGTAAGGAAACCATATACATCATGTTAAGGTTTTTCGACGTTTGTTTTCATCACATCAACCAAGGCTGTGTCTCC	GKETIYIMLRFFDVCFHHINQGCVS	2	1	1	301	G	A	1	1	301	GGT	G	missense	TGACTACTTGACGCTCGTCACTCATCGTTT	-0.309683	-0.303222
SC	CTL	F13	A	GGTAAGGAAACCATATACATCATGTTAAGGTTTTTCGACGTTTGTTTTCATCACATCAACCAAGGCTGTGTCTCC	GKETIYIMLRFFDVCFHHINQGCVS	2	1	1	301	G	A	1	1	301	GGT	G	missense	TTAGGAGATACCGTACTAGACCTCTAGCTC	-0.337153	-0.0148898
SC	CTL	F13	A	GGTAAGGAAACCATATACATCATGTTAAGGTTTTTCGACGTTTGTTTTCATCACATCAACCAAGGCTGTGTCTCC	GKETIYIMLRFFDVCFHHINQGCVS	2	1	1	301	G	A	3	1	301	GGT	G	missense	CTAGTAGGCTGTAGAGGTGGACCTTCTAAA	-0.919743	0.302624
SC	CTL	F13	A	GGTAAGGAAACCATATACATCATGTTAAGGTTTTTCGACGTTTGTTTTCATCACATCAACCAAGGCTGTGTCTCC	GKETIYIMLRFFDVCFHHINQGCVS	2	1	1	301	G	A	3	1	301	GGT	G	missense	GCGCCTCATTGACTGAGTGCGTATAACGGG	-0.0716331	0.217129
SC	CTL	F13	A	GTGAAGGAAACCATATACATCATGTTAAGGTTTTTCGACGTTTGTTTTCATCACATCAACCAAGGCTGTGTCTCC	VKETIYIMLRFFDVCFHHINQGCVS	2	1	1	301	V	A	1	1	301	GTG	V	missense	AAGCCTCATTGACTGAGTGCGTATAACGTA	0.00375248	-0.0382812
SC	CTL	F13	A	GTGAAGGAAACCATATACATCATGTTAAGGTTTTTCGACGTTTGTTTTCATCACATCAACCAAGGCTGTGTCTCC	VKETIYIMLRFFDVCFHHINQGCVS	2	1	1	301	V	A	1	1	301	GTG	V	missense	CTACTACTTGACGCAAGTCACTCATCGTCA	0.173179	0.201177
SC	CTL	F13	A	GTGAAGGAAACCATATACATCATGTTAAGGTTTTTCGACGTTTGTTTTCATCACATCAACCAAGGCTGTGTCTCC	VKETIYIMLRFFDVCFHHINQGCVS	2	1	1	301	V	A	1	1	301	GTG	V	missense	CTACTACTTGACGCATGTCACTCATCGTAT	0.0745503	0.101119
SC	CTL	F13	A	GTGAAGGAAACCATATACATCATGTTAAGGTTTTTCGACGTTTGTTTTCATCACATCAACCAAGGCTGTGTCTCC	VKETIYIMLRFFDVCFHHINQGCVS	2	1	1	301	V	A	1	1	301	GTG	V	missense	CTACTACTTGACGCTTGTCACTCATCGTGT	0.000636325	0.201177
SC	CTL	F13	A	GTGAAGGAAACCATATACATCATGTTAAGGTTTTTCGACGTTTGTTTTCATCACATCAACCAAGGCTGTGTCTCC	VKETIYIMLRFFDVCFHHINQGCVS	2	1	1	301	V	A	1	1	301	GTG	V	missense	GCACTACTTGACGCGGGTCACTCATCGTTT	0.0982922	0.059058
SC	CTL	F13	A	GTGAAGGAAACCATATACATCATGTTAAGGTTTTTCGACGTTTGTTTTCATCACATCAACCAAGGCTGTGTCTCC	VKETIYIMLRFFDVCFHHINQGCVS	2	1	1	301	V	A	1	1	301	GTG	V	missense	GGACTACTTGACGCTGGTCACTCATCGTTC	0.104105	-0.0148898
SC	CTL	F13	A	GTGAAGGAAACCATATACATCATGTTAAGGTTTTTCGACGTTTGTTTTCATCACATCAACCAAGGCTGTGTCTCC	VKETIYIMLRFFDVCFHHINQGCVS	2	1	1	301	V	A	1	1	301	GTG	V	missense	TAACAAGATTGCGCTGACTTCAGGACTGCC	0.149978	0.0448054
SC	CTL	F13	A	GTGAAGGAAACCATATACATCATGTTAAGGTTTTTCGACGTTTGTTTTCATCACATCAACCAAGGCTGTGTCTCC	VKETIYIMLRFFDVCFHHINQGCVS	2	1	1	301	V	A	1	1	301	GTG	V	missense	TCGCCTCATTGACTGAGTGCGTATAACGCC	0.114928	0.0224568
SC	CTL	F13	A	GTGAAGGAAACCATATACATCATGTTAAGGTTTTTCGACGTTTGTTTTCATCACATCAACCAAGGCTGTGTCTCC	VKETIYIMLRFFDVCFHHINQGCVS	2	1	1	301	V	A	1	1	301	GTG	V	missense	TTACTACTTGACGCTTGTCACTCATCGTCG	-0.029737	0.0637728
SC	CTL	F13	A	GTGAAGGAAACCATATACATCATGTTAAGGTTTTTCGACGTTTGTTTTCATCACATCAACCAAGGCTGTGTCTCC	VKETIYIMLRFFDVCFHHINQGCVS	2	1	1	301	V	A	3	1	301	GTG	V	missense	GAACTACTTGACGCTTGTCACTCATCGTGT	0.0993566	0.486494
SC	CTL	F13	A	GTTAAGGAAACCATATACATCATGTTAAGGTTTTTCGACGTTTGTTTTCATCACATCAACCAAGGCTGTGTCTCC	VKETIYIMLRFFDVCFHHINQGCVS	2	1	1	301	V	A	1	1	301	GTT	V	missense	ACACTACTTGACGCCGGTCACTCATCGTTG	-0.0313695	-0.122314
SC	CTL	F13	A	GTTAAGGAAACCATATACATCATGTTAAGGTTTTTCGACGTTTGTTTTCATCACATCAACCAAGGCTGTGTCTCC	VKETIYIMLRFFDVCFHHINQGCVS	2	1	1	301	V	A	1	1	301	GTT	V	missense	CAACTACTTGACGCCGGTCACTCATCGTGG	-0.042397	-0.0454043
SC	CTL	F13	A	GTTAAGGAAACCATATACATCATGTTAAGGTTTTTCGACGTTTGTTTTCATCACATCAACCAAGGCTGTGTCTCC	VKETIYIMLRFFDVCFHHINQGCVS	2	1	1	301	V	A	1	1	301	GTT	V	missense	CGTACGAGTCGGATACAGAGGAGAGACATT	-0.127083	-0.103699
SC	CTL	F13	A	GTTAAGGAAACCATATACATCATGTTAAGGTTTTTCGACGTTTGTTTTCATCACATCAACCAAGGCTGTGTCTCC	VKETIYIMLRFFDVCFHHINQGCVS	2	1	1	301	V	A	1	1	301	GTT	V	missense	GGACAAGATTGCGCTTACTTCAGGACTGCT	-0.141312	-0.0712038
SC	CTL	F13	A	GTTAAGGAAACCATATACATCATGTTAAGGTTTTTCGACGTTTGTTTTCATCACATCAACCAAGGCTGTGTCTCC	VKETIYIMLRFFDVCFHHINQGCVS	2	1	1	301	V	A	1	1	301	GTT	V	missense	TACGTACGATTGTCCTACCGCATGGTATCG	0.0849882	0.12832
SC	CTL	F13	A	GTTAAGGAAACCATATACATCATGTTAAGGTTTTTCGACGTTTGTTTTCATCACATCAACCAAGGCTGTGTCTCC	VKETIYIMLRFFDVCFHHINQGCVS	2	1	1	301	V	A	1	1	301	GTT	V	missense	TGTACCTTGACACGGACAACGGATGTCTCA	0.0432643	-0.00408826
SC	CTL	F13	A	GTTAAGGAAACCATATACATCATGTTAAGGTTTTTCGACGTTTGTTTTCATCACATCAACCAAGGCTGTGTCTCC	VKETIYIMLRFFDVCFHHINQGCVS	2	1	1	301	V	A	1	1	301	GTT	V	missense	TGTACCTTGACACGGCCAACGGATGTCTCG	-0.00967215	-0.117851
SC	CTL	F13	A	GTTAAGGAAACCATATACATCATGTTAAGGTTTTTCGACGTTTGTTTTCATCACATCAACCAAGGCTGTGTCTCC	VKETIYIMLRFFDVCFHHINQGCVS	2	1	1	301	V	A	3	1	301	GTT	V	missense	AGGCCTCATTGACTTTGTGCGTATAACGGA	-0.919743	0.302624
SC	CTL	F13	A	TAGAAGGAAACCATATACATCATGTTAAGGTTTTTCGACGTTTGTTTTCATCACATCAACCAAGGCTGTGTCTCC	*KETIYIMLRFFDVCFHHINQGCVS	3	1	1	301	*	A	1	1	301	TAG	*	nonsense	AAACTACTTGACGCATGTCACTCATCGTTG	-0.184261	-0.0454043
SC	CTL	F13	A	TAGAAGGAAACCATATACATCATGTTAAGGTTTTTCGACGTTTGTTTTCATCACATCAACCAAGGCTGTGTCTCC	*KETIYIMLRFFDVCFHHINQGCVS	3	1	1	301	*	A	1	1	301	TAG	*	nonsense	AGCACTTCCGGTTAGATAGTCGGTCAACGA	0.144054	0.0224568
SC	CTL	F13	A	TAGAAGGAAACCATATACATCATGTTAAGGTTTTTCGACGTTTGTTTTCATCACATCAACCAAGGCTGTGTCTCC	*KETIYIMLRFFDVCFHHINQGCVS	3	1	1	301	*	A	1	1	301	TAG	*	nonsense	TAACTACTTGACGCCGGTCACTCATCGTTG	0.0138792	0.0851678
SC	CTL	F13	A	TAGAAGGAAACCATATACATCATGTTAAGGTTTTTCGACGTTTGTTTTCATCACATCAACCAAGGCTGTGTCTCC	*KETIYIMLRFFDVCFHHINQGCVS	3	1	1	301	*	A	1	1	301	TAG	*	nonsense	TTACTACTTGACGCTCGTCACTCATCGTTT	-0.073272	-0.126662
SC	CTL	F13	A	TATAAGGAAACCATATACATCATGTTAAGGTTTTTCGACGTTTGTTTTCATCACATCAACCAAGGCTGTGTCTCC	YKETIYIMLRFFDVCFHHINQGCVS	3	1	1	301	Y	A	1	1	301	TAT	Y	missense	ACCAGCACACTAGTGTCTTACAGCGGTAAG	-0.177023	-0.0176563
SC	CTL	F13	A	TATAAGGAAACCATATACATCATGTTAAGGTTTTTCGACGTTTGTTTTCATCACATCAACCAAGGCTGTGTCTCC	YKETIYIMLRFFDVCFHHINQGCVS	3	1	1	301	Y	A	1	1	301	TAT	Y	missense	ACCGTACGATTGTCTCACCGCATGGTATGG	-0.121172	0.0332584
SC	CTL	F13	A	TATAAGGAAACCATATACATCATGTTAAGGTTTTTCGACGTTTGTTTTCATCACATCAACCAAGGCTGTGTCTCC	YKETIYIMLRFFDVCFHHINQGCVS	3	1	1	301	Y	A	1	1	301	TAT	Y	missense	AGACTACTTGACGCGCGTCACTCATCGTTC	-0.400708	0.160815
SC	CTL	F13	A	TATAAGGAAACCATATACATCATGTTAAGGTTTTTCGACGTTTGTTTTCATCACATCAACCAAGGCTGTGTCTCC	YKETIYIMLRFFDVCFHHINQGCVS	3	1	1	301	Y	A	1	1	301	TAT	Y	missense	AGGCGCCTATAACAGTCGTGATTGCTGAGT	0.0558236	0.0969868
SC	CTL	F13	A	TATAAGGAAACCATATACATCATGTTAAGGTTTTTCGACGTTTGTTTTCATCACATCAACCAAGGCTGTGTCTCC	YKETIYIMLRFFDVCFHHINQGCVS	3	1	1	301	Y	A	1	1	301	TAT	Y	missense	ATACTACTTGACGCGGGTCACTCATCGTGC	-0.0125028	0.0389324
SC	CTL	F13	A	TATAAGGAAACCATATACATCATGTTAAGGTTTTTCGACGTTTGTTTTCATCACATCAACCAAGGCTGTGTCTCC	YKETIYIMLRFFDVCFHHINQGCVS	3	1	1	301	Y	A	1	1	301	TAT	Y	missense	GGACTACTTGACGCGTGTCACTCATCGTGA	-0.0416371	-0.0935525
SC	CTL	F13	A	TATAAGGAAACCATATACATCATGTTAAGGTTTTTCGACGTTTGTTTTCATCACATCAACCAAGGCTGTGTCTCC	YKETIYIMLRFFDVCFHHINQGCVS	3	1	1	301	Y	A	1	1	301	TAT	Y	missense	GTACCATTCACCAGGAAGATGATGGCGAGT	-0.226346	-0.0609328
SC	CTL	F13	A	TATAAGGAAACCATATACATCATGTTAAGGTTTTTCGACGTTTGTTTTCATCACATCAACCAAGGCTGTGTCTCC	YKETIYIMLRFFDVCFHHINQGCVS	3	1	1	301	Y	A	1	1	301	TAT	Y	missense	TAACTACTTGACGCATGTCACTCATCGTAG	-0.139564	0.0448054
SC	CTL	F13	A	TATAAGGAAACCATATACATCATGTTAAGGTTTTTCGACGTTTGTTTTCATCACATCAACCAAGGCTGTGTCTCC	YKETIYIMLRFFDVCFHHINQGCVS	3	1	1	301	Y	A	1	1	301	TAT	Y	missense	TGACTACTTGACGCGCGTCACTCATCGTTC	-0.038364	0.118753
SC	CTL	F13	A	TATAAGGAAACCATATACATCATGTTAAGGTTTTTCGACGTTTGTTTTCATCACATCAACCAAGGCTGTGTCTCC	YKETIYIMLRFFDVCFHHINQGCVS	3	1	1	301	Y	A	3	1	301	TAT	Y	missense	AAACTACTTGACGCTGGTCACTCATCGTGC	0.0477574	0.486494
SC	CTL	F13	A	TCGAAGGAAACCATATACATCATGTTAAGGTTTTTCGACGTTTGTTTTCATCACATCAACCAAGGCTGTGTCTCC	SKETIYIMLRFFDVCFHHINQGCVS	2	1	1	301	S	A	1	1	301	TCG	S	missense	GGACTACTTGACGCCGGTCACTCATCGTCG	-0.349109	0.186614
SC	CTL	F13	A	TCGAAGGAAACCATATACATCATGTTAAGGTTTTTCGACGTTTGTTTTCATCACATCAACCAAGGCTGTGTCTCC	SKETIYIMLRFFDVCFHHINQGCVS	2	1	1	301	S	A	3	1	301	TCG	S	missense	TGCTATTGCGGTACTGTATAGGTGCGTGCT	-0.0879648	0.302624
SC	CTL	F13	A	TCTAAGGAAACCATATACATCATGTTAAGGTTTTTCGACGTTTGTTTTCATCACATCAACCAAGGCTGTGTCTCC	SKETIYIMLRFFDVCFHHINQGCVS	2	1	1	301	S	A	1	1	301	TCT	S	missense	ACCGTACGATTGTCATACCGCATGGTATTG	0.0335113	-0.146851
SC	CTL	F13	A	TCTAAGGAAACCATATACATCATGTTAAGGTTTTTCGACGTTTGTTTTCATCACATCAACCAAGGCTGTGTCTCC	SKETIYIMLRFFDVCFHHINQGCVS	2	1	1	301	S	A	1	1	301	TCT	S	missense	GGCAGCACACTAGTGTCTTACAGCGGTAAT	-0.435412	0.070605
SC	CTL	F13	A	TCTAAGGAAACCATATACATCATGTTAAGGTTTTTCGACGTTTGTTTTCATCACATCAACCAAGGCTGTGTCTCC	SKETIYIMLRFFDVCFHHINQGCVS	2	1	1	301	S	A	1	1	301	TCT	S	missense	TGACTACTTGACGCGGGTCACTCATCGTAG	-0.163656	0.0250926
SC	CTL	F13	A	TCTAAGGAAACCATATACATCATGTTAAGGTTTTTCGACGTTTGTTTTCATCACATCAACCAAGGCTGTGTCTCC	SKETIYIMLRFFDVCFHHINQGCVS	2	1	1	301	S	A	1	1	301	TCT	S	missense	TGCTGGAGCGTTATTTTGCTGTTGGTCATC	-0.0557946	-0.00630506
SC	CTL	F13	A	TCTAAGGAAACCATATACATCATGTTAAGGTTTTTCGACGTTTGTTTTCATCACATCAACCAAGGCTGTGTCTCC	SKETIYIMLRFFDVCFHHINQGCVS	2	1	1	301	S	A	3	1	301	TCT	S	missense	CGACTACTTGACGCTGGTCACTCATCGTTC	0.0693605	0.217129
SC	CTL	F13	A	TCTAAGGAAACCATATACATCATGTTAAGGTTTTTCGACGTTTGTTTTCATCACATCAACCAAGGCTGTGTCTCC	SKETIYIMLRFFDVCFHHINQGCVS	2	1	1	301	S	A	3	1	301	TCT	S	missense	TAACTACTTGACGCGTGTCACTCATCGTCG	-0.919743	0.302624
SC	CTL	F13	A	TGGAAGGAAACCATATACATCATGTTAAGGTTTTTCGACGTTTGTTTTCATCACATCAACCAAGGCTGTGTCTCC	WKETIYIMLRFFDVCFHHINQGCVS	3	1	1	301	W	A	1	1	301	TGG	W	missense	ATACTACTTGACGCTGGTCACTCATCGTGT	-0.0835891	-0.00630506
SC	CTL	F13	A	TGGAAGGAAACCATATACATCATGTTAAGGTTTTTCGACGTTTGTTTTCATCACATCAACCAAGGCTGTGTCTCC	WKETIYIMLRFFDVCFHHINQGCVS	3	1	1	301	W	A	1	1	301	TGG	W	missense	CGACTACTTGACGCCGGTCACTCATCGTTA	0.0895108	-0.0382812
SC	CTL	F13	A	TGGAAGGAAACCATATACATCATGTTAAGGTTTTTCGACGTTTGTTTTCATCACATCAACCAAGGCTGTGTCTCC	WKETIYIMLRFFDVCFHHINQGCVS	3	1	1	301	W	A	1	1	301	TGG	W	missense	GTACTACTTGACGCATGTCACTCATCGTCG	-0.480512	-0.0230556
SC	CTL	F13	A	TGGAAGGAAACCATATACATCATGTTAAGGTTTTTCGACGTTTGTTTTCATCACATCAACCAAGGCTGTGTCTCC	WKETIYIMLRFFDVCFHHINQGCVS	3	1	1	301	W	A	1	1	301	TGG	W	missense	GTACTACTTGACGCTGGTCACTCATCGTCG	-1.15176	0.186614
SC	CTL	F13	A	TGGAAGGAAACCATATACATCATGTTAAGGTTTTTCGACGTTTGTTTTCATCACATCAACCAAGGCTGTGTCTCC	WKETIYIMLRFFDVCFHHINQGCVS	3	1	1	301	W	A	1	1	301	TGG	W	missense	TACGTTACTGTCTCTTTACGCCTAGTTCCA	-0.0550137	-0.260947
SC	CTL	F13	A	TGGAAGGAAACCATATACATCATGTTAAGGTTTTTCGACGTTTGTTTTCATCACATCAACCAAGGCTGTGTCTCC	WKETIYIMLRFFDVCFHHINQGCVS	3	1	1	301	W	A	1	1	301	TGG	W	missense	TCACTACTTGACGCGAGTCACTCATCGTTT	0.0426469	-0.000327071
SC	CTL	F13	A	TGGAAGGAAACCATATACATCATGTTAAGGTTTTTCGACGTTTGTTTTCATCACATCAACCAAGGCTGTGTCTCC	WKETIYIMLRFFDVCFHHINQGCVS	3	1	1	301	W	A	3	1	301	TGG	W	missense	CATGGAGTCCAAGATTCGAACTAGGAACTT	-1.01604	0.254475
SC	CTL	F13	A	TGTAAGGAAACCATATACATCATGTTAAGGTTTTTCGACGTTTGTTTTCATCACATCAACCAAGGCTGTGTCTCC	CKETIYIMLRFFDVCFHHINQGCVS	3	1	1	301	C	A	1	1	301	TGT	C	missense	ATACTACTTGACGCATGTCACTCATCGTGC	-0.226689	0.112667
SC	CTL	F13	A	TGTAAGGAAACCATATACATCATGTTAAGGTTTTTCGACGTTTGTTTTCATCACATCAACCAAGGCTGTGTCTCC	CKETIYIMLRFFDVCFHHINQGCVS	3	1	1	301	C	A	1	1	301	TGT	C	missense	ATGCAATCCTGTAGGAGCCTTCTGTACTTG	0.0286247	0.118753
SC	CTL	F13	A	TGTAAGGAAACCATATACATCATGTTAAGGTTTTTCGACGTTTGTTTTCATCACATCAACCAAGGCTGTGTCTCC	CKETIYIMLRFFDVCFHHINQGCVS	3	1	1	301	C	A	1	1	301	TGT	C	missense	CGCAGCACACTAGTCTCTTACAGCGGTACT	0.0173062	-0.0382812
SC	CTL	F13	A	TGTAAGGAAACCATATACATCATGTTAAGGTTTTTCGACGTTTGTTTTCATCACATCAACCAAGGCTGTGTCTCC	CKETIYIMLRFFDVCFHHINQGCVS	3	1	1	301	C	A	1	1	301	TGT	C	missense	CTCAGCACACTAGTGACTTACAGCGGTAGT	-0.223687	0.00274395
SC	CTL	F13	A	TGTAAGGAAACCATATACATCATGTTAAGGTTTTTCGACGTTTGTTTTCATCACATCAACCAAGGCTGTGTCTCC	CKETIYIMLRFFDVCFHHINQGCVS	3	1	1	301	C	A	1	1	301	TGT	C	missense	GCACTACTTGACGCTCGTCACTCATCGTAG	-0.24529	-0.130899
SC	CTL	F13	A	TGTAAGGAAACCATATACATCATGTTAAGGTTTTTCGACGTTTGTTTTCATCACATCAACCAAGGCTGTGTCTCC	CKETIYIMLRFFDVCFHHINQGCVS	3	1	1	301	C	A	1	1	301	TGT	C	missense	GGACTACTTGACGCCGGTCACTCATCGTTG	0.0189983	0.0726094
SC	CTL	F13	A	TGTAAGGAAACCATATACATCATGTTAAGGTTTTTCGACGTTTGTTTTCATCACATCAACCAAGGCTGTGTCTCC	CKETIYIMLRFFDVCFHHINQGCVS	3	1	1	301	C	A	1	1	301	TGT	C	missense	GTCATATCCGAGTCTGTATGCTCCTCTCTT	-0.117699	-0.168246
SC	CTL	F13	A	TGTAAGGAAACCATATACATCATGTTAAGGTTTTTCGACGTTTGTTTTCATCACATCAACCAAGGCTGTGTCTCC	CKETIYIMLRFFDVCFHHINQGCVS	3	1	1	301	C	A	1	1	301	TGT	C	missense	TTACTACTTGACGCCTGTCACTCATCGTGA	0.197144	0.138466
SC	CTL	F13	A	TTGAAGGAAACCATATACATCATGTTAAGGTTTTTCGACGTTTGTTTTCATCACATCAACCAAGGCTGTGTCTCC	LKETIYIMLRFFDVCFHHINQGCVS	3	1	1	301	L	A	1	1	301	TTG	L	missense	ATACTACTTGACGCGTGTCACTCATCGTGT	-0.136361	0.0572086
SC	CTL	F13	A	TTGAAGGAAACCATATACATCATGTTAAGGTTTTTCGACGTTTGTTTTCATCACATCAACCAAGGCTGTGTCTCC	LKETIYIMLRFFDVCFHHINQGCVS	3	1	1	301	L	A	1	1	301	TTG	L	missense	GAACTACTTGACGCTCGTCACTCATCGTGA	-0.0660072	-0.195947
SC	CTL	F13	A	TTGAAGGAAACCATATACATCATGTTAAGGTTTTTCGACGTTTGTTTTCATCACATCAACCAAGGCTGTGTCTCC	LKETIYIMLRFFDVCFHHINQGCVS	3	1	1	301	L	A	1	1	301	TTG	L	missense	GGACTACTTGACGCCAGTCACTCATCGTGT	-0.000143029	0.101119
SC	CTL	F13	A	TTGAAGGAAACCATATACATCATGTTAAGGTTTTTCGACGTTTGTTTTCATCACATCAACCAAGGCTGTGTCTCC	LKETIYIMLRFFDVCFHHINQGCVS	3	1	1	301	L	A	1	1	301	TTG	L	missense	GGTGGAGCGAACATGGGCCTGCGTTATACG	-0.0458929	-0.187213
SC	CTL	F13	A	TTGAAGGAAACCATATACATCATGTTAAGGTTTTTCGACGTTTGTTTTCATCACATCAACCAAGGCTGTGTCTCC	LKETIYIMLRFFDVCFHHINQGCVS	3	1	1	301	L	A	1	1	301	TTG	L	missense	GTACTACTTGACGCGTGTCACTCATCGTCC	0.0264297	-0.0651171
SC	CTL	F13	A	TTGAAGGAAACCATATACATCATGTTAAGGTTTTTCGACGTTTGTTTTCATCACATCAACCAAGGCTGTGTCTCC	LKETIYIMLRFFDVCFHHINQGCVS	3	1	1	301	L	A	1	1	301	TTG	L	missense	TGGCAATCCTGTAGACGCCTTCTGTACTAT	0.148212	-0.0148898
SC	CTL	F13	A	TTTAAGGAAACCATATACATCATGTTAAGGTTTTTCGACGTTTGTTTTCATCACATCAACCAAGGCTGTGTCTCC	FKETIYIMLRFFDVCFHHINQGCVS	3	1	1	301	F	A	1	1	301	TTT	F	missense	CCAGGAGATACCGTTCTAGACCTCTAGCGC	-0.24529	0.138466
SC	CTL	F13	A	TTTAAGGAAACCATATACATCATGTTAAGGTTTTTCGACGTTTGTTTTCATCACATCAACCAAGGCTGTGTCTCC	FKETIYIMLRFFDVCFHHINQGCVS	3	1	1	301	F	A	1	1	301	TTT	F	missense	CTACTACTTGACGCCGGTCACTCATCGTCG	-0.0850915	0.192288
SC	CTL	F13	A	TTTAAGGAAACCATATACATCATGTTAAGGTTTTTCGACGTTTGTTTTCATCACATCAACCAAGGCTGTGTCTCC	FKETIYIMLRFFDVCFHHINQGCVS	3	1	1	301	F	A	1	1	301	TTT	F	missense	GGACTACTTGACGCGAGTCACTCATCGTAA	-0.0352013	0.0183241
SC	CTL	F13	A	TTTAAGGAAACCATATACATCATGTTAAGGTTTTTCGACGTTTGTTTTCATCACATCAACCAAGGCTGTGTCTCC	FKETIYIMLRFFDVCFHHINQGCVS	3	1	1	301	F	A	1	1	301	TTT	F	missense	GGACTACTTGACGCTCGTCACTCATCGTAA	-0.0943815	-0.0609328
SC	CTL	F13	A	TTTAAGGAAACCATATACATCATGTTAAGGTTTTTCGACGTTTGTTTTCATCACATCAACCAAGGCTGTGTCTCC	FKETIYIMLRFFDVCFHHINQGCVS	3	1	1	301	F	A	1	1	301	TTT	F	missense	GGCGTTACTGTCTCTCTACGCCTAGTTCTT	0.00937606	-0.0148898
SC	CTL	F13	A	TTTAAGGAAACCATATACATCATGTTAAGGTTTTTCGACGTTTGTTTTCATCACATCAACCAAGGCTGTGTCTCC	FKETIYIMLRFFDVCFHHINQGCVS	3	1	1	301	F	A	1	1	301	TTT	F	missense	TAACTACTTGACGCTGGTCACTCATCGTAT	-0.00601411	0.0682965
SC	CTL	F13	A	TTTAAGGAAACCATATACATCATGTTAAGGTTTTTCGACGTTTGTTTTCATCACATCAACCAAGGCTGTGTCTCC	FKETIYIMLRFFDVCFHHINQGCVS	3	1	1	301	F	A	1	1	301	TTT	F	missense	TTACTACTTGACGCTGGTCACTCATCGTAC	-0.0627851	0.206327
SC	CTL	F13	A	TTTAAGGAAACCATATACATCATGTTAAGGTTTTTCGACGTTTGTTTTCATCACATCAACCAAGGCTGTGTCTCC	FKETIYIMLRFFDVCFHHINQGCVS	3	1	1	301	F	A	3	1	301	TTT	F	missense	CTAGGAGATACCGTTCTAGACCTCTAGCCA	0.279776	0.486494
SC	CTL	F13	A	TTTAAGGAAACCATATACATCATGTTAAGGTTTTTCGACGTTTGTTTTCATCACATCAACCAAGGCTGTGTCTCC	FKETIYIMLRFFDVCFHHINQGCVS	3	1	1	301	F	A	3	1	301	TTT	F	missense	TATACCTTGACACGCTCAACGGATGTCTCC	-0.919743	0.302624
SC	CTL	F13	A	GCCAATGAAACCATATACATCATGTTAAGGTTTTTCGACGTTTGTTTTCATCACATCAACCAAGGCTGTGTCTCC	ANETIYIMLRFFDVCFHHINQGCVS	1	1	1	302	N	K	1	1	302	AAT	N	missense	ACCAACGGACTCATTCACATTAGGCCGTAC	-0.29319	0.186614
SC	CTL	F13	A	GCCAATGAAACCATATACATCATGTTAAGGTTTTTCGACGTTTGTTTTCATCACATCAACCAAGGCTGTGTCTCC	ANETIYIMLRFFDVCFHHINQGCVS	1	1	1	302	N	K	1	1	302	AAT	N	missense	AGACAAGATTGCGCACACTTCAGGACTGGA	-0.455705	0.186614
SC	CTL	F13	A	GCCAATGAAACCATATACATCATGTTAAGGTTTTTCGACGTTTGTTTTCATCACATCAACCAAGGCTGTGTCTCC	ANETIYIMLRFFDVCFHHINQGCVS	1	1	1	302	N	K	1	1	302	AAT	N	missense	AGCAACGGACTCATTCACATTAGGCCGTCG	-0.369056	0.0851678
SC	CTL	F13	A	GCCAATGAAACCATATACATCATGTTAAGGTTTTTCGACGTTTGTTTTCATCACATCAACCAAGGCTGTGTCTCC	ANETIYIMLRFFDVCFHHINQGCVS	1	1	1	302	N	K	1	1	302	AAT	N	missense	CACAACGGACTCATATACATTAGGCCGTTG	-0.268384	0.186614
SC	CTL	F13	A	GCCAATGAAACCATATACATCATGTTAAGGTTTTTCGACGTTTGTTTTCATCACATCAACCAAGGCTGTGTCTCC	ANETIYIMLRFFDVCFHHINQGCVS	1	1	1	302	N	K	1	1	302	AAT	N	missense	CTCAACGGACTCATGGACATTAGGCCGTCC	-0.449781	0.0448054
SC	CTL	F13	A	GCCAATGAAACCATATACATCATGTTAAGGTTTTTCGACGTTTGTTTTCATCACATCAACCAAGGCTGTGTCTCC	ANETIYIMLRFFDVCFHHINQGCVS	1	1	1	302	N	K	1	1	302	AAT	N	missense	GACAACGGACTCATCAACATTAGGCCGTGG	-0.196894	0.00274395
SC	CTL	F13	A	GCCAATGAAACCATATACATCATGTTAAGGTTTTTCGACGTTTGTTTTCATCACATCAACCAAGGCTGTGTCTCC	ANETIYIMLRFFDVCFHHINQGCVS	1	1	1	302	N	K	1	1	302	AAT	N	missense	TAGCAATCCTGTAGTAGCCTTCTGTACTCG	-0.336054	0.0903179
SC	CTL	F13	A	GCCAATGAAACCATATACATCATGTTAAGGTTTTTCGACGTTTGTTTTCATCACATCAACCAAGGCTGTGTCTCC	ANETIYIMLRFFDVCFHHINQGCVS	1	1	1	302	N	K	3	1	302	AAT	N	missense	AACAACGGACTCATCGACATTAGGCCGTGA	0.306569	0.486494
SC	CTL	F13	A	GCCAATGAAACCATATACATCATGTTAAGGTTTTTCGACGTTTGTTTTCATCACATCAACCAAGGCTGTGTCTCC	ANETIYIMLRFFDVCFHHINQGCVS	1	1	1	302	N	K	3	1	302	AAT	N	missense	GTCAACGGACTCATTAACATTAGGCCGTTT	-0.648298	0.254475
SC	CTL	F13	A	GCCAATGAAACCATATACATCATGTTAAGGTTTTTCGACGTTTGTTTTCATCACATCAACCAAGGCTGTGTCTCC	ANETIYIMLRFFDVCFHHINQGCVS	1	1	1	302	N	K	3	1	302	AAT	N	missense	TAACCATTCACCAGGTAGATGATGGCGATT	-0.157468	0.254475
SC	CTL	F13	A	GCCACGGAAACCATATACATCATGTTAAGGTTTTTCGACGTTTGTTTTCATCACATCAACCAAGGCTGTGTCTCC	ATETIYIMLRFFDVCFHHINQGCVS	1	1	1	302	T	K	1	1	302	ACG	T	missense	CGTACGAGTCGGATTTAGAGGAGAGACACT	-0.288926	-0.113265
SC	CTL	F13	A	GCCACGGAAACCATATACATCATGTTAAGGTTTTTCGACGTTTGTTTTCATCACATCAACCAAGGCTGTGTCTCC	ATETIYIMLRFFDVCFHHINQGCVS	1	1	1	302	T	K	1	1	302	ACG	T	missense	CTCACTTCCGGTTATGTAGTCGGTCAACGG	-0.132662	0.145589
SC	CTL	F13	A	GCCACGGAAACCATATACATCATGTTAAGGTTTTTCGACGTTTGTTTTCATCACATCAACCAAGGCTGTGTCTCC	ATETIYIMLRFFDVCFHHINQGCVS	1	1	1	302	T	K	1	1	302	ACG	T	missense	GCCAACGGACTCATAGACATTAGGCCGTTA	-0.41628	0.101119
SC	CTL	F13	A	GCCACGGAAACCATATACATCATGTTAAGGTTTTTCGACGTTTGTTTTCATCACATCAACCAAGGCTGTGTCTCC	ATETIYIMLRFFDVCFHHINQGCVS	1	1	1	302	T	K	1	1	302	ACG	T	missense	TTCAACGGACTCATATACATTAGGCCGTCT	0.0871832	-0.0454043
SC	CTL	F13	A	GCCACGGAAACCATATACATCATGTTAAGGTTTTTCGACGTTTGTTTTCATCACATCAACCAAGGCTGTGTCTCC	ATETIYIMLRFFDVCFHHINQGCVS	1	1	1	302	T	K	3	1	302	ACG	T	missense	CTTGGAGCGAACATGGGCCTGCGTTATAGT	0.0830249	0.534642
SC	CTL	F13	A	GCCACTGAAACCATATACATCATGTTAAGGTTTTTCGACGTTTGTTTTCATCACATCAACCAAGGCTGTGTCTCC	ATETIYIMLRFFDVCFHHINQGCVS	2	1	1	302	T	K	1	1	302	ACT	T	missense	AAAGTAGGCTGTAGTAGTGGACCTTCTACA	-0.199833	0.0370196
SC	CTL	F13	A	GCCACTGAAACCATATACATCATGTTAAGGTTTTTCGACGTTTGTTTTCATCACATCAACCAAGGCTGTGTCTCC	ATETIYIMLRFFDVCFHHINQGCVS	2	1	1	302	T	K	1	1	302	ACT	T	missense	GTGCGATCTTATCGCTGTTCCATGTCCAGT	-0.217058	-0.100385
SC	CTL	F13	A	GCCACTGAAACCATATACATCATGTTAAGGTTTTTCGACGTTTGTTTTCATCACATCAACCAAGGCTGTGTCTCC	ATETIYIMLRFFDVCFHHINQGCVS	2	1	1	302	T	K	1	1	302	ACT	T	missense	TTCAACGGACTCATCAACATTAGGCCGTAA	-0.132662	0.138466
SC	CTL	F13	A	GCCAGGGAAACCATATACATCATGTTAAGGTTTTTCGACGTTTGTTTTCATCACATCAACCAAGGCTGTGTCTCC	ARETIYIMLRFFDVCFHHINQGCVS	1	1	1	302	R	K	1	1	302	AGG	R	missense	AGCAACGGACTCATTCACATTAGGCCGTTC	-1.15176	0.186614
SC	CTL	F13	A	GCCAGGGAAACCATATACATCATGTTAAGGTTTTTCGACGTTTGTTTTCATCACATCAACCAAGGCTGTGTCTCC	ARETIYIMLRFFDVCFHHINQGCVS	1	1	1	302	R	K	1	1	302	AGG	R	missense	CGGCCTCATTGACTTAGTGCGTATAACGCC	-0.180562	-0.19876
SC	CTL	F13	A	GCCAGGGAAACCATATACATCATGTTAAGGTTTTTCGACGTTTGTTTTCATCACATCAACCAAGGCTGTGTCTCC	ARETIYIMLRFFDVCFHHINQGCVS	1	1	1	302	R	K	1	1	302	AGG	R	missense	CTCAACGGACTCATTAACATTAGGCCGTGG	-0.139564	0.160815
SC	CTL	F13	A	GCCAGGGAAACCATATACATCATGTTAAGGTTTTTCGACGTTTGTTTTCATCACATCAACCAAGGCTGTGTCTCC	ARETIYIMLRFFDVCFHHINQGCVS	1	1	1	302	R	K	1	1	302	AGG	R	missense	GCCAACGGACTCATTTACATTAGGCCGTCG	-0.0588393	0.0851678
SC	CTL	F13	A	GCCAGGGAAACCATATACATCATGTTAAGGTTTTTCGACGTTTGTTTTCATCACATCAACCAAGGCTGTGTCTCC	ARETIYIMLRFFDVCFHHINQGCVS	1	1	1	302	R	K	1	1	302	AGG	R	missense	GTGTAGTCTGTGACGGTAGGATGCCACAGA	-0.0168346	-0.373064
SC	CTL	F13	A	GCCAGGGAAACCATATACATCATGTTAAGGTTTTTCGACGTTTGTTTTCATCACATCAACCAAGGCTGTGTCTCC	ARETIYIMLRFFDVCFHHINQGCVS	1	1	1	302	R	K	1	1	302	AGG	R	missense	GTTGGAGCGAACATCAGCCTGCGTTATAAG	-0.300288	-0.0987026
SC	CTL	F13	A	GCCAGGGAAACCATATACATCATGTTAAGGTTTTTCGACGTTTGTTTTCATCACATCAACCAAGGCTGTGTCTCC	ARETIYIMLRFFDVCFHHINQGCVS	1	1	1	302	R	K	1	1	302	AGG	R	missense	TTCAACGGACTCATTCACATTAGGCCGTCT	0.133799	0.106793
SC	CTL	F13	A	GCCAGGGAAACCATATACATCATGTTAAGGTTTTTCGACGTTTGTTTTCATCACATCAACCAAGGCTGTGTCTCC	ARETIYIMLRFFDVCFHHINQGCVS	1	1	1	302	R	K	3	1	302	AGG	R	missense	ATCAACGGACTCATCTACATTAGGCCGTTG	-0.109568	0.254475
SC	CTL	F13	A	GCCAGGGAAACCATATACATCATGTTAAGGTTTTTCGACGTTTGTTTTCATCACATCAACCAAGGCTGTGTCTCC	ARETIYIMLRFFDVCFHHINQGCVS	1	1	1	302	R	K	3	1	302	AGG	R	missense	CTCAACGGACTCATCTACATTAGGCCGTAC	-0.148994	0.302624
SC	CTL	F13	A	GCCAGTGAAACCATATACATCATGTTAAGGTTTTTCGACGTTTGTTTTCATCACATCAACCAAGGCTGTGTCTCC	ASETIYIMLRFFDVCFHHINQGCVS	2	1	1	302	S	K	1	1	302	AGT	S	missense	AAGTAGTCTGTGACCATAGGATGCCACAGC	-0.129489	0.0332584
SC	CTL	F13	A	GCCAGTGAAACCATATACATCATGTTAAGGTTTTTCGACGTTTGTTTTCATCACATCAACCAAGGCTGTGTCTCC	ASETIYIMLRFFDVCFHHINQGCVS	2	1	1	302	S	K	1	1	302	AGT	S	missense	AGCAACGGACTCATTGACATTAGGCCGTGG	-0.132662	0.186614
SC	CTL	F13	A	GCCAGTGAAACCATATACATCATGTTAAGGTTTTTCGACGTTTGTTTTCATCACATCAACCAAGGCTGTGTCTCC	ASETIYIMLRFFDVCFHHINQGCVS	2	1	1	302	S	K	1	1	302	AGT	S	missense	CAACAAGATTGCGCCTACTTCAGGACTGTT	-0.620553	-0.0651171
SC	CTL	F13	A	GCCAGTGAAACCATATACATCATGTTAAGGTTTTTCGACGTTTGTTTTCATCACATCAACCAAGGCTGTGTCTCC	ASETIYIMLRFFDVCFHHINQGCVS	2	1	1	302	S	K	1	1	302	AGT	S	missense	CCCAACGGACTCATAGACATTAGGCCGTGG	0.0477574	0.101119
SC	CTL	F13	A	GCCAGTGAAACCATATACATCATGTTAAGGTTTTTCGACGTTTGTTTTCATCACATCAACCAAGGCTGTGTCTCC	ASETIYIMLRFFDVCFHHINQGCVS	2	1	1	302	S	K	1	1	302	AGT	S	missense	CGTGGAGTCCAAGAAACGAACTAGGAACAA	-0.319983	0.101119
SC	CTL	F13	A	GCCAGTGAAACCATATACATCATGTTAAGGTTTTTCGACGTTTGTTTTCATCACATCAACCAAGGCTGTGTCTCC	ASETIYIMLRFFDVCFHHINQGCVS	2	1	1	302	S	K	1	1	302	AGT	S	missense	CTCAACGGACTCATGGACATTAGGCCGTAG	-0.129004	0.0572086
SC	CTL	F13	A	GCCAGTGAAACCATATACATCATGTTAAGGTTTTTCGACGTTTGTTTTCATCACATCAACCAAGGCTGTGTCTCC	ASETIYIMLRFFDVCFHHINQGCVS	2	1	1	302	S	K	1	1	302	AGT	S	missense	CTGTAGTCTGTGACGTTAGGATGCCACACT	-0.490973	0.101119
SC	CTL	F13	A	GCCAGTGAAACCATATACATCATGTTAAGGTTTTTCGACGTTTGTTTTCATCACATCAACCAAGGCTGTGTCTCC	ASETIYIMLRFFDVCFHHINQGCVS	2	1	1	302	S	K	1	1	302	AGT	S	missense	GGACAAGATTGCGCGTACTTCAGGACTGGA	-0.0339831	-0.0827509
SC	CTL	F13	A	GCCAGTGAAACCATATACATCATGTTAAGGTTTTTCGACGTTTGTTTTCATCACATCAACCAAGGCTGTGTCTCC	ASETIYIMLRFFDVCFHHINQGCVS	2	1	1	302	S	K	1	1	302	AGT	S	missense	GTAGGAGATACCGTAGTAGACCTCTAGCTC	-0.111289	-0.0588007
SC	CTL	F13	A	GCCAGTGAAACCATATACATCATGTTAAGGTTTTTCGACGTTTGTTTTCATCACATCAACCAAGGCTGTGTCTCC	ASETIYIMLRFFDVCFHHINQGCVS	2	1	1	302	S	K	1	1	302	AGT	S	missense	TACGGTCAGACTTACGAGAGAAGTAGGCAC	-0.341586	0.138466
SC	CTL	F13	A	GCCAGTGAAACCATATACATCATGTTAAGGTTTTTCGACGTTTGTTTTCATCACATCAACCAAGGCTGTGTCTCC	ASETIYIMLRFFDVCFHHINQGCVS	2	1	1	302	S	K	1	1	302	AGT	S	missense	TCCAACGGACTCATCCACATTAGGCCGTTT	-0.112771	0.160815
SC	CTL	F13	A	GCCAGTGAAACCATATACATCATGTTAAGGTTTTTCGACGTTTGTTTTCATCACATCAACCAAGGCTGTGTCTCC	ASETIYIMLRFFDVCFHHINQGCVS	2	1	1	302	S	K	1	1	302	AGT	S	missense	TGCAACGGACTCATTGACATTAGGCCGTGG	-0.71685	0.00274395
SC	CTL	F13	A	GCCATGGAAACCATATACATCATGTTAAGGTTTTTCGACGTTTGTTTTCATCACATCAACCAAGGCTGTGTCTCC	AMETIYIMLRFFDVCFHHINQGCVS	1	1	1	302	M	K	1	1	302	ATG	M	missense	AGCAACGGACTCATTGACATTAGGCCGTGT	-0.303652	0.101119
SC	CTL	F13	A	GCCATGGAAACCATATACATCATGTTAAGGTTTTTCGACGTTTGTTTTCATCACATCAACCAAGGCTGTGTCTCC	AMETIYIMLRFFDVCFHHINQGCVS	1	1	1	302	M	K	1	1	302	ATG	M	missense	ATACTACTTGACGCCGGTCACTCATCGTTA	-0.0385463	-0.0987026
SC	CTL	F13	A	GCCATGGAAACCATATACATCATGTTAAGGTTTTTCGACGTTTGTTTTCATCACATCAACCAAGGCTGTGTCTCC	AMETIYIMLRFFDVCFHHINQGCVS	1	1	1	302	M	K	1	1	302	ATG	M	missense	CACTGGAGCGTTATCCTGCTGTTGGTCAAG	-0.0611719	-0.0454043
SC	CTL	F13	A	GCCATGGAAACCATATACATCATGTTAAGGTTTTTCGACGTTTGTTTTCATCACATCAACCAAGGCTGTGTCTCC	AMETIYIMLRFFDVCFHHINQGCVS	1	1	1	302	M	K	1	1	302	ATG	M	missense	CCCGTACGATTGTCTAACCGCATGGTATTG	-0.19089	0.0123103
SC	CTL	F13	A	GCCATGGAAACCATATACATCATGTTAAGGTTTTTCGACGTTTGTTTTCATCACATCAACCAAGGCTGTGTCTCC	AMETIYIMLRFFDVCFHHINQGCVS	1	1	1	302	M	K	1	1	302	ATG	M	missense	CGCAACGGACTCATGAACATTAGGCCGTGC	0.0542573	-0.103699
SC	CTL	F13	A	GCCATGGAAACCATATACATCATGTTAAGGTTTTTCGACGTTTGTTTTCATCACATCAACCAAGGCTGTGTCTCC	AMETIYIMLRFFDVCFHHINQGCVS	1	1	1	302	M	K	1	1	302	ATG	M	missense	CGCAGCACACTAGTTACTTACAGCGGTAAA	-0.472875	0.0332584
SC	CTL	F13	A	GCCATGGAAACCATATACATCATGTTAAGGTTTTTCGACGTTTGTTTTCATCACATCAACCAAGGCTGTGTCTCC	AMETIYIMLRFFDVCFHHINQGCVS	1	1	1	302	M	K	1	1	302	ATG	M	missense	GACAACGGACTCATGAACATTAGGCCGTCA	-0.199479	0.0332584
SC	CTL	F13	A	GCCATGGAAACCATATACATCATGTTAAGGTTTTTCGACGTTTGTTTTCATCACATCAACCAAGGCTGTGTCTCC	AMETIYIMLRFFDVCFHHINQGCVS	1	1	1	302	M	K	1	1	302	ATG	M	missense	GCGCCTCATTGACTGCGTGCGTATAACGGA	-0.0529673	0.0277705
SC	CTL	F13	A	GCCATGGAAACCATATACATCATGTTAAGGTTTTTCGACGTTTGTTTTCATCACATCAACCAAGGCTGTGTCTCC	AMETIYIMLRFFDVCFHHINQGCVS	1	1	1	302	M	K	1	1	302	ATG	M	missense	GTGCCTCATTGACTGCGTGCGTATAACGCA	-0.0173289	0.0468099
SC	CTL	F13	A	GCCATGGAAACCATATACATCATGTTAAGGTTTTTCGACGTTTGTTTTCATCACATCAACCAAGGCTGTGTCTCC	AMETIYIMLRFFDVCFHHINQGCVS	1	1	1	302	M	K	1	1	302	ATG	M	missense	TCCAACGGACTCATGTACATTAGGCCGTTC	0.0192787	-0.00453398
SC	CTL	F13	A	GCCATGGAAACCATATACATCATGTTAAGGTTTTTCGACGTTTGTTTTCATCACATCAACCAAGGCTGTGTCTCC	AMETIYIMLRFFDVCFHHINQGCVS	1	1	1	302	M	K	3	1	302	ATG	M	missense	TGTACCTTGACACGCTCAACGGATGTCTTC	0.297874	0.302624
SC	CTL	F13	A	GCCATTGAAACCATATACATCATGTTAAGGTTTTTCGACGTTTGTTTTCATCACATCAACCAAGGCTGTGTCTCC	AIETIYIMLRFFDVCFHHINQGCVS	2	1	1	302	I	K	1	1	302	ATT	I	missense	AACAACGGACTCATGTACATTAGGCCGTCC	-0.0103733	0.0295799
SC	CTL	F13	A	GCCATTGAAACCATATACATCATGTTAAGGTTTTTCGACGTTTGTTTTCATCACATCAACCAAGGCTGTGTCTCC	AIETIYIMLRFFDVCFHHINQGCVS	2	1	1	302	I	K	1	1	302	ATT	I	missense	CACAACGGACTCATTAACATTAGGCCGTAA	-0.29969	0.206327
SC	CTL	F13	A	GCCATTGAAACCATATACATCATGTTAAGGTTTTTCGACGTTTGTTTTCATCACATCAACCAAGGCTGTGTCTCC	AIETIYIMLRFFDVCFHHINQGCVS	2	1	1	302	I	K	1	1	302	ATT	I	missense	CGCAACGGACTCATTTACATTAGGCCGTTA	-0.0769889	0.0332584
SC	CTL	F13	A	GCCATTGAAACCATATACATCATGTTAAGGTTTTTCGACGTTTGTTTTCATCACATCAACCAAGGCTGTGTCTCC	AIETIYIMLRFFDVCFHHINQGCVS	2	1	1	302	I	K	1	1	302	ATT	I	missense	CGTGGAGTCCAAGAGCCGAACTAGGAACAA	-0.264065	-0.0308415
SC	CTL	F13	A	GCCATTGAAACCATATACATCATGTTAAGGTTTTTCGACGTTTGTTTTCATCACATCAACCAAGGCTGTGTCTCC	AIETIYIMLRFFDVCFHHINQGCVS	2	1	1	302	I	K	1	1	302	ATT	I	missense	GCGCGCCTATAACAATCGTGATTGCTGAGT	-0.126737	0.0224568
SC	CTL	F13	A	GCCATTGAAACCATATACATCATGTTAAGGTTTTTCGACGTTTGTTTTCATCACATCAACCAAGGCTGTGTCTCC	AIETIYIMLRFFDVCFHHINQGCVS	2	1	1	302	I	K	1	1	302	ATT	I	missense	GGCAACGGACTCATCAACATTAGGCCGTCG	-0.229508	0.106793
SC	CTL	F13	A	GCCATTGAAACCATATACATCATGTTAAGGTTTTTCGACGTTTGTTTTCATCACATCAACCAAGGCTGTGTCTCC	AIETIYIMLRFFDVCFHHINQGCVS	2	1	1	302	I	K	1	1	302	ATT	I	missense	GTCAACGGACTCATCTACATTAGGCCGTGC	0.0012844	-0.0651171
SC	CTL	F13	A	GCCATTGAAACCATATACATCATGTTAAGGTTTTTCGACGTTTGTTTTCATCACATCAACCAAGGCTGTGTCTCC	AIETIYIMLRFFDVCFHHINQGCVS	2	1	1	302	I	K	1	1	302	ATT	I	missense	TCCAACGGACTCATGGACATTAGGCCGTAA	-0.319983	0.302624
SC	CTL	F13	A	GCCCAGGAAACCATATACATCATGTTAAGGTTTTTCGACGTTTGTTTTCATCACATCAACCAAGGCTGTGTCTCC	AQETIYIMLRFFDVCFHHINQGCVS	1	1	1	302	Q	K	1	1	302	CAG	Q	missense	CGCAACGGACTCATCTACATTAGGCCGTTT	-0.272568	-0.0382812
SC	CTL	F13	A	GCCCAGGAAACCATATACATCATGTTAAGGTTTTTCGACGTTTGTTTTCATCACATCAACCAAGGCTGTGTCTCC	AQETIYIMLRFFDVCFHHINQGCVS	1	1	1	302	Q	K	1	1	302	CAG	Q	missense	TAAGTAGGCTGTAGCGGTGGACCTTCTATT	-0.467879	0.0448054
SC	CTL	F13	A	GCCCAGGAAACCATATACATCATGTTAAGGTTTTTCGACGTTTGTTTTCATCACATCAACCAAGGCTGTGTCTCC	AQETIYIMLRFFDVCFHHINQGCVS	1	1	1	302	Q	K	1	1	302	CAG	Q	missense	TCGTAGTCTGTGACGATAGGATGCCACAAC	-0.103832	-0.0651171
SC	CTL	F13	A	GCCCAGGAAACCATATACATCATGTTAAGGTTTTTCGACGTTTGTTTTCATCACATCAACCAAGGCTGTGTCTCC	AQETIYIMLRFFDVCFHHINQGCVS	1	1	1	302	Q	K	3	1	302	CAG	Q	missense	ACCAACGGACTCATCTACATTAGGCCGTTT	-1.09073	0.217129
SC	CTL	F13	A	GCCCATGAAACCATATACATCATGTTAAGGTTTTTCGACGTTTGTTTTCATCACATCAACCAAGGCTGTGTCTCC	AHETIYIMLRFFDVCFHHINQGCVS	2	1	1	302	H	K	1	1	302	CAT	H	missense	ATCACTTCCGGTTATATAGTCGGTCAACAG	-0.603601	0.160815
SC	CTL	F13	A	GCCCATGAAACCATATACATCATGTTAAGGTTTTTCGACGTTTGTTTTCATCACATCAACCAAGGCTGTGTCTCC	AHETIYIMLRFFDVCFHHINQGCVS	2	1	1	302	H	K	1	1	302	CAT	H	missense	CCCAACGGACTCATCCACATTAGGCCGTGT	-0.227897	-0.0827509
SC	CTL	F13	A	GCCCATGAAACCATATACATCATGTTAAGGTTTTTCGACGTTTGTTTTCATCACATCAACCAAGGCTGTGTCTCC	AHETIYIMLRFFDVCFHHINQGCVS	2	1	1	302	H	K	1	1	302	CAT	H	missense	GACAACGGACTCATTGACATTAGGCCGTGA	-0.658599	0.0851678
SC	CTL	F13	A	GCCCATGAAACCATATACATCATGTTAAGGTTTTTCGACGTTTGTTTTCATCACATCAACCAAGGCTGTGTCTCC	AHETIYIMLRFFDVCFHHINQGCVS	2	1	1	302	H	K	1	1	302	CAT	H	missense	TACAACGGACTCATATACATTAGGCCGTCT	-0.460977	0.0224568
SC	CTL	F13	A	GCCCATGAAACCATATACATCATGTTAAGGTTTTTCGACGTTTGTTTTCATCACATCAACCAAGGCTGTGTCTCC	AHETIYIMLRFFDVCFHHINQGCVS	2	1	1	302	H	K	1	1	302	CAT	H	missense	TCACCATTCACCAGCCAGATGATGGCGAAC	-0.169705	0.101119
SC	CTL	F13	A	GCCCATGAAACCATATACATCATGTTAAGGTTTTTCGACGTTTGTTTTCATCACATCAACCAAGGCTGTGTCTCC	AHETIYIMLRFFDVCFHHINQGCVS	2	1	1	302	H	K	1	1	302	CAT	H	missense	TTGCTTAGCTAGAGCGTGATCGGTCCTAGT	-0.162658	-0.000327071
SC	CTL	F13	A	GCCCATGAAACCATATACATCATGTTAAGGTTTTTCGACGTTTGTTTTCATCACATCAACCAAGGCTGTGTCTCC	AHETIYIMLRFFDVCFHHINQGCVS	2	1	1	302	H	K	3	1	302	CAT	H	missense	AAGCAATCCTGTAGGGGCCTTCTGTACTTC	-0.919743	0.302624
SC	CTL	F13	A	GCCCCGGAAACCATATACATCATGTTAAGGTTTTTCGACGTTTGTTTTCATCACATCAACCAAGGCTGTGTCTCC	APETIYIMLRFFDVCFHHINQGCVS	2	1	1	302	P	K	1	1	302	CCG	P	missense	AGGTAGTCTGTGACTTTAGGATGCCACATT	-0.220484	0.0572086
SC	CTL	F13	A	GCCCCGGAAACCATATACATCATGTTAAGGTTTTTCGACGTTTGTTTTCATCACATCAACCAAGGCTGTGTCTCC	APETIYIMLRFFDVCFHHINQGCVS	2	1	1	302	P	K	1	1	302	CCG	P	missense	TGCAACGGACTCATATACATTAGGCCGTAG	-0.526241	-0.0522365
SC	CTL	F13	A	GCCCCGGAAACCATATACATCATGTTAAGGTTTTTCGACGTTTGTTTTCATCACATCAACCAAGGCTGTGTCTCC	APETIYIMLRFFDVCFHHINQGCVS	2	1	1	302	P	K	3	1	302	CCG	P	missense	CACGTTACTGTCTCGTTACGCCTAGTTCTA	-1.01604	0.254475
SC	CTL	F13	A	GCCCCTGAAACCATATACATCATGTTAAGGTTTTTCGACGTTTGTTTTCATCACATCAACCAAGGCTGTGTCTCC	APETIYIMLRFFDVCFHHINQGCVS	3	1	1	302	P	K	1	1	302	CCT	P	missense	TAGCGCCTATAACACTCGTGATTGCTGATT	0.288947	0.186614
SC	CTL	F13	A	GCCCCTGAAACCATATACATCATGTTAAGGTTTTTCGACGTTTGTTTTCATCACATCAACCAAGGCTGTGTCTCC	APETIYIMLRFFDVCFHHINQGCVS	3	1	1	302	P	K	1	1	302	CCT	P	missense	TCCACTTGCCATGAACCTAATGTGGCCTTT	-0.722992	0.101119
SC	CTL	F13	A	GCCCGGGAAACCATATACATCATGTTAAGGTTTTTCGACGTTTGTTTTCATCACATCAACCAAGGCTGTGTCTCC	ARETIYIMLRFFDVCFHHINQGCVS	2	1	1	302	R	K	1	1	302	CGG	R	missense	CCCAACGGACTCATGTACATTAGGCCGTAT	-0.0279336	-0.22456
SC	CTL	F13	A	GCCCGGGAAACCATATACATCATGTTAAGGTTTTTCGACGTTTGTTTTCATCACATCAACCAAGGCTGTGTCTCC	ARETIYIMLRFFDVCFHHINQGCVS	2	1	1	302	R	K	1	1	302	CGG	R	missense	CCCAACGGACTCATGTACATTAGGCCGTGT	-0.17844	-0.190175
SC	CTL	F13	A	GCCCGGGAAACCATATACATCATGTTAAGGTTTTTCGACGTTTGTTTTCATCACATCAACCAAGGCTGTGTCTCC	ARETIYIMLRFFDVCFHHINQGCVS	2	1	1	302	R	K	1	1	302	CGG	R	missense	GGCACTTGCCATGATTCTAATGTGGCCTTT	-0.552002	0.302624
SC	CTL	F13	A	GCCCGTGAAACCATATACATCATGTTAAGGTTTTTCGACGTTTGTTTTCATCACATCAACCAAGGCTGTGTCTCC	ARETIYIMLRFFDVCFHHINQGCVS	3	1	1	302	R	K	1	1	302	CGT	R	missense	ATCAACGGACTCATTTACATTAGGCCGTGC	-0.184261	-0.187213
SC	CTL	F13	A	GCCCGTGAAACCATATACATCATGTTAAGGTTTTTCGACGTTTGTTTTCATCACATCAACCAAGGCTGTGTCTCC	ARETIYIMLRFFDVCFHHINQGCVS	3	1	1	302	R	K	1	1	302	CGT	R	missense	GTCAACGGACTCATTTACATTAGGCCGTGG	-0.247979	0.0637728
SC	CTL	F13	A	GCCCGTGAAACCATATACATCATGTTAAGGTTTTTCGACGTTTGTTTTCATCACATCAACCAAGGCTGTGTCTCC	ARETIYIMLRFFDVCFHHINQGCVS	3	1	1	302	R	K	1	1	302	CGT	R	missense	GTGCGCCTATAACAAACGTGATTGCTGAAA	0.0603903	0.0572086
SC	CTL	F13	A	GCCCGTGAAACCATATACATCATGTTAAGGTTTTTCGACGTTTGTTTTCATCACATCAACCAAGGCTGTGTCTCC	ARETIYIMLRFFDVCFHHINQGCVS	3	1	1	302	R	K	1	1	302	CGT	R	missense	TGCAACGGACTCATTCACATTAGGCCGTAG	-0.0111188	-0.204248
SC	CTL	F13	A	GCCCGTGAAACCATATACATCATGTTAAGGTTTTTCGACGTTTGTTTTCATCACATCAACCAAGGCTGTGTCTCC	ARETIYIMLRFFDVCFHHINQGCVS	3	1	1	302	R	K	1	1	302	CGT	R	missense	TGCATATCCGAGTCCATATGCTCCTCTCCA	-0.0551676	0.12832
SC	CTL	F13	A	GCCCGTGAAACCATATACATCATGTTAAGGTTTTTCGACGTTTGTTTTCATCACATCAACCAAGGCTGTGTCTCC	ARETIYIMLRFFDVCFHHINQGCVS	3	1	1	302	R	K	1	1	302	CGT	R	missense	TTACTACTTGACGCGAGTCACTCATCGTAC	0.0464265	0.0448054
SC	CTL	F13	A	GCCCGTGAAACCATATACATCATGTTAAGGTTTTTCGACGTTTGTTTTCATCACATCAACCAAGGCTGTGTCTCC	ARETIYIMLRFFDVCFHHINQGCVS	3	1	1	302	R	K	1	1	302	CGT	R	missense	TTCGTTACTGTCTCTGTACGCCTAGTTCCG	0.0627033	0.000435418
SC	CTL	F13	A	GCCCGTGAAACCATATACATCATGTTAAGGTTTTTCGACGTTTGTTTTCATCACATCAACCAAGGCTGTGTCTCC	ARETIYIMLRFFDVCFHHINQGCVS	3	1	1	302	R	K	3	1	302	CGT	R	missense	GTCATATCCGAGTCTGTATGCTCCTCTCCC	0.114928	0.302624
SC	CTL	F13	A	GCCCTGGAAACCATATACATCATGTTAAGGTTTTTCGACGTTTGTTTTCATCACATCAACCAAGGCTGTGTCTCC	ALETIYIMLRFFDVCFHHINQGCVS	2	1	1	302	L	K	1	1	302	CTG	L	missense	ACCACTTGCCATGAGCCTAATGTGGCCTAA	-0.0753319	-0.0588007
SC	CTL	F13	A	GCCCTGGAAACCATATACATCATGTTAAGGTTTTTCGACGTTTGTTTTCATCACATCAACCAAGGCTGTGTCTCC	ALETIYIMLRFFDVCFHHINQGCVS	2	1	1	302	L	K	1	1	302	CTG	L	missense	AGCAACGGACTCATTCACATTAGGCCGTAC	-0.0976678	0.160815
SC	CTL	F13	A	GCCCTGGAAACCATATACATCATGTTAAGGTTTTTCGACGTTTGTTTTCATCACATCAACCAAGGCTGTGTCTCC	ALETIYIMLRFFDVCFHHINQGCVS	2	1	1	302	L	K	1	1	302	CTG	L	missense	CACAACGGACTCATGCACATTAGGCCGTGT	-0.301885	0.118753
SC	CTL	F13	A	GCCCTGGAAACCATATACATCATGTTAAGGTTTTTCGACGTTTGTTTTCATCACATCAACCAAGGCTGTGTCTCC	ALETIYIMLRFFDVCFHHINQGCVS	2	1	1	302	L	K	1	1	302	CTG	L	missense	CTAGGAGATACCGTGGTAGACCTCTAGCGC	-0.18797	0.0318694
SC	CTL	F13	A	GCCCTGGAAACCATATACATCATGTTAAGGTTTTTCGACGTTTGTTTTCATCACATCAACCAAGGCTGTGTCTCC	ALETIYIMLRFFDVCFHHINQGCVS	2	1	1	302	L	K	1	1	302	CTG	L	missense	CTCAACGGACTCATGAACATTAGGCCGTTG	-0.28808	-0.0148898
SC	CTL	F13	A	GCCCTGGAAACCATATACATCATGTTAAGGTTTTTCGACGTTTGTTTTCATCACATCAACCAAGGCTGTGTCTCC	ALETIYIMLRFFDVCFHHINQGCVS	2	1	1	302	L	K	1	1	302	CTG	L	missense	GCCAACGGACTCATGTACATTAGGCCGTGC	-0.132662	0.186614
SC	CTL	F13	A	GCCCTGGAAACCATATACATCATGTTAAGGTTTTTCGACGTTTGTTTTCATCACATCAACCAAGGCTGTGTCTCC	ALETIYIMLRFFDVCFHHINQGCVS	2	1	1	302	L	K	1	1	302	CTG	L	missense	TCAGTAGGCTGTAGTCGTGGACCTTCTAAC	-0.123232	-0.10855
SC	CTL	F13	A	GCCCTGGAAACCATATACATCATGTTAAGGTTTTTCGACGTTTGTTTTCATCACATCAACCAAGGCTGTGTCTCC	ALETIYIMLRFFDVCFHHINQGCVS	2	1	1	302	L	K	1	1	302	CTG	L	missense	TGCGTACGATTGTCGCACCGCATGGTATTC	-0.123474	-0.240511
SC	CTL	F13	A	GCCCTGGAAACCATATACATCATGTTAAGGTTTTTCGACGTTTGTTTTCATCACATCAACCAAGGCTGTGTCTCC	ALETIYIMLRFFDVCFHHINQGCVS	2	1	1	302	L	K	1	1	302	CTG	L	missense	TTCAACGGACTCATCTACATTAGGCCGTTG	-0.0529434	0.049657
SC	CTL	F13	A	GCCCTGGAAACCATATACATCATGTTAAGGTTTTTCGACGTTTGTTTTCATCACATCAACCAAGGCTGTGTCTCC	ALETIYIMLRFFDVCFHHINQGCVS	2	1	1	302	L	K	3	1	302	CTG	L	missense	CACATATCCGAGTCTATATGCTCCTCTCGT	-0.0132715	0.486494
SC	CTL	F13	A	GCCCTTGAAACCATATACATCATGTTAAGGTTTTTCGACGTTTGTTTTCATCACATCAACCAAGGCTGTGTCTCC	ALETIYIMLRFFDVCFHHINQGCVS	3	1	1	302	L	K	1	1	302	CTT	L	missense	AGCTGGAGCGTTATTGTGCTGTTGGTCACC	-0.132662	-0.103699
SC	CTL	F13	A	GCCCTTGAAACCATATACATCATGTTAAGGTTTTTCGACGTTTGTTTTCATCACATCAACCAAGGCTGTGTCTCC	ALETIYIMLRFFDVCFHHINQGCVS	3	1	1	302	L	K	1	1	302	CTT	L	missense	ATAGGAGATACCGTGTTAGACCTCTAGCAT	-0.200593	0.160815
SC	CTL	F13	A	GCCCTTGAAACCATATACATCATGTTAAGGTTTTTCGACGTTTGTTTTCATCACATCAACCAAGGCTGTGTCTCC	ALETIYIMLRFFDVCFHHINQGCVS	3	1	1	302	L	K	1	1	302	CTT	L	missense	ATTACGAGTCGGATAGAGAGGAGAGACATC	-0.265583	0.0801714
SC	CTL	F13	A	GCCCTTGAAACCATATACATCATGTTAAGGTTTTTCGACGTTTGTTTTCATCACATCAACCAAGGCTGTGTCTCC	ALETIYIMLRFFDVCFHHINQGCVS	3	1	1	302	L	K	1	1	302	CTT	L	missense	CCGCAATCCTGTAGTAGCCTTCTGTACTAC	-0.319983	0.0572086
SC	CTL	F13	A	GCCCTTGAAACCATATACATCATGTTAAGGTTTTTCGACGTTTGTTTTCATCACATCAACCAAGGCTGTGTCTCC	ALETIYIMLRFFDVCFHHINQGCVS	3	1	1	302	L	K	1	1	302	CTT	L	missense	GCCAACGGACTCATCTACATTAGGCCGTAG	-0.248962	-0.000327071
SC	CTL	F13	A	GCCCTTGAAACCATATACATCATGTTAAGGTTTTTCGACGTTTGTTTTCATCACATCAACCAAGGCTGTGTCTCC	ALETIYIMLRFFDVCFHHINQGCVS	3	1	1	302	L	K	1	1	302	CTT	L	missense	TACAACGGACTCATATACATTAGGCCGTTA	-0.0853046	-0.0418806
SC	CTL	F13	A	GCCCTTGAAACCATATACATCATGTTAAGGTTTTTCGACGTTTGTTTTCATCACATCAACCAAGGCTGTGTCTCC	ALETIYIMLRFFDVCFHHINQGCVS	3	1	1	302	L	K	1	1	302	CTT	L	missense	TACAACGGACTCATCCACATTAGGCCGTGC	-0.319983	-0.00630506
SC	CTL	F13	A	GCCCTTGAAACCATATACATCATGTTAAGGTTTTTCGACGTTTGTTTTCATCACATCAACCAAGGCTGTGTCTCC	ALETIYIMLRFFDVCFHHINQGCVS	3	1	1	302	L	K	1	1	302	CTT	L	missense	TTCGTACGATTGTCGTACCGCATGGTATAA	-0.0177646	0.0332584
SC	CTL	F13	A	GCCCTTGAAACCATATACATCATGTTAAGGTTTTTCGACGTTTGTTTTCATCACATCAACCAAGGCTGTGTCTCC	ALETIYIMLRFFDVCFHHINQGCVS	3	1	1	302	L	K	3	1	302	CTT	L	missense	GCGCCTCATTGACTTAGTGCGTATAACGCG	-0.258954	0.217129
SC	CTL	F13	A	GCCGAGGAAACCATATACATCATGTTAAGGTTTTTCGACGTTTGTTTTCATCACATCAACCAAGGCTGTGTCTCC	AEETIYIMLRFFDVCFHHINQGCVS	1	1	1	302	E	K	1	1	302	GAG	E	missense	CTCAACGGACTCATCAACATTAGGCCGTTA	-0.272083	0.0572086
SC	CTL	F13	A	GCCGAGGAAACCATATACATCATGTTAAGGTTTTTCGACGTTTGTTTTCATCACATCAACCAAGGCTGTGTCTCC	AEETIYIMLRFFDVCFHHINQGCVS	1	1	1	302	E	K	1	1	302	GAG	E	missense	CTCAACGGACTCATCTACATTAGGCCGTTT	-0.0743003	0.186614
SC	CTL	F13	A	GCCGAGGAAACCATATACATCATGTTAAGGTTTTTCGACGTTTGTTTTCATCACATCAACCAAGGCTGTGTCTCC	AEETIYIMLRFFDVCFHHINQGCVS	1	1	1	302	E	K	1	1	302	GAG	E	missense	GACGTTACTGTCTCTTTACGCCTAGTTCTT	-0.0743003	0.186614
SC	CTL	F13	A	GCCGAGGAAACCATATACATCATGTTAAGGTTTTTCGACGTTTGTTTTCATCACATCAACCAAGGCTGTGTCTCC	AEETIYIMLRFFDVCFHHINQGCVS	1	1	1	302	E	K	1	1	302	GAG	E	missense	TCTGGAGTCCAAGAATCGAACTAGGAACTT	-0.472875	0.0332584
SC	CTL	F13	A	GCCGAGGAAACCATATACATCATGTTAAGGTTTTTCGACGTTTGTTTTCATCACATCAACCAAGGCTGTGTCTCC	AEETIYIMLRFFDVCFHHINQGCVS	1	1	1	302	E	K	3	1	302	GAG	E	missense	GGCGTTACTGTCTCAGTACGCCTAGTTCTA	-0.919743	0.302624
SC	CTL	F13	A	GCCGATGAAACCATATACATCATGTTAAGGTTTTTCGACGTTTGTTTTCATCACATCAACCAAGGCTGTGTCTCC	ADETIYIMLRFFDVCFHHINQGCVS	2	1	1	302	D	K	1	1	302	GAT	D	missense	ATCGGTCAGACTTACGAGAGAAGTAGGCTT	-0.373655	-0.0651171
SC	CTL	F13	A	GCCGATGAAACCATATACATCATGTTAAGGTTTTTCGACGTTTGTTTTCATCACATCAACCAAGGCTGTGTCTCC	ADETIYIMLRFFDVCFHHINQGCVS	2	1	1	302	D	K	1	1	302	GAT	D	missense	CCCAGCACACTAGTACCTTACAGCGGTAGC	-0.507305	0.160815
SC	CTL	F13	A	GCCGATGAAACCATATACATCATGTTAAGGTTTTTCGACGTTTGTTTTCATCACATCAACCAAGGCTGTGTCTCC	ADETIYIMLRFFDVCFHHINQGCVS	2	1	1	302	D	K	1	1	302	GAT	D	missense	CTCAACGGACTCATCCACATTAGGCCGTGC	-0.815924	0.0851678
SC	CTL	F13	A	GCCGATGAAACCATATACATCATGTTAAGGTTTTTCGACGTTTGTTTTCATCACATCAACCAAGGCTGTGTCTCC	ADETIYIMLRFFDVCFHHINQGCVS	2	1	1	302	D	K	1	1	302	GAT	D	missense	TGCAACGGACTCATCGACATTAGGCCGTTT	-0.319983	0.160815
SC	CTL	F13	A	GCCGATGAAACCATATACATCATGTTAAGGTTTTTCGACGTTTGTTTTCATCACATCAACCAAGGCTGTGTCTCC	ADETIYIMLRFFDVCFHHINQGCVS	2	1	1	302	D	K	3	1	302	GAT	D	missense	AAAGGAGATACCGTGTTAGACCTCTAGCAG	-1.09073	0.217129
SC	CTL	F13	A	GCCGATGAAACCATATACATCATGTTAAGGTTTTTCGACGTTTGTTTTCATCACATCAACCAAGGCTGTGTCTCC	ADETIYIMLRFFDVCFHHINQGCVS	2	1	1	302	D	K	3	1	302	GAT	D	missense	GGCAACGGACTCATGCACATTAGGCCGTTC	-1.09073	0.217129
SC	CTL	F13	A	GCCGCGGAAACCATATACATCATGTTAAGGTTTTTCGACGTTTGTTTTCATCACATCAACCAAGGCTGTGTCTCC	AAETIYIMLRFFDVCFHHINQGCVS	2	1	1	302	A	K	1	1	302	GCG	A	missense	AACGTACGATTGTCCTACCGCATGGTATTA	-0.165556	-0.0770769
SC	CTL	F13	A	GCCGCGGAAACCATATACATCATGTTAAGGTTTTTCGACGTTTGTTTTCATCACATCAACCAAGGCTGTGTCTCC	AAETIYIMLRFFDVCFHHINQGCVS	2	1	1	302	A	K	1	1	302	GCG	A	missense	AGGCTTAGCTAGAGAGTGATCGGTCCTAGC	-0.280558	-0.0148898
SC	CTL	F13	A	GCCGCGGAAACCATATACATCATGTTAAGGTTTTTCGACGTTTGTTTTCATCACATCAACCAAGGCTGTGTCTCC	AAETIYIMLRFFDVCFHHINQGCVS	2	1	1	302	A	K	1	1	302	GCG	A	missense	CACGTTACTGTCTCTGTACGCCTAGTTCAT	-0.251432	0.0851678
SC	CTL	F13	A	GCCGCGGAAACCATATACATCATGTTAAGGTTTTTCGACGTTTGTTTTCATCACATCAACCAAGGCTGTGTCTCC	AAETIYIMLRFFDVCFHHINQGCVS	2	1	1	302	A	K	1	1	302	GCG	A	missense	GTCAACGGACTCATTAACATTAGGCCGTTA	-0.194561	-0.0308415
SC	CTL	F13	A	GCCGCGGAAACCATATACATCATGTTAAGGTTTTTCGACGTTTGTTTTCATCACATCAACCAAGGCTGTGTCTCC	AAETIYIMLRFFDVCFHHINQGCVS	2	1	1	302	A	K	1	1	302	GCG	A	missense	TCCGGTCAGACTTAGCAGAGAAGTAGGCAT	-0.41628	-0.0308415
SC	CTL	F13	A	GCCGCGGAAACCATATACATCATGTTAAGGTTTTTCGACGTTTGTTTTCATCACATCAACCAAGGCTGTGTCTCC	AAETIYIMLRFFDVCFHHINQGCVS	2	1	1	302	A	K	1	1	302	GCG	A	missense	TGAGTAGGCTGTAGGGGTGGACCTTCTAAG	-1.20336	0.160815
SC	CTL	F13	A	GCCGCGGAAACCATATACATCATGTTAAGGTTTTTCGACGTTTGTTTTCATCACATCAACCAAGGCTGTGTCTCC	AAETIYIMLRFFDVCFHHINQGCVS	2	1	1	302	A	K	1	1	302	GCG	A	missense	TTGCCTCATTGACTTAGTGCGTATAACGCA	-0.213387	-0.0935525
SC	CTL	F13	A	GCCGCTGAAACCATATACATCATGTTAAGGTTTTTCGACGTTTGTTTTCATCACATCAACCAAGGCTGTGTCTCC	AAETIYIMLRFFDVCFHHINQGCVS	3	1	1	302	A	K	1	1	302	GCT	A	missense	ACCAACGGACTCATGGACATTAGGCCGTTT	-0.746086	-0.0522365
SC	CTL	F13	A	GCCGCTGAAACCATATACATCATGTTAAGGTTTTTCGACGTTTGTTTTCATCACATCAACCAAGGCTGTGTCTCC	AAETIYIMLRFFDVCFHHINQGCVS	3	1	1	302	A	K	1	1	302	GCT	A	missense	GCCAACGGACTCATTAACATTAGGCCGTGT	-0.280558	-0.146851
SC	CTL	F13	A	GCCGCTGAAACCATATACATCATGTTAAGGTTTTTCGACGTTTGTTTTCATCACATCAACCAAGGCTGTGTCTCC	AAETIYIMLRFFDVCFHHINQGCVS	3	1	1	302	A	K	1	1	302	GCT	A	missense	GCCGTTACTGTCTCAGTACGCCTAGTTCCC	-0.341586	0.138466
SC	CTL	F13	A	GCCGCTGAAACCATATACATCATGTTAAGGTTTTTCGACGTTTGTTTTCATCACATCAACCAAGGCTGTGTCTCC	AAETIYIMLRFFDVCFHHINQGCVS	3	1	1	302	A	K	1	1	302	GCT	A	missense	GCTGGAGCGAACATCAGCCTGCGTTATATC	-0.125899	0.160815
SC	CTL	F13	A	GCCGCTGAAACCATATACATCATGTTAAGGTTTTTCGACGTTTGTTTTCATCACATCAACCAAGGCTGTGTCTCC	AAETIYIMLRFFDVCFHHINQGCVS	3	1	1	302	A	K	1	1	302	GCT	A	missense	GTCAGCACACTAGTATCTTACAGCGGTAAG	-0.381012	0.186614
SC	CTL	F13	A	GCCGGGGAAACCATATACATCATGTTAAGGTTTTTCGACGTTTGTTTTCATCACATCAACCAAGGCTGTGTCTCC	AGETIYIMLRFFDVCFHHINQGCVS	2	1	1	302	G	K	1	1	302	GGG	G	missense	AGAGTAGGCTGTAGTGGTGGACCTTCTAAC	-0.0978105	0.0472136
SC	CTL	F13	A	GCCGGGGAAACCATATACATCATGTTAAGGTTTTTCGACGTTTGTTTTCATCACATCAACCAAGGCTGTGTCTCC	AGETIYIMLRFFDVCFHHINQGCVS	2	1	1	302	G	K	1	1	302	GGG	G	missense	AGCAACGGACTCATTCACATTAGGCCGTGG	-0.19089	0.0123103
SC	CTL	F13	A	GCCGGGGAAACCATATACATCATGTTAAGGTTTTTCGACGTTTGTTTTCATCACATCAACCAAGGCTGTGTCTCC	AGETIYIMLRFFDVCFHHINQGCVS	2	1	1	302	G	K	1	1	302	GGG	G	missense	ATCAACGGACTCATTCACATTAGGCCGTAA	-0.671392	-0.0827509
SC	CTL	F13	A	GCCGGGGAAACCATATACATCATGTTAAGGTTTTTCGACGTTTGTTTTCATCACATCAACCAAGGCTGTGTCTCC	AGETIYIMLRFFDVCFHHINQGCVS	2	1	1	302	G	K	1	1	302	GGG	G	missense	ATGCGCCTATAACAGGCGTGATTGCTGACC	-0.226397	-0.0882388
SC	CTL	F13	A	GCCGGGGAAACCATATACATCATGTTAAGGTTTTTCGACGTTTGTTTTCATCACATCAACCAAGGCTGTGTCTCC	AGETIYIMLRFFDVCFHHINQGCVS	2	1	1	302	G	K	1	1	302	GGG	G	missense	GAAGGAGATACCGTGATAGACCTCTAGCAT	-0.251626	-0.209562
SC	CTL	F13	A	GCCGGTGAAACCATATACATCATGTTAAGGTTTTTCGACGTTTGTTTTCATCACATCAACCAAGGCTGTGTCTCC	AGETIYIMLRFFDVCFHHINQGCVS	3	1	1	302	G	K	1	1	302	GGT	G	missense	ATGCTTAGCTAGAGAATGATCGGTCCTAGG	-0.418565	-0.164864
SC	CTL	F13	A	GCCGGTGAAACCATATACATCATGTTAAGGTTTTTCGACGTTTGTTTTCATCACATCAACCAAGGCTGTGTCTCC	AGETIYIMLRFFDVCFHHINQGCVS	3	1	1	302	G	K	1	1	302	GGT	G	missense	TACAACGGACTCATCGACATTAGGCCGTGT	-0.405304	-0.0148898
SC	CTL	F13	A	GCCGGTGAAACCATATACATCATGTTAAGGTTTTTCGACGTTTGTTTTCATCACATCAACCAAGGCTGTGTCTCC	AGETIYIMLRFFDVCFHHINQGCVS	3	1	1	302	G	K	1	1	302	GGT	G	missense	TTCTGGAGCGTTATGATGCTGTTGGTCAAT	-0.148994	0.070605
SC	CTL	F13	A	GCCGGTGAAACCATATACATCATGTTAAGGTTTTTCGACGTTTGTTTTCATCACATCAACCAAGGCTGTGTCTCC	AGETIYIMLRFFDVCFHHINQGCVS	3	1	1	302	G	K	3	1	302	GGT	G	missense	AACTATTGCGGTACTCTATAGGTGCGTGGG	0.279776	0.486494
SC	CTL	F13	A	GCCGGTGAAACCATATACATCATGTTAAGGTTTTTCGACGTTTGTTTTCATCACATCAACCAAGGCTGTGTCTCC	AGETIYIMLRFFDVCFHHINQGCVS	3	1	1	302	G	K	3	1	302	GGT	G	missense	CCCAACGGACTCATCAACATTAGGCCGTAT	-0.319983	0.217129
SC	CTL	F13	A	GCCGGTGAAACCATATACATCATGTTAAGGTTTTTCGACGTTTGTTTTCATCACATCAACCAAGGCTGTGTCTCC	AGETIYIMLRFFDVCFHHINQGCVS	3	1	1	302	G	K	3	1	302	GGT	G	missense	GACAACGGACTCATCTACATTAGGCCGTTG	-0.381012	0.302624
SC	CTL	F13	A	GCCGGTGAAACCATATACATCATGTTAAGGTTTTTCGACGTTTGTTTTCATCACATCAACCAAGGCTGTGTCTCC	AGETIYIMLRFFDVCFHHINQGCVS	3	1	1	302	G	K	3	1	302	GGT	G	missense	GACAACGGACTCATTGACATTAGGCCGTAT	-0.132662	0.254475
SC	CTL	F13	A	GCCGTGGAAACCATATACATCATGTTAAGGTTTTTCGACGTTTGTTTTCATCACATCAACCAAGGCTGTGTCTCC	AVETIYIMLRFFDVCFHHINQGCVS	2	1	1	302	V	K	1	1	302	GTG	V	missense	CACAACGGACTCATGCACATTAGGCCGTGA	-0.245995	-0.27567
SC	CTL	F13	A	GCCGTGGAAACCATATACATCATGTTAAGGTTTTTCGACGTTTGTTTTCATCACATCAACCAAGGCTGTGTCTCC	AVETIYIMLRFFDVCFHHINQGCVS	2	1	1	302	V	K	1	1	302	GTG	V	missense	CCCAACGGACTCATGAACATTAGGCCGTCT	-0.0165266	0.0277705
SC	CTL	F13	A	GCCGTGGAAACCATATACATCATGTTAAGGTTTTTCGACGTTTGTTTTCATCACATCAACCAAGGCTGTGTCTCC	AVETIYIMLRFFDVCFHHINQGCVS	2	1	1	302	V	K	1	1	302	GTG	V	missense	CGCAACGGACTCATGTACATTAGGCCGTGT	-0.211364	-0.0827509
SC	CTL	F13	A	GCCGTGGAAACCATATACATCATGTTAAGGTTTTTCGACGTTTGTTTTCATCACATCAACCAAGGCTGTGTCTCC	AVETIYIMLRFFDVCFHHINQGCVS	2	1	1	302	V	K	1	1	302	GTG	V	missense	CGCACTTCCGGTTAGCTAGTCGGTCAACAT	-0.145578	0.0151471
SC	CTL	F13	A	GCCGTGGAAACCATATACATCATGTTAAGGTTTTTCGACGTTTGTTTTCATCACATCAACCAAGGCTGTGTCTCC	AVETIYIMLRFFDVCFHHINQGCVS	2	1	1	302	V	K	1	1	302	GTG	V	missense	TACAACGGACTCATAAACATTAGGCCGTGG	-0.432611	0.0448054
SC	CTL	F13	A	GCCGTGGAAACCATATACATCATGTTAAGGTTTTTCGACGTTTGTTTTCATCACATCAACCAAGGCTGTGTCTCC	AVETIYIMLRFFDVCFHHINQGCVS	2	1	1	302	V	K	1	1	302	GTG	V	missense	TACGGTCAGACTTATAAGAGAAGTAGGCGT	-0.371582	0.160815
SC	CTL	F13	A	GCCGTGGAAACCATATACATCATGTTAAGGTTTTTCGACGTTTGTTTTCATCACATCAACCAAGGCTGTGTCTCC	AVETIYIMLRFFDVCFHHINQGCVS	2	1	1	302	V	K	1	1	302	GTG	V	missense	TGCAACGGACTCATTCACATTAGGCCGTTT	-0.291679	0.0123103
SC	CTL	F13	A	GCCGTGGAAACCATATACATCATGTTAAGGTTTTTCGACGTTTGTTTTCATCACATCAACCAAGGCTGTGTCTCC	AVETIYIMLRFFDVCFHHINQGCVS	2	1	1	302	V	K	1	1	302	GTG	V	missense	TTCAACGGACTCATAAACATTAGGCCGTAA	0.0993566	0.138466
SC	CTL	F13	A	GCCGTGGAAACCATATACATCATGTTAAGGTTTTTCGACGTTTGTTTTCATCACATCAACCAAGGCTGTGTCTCC	AVETIYIMLRFFDVCFHHINQGCVS	2	1	1	302	V	K	3	1	302	GTG	V	missense	CTCAACGGACTCATCTACATTAGGCCGTAG	0.154354	0.254475
SC	CTL	F13	A	GCCGTTGAAACCATATACATCATGTTAAGGTTTTTCGACGTTTGTTTTCATCACATCAACCAAGGCTGTGTCTCC	AVETIYIMLRFFDVCFHHINQGCVS	3	1	1	302	V	K	1	1	302	GTT	V	missense	AACATATCCGAGTCGCTATGCTCCTCTCGC	-0.111289	-0.0588007
SC	CTL	F13	A	GCCGTTGAAACCATATACATCATGTTAAGGTTTTTCGACGTTTGTTTTCATCACATCAACCAAGGCTGTGTCTCC	AVETIYIMLRFFDVCFHHINQGCVS	3	1	1	302	V	K	1	1	302	GTT	V	missense	AACTATTGCGGTACTTTATAGGTGCGTGGT	-0.0188973	-0.0454043
SC	CTL	F13	A	GCCGTTGAAACCATATACATCATGTTAAGGTTTTTCGACGTTTGTTTTCATCACATCAACCAAGGCTGTGTCTCC	AVETIYIMLRFFDVCFHHINQGCVS	3	1	1	302	V	K	1	1	302	GTT	V	missense	AAGCCTCATTGACTATGTGCGTATAACGTT	0.0477574	0.0224568
SC	CTL	F13	A	GCCGTTGAAACCATATACATCATGTTAAGGTTTTTCGACGTTTGTTTTCATCACATCAACCAAGGCTGTGTCTCC	AVETIYIMLRFFDVCFHHINQGCVS	3	1	1	302	V	K	1	1	302	GTT	V	missense	ATACAAGATTGCGCTGACTTCAGGACTGAT	-0.32734	-0.0382812
SC	CTL	F13	A	GCCGTTGAAACCATATACATCATGTTAAGGTTTTTCGACGTTTGTTTTCATCACATCAACCAAGGCTGTGTCTCC	AVETIYIMLRFFDVCFHHINQGCVS	3	1	1	302	V	K	1	1	302	GTT	V	missense	GACAACGGACTCATTTACATTAGGCCGTTT	-0.060183	-0.0588007
SC	CTL	F13	A	GCCGTTGAAACCATATACATCATGTTAAGGTTTTTCGACGTTTGTTTTCATCACATCAACCAAGGCTGTGTCTCC	AVETIYIMLRFFDVCFHHINQGCVS	3	1	1	302	V	K	1	1	302	GTT	V	missense	GCCAACGGACTCATTCACATTAGGCCGTTA	0.0112478	-0.168246
SC	CTL	F13	A	GCCGTTGAAACCATATACATCATGTTAAGGTTTTTCGACGTTTGTTTTCATCACATCAACCAAGGCTGTGTCTCC	AVETIYIMLRFFDVCFHHINQGCVS	3	1	1	302	V	K	1	1	302	GTT	V	missense	TAGTAGTCTGTGACGGTAGGATGCCACAGT	-0.11326	-0.244803
SC	CTL	F13	A	GCCGTTGAAACCATATACATCATGTTAAGGTTTTTCGACGTTTGTTTTCATCACATCAACCAAGGCTGTGTCTCC	AVETIYIMLRFFDVCFHHINQGCVS	3	1	1	302	V	K	1	1	302	GTT	V	missense	TCACCATTCACCAGCAAGATGATGGCGATT	-1.24806	0.138466
SC	CTL	F13	A	GCCGTTGAAACCATATACATCATGTTAAGGTTTTTCGACGTTTGTTTTCATCACATCAACCAAGGCTGTGTCTCC	AVETIYIMLRFFDVCFHHINQGCVS	3	1	1	302	V	K	1	1	302	GTT	V	missense	TTCAACGGACTCATCTACATTAGGCCGTGC	-0.319983	0.186614
SC	CTL	F13	A	GCCGTTGAAACCATATACATCATGTTAAGGTTTTTCGACGTTTGTTTTCATCACATCAACCAAGGCTGTGTCTCC	AVETIYIMLRFFDVCFHHINQGCVS	3	1	1	302	V	K	1	1	302	GTT	V	missense	TTCACTTCCGGTTACTTAGTCGGTCAACGT	-0.204251	0.0295799
SC	CTL	F13	A	GCCGTTGAAACCATATACATCATGTTAAGGTTTTTCGACGTTTGTTTTCATCACATCAACCAAGGCTGTGTCTCC	AVETIYIMLRFFDVCFHHINQGCVS	3	1	1	302	V	K	3	1	302	GTT	V	missense	CACAACGGACTCATATACATTAGGCCGTAG	-0.268384	0.302624
SC	CTL	F13	A	GCCTAGGAAACCATATACATCATGTTAAGGTTTTTCGACGTTTGTTTTCATCACATCAACCAAGGCTGTGTCTCC	A*ETIYIMLRFFDVCFHHINQGCVS	1	1	1	302	*	K	1	1	302	TAG	*	nonsense	AAACTACTTGACGCAGGTCACTCATCGTGC	0.0477574	0.138466
SC	CTL	F13	A	GCCTAGGAAACCATATACATCATGTTAAGGTTTTTCGACGTTTGTTTTCATCACATCAACCAAGGCTGTGTCTCC	A*ETIYIMLRFFDVCFHHINQGCVS	1	1	1	302	*	K	1	1	302	TAG	*	nonsense	ATCAACGGACTCATGTACATTAGGCCGTGC	0.0969571	-0.0148898
SC	CTL	F13	A	GCCTAGGAAACCATATACATCATGTTAAGGTTTTTCGACGTTTGTTTTCATCACATCAACCAAGGCTGTGTCTCC	A*ETIYIMLRFFDVCFHHINQGCVS	1	1	1	302	*	K	1	1	302	TAG	*	nonsense	CACAACGGACTCATCGACATTAGGCCGTCA	-0.0833477	0.00274395
SC	CTL	F13	A	GCCTAGGAAACCATATACATCATGTTAAGGTTTTTCGACGTTTGTTTTCATCACATCAACCAAGGCTGTGTCTCC	A*ETIYIMLRFFDVCFHHINQGCVS	1	1	1	302	*	K	1	1	302	TAG	*	nonsense	CTCAACGGACTCATGCACATTAGGCCGTAA	0.0629751	-0.075142
SC	CTL	F13	A	GCCTAGGAAACCATATACATCATGTTAAGGTTTTTCGACGTTTGTTTTCATCACATCAACCAAGGCTGTGTCTCC	A*ETIYIMLRFFDVCFHHINQGCVS	1	1	1	302	*	K	1	1	302	TAG	*	nonsense	TACAACGGACTCATTAACATTAGGCCGTTT	-0.14703	-0.103699
SC	CTL	F13	A	GCCTAGGAAACCATATACATCATGTTAAGGTTTTTCGACGTTTGTTTTCATCACATCAACCAAGGCTGTGTCTCC	A*ETIYIMLRFFDVCFHHINQGCVS	1	1	1	302	*	K	1	1	302	TAG	*	nonsense	TACAACGGACTCATTTACATTAGGCCGTGT	0.0398544	0.0156246
SC	CTL	F13	A	GCCTAGGAAACCATATACATCATGTTAAGGTTTTTCGACGTTTGTTTTCATCACATCAACCAAGGCTGTGTCTCC	A*ETIYIMLRFFDVCFHHINQGCVS	1	1	1	302	*	K	1	1	302	TAG	*	nonsense	TATACCTTGACACGGCCAACGGATGTCTTA	0.0441774	-0.15789
SC	CTL	F13	A	GCCTAGGAAACCATATACATCATGTTAAGGTTTTTCGACGTTTGTTTTCATCACATCAACCAAGGCTGTGTCTCC	A*ETIYIMLRFFDVCFHHINQGCVS	1	1	1	302	*	K	1	1	302	TAG	*	nonsense	TGCAACGGACTCATAGACATTAGGCCGTGA	-0.045845	-0.0308415
SC	CTL	F13	A	GCCTAGGAAACCATATACATCATGTTAAGGTTTTTCGACGTTTGTTTTCATCACATCAACCAAGGCTGTGTCTCC	A*ETIYIMLRFFDVCFHHINQGCVS	1	1	1	302	*	K	1	1	302	TAG	*	nonsense	TTCGTACGATTGTCTTACCGCATGGTATGC	-0.0344583	0.0332584
SC	CTL	F13	A	GCCTATGAAACCATATACATCATGTTAAGGTTTTTCGACGTTTGTTTTCATCACATCAACCAAGGCTGTGTCTCC	AYETIYIMLRFFDVCFHHINQGCVS	2	1	1	302	Y	K	1	1	302	TAT	Y	missense	AGCAACGGACTCATATACATTAGGCCGTCT	-0.389487	-0.0935525
SC	CTL	F13	A	GCCTATGAAACCATATACATCATGTTAAGGTTTTTCGACGTTTGTTTTCATCACATCAACCAAGGCTGTGTCTCC	AYETIYIMLRFFDVCFHHINQGCVS	2	1	1	302	Y	K	1	1	302	TAT	Y	missense	ATACAAGATTGCGCTTACTTCAGGACTGGC	-0.455705	-0.0651171
SC	CTL	F13	A	GCCTATGAAACCATATACATCATGTTAAGGTTTTTCGACGTTTGTTTTCATCACATCAACCAAGGCTGTGTCTCC	AYETIYIMLRFFDVCFHHINQGCVS	2	1	1	302	Y	K	1	1	302	TAT	Y	missense	CACAACGGACTCATGTACATTAGGCCGTCA	-0.319983	0.28499
SC	CTL	F13	A	GCCTATGAAACCATATACATCATGTTAAGGTTTTTCGACGTTTGTTTTCATCACATCAACCAAGGCTGTGTCTCC	AYETIYIMLRFFDVCFHHINQGCVS	2	1	1	302	Y	K	1	1	302	TAT	Y	missense	GACAACGGACTCATTCACATTAGGCCGTTG	0.111103	0.138466
SC	CTL	F13	A	GCCTATGAAACCATATACATCATGTTAAGGTTTTTCGACGTTTGTTTTCATCACATCAACCAAGGCTGTGTCTCC	AYETIYIMLRFFDVCFHHINQGCVS	2	1	1	302	Y	K	1	1	302	TAT	Y	missense	TAGCAATCCTGTAGCAGCCTTCTGTACTCG	-0.858714	0.101119
SC	CTL	F13	A	GCCTATGAAACCATATACATCATGTTAAGGTTTTTCGACGTTTGTTTTCATCACATCAACCAAGGCTGTGTCTCC	AYETIYIMLRFFDVCFHHINQGCVS	2	1	1	302	Y	K	1	1	302	TAT	Y	missense	TCACTACTTGACGCAGGTCACTCATCGTGT	0.0134422	0.087723
SC	CTL	F13	A	GCCTATGAAACCATATACATCATGTTAAGGTTTTTCGACGTTTGTTTTCATCACATCAACCAAGGCTGTGTCTCC	AYETIYIMLRFFDVCFHHINQGCVS	2	1	1	302	Y	K	3	1	302	TAT	Y	missense	AGCAACGGACTCATTCACATTAGGCCGTAG	-0.439374	0.217129
SC	CTL	F13	A	GCCTCGGAAACCATATACATCATGTTAAGGTTTTTCGACGTTTGTTTTCATCACATCAACCAAGGCTGTGTCTCC	ASETIYIMLRFFDVCFHHINQGCVS	2	1	1	302	S	K	1	1	302	TCG	S	missense	TTGCCTCATTGACTGTGTGCGTATAACGAA	-0.203394	0.186614
SC	CTL	F13	A	GCCTCTGAAACCATATACATCATGTTAAGGTTTTTCGACGTTTGTTTTCATCACATCAACCAAGGCTGTGTCTCC	ASETIYIMLRFFDVCFHHINQGCVS	3	1	1	302	S	K	1	1	302	TCT	S	missense	CACACTTCCGGTTATTTAGTCGGTCAACGC	-0.347324	-0.17156
SC	CTL	F13	A	GCCTCTGAAACCATATACATCATGTTAAGGTTTTTCGACGTTTGTTTTCATCACATCAACCAAGGCTGTGTCTCC	ASETIYIMLRFFDVCFHHINQGCVS	3	1	1	302	S	K	1	1	302	TCT	S	missense	CTCGGTCAGACTTACAAGAGAAGTAGGCCA	-0.0217461	0.138466
SC	CTL	F13	A	GCCTCTGAAACCATATACATCATGTTAAGGTTTTTCGACGTTTGTTTTCATCACATCAACCAAGGCTGTGTCTCC	ASETIYIMLRFFDVCFHHINQGCVS	3	1	1	302	S	K	1	1	302	TCT	S	missense	GACGTACGATTGTCAAACCGCATGGTATAG	-0.543736	0.0529713
SC	CTL	F13	A	GCCTCTGAAACCATATACATCATGTTAAGGTTTTTCGACGTTTGTTTTCATCACATCAACCAAGGCTGTGTCTCC	ASETIYIMLRFFDVCFHHINQGCVS	3	1	1	302	S	K	1	1	302	TCT	S	missense	GTGTAGTCTGTGACGTTAGGATGCCACATT	-0.319983	0.186614
SC	CTL	F13	A	GCCTCTGAAACCATATACATCATGTTAAGGTTTTTCGACGTTTGTTTTCATCACATCAACCAAGGCTGTGTCTCC	ASETIYIMLRFFDVCFHHINQGCVS	3	1	1	302	S	K	1	1	302	TCT	S	missense	TTCAACGGACTCATGAACATTAGGCCGTCA	-0.41628	0.101119
SC	CTL	F13	A	GCCTCTGAAACCATATACATCATGTTAAGGTTTTTCGACGTTTGTTTTCATCACATCAACCAAGGCTGTGTCTCC	ASETIYIMLRFFDVCFHHINQGCVS	3	1	1	302	S	K	1	1	302	TCT	S	missense	TTCAACGGACTCATGGACATTAGGCCGTGT	-0.121314	-0.0770769
SC	CTL	F13	A	GCCTCTGAAACCATATACATCATGTTAAGGTTTTTCGACGTTTGTTTTCATCACATCAACCAAGGCTGTGTCTCC	ASETIYIMLRFFDVCFHHINQGCVS	3	1	1	302	S	K	3	1	302	TCT	S	missense	AACAGCACACTAGTTCCTTACAGCGGTACA	-0.919743	0.302624
SC	CTL	F13	A	GCCTCTGAAACCATATACATCATGTTAAGGTTTTTCGACGTTTGTTTTCATCACATCAACCAAGGCTGTGTCTCC	ASETIYIMLRFFDVCFHHINQGCVS	3	1	1	302	S	K	3	1	302	TCT	S	missense	CTCAACGGACTCATATACATTAGGCCGTGA	-0.919743	0.302624
SC	CTL	F13	A	GCCTGGGAAACCATATACATCATGTTAAGGTTTTTCGACGTTTGTTTTCATCACATCAACCAAGGCTGTGTCTCC	AWETIYIMLRFFDVCFHHINQGCVS	2	1	1	302	W	K	1	1	302	TGG	W	missense	AACACTTCCGGTTAGTTAGTCGGTCAACGG	-0.386411	-0.0522365
SC	CTL	F13	A	GCCTGGGAAACCATATACATCATGTTAAGGTTTTTCGACGTTTGTTTTCATCACATCAACCAAGGCTGTGTCTCC	AWETIYIMLRFFDVCFHHINQGCVS	2	1	1	302	W	K	1	1	302	TGG	W	missense	AGTGGAGCGAACATTAGCCTGCGTTATACT	-0.34479	0.160815
SC	CTL	F13	A	GCCTGGGAAACCATATACATCATGTTAAGGTTTTTCGACGTTTGTTTTCATCACATCAACCAAGGCTGTGTCTCC	AWETIYIMLRFFDVCFHHINQGCVS	2	1	1	302	W	K	1	1	302	TGG	W	missense	GCCTGGAGCGTTATGTTGCTGTTGGTCACT	-0.613031	0.186614
SC	CTL	F13	A	GCCTGGGAAACCATATACATCATGTTAAGGTTTTTCGACGTTTGTTTTCATCACATCAACCAAGGCTGTGTCTCC	AWETIYIMLRFFDVCFHHINQGCVS	2	1	1	302	W	K	1	1	302	TGG	W	missense	GGCAACGGACTCATACACATTAGGCCGTGA	0.177223	0.186614
SC	CTL	F13	A	GCCTGGGAAACCATATACATCATGTTAAGGTTTTTCGACGTTTGTTTTCATCACATCAACCAAGGCTGTGTCTCC	AWETIYIMLRFFDVCFHHINQGCVS	2	1	1	302	W	K	3	1	302	TGG	W	missense	CACACTTCCGGTTAGCTAGTCGGTCAACCA	-0.648298	0.254475
SC	CTL	F13	A	GCCTGGGAAACCATATACATCATGTTAAGGTTTTTCGACGTTTGTTTTCATCACATCAACCAAGGCTGTGTCTCC	AWETIYIMLRFFDVCFHHINQGCVS	2	1	1	302	W	K	3	1	302	TGG	W	missense	GTCAACGGACTCATGAACATTAGGCCGTGG	-1.09073	0.217129
SC	CTL	F13	A	GCCTGGGAAACCATATACATCATGTTAAGGTTTTTCGACGTTTGTTTTCATCACATCAACCAAGGCTGTGTCTCC	AWETIYIMLRFFDVCFHHINQGCVS	2	1	1	302	W	K	3	1	302	TGG	W	missense	TGGTAGTCTGTGACGATAGGATGCCACACC	-0.11709	0.302624
SC	CTL	F13	A	GCCTGTGAAACCATATACATCATGTTAAGGTTTTTCGACGTTTGTTTTCATCACATCAACCAAGGCTGTGTCTCC	ACETIYIMLRFFDVCFHHINQGCVS	3	1	1	302	C	K	1	1	302	TGT	C	missense	GTCAACGGACTCATACACATTAGGCCGTAC	-0.254993	-0.0230556
SC	CTL	F13	A	GCCTGTGAAACCATATACATCATGTTAAGGTTTTTCGACGTTTGTTTTCATCACATCAACCAAGGCTGTGTCTCC	ACETIYIMLRFFDVCFHHINQGCVS	3	1	1	302	C	K	1	1	302	TGT	C	missense	TTCAACGGACTCATTTACATTAGGCCGTGT	-0.132662	0.0224568
SC	CTL	F13	A	GCCTGTGAAACCATATACATCATGTTAAGGTTTTTCGACGTTTGTTTTCATCACATCAACCAAGGCTGTGTCTCC	ACETIYIMLRFFDVCFHHINQGCVS	3	1	1	302	C	K	3	1	302	TGT	C	missense	AACAACGGACTCATGGACATTAGGCCGTTG	-0.919743	0.302624
SC	CTL	F13	A	GCCTGTGAAACCATATACATCATGTTAAGGTTTTTCGACGTTTGTTTTCATCACATCAACCAAGGCTGTGTCTCC	ACETIYIMLRFFDVCFHHINQGCVS	3	1	1	302	C	K	3	1	302	TGT	C	missense	AGGCGATCTTATCGTGGTTCCATGTCCAAA	0.563394	0.486494
SC	CTL	F13	A	GCCTGTGAAACCATATACATCATGTTAAGGTTTTTCGACGTTTGTTTTCATCACATCAACCAAGGCTGTGTCTCC	ACETIYIMLRFFDVCFHHINQGCVS	3	1	1	302	C	K	3	1	302	TGT	C	missense	TACTGGAGCGTTATGTTGCTGTTGGTCACG	-0.184261	0.486494
SC	CTL	F13	A	GCCTGTGAAACCATATACATCATGTTAAGGTTTTTCGACGTTTGTTTTCATCACATCAACCAAGGCTGTGTCTCC	ACETIYIMLRFFDVCFHHINQGCVS	3	1	1	302	C	K	3	1	302	TGT	C	missense	TGCAACGGACTCATCAACATTAGGCCGTAA	0.450766	0.486494
SC	CTL	F13	A	GCCTTGGAAACCATATACATCATGTTAAGGTTTTTCGACGTTTGTTTTCATCACATCAACCAAGGCTGTGTCTCC	ALETIYIMLRFFDVCFHHINQGCVS	2	1	1	302	L	K	1	1	302	TTG	L	missense	AACAACGGACTCATGTACATTAGGCCGTGC	-0.119636	-0.229275
SC	CTL	F13	A	GCCTTGGAAACCATATACATCATGTTAAGGTTTTTCGACGTTTGTTTTCATCACATCAACCAAGGCTGTGTCTCC	ALETIYIMLRFFDVCFHHINQGCVS	2	1	1	302	L	K	1	1	302	TTG	L	missense	AACAACGGACTCATGTACATTAGGCCGTTC	-0.166604	0.0224568
SC	CTL	F13	A	GCCTTGGAAACCATATACATCATGTTAAGGTTTTTCGACGTTTGTTTTCATCACATCAACCAAGGCTGTGTCTCC	ALETIYIMLRFFDVCFHHINQGCVS	2	1	1	302	L	K	1	1	302	TTG	L	missense	AGCAACGGACTCATGCACATTAGGCCGTTT	-0.114335	-0.0308415
SC	CTL	F13	A	GCCTTGGAAACCATATACATCATGTTAAGGTTTTTCGACGTTTGTTTTCATCACATCAACCAAGGCTGTGTCTCC	ALETIYIMLRFFDVCFHHINQGCVS	2	1	1	302	L	K	1	1	302	TTG	L	missense	CACAACGGACTCATAAACATTAGGCCGTTC	-0.450819	0.0123103
SC	CTL	F13	A	GCCTTGGAAACCATATACATCATGTTAAGGTTTTTCGACGTTTGTTTTCATCACATCAACCAAGGCTGTGTCTCC	ALETIYIMLRFFDVCFHHINQGCVS	2	1	1	302	L	K	1	1	302	TTG	L	missense	CACAACGGACTCATGGACATTAGGCCGTGC	-0.144835	0.138466
SC	CTL	F13	A	GCCTTGGAAACCATATACATCATGTTAAGGTTTTTCGACGTTTGTTTTCATCACATCAACCAAGGCTGTGTCTCC	ALETIYIMLRFFDVCFHHINQGCVS	2	1	1	302	L	K	1	1	302	TTG	L	missense	CCAGGAGATACCGTGCTAGACCTCTAGCCG	-0.141698	0.0137227
SC	CTL	F13	A	GCCTTGGAAACCATATACATCATGTTAAGGTTTTTCGACGTTTGTTTTCATCACATCAACCAAGGCTGTGTCTCC	ALETIYIMLRFFDVCFHHINQGCVS	2	1	1	302	L	K	1	1	302	TTG	L	missense	CCAGTAGGCTGTAGTTGTGGACCTTCTAGC	-0.389487	0.138466
SC	CTL	F13	A	GCCTTGGAAACCATATACATCATGTTAAGGTTTTTCGACGTTTGTTTTCATCACATCAACCAAGGCTGTGTCTCC	ALETIYIMLRFFDVCFHHINQGCVS	2	1	1	302	L	K	1	1	302	TTG	L	missense	CGCAACGGACTCATGCACATTAGGCCGTTC	-0.164314	-0.122314
SC	CTL	F13	A	GCCTTGGAAACCATATACATCATGTTAAGGTTTTTCGACGTTTGTTTTCATCACATCAACCAAGGCTGTGTCTCC	ALETIYIMLRFFDVCFHHINQGCVS	2	1	1	302	L	K	1	1	302	TTG	L	missense	CTCAACGGACTCATAGACATTAGGCCGTTT	-0.170254	0.0748424
SC	CTL	F13	A	GCCTTGGAAACCATATACATCATGTTAAGGTTTTTCGACGTTTGTTTTCATCACATCAACCAAGGCTGTGTCTCC	ALETIYIMLRFFDVCFHHINQGCVS	2	1	1	302	L	K	1	1	302	TTG	L	missense	GCTACGAGTCGGATTAAGAGGAGAGACACT	-0.303102	-0.0770769
SC	CTL	F13	A	GCCTTGGAAACCATATACATCATGTTAAGGTTTTTCGACGTTTGTTTTCATCACATCAACCAAGGCTGTGTCTCC	ALETIYIMLRFFDVCFHHINQGCVS	2	1	1	302	L	K	1	1	302	TTG	L	missense	GTCAACGGACTCATTGACATTAGGCCGTTT	-0.0655836	-0.15789
SC	CTL	F13	A	GCCTTGGAAACCATATACATCATGTTAAGGTTTTTCGACGTTTGTTTTCATCACATCAACCAAGGCTGTGTCTCC	ALETIYIMLRFFDVCFHHINQGCVS	2	1	1	302	L	K	1	1	302	TTG	L	missense	GTGCGATCTTATCGAAGTTCCATGTCCATG	0.0122315	-0.0454043
SC	CTL	F13	A	GCCTTGGAAACCATATACATCATGTTAAGGTTTTTCGACGTTTGTTTTCATCACATCAACCAAGGCTGTGTCTCC	ALETIYIMLRFFDVCFHHINQGCVS	2	1	1	302	L	K	1	1	302	TTG	L	missense	TCACCATTCACCAGGAAGATGATGGCGACC	-0.0713842	0.0224568
SC	CTL	F13	A	GCCTTGGAAACCATATACATCATGTTAAGGTTTTTCGACGTTTGTTTTCATCACATCAACCAAGGCTGTGTCTCC	ALETIYIMLRFFDVCFHHINQGCVS	2	1	1	302	L	K	3	1	302	TTG	L	missense	ATTACGAGTCGGATGTAGAGGAGAGACAGT	-0.11709	0.302624
SC	CTL	F13	A	GCCTTGGAAACCATATACATCATGTTAAGGTTTTTCGACGTTTGTTTTCATCACATCAACCAAGGCTGTGTCTCC	ALETIYIMLRFFDVCFHHINQGCVS	2	1	1	302	L	K	3	1	302	TTG	L	missense	GCAGTAGGCTGTAGTTGTGGACCTTCTAAG	0.0477574	0.486494
SC	CTL	F13	A	GCCTTGGAAACCATATACATCATGTTAAGGTTTTTCGACGTTTGTTTTCATCACATCAACCAAGGCTGTGTCTCC	ALETIYIMLRFFDVCFHHINQGCVS	2	1	1	302	L	K	3	1	302	TTG	L	missense	GCCATATCCGAGTCGTTATGCTCCTCTCCA	-0.24529	0.254475
SC	CTL	F13	A	GCCTTGGAAACCATATACATCATGTTAAGGTTTTTCGACGTTTGTTTTCATCACATCAACCAAGGCTGTGTCTCC	ALETIYIMLRFFDVCFHHINQGCVS	2	1	1	302	L	K	3	1	302	TTG	L	missense	GTCAACGGACTCATCTACATTAGGCCGTGA	0.306569	0.217129
SC	CTL	F13	A	GCCTTTGAAACCATATACATCATGTTAAGGTTTTTCGACGTTTGTTTTCATCACATCAACCAAGGCTGTGTCTCC	AFETIYIMLRFFDVCFHHINQGCVS	3	1	1	302	F	K	1	1	302	TTT	F	missense	AACAACGGACTCATCAACATTAGGCCGTCG	-0.319983	-0.0770769
SC	CTL	F13	A	GCCTTTGAAACCATATACATCATGTTAAGGTTTTTCGACGTTTGTTTTCATCACATCAACCAAGGCTGTGTCTCC	AFETIYIMLRFFDVCFHHINQGCVS	3	1	1	302	F	K	1	1	302	TTT	F	missense	AGCGGTCAGACTTAGAAGAGAAGTAGGCGA	-0.428913	0.118753
SC	CTL	F13	A	GCCTTTGAAACCATATACATCATGTTAAGGTTTTTCGACGTTTGTTTTCATCACATCAACCAAGGCTGTGTCTCC	AFETIYIMLRFFDVCFHHINQGCVS	3	1	1	302	F	K	1	1	302	TTT	F	missense	CACAACGGACTCATTCACATTAGGCCGTTA	-0.223687	0.186614
SC	CTL	F13	A	GCCTTTGAAACCATATACATCATGTTAAGGTTTTTCGACGTTTGTTTTCATCACATCAACCAAGGCTGTGTCTCC	AFETIYIMLRFFDVCFHHINQGCVS	3	1	1	302	F	K	1	1	302	TTT	F	missense	CCGCCTCATTGACTCTGTGCGTATAACGGT	-0.552002	0.0851678
SC	CTL	F13	A	GCCTTTGAAACCATATACATCATGTTAAGGTTTTTCGACGTTTGTTTTCATCACATCAACCAAGGCTGTGTCTCC	AFETIYIMLRFFDVCFHHINQGCVS	3	1	1	302	F	K	1	1	302	TTT	F	missense	CTACTACTTGACGCTAGTCACTCATCGTAT	-0.560477	-0.130899
SC	CTL	F13	A	GCCTTTGAAACCATATACATCATGTTAAGGTTTTTCGACGTTTGTTTTCATCACATCAACCAAGGCTGTGTCTCC	AFETIYIMLRFFDVCFHHINQGCVS	3	1	1	302	F	K	1	1	302	TTT	F	missense	CTCAACGGACTCATATACATTAGGCCGTTT	-0.327798	-0.0282862
SC	CTL	F13	A	GCCTTTGAAACCATATACATCATGTTAAGGTTTTTCGACGTTTGTTTTCATCACATCAACCAAGGCTGTGTCTCC	AFETIYIMLRFFDVCFHHINQGCVS	3	1	1	302	F	K	1	1	302	TTT	F	missense	CTGCAATCCTGTAGAGGCCTTCTGTACTAC	-0.327679	-0.146851
SC	CTL	F13	A	GCCTTTGAAACCATATACATCATGTTAAGGTTTTTCGACGTTTGTTTTCATCACATCAACCAAGGCTGTGTCTCC	AFETIYIMLRFFDVCFHHINQGCVS	3	1	1	302	F	K	1	1	302	TTT	F	missense	GAGCAATCCTGTAGGTGCCTTCTGTACTGG	-0.24529	0.138466
SC	CTL	F13	A	GCCTTTGAAACCATATACATCATGTTAAGGTTTTTCGACGTTTGTTTTCATCACATCAACCAAGGCTGTGTCTCC	AFETIYIMLRFFDVCFHHINQGCVS	3	1	1	302	F	K	1	1	302	TTT	F	missense	TACAACGGACTCATCGACATTAGGCCGTCT	0.0750977	0.111475
SC	CTL	F13	A	GCCTTTGAAACCATATACATCATGTTAAGGTTTTTCGACGTTTGTTTTCATCACATCAACCAAGGCTGTGTCTCC	AFETIYIMLRFFDVCFHHINQGCVS	3	1	1	302	F	K	1	1	302	TTT	F	missense	TACAACGGACTCATGTACATTAGGCCGTAA	-0.166163	0.186614
SC	CTL	F13	A	GCCTTTGAAACCATATACATCATGTTAAGGTTTTTCGACGTTTGTTTTCATCACATCAACCAAGGCTGTGTCTCC	AFETIYIMLRFFDVCFHHINQGCVS	3	1	1	302	F	K	1	1	302	TTT	F	missense	TCGCTTAGCTAGAGTCTGATCGGTCCTACT	0.0171797	-0.0230556
SC	CTL	F13	A	GCCTTTGAAACCATATACATCATGTTAAGGTTTTTCGACGTTTGTTTTCATCACATCAACCAAGGCTGTGTCTCC	AFETIYIMLRFFDVCFHHINQGCVS	3	1	1	302	F	K	1	1	302	TTT	F	missense	TGGCCTCATTGACTGGGTGCGTATAACGTA	-0.239757	-0.0454043
SC	CTL	F13	A	GCCTTTGAAACCATATACATCATGTTAAGGTTTTTCGACGTTTGTTTTCATCACATCAACCAAGGCTGTGTCTCC	AFETIYIMLRFFDVCFHHINQGCVS	3	1	1	302	F	K	1	1	302	TTT	F	missense	TTGCAATCCTGTAGCCGCCTTCTGTACTAC	-0.530399	0.0332584
SC	CTL	F13	A	GCCTTTGAAACCATATACATCATGTTAAGGTTTTTCGACGTTTGTTTTCATCACATCAACCAAGGCTGTGTCTCC	AFETIYIMLRFFDVCFHHINQGCVS	3	1	1	302	F	K	3	1	302	TTT	F	missense	AGCACTTCCGGTTATTTAGTCGGTCAACTT	-0.394677	0.217129
SC	CTL	F13	A	GCCTTTGAAACCATATACATCATGTTAAGGTTTTTCGACGTTTGTTTTCATCACATCAACCAAGGCTGTGTCTCC	AFETIYIMLRFFDVCFHHINQGCVS	3	1	1	302	F	K	3	1	302	TTT	F	missense	GGCGTACGATTGTCATACCGCATGGTATTC	0.0658554	0.302624
SC	CTL	F13	A	GCCTTTGAAACCATATACATCATGTTAAGGTTTTTCGACGTTTGTTTTCATCACATCAACCAAGGCTGTGTCTCC	AFETIYIMLRFFDVCFHHINQGCVS	3	1	1	302	F	K	3	1	302	TTT	F	missense	TACAACGGACTCATGTACATTAGGCCGTCC	0.175957	0.217129
SC	CTL	F13	A	GCCAAGAAAACCATATACATCATGTTAAGGTTTTTCGACGTTTGTTTTCATCACATCAACCAAGGCTGTGTCTCC	AKKTIYIMLRFFDVCFHHINQGCVS	1	1	1	303	K	E	1	1	303	AAA	K	missense	ATCTATTGCGGTACTGTATAGGTGCGTGTT	-0.112771	0.160815
SC	CTL	F13	A	GCCAAGAAAACCATATACATCATGTTAAGGTTTTTCGACGTTTGTTTTCATCACATCAACCAAGGCTGTGTCTCC	AKKTIYIMLRFFDVCFHHINQGCVS	1	1	1	303	K	E	3	1	303	AAA	K	missense	ATGCCTCATTGACTAAGTGCGTATAACGCT	-0.355251	0.217129
SC	CTL	F13	A	GCCAAGAAGACCATATACATCATGTTAAGGTTTTTCGACGTTTGTTTTCATCACATCAACCAAGGCTGTGTCTCC	AKKTIYIMLRFFDVCFHHINQGCVS	2	1	1	303	K	E	1	1	303	AAG	K	missense	CAAGGAGATACCGTATTAGACCTCTAGCAT	-0.228958	0.206327
SC	CTL	F13	A	GCCAAGAAGACCATATACATCATGTTAAGGTTTTTCGACGTTTGTTTTCATCACATCAACCAAGGCTGTGTCTCC	AKKTIYIMLRFFDVCFHHINQGCVS	2	1	1	303	K	E	1	1	303	AAG	K	missense	TATGGAGCGAACATAGGCCTGCGTTATATG	-0.0999793	-0.242671
SC	CTL	F13	A	GCCAAGAAGACCATATACATCATGTTAAGGTTTTTCGACGTTTGTTTTCATCACATCAACCAAGGCTGTGTCTCC	AKKTIYIMLRFFDVCFHHINQGCVS	2	1	1	303	K	E	3	1	303	AAG	K	missense	AACGGTCAGACTTACCAGAGAAGTAGGCTT	-0.0132715	0.486494
SC	CTL	F13	A	GCCAAGAAGACCATATACATCATGTTAAGGTTTTTCGACGTTTGTTTTCATCACATCAACCAAGGCTGTGTCTCC	AKKTIYIMLRFFDVCFHHINQGCVS	2	1	1	303	K	E	3	1	303	AAG	K	missense	TATACGAGTCGGATTAAGAGGAGAGACAGG	0.325344	0.254475
SC	CTL	F13	A	GCCAAGAAGACCATATACATCATGTTAAGGTTTTTCGACGTTTGTTTTCATCACATCAACCAAGGCTGTGTCTCC	AKKTIYIMLRFFDVCFHHINQGCVS	2	1	1	303	K	E	3	1	303	AAG	K	missense	TCCGTACGATTGTCGGACCGCATGGTATAG	-0.552002	0.254475
SC	CTL	F13	A	GCCAAGAATACCATATACATCATGTTAAGGTTTTTCGACGTTTGTTTTCATCACATCAACCAAGGCTGTGTCTCC	AKNTIYIMLRFFDVCFHHINQGCVS	2	1	1	303	N	E	1	1	303	AAT	N	missense	ATAGGAGATACCGTCCTAGACCTCTAGCGG	-0.09985	0.0408672
SC	CTL	F13	A	GCCAAGAATACCATATACATCATGTTAAGGTTTTTCGACGTTTGTTTTCATCACATCAACCAAGGCTGTGTCTCC	AKNTIYIMLRFFDVCFHHINQGCVS	2	1	1	303	N	E	1	1	303	AAT	N	missense	CCAGGAGATACCGTGGTAGACCTCTAGCGT	-0.527196	0.0572086
SC	CTL	F13	A	GCCAAGAATACCATATACATCATGTTAAGGTTTTTCGACGTTTGTTTTCATCACATCAACCAAGGCTGTGTCTCC	AKNTIYIMLRFFDVCFHHINQGCVS	2	1	1	303	N	E	1	1	303	AAT	N	missense	CGCACTTCCGGTTACGTAGTCGGTCAACAT	-0.20201	-0.226934
SC	CTL	F13	A	GCCAAGAATACCATATACATCATGTTAAGGTTTTTCGACGTTTGTTTTCATCACATCAACCAAGGCTGTGTCTCC	AKNTIYIMLRFFDVCFHHINQGCVS	2	1	1	303	N	E	1	1	303	AAT	N	missense	CTAGGAGATACCGTTTTAGACCTCTAGCCA	-0.502321	-0.0522365
SC	CTL	F13	A	GCCAAGAATACCATATACATCATGTTAAGGTTTTTCGACGTTTGTTTTCATCACATCAACCAAGGCTGTGTCTCC	AKNTIYIMLRFFDVCFHHINQGCVS	2	1	1	303	N	E	1	1	303	AAT	N	missense	TGGCCTCATTGACTGAGTGCGTATAACGGG	0.0415006	0.118753
SC	CTL	F13	A	GCCAAGAATACCATATACATCATGTTAAGGTTTTTCGACGTTTGTTTTCATCACATCAACCAAGGCTGTGTCTCC	AKNTIYIMLRFFDVCFHHINQGCVS	2	1	1	303	N	E	1	1	303	AAT	N	missense	TGTACGAGTCGGATCTAGAGGAGAGACACT	-0.141117	0.0250926
SC	CTL	F13	A	GCCAAGAATACCATATACATCATGTTAAGGTTTTTCGACGTTTGTTTTCATCACATCAACCAAGGCTGTGTCTCC	AKNTIYIMLRFFDVCFHHINQGCVS	2	1	1	303	N	E	1	1	303	AAT	N	missense	TTTACCTTGACACGGCCAACGGATGTCTAT	-0.66463	0.160815
SC	CTL	F13	A	GCCAAGACGACCATATACATCATGTTAAGGTTTTTCGACGTTTGTTTTCATCACATCAACCAAGGCTGTGTCTCC	AKTTIYIMLRFFDVCFHHINQGCVS	3	1	1	303	T	E	1	1	303	ACG	T	missense	CCGCGCCTATAACACCCGTGATTGCTGAAA	-0.0646019	0.0726094
SC	CTL	F13	A	GCCAAGACGACCATATACATCATGTTAAGGTTTTTCGACGTTTGTTTTCATCACATCAACCAAGGCTGTGTCTCC	AKTTIYIMLRFFDVCFHHINQGCVS	3	1	1	303	T	E	1	1	303	ACG	T	missense	GAAGGAGATACCGTGATAGACCTCTAGCCC	-0.0648706	0.228676
SC	CTL	F13	A	GCCAAGACGACCATATACATCATGTTAAGGTTTTTCGACGTTTGTTTTCATCACATCAACCAAGGCTGTGTCTCC	AKTTIYIMLRFFDVCFHHINQGCVS	3	1	1	303	T	E	1	1	303	ACG	T	missense	GAAGTAGGCTGTAGTAGTGGACCTTCTAAT	0.0375912	0.221366
SC	CTL	F13	A	GCCAAGACTACCATATACATCATGTTAAGGTTTTTCGACGTTTGTTTTCATCACATCAACCAAGGCTGTGTCTCC	AKTTIYIMLRFFDVCFHHINQGCVS	3	1	1	303	T	E	1	1	303	ACT	T	missense	ACTACCTTGACACGCCCAACGGATGTCTAG	-0.31549	-0.117851
SC	CTL	F13	A	GCCAAGACTACCATATACATCATGTTAAGGTTTTTCGACGTTTGTTTTCATCACATCAACCAAGGCTGTGTCTCC	AKTTIYIMLRFFDVCFHHINQGCVS	3	1	1	303	T	E	1	1	303	ACT	T	missense	TCAGGAGATACCGTTCTAGACCTCTAGCCG	-0.121595	0.0801714
SC	CTL	F13	A	GCCAAGACTACCATATACATCATGTTAAGGTTTTTCGACGTTTGTTTTCATCACATCAACCAAGGCTGTGTCTCC	AKTTIYIMLRFFDVCFHHINQGCVS	3	1	1	303	T	E	1	1	303	ACT	T	missense	TGCTGGAGCGTTATCGTGCTGTTGGTCAGC	-0.264065	0.269038
SC	CTL	F13	A	GCCAAGACTACCATATACATCATGTTAAGGTTTTTCGACGTTTGTTTTCATCACATCAACCAAGGCTGTGTCTCC	AKTTIYIMLRFFDVCFHHINQGCVS	3	1	1	303	T	E	1	1	303	ACT	T	missense	TGGCAATCCTGTAGGAGCCTTCTGTACTCT	-0.227512	-0.240511
SC	CTL	F13	A	GCCAAGACTACCATATACATCATGTTAAGGTTTTTCGACGTTTGTTTTCATCACATCAACCAAGGCTGTGTCTCC	AKTTIYIMLRFFDVCFHHINQGCVS	3	1	1	303	T	E	3	1	303	ACT	T	missense	GTCATATCCGAGTCTATATGCTCCTCTCCT	-1.01604	0.254475
SC	CTL	F13	A	GCCAAGAGGACCATATACATCATGTTAAGGTTTTTCGACGTTTGTTTTCATCACATCAACCAAGGCTGTGTCTCC	AKRTIYIMLRFFDVCFHHINQGCVS	3	1	1	303	R	E	1	1	303	AGG	R	missense	GCAGTAGGCTGTAGCGGTGGACCTTCTAGC	-0.0217461	-0.130899
SC	CTL	F13	A	GCCAAGAGGACCATATACATCATGTTAAGGTTTTTCGACGTTTGTTTTCATCACATCAACCAAGGCTGTGTCTCC	AKRTIYIMLRFFDVCFHHINQGCVS	3	1	1	303	R	E	1	1	303	AGG	R	missense	GTGCCTCATTGACTGGGTGCGTATAACGAA	-0.0925727	0.0224568
SC	CTL	F13	A	GCCAAGAGGACCATATACATCATGTTAAGGTTTTTCGACGTTTGTTTTCATCACATCAACCAAGGCTGTGTCTCC	AKRTIYIMLRFFDVCFHHINQGCVS	3	1	1	303	R	E	1	1	303	AGG	R	missense	TAACAAGATTGCGCTGACTTCAGGACTGTT	-0.406287	0.0851678
SC	CTL	F13	A	GCCAAGAGGACCATATACATCATGTTAAGGTTTTTCGACGTTTGTTTTCATCACATCAACCAAGGCTGTGTCTCC	AKRTIYIMLRFFDVCFHHINQGCVS	3	1	1	303	R	E	1	1	303	AGG	R	missense	TCAGGAGATACCGTATTAGACCTCTAGCGC	-0.424975	0.0572086
SC	CTL	F13	A	GCCAAGAGGACCATATACATCATGTTAAGGTTTTTCGACGTTTGTTTTCATCACATCAACCAAGGCTGTGTCTCC	AKRTIYIMLRFFDVCFHHINQGCVS	3	1	1	303	R	E	1	1	303	AGG	R	missense	TTAGGAGATACCGTAGTAGACCTCTAGCTC	-0.123232	-0.10855
SC	CTL	F13	A	GCCAAGAGGACCATATACATCATGTTAAGGTTTTTCGACGTTTGTTTTCATCACATCAACCAAGGCTGTGTCTCC	AKRTIYIMLRFFDVCFHHINQGCVS	3	1	1	303	R	E	1	1	303	AGG	R	missense	TTAGGAGATACCGTCTTAGACCTCTAGCAT	-0.184261	-0.0308415
SC	CTL	F13	A	GCCAAGAGGACCATATACATCATGTTAAGGTTTTTCGACGTTTGTTTTCATCACATCAACCAAGGCTGTGTCTCC	AKRTIYIMLRFFDVCFHHINQGCVS	3	1	1	303	R	E	3	1	303	AGG	R	missense	CCCGTACGATTGTCAAACCGCATGGTATGA	-0.490973	0.217129
SC	CTL	F13	A	GCCAAGAGGACCATATACATCATGTTAAGGTTTTTCGACGTTTGTTTTCATCACATCAACCAAGGCTGTGTCTCC	AKRTIYIMLRFFDVCFHHINQGCVS	3	1	1	303	R	E	3	1	303	AGG	R	missense	GCGCTTAGCTAGAGATTGATCGGTCCTACG	-0.552002	0.254475
SC	CTL	F13	A	GCCAAGAGTACCATATACATCATGTTAAGGTTTTTCGACGTTTGTTTTCATCACATCAACCAAGGCTGTGTCTCC	AKSTIYIMLRFFDVCFHHINQGCVS	3	1	1	303	S	E	1	1	303	AGT	S	missense	CCAGGAGATACCGTGATAGACCTCTAGCTC	-0.100469	0.0332584
SC	CTL	F13	A	GCCAAGAGTACCATATACATCATGTTAAGGTTTTTCGACGTTTGTTTTCATCACATCAACCAAGGCTGTGTCTCC	AKSTIYIMLRFFDVCFHHINQGCVS	3	1	1	303	S	E	1	1	303	AGT	S	missense	CTGCTTAGCTAGAGGATGATCGGTCCTAAC	-0.100338	0.0956316
SC	CTL	F13	A	GCCAAGAGTACCATATACATCATGTTAAGGTTTTTCGACGTTTGTTTTCATCACATCAACCAAGGCTGTGTCTCC	AKSTIYIMLRFFDVCFHHINQGCVS	3	1	1	303	S	E	1	1	303	AGT	S	missense	GATACCTTGACACGGGCAACGGATGTCTAC	-0.0796993	0.101119
SC	CTL	F13	A	GCCAAGAGTACCATATACATCATGTTAAGGTTTTTCGACGTTTGTTTTCATCACATCAACCAAGGCTGTGTCTCC	AKSTIYIMLRFFDVCFHHINQGCVS	3	1	1	303	S	E	1	1	303	AGT	S	missense	GGTACGAGTCGGATACAGAGGAGAGACAAT	-0.204432	-0.190175
SC	CTL	F13	A	GCCAAGAGTACCATATACATCATGTTAAGGTTTTTCGACGTTTGTTTTCATCACATCAACCAAGGCTGTGTCTCC	AKSTIYIMLRFFDVCFHHINQGCVS	3	1	1	303	S	E	1	1	303	AGT	S	missense	GTAGGAGATACCGTGGTAGACCTCTAGCAG	-0.23667	-0.15429
SC	CTL	F13	A	GCCAAGAGTACCATATACATCATGTTAAGGTTTTTCGACGTTTGTTTTCATCACATCAACCAAGGCTGTGTCTCC	AKSTIYIMLRFFDVCFHHINQGCVS	3	1	1	303	S	E	3	1	303	AGT	S	missense	GCTACCTTGACACGGACAACGGATGTCTAA	0.218747	0.486494
SC	CTL	F13	A	GCCAAGATGACCATATACATCATGTTAAGGTTTTTCGACGTTTGTTTTCATCACATCAACCAAGGCTGTGTCTCC	AKMTIYIMLRFFDVCFHHINQGCVS	3	1	1	303	M	E	1	1	303	ATG	M	missense	CCAGGAGATACCGTGCTAGACCTCTAGCAT	-0.432611	0.160815
SC	CTL	F13	A	GCCAAGATGACCATATACATCATGTTAAGGTTTTTCGACGTTTGTTTTCATCACATCAACCAAGGCTGTGTCTCC	AKMTIYIMLRFFDVCFHHINQGCVS	3	1	1	303	M	E	1	1	303	ATG	M	missense	GGCTGGAGCGTTATAGTGCTGTTGGTCAGT	-0.277193	0.0851678
SC	CTL	F13	A	GCCAAGATGACCATATACATCATGTTAAGGTTTTTCGACGTTTGTTTTCATCACATCAACCAAGGCTGTGTCTCC	AKMTIYIMLRFFDVCFHHINQGCVS	3	1	1	303	M	E	1	1	303	ATG	M	missense	TAAGGAGATACCGTGCTAGACCTCTAGCGA	-0.101742	-0.204248
SC	CTL	F13	A	GCCAAGATGACCATATACATCATGTTAAGGTTTTTCGACGTTTGTTTTCATCACATCAACCAAGGCTGTGTCTCC	AKMTIYIMLRFFDVCFHHINQGCVS	3	1	1	303	M	E	1	1	303	ATG	M	missense	TTAGTAGGCTGTAGCGGTGGACCTTCTAAC	-0.394677	0.0814066
SC	CTL	F13	A	GCCAAGATGACCATATACATCATGTTAAGGTTTTTCGACGTTTGTTTTCATCACATCAACCAAGGCTGTGTCTCC	AKMTIYIMLRFFDVCFHHINQGCVS	3	1	1	303	M	E	1	1	303	ATG	M	missense	TTTACGAGTCGGATATAGAGGAGAGACATA	-0.195609	-0.130899
SC	CTL	F13	A	GCCAAGATTACCATATACATCATGTTAAGGTTTTTCGACGTTTGTTTTCATCACATCAACCAAGGCTGTGTCTCC	AKITIYIMLRFFDVCFHHINQGCVS	3	1	1	303	I	E	1	1	303	ATT	I	missense	AAACTACTTGACGCGGGTCACTCATCGTGC	0.0299798	-0.0770769
SC	CTL	F13	A	GCCAAGATTACCATATACATCATGTTAAGGTTTTTCGACGTTTGTTTTCATCACATCAACCAAGGCTGTGTCTCC	AKITIYIMLRFFDVCFHHINQGCVS	3	1	1	303	I	E	1	1	303	ATT	I	missense	ACCTGGAGCGTTATGATGCTGTTGGTCACG	-0.479625	-0.0770769
SC	CTL	F13	A	GCCAAGATTACCATATACATCATGTTAAGGTTTTTCGACGTTTGTTTTCATCACATCAACCAAGGCTGTGTCTCC	AKITIYIMLRFFDVCFHHINQGCVS	3	1	1	303	I	E	1	1	303	ATT	I	missense	ATAGGAGATACCGTTTTAGACCTCTAGCCA	-0.0120225	-0.295579
SC	CTL	F13	A	GCCAAGATTACCATATACATCATGTTAAGGTTTTTCGACGTTTGTTTTCATCACATCAACCAAGGCTGTGTCTCC	AKITIYIMLRFFDVCFHHINQGCVS	3	1	1	303	I	E	1	1	303	ATT	I	missense	CCAGGAGATACCGTCGTAGACCTCTAGCCG	-0.096031	0.160815
SC	CTL	F13	A	GCCAAGATTACCATATACATCATGTTAAGGTTTTTCGACGTTTGTTTTCATCACATCAACCAAGGCTGTGTCTCC	AKITIYIMLRFFDVCFHHINQGCVS	3	1	1	303	I	E	1	1	303	ATT	I	missense	CGACAAGATTGCGCCCACTTCAGGACTGAT	0.0045061	0.0851678
SC	CTL	F13	A	GCCAAGATTACCATATACATCATGTTAAGGTTTTTCGACGTTTGTTTTCATCACATCAACCAAGGCTGTGTCTCC	AKITIYIMLRFFDVCFHHINQGCVS	3	1	1	303	I	E	1	1	303	ATT	I	missense	CGAGGAGATACCGTGATAGACCTCTAGCGT	-0.106128	-0.0735779
SC	CTL	F13	A	GCCAAGATTACCATATACATCATGTTAAGGTTTTTCGACGTTTGTTTTCATCACATCAACCAAGGCTGTGTCTCC	AKITIYIMLRFFDVCFHHINQGCVS	3	1	1	303	I	E	1	1	303	ATT	I	missense	CTACCATTCACCAGGAAGATGATGGCGAAT	0.0450902	0.160815
SC	CTL	F13	A	GCCAAGATTACCATATACATCATGTTAAGGTTTTTCGACGTTTGTTTTCATCACATCAACCAAGGCTGTGTCTCC	AKITIYIMLRFFDVCFHHINQGCVS	3	1	1	303	I	E	1	1	303	ATT	I	missense	CTTACCTTGACACGAGCAACGGATGTCTTC	-0.161937	0.106793
SC	CTL	F13	A	GCCAAGATTACCATATACATCATGTTAAGGTTTTTCGACGTTTGTTTTCATCACATCAACCAAGGCTGTGTCTCC	AKITIYIMLRFFDVCFHHINQGCVS	3	1	1	303	I	E	1	1	303	ATT	I	missense	GAACAAGATTGCGCTTACTTCAGGACTGTT	0.0837848	-0.0308415
SC	CTL	F13	A	GCCAAGATTACCATATACATCATGTTAAGGTTTTTCGACGTTTGTTTTCATCACATCAACCAAGGCTGTGTCTCC	AKITIYIMLRFFDVCFHHINQGCVS	3	1	1	303	I	E	1	1	303	ATT	I	missense	TAACTACTTGACGCGTGTCACTCATCGTTG	-0.00272784	0.101119
SC	CTL	F13	A	GCCAAGATTACCATATACATCATGTTAAGGTTTTTCGACGTTTGTTTTCATCACATCAACCAAGGCTGTGTCTCC	AKITIYIMLRFFDVCFHHINQGCVS	3	1	1	303	I	E	1	1	303	ATT	I	missense	TTAGGAGATACCGTATTAGACCTCTAGCGG	-0.0639421	0.014291
SC	CTL	F13	A	GCCAAGATTACCATATACATCATGTTAAGGTTTTTCGACGTTTGTTTTCATCACATCAACCAAGGCTGTGTCTCC	AKITIYIMLRFFDVCFHHINQGCVS	3	1	1	303	I	E	3	1	303	ATT	I	missense	TTCACTTCCGGTTATATAGTCGGTCAACGG	0.369025	0.534642
SC	CTL	F13	A	GCCAAGCAGACCATATACATCATGTTAAGGTTTTTCGACGTTTGTTTTCATCACATCAACCAAGGCTGTGTCTCC	AKQTIYIMLRFFDVCFHHINQGCVS	2	1	1	303	Q	E	1	1	303	CAG	Q	missense	AACACTTGCCATGACGCTAATGTGGCCTCT	-0.0132715	-0.0230556
SC	CTL	F13	A	GCCAAGCAGACCATATACATCATGTTAAGGTTTTTCGACGTTTGTTTTCATCACATCAACCAAGGCTGTGTCTCC	AKQTIYIMLRFFDVCFHHINQGCVS	2	1	1	303	Q	E	1	1	303	CAG	Q	missense	CAAGGAGATACCGTGTTAGACCTCTAGCAA	0.0671115	-0.22456
SC	CTL	F13	A	GCCAAGCAGACCATATACATCATGTTAAGGTTTTTCGACGTTTGTTTTCATCACATCAACCAAGGCTGTGTCTCC	AKQTIYIMLRFFDVCFHHINQGCVS	2	1	1	303	Q	E	1	1	303	CAG	Q	missense	GCACCATTCACCAGTGAGATGATGGCGAAG	-0.507305	0.160815
SC	CTL	F13	A	GCCAAGCAGACCATATACATCATGTTAAGGTTTTTCGACGTTTGTTTTCATCACATCAACCAAGGCTGTGTCTCC	AKQTIYIMLRFFDVCFHHINQGCVS	2	1	1	303	Q	E	1	1	303	CAG	Q	missense	GGAGGAGATACCGTAATAGACCTCTAGCCT	-0.289987	-0.161414
SC	CTL	F13	A	GCCAAGCAGACCATATACATCATGTTAAGGTTTTTCGACGTTTGTTTTCATCACATCAACCAAGGCTGTGTCTCC	AKQTIYIMLRFFDVCFHHINQGCVS	2	1	1	303	Q	E	1	1	303	CAG	Q	missense	GGCACTTCCGGTTAGGTAGTCGGTCAACCC	-0.158876	0.0478211
SC	CTL	F13	A	GCCAAGCAGACCATATACATCATGTTAAGGTTTTTCGACGTTTGTTTTCATCACATCAACCAAGGCTGTGTCTCC	AKQTIYIMLRFFDVCFHHINQGCVS	2	1	1	303	Q	E	1	1	303	CAG	Q	missense	TGAGGAGATACCGTCTTAGACCTCTAGCAT	-0.123232	-0.0522365
SC	CTL	F13	A	GCCAAGCAGACCATATACATCATGTTAAGGTTTTTCGACGTTTGTTTTCATCACATCAACCAAGGCTGTGTCTCC	AKQTIYIMLRFFDVCFHHINQGCVS	2	1	1	303	Q	E	1	1	303	CAG	Q	missense	TTGCAATCCTGTAGCTGCCTTCTGTACTAC	0.0173062	-0.0864294
SC	CTL	F13	A	GCCAAGCATACCATATACATCATGTTAAGGTTTTTCGACGTTTGTTTTCATCACATCAACCAAGGCTGTGTCTCC	AKHTIYIMLRFFDVCFHHINQGCVS	2	1	1	303	H	E	1	1	303	CAT	H	missense	AGTACCTTGACACGTACAACGGATGTCTAG	-0.337153	0.101119
SC	CTL	F13	A	GCCAAGCATACCATATACATCATGTTAAGGTTTTTCGACGTTTGTTTTCATCACATCAACCAAGGCTGTGTCTCC	AKHTIYIMLRFFDVCFHHINQGCVS	2	1	1	303	H	E	1	1	303	CAT	H	missense	GGGCAATCCTGTAGTGGCCTTCTGTACTAC	-1.15176	0.186614
SC	CTL	F13	A	GCCAAGCATACCATATACATCATGTTAAGGTTTTTCGACGTTTGTTTTCATCACATCAACCAAGGCTGTGTCTCC	AKHTIYIMLRFFDVCFHHINQGCVS	2	1	1	303	H	E	1	1	303	CAT	H	missense	GTCAGCACACTAGTTGCTTACAGCGGTAGT	0.0286247	0.302624
SC	CTL	F13	A	GCCAAGCATACCATATACATCATGTTAAGGTTTTTCGACGTTTGTTTTCATCACATCAACCAAGGCTGTGTCTCC	AKHTIYIMLRFFDVCFHHINQGCVS	2	1	1	303	H	E	1	1	303	CAT	H	missense	TTAGGAGATACCGTGCTAGACCTCTAGCAA	-0.25326	-0.103699
SC	CTL	F13	A	GCCAAGCCGACCATATACATCATGTTAAGGTTTTTCGACGTTTGTTTTCATCACATCAACCAAGGCTGTGTCTCC	AKPTIYIMLRFFDVCFHHINQGCVS	3	1	1	303	P	E	1	1	303	CCG	P	missense	AAGCGATCTTATCGACGTTCCATGTCCAGC	-0.21431	-0.214712
SC	CTL	F13	A	GCCAAGCCGACCATATACATCATGTTAAGGTTTTTCGACGTTTGTTTTCATCACATCAACCAAGGCTGTGTCTCC	AKPTIYIMLRFFDVCFHHINQGCVS	3	1	1	303	P	E	1	1	303	CCG	P	missense	GACACTTCCGGTTAACTAGTCGGTCAACAC	-0.124786	0.302624
SC	CTL	F13	A	GCCAAGCCGACCATATACATCATGTTAAGGTTTTTCGACGTTTGTTTTCATCACATCAACCAAGGCTGTGTCTCC	AKPTIYIMLRFFDVCFHHINQGCVS	3	1	1	303	P	E	1	1	303	CCG	P	missense	TCAGGAGATACCGTCCTAGACCTCTAGCCT	-1.15176	0.186614
SC	CTL	F13	A	GCCAAGCCTACCATATACATCATGTTAAGGTTTTTCGACGTTTGTTTTCATCACATCAACCAAGGCTGTGTCTCC	AKPTIYIMLRFFDVCFHHINQGCVS	3	1	1	303	P	E	1	1	303	CCT	P	missense	CAAGGAGATACCGTTTTAGACCTCTAGCGA	-0.404106	0.118753
SC	CTL	F13	A	GCCAAGCCTACCATATACATCATGTTAAGGTTTTTCGACGTTTGTTTTCATCACATCAACCAAGGCTGTGTCTCC	AKPTIYIMLRFFDVCFHHINQGCVS	3	1	1	303	P	E	1	1	303	CCT	P	missense	TAAGGAGATACCGTACTAGACCTCTAGCGT	-0.184261	0.160815
SC	CTL	F13	A	GCCAAGCCTACCATATACATCATGTTAAGGTTTTTCGACGTTTGTTTTCATCACATCAACCAAGGCTGTGTCTCC	AKPTIYIMLRFFDVCFHHINQGCVS	3	1	1	303	P	E	3	1	303	CCT	P	missense	GTAGGAGATACCGTGTTAGACCTCTAGCGA	-0.552002	0.302624
SC	CTL	F13	A	GCCAAGCGGACCATATACATCATGTTAAGGTTTTTCGACGTTTGTTTTCATCACATCAACCAAGGCTGTGTCTCC	AKRTIYIMLRFFDVCFHHINQGCVS	3	1	1	303	R	E	1	1	303	CGG	R	missense	ACTGGAGTCCAAGATTCGAACTAGGAACCT	-0.256638	0.070605
SC	CTL	F13	A	GCCAAGCGGACCATATACATCATGTTAAGGTTTTTCGACGTTTGTTTTCATCACATCAACCAAGGCTGTGTCTCC	AKRTIYIMLRFFDVCFHHINQGCVS	3	1	1	303	R	E	1	1	303	CGG	R	missense	GCAGGAGATACCGTTATAGACCTCTAGCTA	-0.159455	0.0572086
SC	CTL	F13	A	GCCAAGCGGACCATATACATCATGTTAAGGTTTTTCGACGTTTGTTTTCATCACATCAACCAAGGCTGTGTCTCC	AKRTIYIMLRFFDVCFHHINQGCVS	3	1	1	303	R	E	1	1	303	CGG	R	missense	TGAGGAGATACCGTAGTAGACCTCTAGCTT	-0.0743003	0.186614
SC	CTL	F13	A	GCCAAGCGGACCATATACATCATGTTAAGGTTTTTCGACGTTTGTTTTCATCACATCAACCAAGGCTGTGTCTCC	AKRTIYIMLRFFDVCFHHINQGCVS	3	1	1	303	R	E	1	1	303	CGG	R	missense	TGGCGCCTATAACAACCGTGATTGCTGAAG	-0.0985921	0.138466
SC	CTL	F13	A	GCCAAGCGGACCATATACATCATGTTAAGGTTTTTCGACGTTTGTTTTCATCACATCAACCAAGGCTGTGTCTCC	AKRTIYIMLRFFDVCFHHINQGCVS	3	1	1	303	R	E	3	1	303	CGG	R	missense	ATAGGAGATACCGTAGTAGACCTCTAGCTT	0.714688	0.486494
SC	CTL	F13	A	GCCAAGCGGACCATATACATCATGTTAAGGTTTTTCGACGTTTGTTTTCATCACATCAACCAAGGCTGTGTCTCC	AKRTIYIMLRFFDVCFHHINQGCVS	3	1	1	303	R	E	3	1	303	CGG	R	missense	GGAGGAGATACCGTATTAGACCTCTAGCCC	-0.000143029	0.217129
SC	CTL	F13	A	GCCAAGCGGACCATATACATCATGTTAAGGTTTTTCGACGTTTGTTTTCATCACATCAACCAAGGCTGTGTCTCC	AKRTIYIMLRFFDVCFHHINQGCVS	3	1	1	303	R	E	3	1	303	CGG	R	missense	TTGTAGTCTGTGACGTTAGGATGCCACAAC	0.714688	0.486494
SC	CTL	F13	A	GCCAAGCGTACCATATACATCATGTTAAGGTTTTTCGACGTTTGTTTTCATCACATCAACCAAGGCTGTGTCTCC	AKRTIYIMLRFFDVCFHHINQGCVS	3	1	1	303	R	E	1	1	303	CGT	R	missense	AGCTATTGCGGTACGATATAGGTGCGTGGA	-0.132662	0.101119
SC	CTL	F13	A	GCCAAGCGTACCATATACATCATGTTAAGGTTTTTCGACGTTTGTTTTCATCACATCAACCAAGGCTGTGTCTCC	AKRTIYIMLRFFDVCFHHINQGCVS	3	1	1	303	R	E	1	1	303	CGT	R	missense	GCTACCTTGACACGCTCAACGGATGTCTAG	-0.472875	0.0332584
SC	CTL	F13	A	GCCAAGCGTACCATATACATCATGTTAAGGTTTTTCGACGTTTGTTTTCATCACATCAACCAAGGCTGTGTCTCC	AKRTIYIMLRFFDVCFHHINQGCVS	3	1	1	303	R	E	1	1	303	CGT	R	missense	GGACCATTCACCAGACAGATGATGGCGAAG	-0.427256	-0.0882388
SC	CTL	F13	A	GCCAAGCGTACCATATACATCATGTTAAGGTTTTTCGACGTTTGTTTTCATCACATCAACCAAGGCTGTGTCTCC	AKRTIYIMLRFFDVCFHHINQGCVS	3	1	1	303	R	E	1	1	303	CGT	R	missense	GGCGTACGATTGTCGAACCGCATGGTATGT	-0.30735	0.0572086
SC	CTL	F13	A	GCCAAGCGTACCATATACATCATGTTAAGGTTTTTCGACGTTTGTTTTCATCACATCAACCAAGGCTGTGTCTCC	AKRTIYIMLRFFDVCFHHINQGCVS	3	1	1	303	R	E	1	1	303	CGT	R	missense	TCTGGAGCGAACATTGGCCTGCGTTATAAA	0.0830249	0.118753
SC	CTL	F13	A	GCCAAGCGTACCATATACATCATGTTAAGGTTTTTCGACGTTTGTTTTCATCACATCAACCAAGGCTGTGTCTCC	AKRTIYIMLRFFDVCFHHINQGCVS	3	1	1	303	R	E	3	1	303	CGT	R	missense	CTAGGAGATACCGTATTAGACCTCTAGCCG	0.170847	0.302624
SC	CTL	F13	A	GCCAAGCTGACCATATACATCATGTTAAGGTTTTTCGACGTTTGTTTTCATCACATCAACCAAGGCTGTGTCTCC	AKLTIYIMLRFFDVCFHHINQGCVS	3	1	1	303	L	E	1	1	303	CTG	L	missense	AAACCATTCACCAGTGAGATGATGGCGACC	-0.477309	-0.0148898
SC	CTL	F13	A	GCCAAGCTGACCATATACATCATGTTAAGGTTTTTCGACGTTTGTTTTCATCACATCAACCAAGGCTGTGTCTCC	AKLTIYIMLRFFDVCFHHINQGCVS	3	1	1	303	L	E	1	1	303	CTG	L	missense	ATCTGGAGCGTTATCCTGCTGTTGGTCAAC	-0.309008	0.0332584
SC	CTL	F13	A	GCCAAGCTGACCATATACATCATGTTAAGGTTTTTCGACGTTTGTTTTCATCACATCAACCAAGGCTGTGTCTCC	AKLTIYIMLRFFDVCFHHINQGCVS	3	1	1	303	L	E	1	1	303	CTG	L	missense	TCAGGAGATACCGTGCTAGACCTCTAGCCA	-0.302814	-0.00630506
SC	CTL	F13	A	GCCAAGCTGACCATATACATCATGTTAAGGTTTTTCGACGTTTGTTTTCATCACATCAACCAAGGCTGTGTCTCC	AKLTIYIMLRFFDVCFHHINQGCVS	3	1	1	303	L	E	3	1	303	CTG	L	missense	CCAGGAGATACCGTACTAGACCTCTAGCAG	-0.919743	0.302624
SC	CTL	F13	A	GCCAAGCTGACCATATACATCATGTTAAGGTTTTTCGACGTTTGTTTTCATCACATCAACCAAGGCTGTGTCTCC	AKLTIYIMLRFFDVCFHHINQGCVS	3	1	1	303	L	E	3	1	303	CTG	L	missense	TTGCGCCTATAACATACGTGATTGCTGAGG	-0.552002	0.254475
SC	CTL	F13	A	GCCAAGCTTACCATATACATCATGTTAAGGTTTTTCGACGTTTGTTTTCATCACATCAACCAAGGCTGTGTCTCC	AKLTIYIMLRFFDVCFHHINQGCVS	3	1	1	303	L	E	1	1	303	CTT	L	missense	AATGGAGCGAACATCCGCCTGCGTTATATG	-0.462205	0.0572086
SC	CTL	F13	A	GCCAAGCTTACCATATACATCATGTTAAGGTTTTTCGACGTTTGTTTTCATCACATCAACCAAGGCTGTGTCTCC	AKLTIYIMLRFFDVCFHHINQGCVS	3	1	1	303	L	E	1	1	303	CTT	L	missense	AGGCGCCTATAACATACGTGATTGCTGATG	-1.20336	0.160815
SC	CTL	F13	A	GCCAAGCTTACCATATACATCATGTTAAGGTTTTTCGACGTTTGTTTTCATCACATCAACCAAGGCTGTGTCTCC	AKLTIYIMLRFFDVCFHHINQGCVS	3	1	1	303	L	E	1	1	303	CTT	L	missense	GAAGGAGATACCGTCTTAGACCTCTAGCAT	-0.184261	0.00274395
SC	CTL	F13	A	GCCAAGCTTACCATATACATCATGTTAAGGTTTTTCGACGTTTGTTTTCATCACATCAACCAAGGCTGTGTCTCC	AKLTIYIMLRFFDVCFHHINQGCVS	3	1	1	303	L	E	1	1	303	CTT	L	missense	TAAGTAGGCTGTAGTCGTGGACCTTCTAGG	-0.155136	-0.0987026
SC	CTL	F13	A	GCCAAGCTTACCATATACATCATGTTAAGGTTTTTCGACGTTTGTTTTCATCACATCAACCAAGGCTGTGTCTCC	AKLTIYIMLRFFDVCFHHINQGCVS	3	1	1	303	L	E	1	1	303	CTT	L	missense	TCAGGAGATACCGTTCTAGACCTCTAGCAT	-0.39236	0.00274395
SC	CTL	F13	A	GCCAAGCTTACCATATACATCATGTTAAGGTTTTTCGACGTTTGTTTTCATCACATCAACCAAGGCTGTGTCTCC	AKLTIYIMLRFFDVCFHHINQGCVS	3	1	1	303	L	E	3	1	303	CTT	L	missense	CGAGGAGATACCGTCTTAGACCTCTAGCGC	-0.919743	0.302624
SC	CTL	F13	A	GCCAAGGATACCATATACATCATGTTAAGGTTTTTCGACGTTTGTTTTCATCACATCAACCAAGGCTGTGTCTCC	AKDTIYIMLRFFDVCFHHINQGCVS	1	1	1	303	D	E	1	1	303	GAT	D	missense	ATAGGAGATACCGTGATAGACCTCTAGCCA	-0.472446	-0.135032
SC	CTL	F13	A	GCCAAGGATACCATATACATCATGTTAAGGTTTTTCGACGTTTGTTTTCATCACATCAACCAAGGCTGTGTCTCC	AKDTIYIMLRFFDVCFHHINQGCVS	1	1	1	303	D	E	1	1	303	GAT	D	missense	CAAGGAGATACCGTCCTAGACCTCTAGCCA	-0.165398	-0.0382812
SC	CTL	F13	A	GCCAAGGATACCATATACATCATGTTAAGGTTTTTCGACGTTTGTTTTCATCACATCAACCAAGGCTGTGTCTCC	AKDTIYIMLRFFDVCFHHINQGCVS	1	1	1	303	D	E	1	1	303	GAT	D	missense	CAAGGAGATACCGTGCTAGACCTCTAGCAC	-0.587269	0.101119
SC	CTL	F13	A	GCCAAGGATACCATATACATCATGTTAAGGTTTTTCGACGTTTGTTTTCATCACATCAACCAAGGCTGTGTCTCC	AKDTIYIMLRFFDVCFHHINQGCVS	1	1	1	303	D	E	1	1	303	GAT	D	missense	CGAGGAGATACCGTTGTAGACCTCTAGCAG	-0.359409	0.118753
SC	CTL	F13	A	GCCAAGGATACCATATACATCATGTTAAGGTTTTTCGACGTTTGTTTTCATCACATCAACCAAGGCTGTGTCTCC	AKDTIYIMLRFFDVCFHHINQGCVS	1	1	1	303	D	E	1	1	303	GAT	D	missense	CGCGTTACTGTCTCGATACGCCTAGTTCAT	-0.306319	0.070605
SC	CTL	F13	A	GCCAAGGATACCATATACATCATGTTAAGGTTTTTCGACGTTTGTTTTCATCACATCAACCAAGGCTGTGTCTCC	AKDTIYIMLRFFDVCFHHINQGCVS	1	1	1	303	D	E	1	1	303	GAT	D	missense	GAAGGAGATACCGTAGTAGACCTCTAGCGG	-0.0711865	0.00430086
SC	CTL	F13	A	GCCAAGGATACCATATACATCATGTTAAGGTTTTTCGACGTTTGTTTTCATCACATCAACCAAGGCTGTGTCTCC	AKDTIYIMLRFFDVCFHHINQGCVS	1	1	1	303	D	E	1	1	303	GAT	D	missense	GCCACTTCCGGTTATCTAGTCGGTCAACAG	-0.509212	-0.0308415
SC	CTL	F13	A	GCCAAGGATACCATATACATCATGTTAAGGTTTTTCGACGTTTGTTTTCATCACATCAACCAAGGCTGTGTCTCC	AKDTIYIMLRFFDVCFHHINQGCVS	1	1	1	303	D	E	1	1	303	GAT	D	missense	TGAGGAGATACCGTGTTAGACCTCTAGCAC	-0.764888	0.0123103
SC	CTL	F13	A	GCCAAGGATACCATATACATCATGTTAAGGTTTTTCGACGTTTGTTTTCATCACATCAACCAAGGCTGTGTCTCC	AKDTIYIMLRFFDVCFHHINQGCVS	1	1	1	303	D	E	1	1	303	GAT	D	missense	TGTGGAGCGAACATGAGCCTGCGTTATAGA	-0.268384	0.118753
SC	CTL	F13	A	GCCAAGGATACCATATACATCATGTTAAGGTTTTTCGACGTTTGTTTTCATCACATCAACCAAGGCTGTGTCTCC	AKDTIYIMLRFFDVCFHHINQGCVS	1	1	1	303	D	E	1	1	303	GAT	D	missense	TTCGGTCAGACTTACAAGAGAAGTAGGCGC	-0.319983	-0.0522365
SC	CTL	F13	A	GCCAAGGATACCATATACATCATGTTAAGGTTTTTCGACGTTTGTTTTCATCACATCAACCAAGGCTGTGTCTCC	AKDTIYIMLRFFDVCFHHINQGCVS	1	1	1	303	D	E	3	1	303	GAT	D	missense	GGGCGCCTATAACAGCCGTGATTGCTGATT	-0.041182	0.217129
SC	CTL	F13	A	GCCAAGGCGACCATATACATCATGTTAAGGTTTTTCGACGTTTGTTTTCATCACATCAACCAAGGCTGTGTCTCC	AKATIYIMLRFFDVCFHHINQGCVS	2	1	1	303	A	E	1	1	303	GCG	A	missense	CGACTACTTGACGCCAGTCACTCATCGTTT	-0.490973	0.0332584
SC	CTL	F13	A	GCCAAGGCGACCATATACATCATGTTAAGGTTTTTCGACGTTTGTTTTCATCACATCAACCAAGGCTGTGTCTCC	AKATIYIMLRFFDVCFHHINQGCVS	2	1	1	303	A	E	1	1	303	GCG	A	missense	GATGGAGCGAACATGAGCCTGCGTTATAAC	-0.0676717	0.070605
SC	CTL	F13	A	GCCAAGGCGACCATATACATCATGTTAAGGTTTTTCGACGTTTGTTTTCATCACATCAACCAAGGCTGTGTCTCC	AKATIYIMLRFFDVCFHHINQGCVS	2	1	1	303	A	E	1	1	303	GCG	A	missense	GCAGGAGATACCGTAGTAGACCTCTAGCGG	-0.0162318	0.00587238
SC	CTL	F13	A	GCCAAGGCGACCATATACATCATGTTAAGGTTTTTCGACGTTTGTTTTCATCACATCAACCAAGGCTGTGTCTCC	AKATIYIMLRFFDVCFHHINQGCVS	2	1	1	303	A	E	1	1	303	GCG	A	missense	TAAGGAGATACCGTTATAGACCTCTAGCCG	-0.0693166	0.0482564
SC	CTL	F13	A	GCCAAGGCGACCATATACATCATGTTAAGGTTTTTCGACGTTTGTTTTCATCACATCAACCAAGGCTGTGTCTCC	AKATIYIMLRFFDVCFHHINQGCVS	2	1	1	303	A	E	1	1	303	GCG	A	missense	TAAGGAGATACCGTTGTAGACCTCTAGCGC	0.0696252	0.0684729
SC	CTL	F13	A	GCCAAGGCTACCATATACATCATGTTAAGGTTTTTCGACGTTTGTTTTCATCACATCAACCAAGGCTGTGTCTCC	AKATIYIMLRFFDVCFHHINQGCVS	2	1	1	303	A	E	1	1	303	GCT	A	missense	AAGCAATCCTGTAGCGGCCTTCTGTACTCT	-0.00834884	-0.0651171
SC	CTL	F13	A	GCCAAGGCTACCATATACATCATGTTAAGGTTTTTCGACGTTTGTTTTCATCACATCAACCAAGGCTGTGTCTCC	AKATIYIMLRFFDVCFHHINQGCVS	2	1	1	303	A	E	1	1	303	GCT	A	missense	CAAGGAGATACCGTCTTAGACCTCTAGCCT	-0.184261	0.186614
SC	CTL	F13	A	GCCAAGGCTACCATATACATCATGTTAAGGTTTTTCGACGTTTGTTTTCATCACATCAACCAAGGCTGTGTCTCC	AKATIYIMLRFFDVCFHHINQGCVS	2	1	1	303	A	E	1	1	303	GCT	A	missense	GTGCAATCCTGTAGGGGCCTTCTGTACTTC	-0.00330948	-0.0677529
SC	CTL	F13	A	GCCAAGGGGACCATATACATCATGTTAAGGTTTTTCGACGTTTGTTTTCATCACATCAACCAAGGCTGTGTCTCC	AKGTIYIMLRFFDVCFHHINQGCVS	2	1	1	303	G	E	1	1	303	GGG	G	missense	AAAGGAGATACCGTATTAGACCTCTAGCTA	-0.229897	-0.219708
SC	CTL	F13	A	GCCAAGGGGACCATATACATCATGTTAAGGTTTTTCGACGTTTGTTTTCATCACATCAACCAAGGCTGTGTCTCC	AKGTIYIMLRFFDVCFHHINQGCVS	2	1	1	303	G	E	1	1	303	GGG	G	missense	ATAGGAGATACCGTATTAGACCTCTAGCCG	-0.534832	-0.00630506
SC	CTL	F13	A	GCCAAGGGGACCATATACATCATGTTAAGGTTTTTCGACGTTTGTTTTCATCACATCAACCAAGGCTGTGTCTCC	AKGTIYIMLRFFDVCFHHINQGCVS	2	1	1	303	G	E	1	1	303	GGG	G	missense	GTAGGAGATACCGTCTTAGACCTCTAGCTA	-0.148994	0.070605
SC	CTL	F13	A	GCCAAGGGGACCATATACATCATGTTAAGGTTTTTCGACGTTTGTTTTCATCACATCAACCAAGGCTGTGTCTCC	AKGTIYIMLRFFDVCFHHINQGCVS	2	1	1	303	G	E	1	1	303	GGG	G	missense	GTCGTACGATTGTCGAACCGCATGGTATAG	-0.301382	-0.22456
SC	CTL	F13	A	GCCAAGGGGACCATATACATCATGTTAAGGTTTTTCGACGTTTGTTTTCATCACATCAACCAAGGCTGTGTCTCC	AKGTIYIMLRFFDVCFHHINQGCVS	2	1	1	303	G	E	1	1	303	GGG	G	missense	TAAGGAGATACCGTACTAGACCTCTAGCCG	-0.235433	-0.0289287
SC	CTL	F13	A	GCCAAGGGGACCATATACATCATGTTAAGGTTTTTCGACGTTTGTTTTCATCACATCAACCAAGGCTGTGTCTCC	AKGTIYIMLRFFDVCFHHINQGCVS	2	1	1	303	G	E	1	1	303	GGG	G	missense	TAAGGAGATACCGTTCTAGACCTCTAGCGG	-0.41628	0.101119
SC	CTL	F13	A	GCCAAGGGGACCATATACATCATGTTAAGGTTTTTCGACGTTTGTTTTCATCACATCAACCAAGGCTGTGTCTCC	AKGTIYIMLRFFDVCFHHINQGCVS	2	1	1	303	G	E	1	1	303	GGG	G	missense	TATACCTTGACACGGTCAACGGATGTCTCC	-0.161559	-0.00630506
SC	CTL	F13	A	GCCAAGGGGACCATATACATCATGTTAAGGTTTTTCGACGTTTGTTTTCATCACATCAACCAAGGCTGTGTCTCC	AKGTIYIMLRFFDVCFHHINQGCVS	2	1	1	303	G	E	1	1	303	GGG	G	missense	TGAGGAGATACCGTTTTAGACCTCTAGCAT	-0.370469	-0.0522365
SC	CTL	F13	A	GCCAAGGGGACCATATACATCATGTTAAGGTTTTTCGACGTTTGTTTTCATCACATCAACCAAGGCTGTGTCTCC	AKGTIYIMLRFFDVCFHHINQGCVS	2	1	1	303	G	E	1	1	303	GGG	G	missense	TGTGGAGCGAACATCCGCCTGCGTTATAGA	-0.295775	-0.0148898
SC	CTL	F13	A	GCCAAGGGGACCATATACATCATGTTAAGGTTTTTCGACGTTTGTTTTCATCACATCAACCAAGGCTGTGTCTCC	AKGTIYIMLRFFDVCFHHINQGCVS	2	1	1	303	G	E	1	1	303	GGG	G	missense	TTCGGTCAGACTTAGTAGAGAAGTAGGCTA	-0.522876	0.0851678
SC	CTL	F13	A	GCCAAGGGGACCATATACATCATGTTAAGGTTTTTCGACGTTTGTTTTCATCACATCAACCAAGGCTGTGTCTCC	AKGTIYIMLRFFDVCFHHINQGCVS	2	1	1	303	G	E	3	1	303	GGG	G	missense	TTGCGCCTATAACATTCGTGATTGCTGACT	0.0477574	0.302624
SC	CTL	F13	A	GCCAAGGGTACCATATACATCATGTTAAGGTTTTTCGACGTTTGTTTTCATCACATCAACCAAGGCTGTGTCTCC	AKGTIYIMLRFFDVCFHHINQGCVS	2	1	1	303	G	E	1	1	303	GGT	G	missense	AATACGAGTCGGATCCAGAGGAGAGACATT	-0.709327	0.138466
SC	CTL	F13	A	GCCAAGGGTACCATATACATCATGTTAAGGTTTTTCGACGTTTGTTTTCATCACATCAACCAAGGCTGTGTCTCC	AKGTIYIMLRFFDVCFHHINQGCVS	2	1	1	303	G	E	1	1	303	GGT	G	missense	AGAGGAGATACCGTGGTAGACCTCTAGCGA	-0.139564	0.160815
SC	CTL	F13	A	GCCAAGGGTACCATATACATCATGTTAAGGTTTTTCGACGTTTGTTTTCATCACATCAACCAAGGCTGTGTCTCC	AKGTIYIMLRFFDVCFHHINQGCVS	2	1	1	303	G	E	1	1	303	GGT	G	missense	CCGCCTCATTGACTAGGTGCGTATAACGGC	-0.198507	0.138466
SC	CTL	F13	A	GCCAAGGGTACCATATACATCATGTTAAGGTTTTTCGACGTTTGTTTTCATCACATCAACCAAGGCTGTGTCTCC	AKGTIYIMLRFFDVCFHHINQGCVS	2	1	1	303	G	E	1	1	303	GGT	G	missense	CTAGGAGATACCGTAGTAGACCTCTAGCAA	-0.37886	-0.0882388
SC	CTL	F13	A	GCCAAGGGTACCATATACATCATGTTAAGGTTTTTCGACGTTTGTTTTCATCACATCAACCAAGGCTGTGTCTCC	AKGTIYIMLRFFDVCFHHINQGCVS	2	1	1	303	G	E	1	1	303	GGT	G	missense	GGAGGAGATACCGTATTAGACCTCTAGCGT	0.00412113	0.0332584
SC	CTL	F13	A	GCCAAGGGTACCATATACATCATGTTAAGGTTTTTCGACGTTTGTTTTCATCACATCAACCAAGGCTGTGTCTCC	AKGTIYIMLRFFDVCFHHINQGCVS	2	1	1	303	G	E	1	1	303	GGT	G	missense	GGAGGAGATACCGTCTTAGACCTCTAGCGT	-0.147189	-0.117851
SC	CTL	F13	A	GCCAAGGGTACCATATACATCATGTTAAGGTTTTTCGACGTTTGTTTTCATCACATCAACCAAGGCTGTGTCTCC	AKGTIYIMLRFFDVCFHHINQGCVS	2	1	1	303	G	E	1	1	303	GGT	G	missense	GGAGGAGATACCGTTGTAGACCTCTAGCAA	-0.145079	-0.17156
SC	CTL	F13	A	GCCAAGGGTACCATATACATCATGTTAAGGTTTTTCGACGTTTGTTTTCATCACATCAACCAAGGCTGTGTCTCC	AKGTIYIMLRFFDVCFHHINQGCVS	2	1	1	303	G	E	1	1	303	GGT	G	missense	TCCGTTACTGTCTCTGTACGCCTAGTTCCT	-0.251727	-0.0712038
SC	CTL	F13	A	GCCAAGGGTACCATATACATCATGTTAAGGTTTTTCGACGTTTGTTTTCATCACATCAACCAAGGCTGTGTCTCC	AKGTIYIMLRFFDVCFHHINQGCVS	2	1	1	303	G	E	1	1	303	GGT	G	missense	TTAGGAGATACCGTCTTAGACCTCTAGCGA	-0.223687	0.070605
SC	CTL	F13	A	GCCAAGGGTACCATATACATCATGTTAAGGTTTTTCGACGTTTGTTTTCATCACATCAACCAAGGCTGTGTCTCC	AKGTIYIMLRFFDVCFHHINQGCVS	2	1	1	303	G	E	1	1	303	GGT	G	missense	TTCTGGAGCGTTATCCTGCTGTTGGTCAGG	-0.0401911	-0.146851
SC	CTL	F13	A	GCCAAGGGTACCATATACATCATGTTAAGGTTTTTCGACGTTTGTTTTCATCACATCAACCAAGGCTGTGTCTCC	AKGTIYIMLRFFDVCFHHINQGCVS	2	1	1	303	G	E	1	1	303	GGT	G	missense	TTGCAATCCTGTAGTGGCCTTCTGTACTTG	-0.21437	-0.0203777
SC	CTL	F13	A	GCCAAGGGTACCATATACATCATGTTAAGGTTTTTCGACGTTTGTTTTCATCACATCAACCAAGGCTGTGTCTCC	AKGTIYIMLRFFDVCFHHINQGCVS	2	1	1	303	G	E	3	1	303	GGT	G	missense	ATAGGAGATACCGTATTAGACCTCTAGCGG	-0.123232	0.217129
SC	CTL	F13	A	GCCAAGGGTACCATATACATCATGTTAAGGTTTTTCGACGTTTGTTTTCATCACATCAACCAAGGCTGTGTCTCC	AKGTIYIMLRFFDVCFHHINQGCVS	2	1	1	303	G	E	3	1	303	GGT	G	missense	CTCAGCACACTAGTAACTTACAGCGGTATA	0.0364095	0.400999
SC	CTL	F13	A	GCCAAGGTGACCATATACATCATGTTAAGGTTTTTCGACGTTTGTTTTCATCACATCAACCAAGGCTGTGTCTCC	AKVTIYIMLRFFDVCFHHINQGCVS	2	1	1	303	V	E	1	1	303	GTG	V	missense	AAAGGAGATACCGTGTTAGACCTCTAGCTA	-0.19821	-0.164864
SC	CTL	F13	A	GCCAAGGTGACCATATACATCATGTTAAGGTTTTTCGACGTTTGTTTTCATCACATCAACCAAGGCTGTGTCTCC	AKVTIYIMLRFFDVCFHHINQGCVS	2	1	1	303	V	E	1	1	303	GTG	V	missense	AAAGGAGATACCGTTCTAGACCTCTAGCCT	0.0687789	0.302624
SC	CTL	F13	A	GCCAAGGTGACCATATACATCATGTTAAGGTTTTTCGACGTTTGTTTTCATCACATCAACCAAGGCTGTGTCTCC	AKVTIYIMLRFFDVCFHHINQGCVS	2	1	1	303	V	E	1	1	303	GTG	V	missense	AGAGGAGATACCGTTATAGACCTCTAGCGA	0.12837	0.0987454
SC	CTL	F13	A	GCCAAGGTGACCATATACATCATGTTAAGGTTTTTCGACGTTTGTTTTCATCACATCAACCAAGGCTGTGTCTCC	AKVTIYIMLRFFDVCFHHINQGCVS	2	1	1	303	V	E	1	1	303	GTG	V	missense	ATCAGCACACTAGTGACTTACAGCGGTATA	0.000775304	0.0448054
SC	CTL	F13	A	GCCAAGGTGACCATATACATCATGTTAAGGTTTTTCGACGTTTGTTTTCATCACATCAACCAAGGCTGTGTCTCC	AKVTIYIMLRFFDVCFHHINQGCVS	2	1	1	303	V	E	1	1	303	GTG	V	missense	CAAGGAGATACCGTCCTAGACCTCTAGCTA	0.0576694	-0.201527
SC	CTL	F13	A	GCCAAGGTGACCATATACATCATGTTAAGGTTTTTCGACGTTTGTTTTCATCACATCAACCAAGGCTGTGTCTCC	AKVTIYIMLRFFDVCFHHINQGCVS	2	1	1	303	V	E	1	1	303	GTG	V	missense	CCAGGAGATACCGTCATAGACCTCTAGCTT	-0.748753	0.118753
SC	CTL	F13	A	GCCAAGGTGACCATATACATCATGTTAAGGTTTTTCGACGTTTGTTTTCATCACATCAACCAAGGCTGTGTCTCC	AKVTIYIMLRFFDVCFHHINQGCVS	2	1	1	303	V	E	1	1	303	GTG	V	missense	CCAGTAGGCTGTAGACGTGGACCTTCTAGG	0.093683	0.0123103
SC	CTL	F13	A	GCCAAGGTGACCATATACATCATGTTAAGGTTTTTCGACGTTTGTTTTCATCACATCAACCAAGGCTGTGTCTCC	AKVTIYIMLRFFDVCFHHINQGCVS	2	1	1	303	V	E	1	1	303	GTG	V	missense	CCGCTTAGCTAGAGCGTGATCGGTCCTAGC	0.0554972	-0.190175
SC	CTL	F13	A	GCCAAGGTGACCATATACATCATGTTAAGGTTTTTCGACGTTTGTTTTCATCACATCAACCAAGGCTGTGTCTCC	AKVTIYIMLRFFDVCFHHINQGCVS	2	1	1	303	V	E	1	1	303	GTG	V	missense	CTAGGAGATACCGTTCTAGACCTCTAGCTT	-0.0629901	0.00508477
SC	CTL	F13	A	GCCAAGGTGACCATATACATCATGTTAAGGTTTTTCGACGTTTGTTTTCATCACATCAACCAAGGCTGTGTCTCC	AKVTIYIMLRFFDVCFHHINQGCVS	2	1	1	303	V	E	1	1	303	GTG	V	missense	CTGCGATCTTATCGTTGTTCCATGTCCACC	-0.0911989	0.173218
SC	CTL	F13	A	GCCAAGGTGACCATATACATCATGTTAAGGTTTTTCGACGTTTGTTTTCATCACATCAACCAAGGCTGTGTCTCC	AKVTIYIMLRFFDVCFHHINQGCVS	2	1	1	303	V	E	1	1	303	GTG	V	missense	GACAACGGACTCATCTACATTAGGCCGTTT	-0.0870757	0.0938415
SC	CTL	F13	A	GCCAAGGTGACCATATACATCATGTTAAGGTTTTTCGACGTTTGTTTTCATCACATCAACCAAGGCTGTGTCTCC	AKVTIYIMLRFFDVCFHHINQGCVS	2	1	1	303	V	E	1	1	303	GTG	V	missense	GGAGGAGATACCGTCTTAGACCTCTAGCAA	-0.130828	-0.106949
SC	CTL	F13	A	GCCAAGGTTACCATATACATCATGTTAAGGTTTTTCGACGTTTGTTTTCATCACATCAACCAAGGCTGTGTCTCC	AKVTIYIMLRFFDVCFHHINQGCVS	2	1	1	303	V	E	1	1	303	GTT	V	missense	ATACAAGATTGCGCCCACTTCAGGACTGAG	-0.0101958	-0.212157
SC	CTL	F13	A	GCCAAGGTTACCATATACATCATGTTAAGGTTTTTCGACGTTTGTTTTCATCACATCAACCAAGGCTGTGTCTCC	AKVTIYIMLRFFDVCFHHINQGCVS	2	1	1	303	V	E	1	1	303	GTT	V	missense	GACTGGAGCGTTATCCTGCTGTTGGTCATA	0.103062	0.144863
SC	CTL	F13	A	GCCAAGGTTACCATATACATCATGTTAAGGTTTTTCGACGTTTGTTTTCATCACATCAACCAAGGCTGTGTCTCC	AKVTIYIMLRFFDVCFHHINQGCVS	2	1	1	303	V	E	1	1	303	GTT	V	missense	GCAGGAGATACCGTGGTAGACCTCTAGCGT	-0.0132715	-0.0282862
SC	CTL	F13	A	GCCAAGGTTACCATATACATCATGTTAAGGTTTTTCGACGTTTGTTTTCATCACATCAACCAAGGCTGTGTCTCC	AKVTIYIMLRFFDVCFHHINQGCVS	2	1	1	303	V	E	1	1	303	GTT	V	missense	GTGCGCCTATAACAGGCGTGATTGCTGACT	-0.0184612	0.0572086
SC	CTL	F13	A	GCCAAGGTTACCATATACATCATGTTAAGGTTTTTCGACGTTTGTTTTCATCACATCAACCAAGGCTGTGTCTCC	AKVTIYIMLRFFDVCFHHINQGCVS	2	1	1	303	V	E	1	1	303	GTT	V	missense	TCCTATTGCGGTACTTTATAGGTGCGTGAT	0.0705653	0.12507
SC	CTL	F13	A	GCCAAGGTTACCATATACATCATGTTAAGGTTTTTCGACGTTTGTTTTCATCACATCAACCAAGGCTGTGTCTCC	AKVTIYIMLRFFDVCFHHINQGCVS	2	1	1	303	V	E	1	1	303	GTT	V	missense	TTAGGAGATACCGTCGTAGACCTCTAGCGG	0.0152336	0.0882388
SC	CTL	F13	A	GCCAAGGTTACCATATACATCATGTTAAGGTTTTTCGACGTTTGTTTTCATCACATCAACCAAGGCTGTGTCTCC	AKVTIYIMLRFFDVCFHHINQGCVS	2	1	1	303	V	E	1	1	303	GTT	V	missense	TTAGGAGATACCGTTCTAGACCTCTAGCTT	0.17916	0.173218
SC	CTL	F13	A	GCCAAGGTTACCATATACATCATGTTAAGGTTTTTCGACGTTTGTTTTCATCACATCAACCAAGGCTGTGTCTCC	AKVTIYIMLRFFDVCFHHINQGCVS	2	1	1	303	V	E	1	1	303	GTT	V	missense	TTAGGAGATACCGTTGTAGACCTCTAGCGC	0.0392162	-0.0269938
SC	CTL	F13	A	GCCAAGGTTACCATATACATCATGTTAAGGTTTTTCGACGTTTGTTTTCATCACATCAACCAAGGCTGTGTCTCC	AKVTIYIMLRFFDVCFHHINQGCVS	2	1	1	303	V	E	3	1	303	GTT	V	missense	ATAGGAGATACCGTGCTAGACCTCTAGCCA	0.18348	0.486494
SC	CTL	F13	A	GCCAAGTAGACCATATACATCATGTTAAGGTTTTTCGACGTTTGTTTTCATCACATCAACCAAGGCTGTGTCTCC	AK*TIYIMLRFFDVCFHHINQGCVS	2	1	1	303	*	E	1	1	303	TAG	*	nonsense	ATAGGAGATACCGTTGTAGACCTCTAGCGG	0.0682767	-0.0289287
SC	CTL	F13	A	GCCAAGTAGACCATATACATCATGTTAAGGTTTTTCGACGTTTGTTTTCATCACATCAACCAAGGCTGTGTCTCC	AK*TIYIMLRFFDVCFHHINQGCVS	2	1	1	303	*	E	1	1	303	TAG	*	nonsense	ATAGGAGATACCGTTGTAGACCTCTAGCTT	0.141844	0.061556
SC	CTL	F13	A	GCCAAGTAGACCATATACATCATGTTAAGGTTTTTCGACGTTTGTTTTCATCACATCAACCAAGGCTGTGTCTCC	AK*TIYIMLRFFDVCFHHINQGCVS	2	1	1	303	*	E	1	1	303	TAG	*	nonsense	TCCAGCACACTAGTATCTTACAGCGGTAGG	-0.050635	0.060928
SC	CTL	F13	A	GCCAAGTAGACCATATACATCATGTTAAGGTTTTTCGACGTTTGTTTTCATCACATCAACCAAGGCTGTGTCTCC	AK*TIYIMLRFFDVCFHHINQGCVS	2	1	1	303	*	E	1	1	303	TAG	*	nonsense	TTAGGAGATACCGTCGTAGACCTCTAGCAC	-0.0573588	-0.00453398
SC	CTL	F13	A	GCCAAGTATACCATATACATCATGTTAAGGTTTTTCGACGTTTGTTTTCATCACATCAACCAAGGCTGTGTCTCC	AKYTIYIMLRFFDVCFHHINQGCVS	2	1	1	303	Y	E	1	1	303	TAT	Y	missense	AGAGGAGATACCGTAATAGACCTCTAGCGA	-0.596699	0.138466
SC	CTL	F13	A	GCCAAGTATACCATATACATCATGTTAAGGTTTTTCGACGTTTGTTTTCATCACATCAACCAAGGCTGTGTCTCC	AKYTIYIMLRFFDVCFHHINQGCVS	2	1	1	303	Y	E	1	1	303	TAT	Y	missense	GACTATTGCGGTACCTTATAGGTGCGTGAG	-0.443959	-0.0230556
SC	CTL	F13	A	GCCAAGTATACCATATACATCATGTTAAGGTTTTTCGACGTTTGTTTTCATCACATCAACCAAGGCTGTGTCTCC	AKYTIYIMLRFFDVCFHHINQGCVS	2	1	1	303	Y	E	1	1	303	TAT	Y	missense	TAAGGAGATACCGTTTTAGACCTCTAGCCT	-0.173634	-0.204248
SC	CTL	F13	A	GCCAAGTATACCATATACATCATGTTAAGGTTTTTCGACGTTTGTTTTCATCACATCAACCAAGGCTGTGTCTCC	AKYTIYIMLRFFDVCFHHINQGCVS	2	1	1	303	Y	E	1	1	303	TAT	Y	missense	TGAGGAGATACCGTGTTAGACCTCTAGCCT	-0.0796993	-0.168246
SC	CTL	F13	A	GCCAAGTATACCATATACATCATGTTAAGGTTTTTCGACGTTTGTTTTCATCACATCAACCAAGGCTGTGTCTCC	AKYTIYIMLRFFDVCFHHINQGCVS	2	1	1	303	Y	E	1	1	303	TAT	Y	missense	TTAGGAGATACCGTTATAGACCTCTAGCAC	-0.17509	0.070605
SC	CTL	F13	A	GCCAAGTATACCATATACATCATGTTAAGGTTTTTCGACGTTTGTTTTCATCACATCAACCAAGGCTGTGTCTCC	AKYTIYIMLRFFDVCFHHINQGCVS	2	1	1	303	Y	E	3	1	303	TAT	Y	missense	AAAGGAGATACCGTATTAGACCTCTAGCGT	-1.01604	0.254475
SC	CTL	F13	A	GCCAAGTATACCATATACATCATGTTAAGGTTTTTCGACGTTTGTTTTCATCACATCAACCAAGGCTGTGTCTCC	AKYTIYIMLRFFDVCFHHINQGCVS	2	1	1	303	Y	E	3	1	303	TAT	Y	missense	CAAGGAGATACCGTCGTAGACCTCTAGCTA	-0.0611719	0.302624
SC	CTL	F13	A	GCCAAGTCGACCATATACATCATGTTAAGGTTTTTCGACGTTTGTTTTCATCACATCAACCAAGGCTGTGTCTCC	AKSTIYIMLRFFDVCFHHINQGCVS	3	1	1	303	S	E	1	1	303	TCG	S	missense	TTCAACGGACTCATCCACATTAGGCCGTGC	0.283737	0.160815
SC	CTL	F13	A	GCCAAGTCGACCATATACATCATGTTAAGGTTTTTCGACGTTTGTTTTCATCACATCAACCAAGGCTGTGTCTCC	AKSTIYIMLRFFDVCFHHINQGCVS	3	1	1	303	S	E	1	1	303	TCG	S	missense	TTGCTTAGCTAGAGGGTGATCGGTCCTAAG	-0.155136	0.354533
SC	CTL	F13	A	GCCAAGTCGACCATATACATCATGTTAAGGTTTTTCGACGTTTGTTTTCATCACATCAACCAAGGCTGTGTCTCC	AKSTIYIMLRFFDVCFHHINQGCVS	3	1	1	303	S	E	3	1	303	TCG	S	missense	CGACCATTCACCAGTAAGATGATGGCGAGA	0.0993566	0.486494
SC	CTL	F13	A	GCCAAGTCGACCATATACATCATGTTAAGGTTTTTCGACGTTTGTTTTCATCACATCAACCAAGGCTGTGTCTCC	AKSTIYIMLRFFDVCFHHINQGCVS	3	1	1	303	S	E	3	1	303	TCG	S	missense	GAAGGAGATACCGTGCTAGACCTCTAGCAC	0.207399	0.302624
SC	CTL	F13	A	GCCAAGTCGACCATATACATCATGTTAAGGTTTTTCGACGTTTGTTTTCATCACATCAACCAAGGCTGTGTCTCC	AKSTIYIMLRFFDVCFHHINQGCVS	3	1	1	303	S	E	3	1	303	TCG	S	missense	TTTACCTTGACACGTGCAACGGATGTCTCG	-0.439374	0.217129
SC	CTL	F13	A	GCCAAGTCTACCATATACATCATGTTAAGGTTTTTCGACGTTTGTTTTCATCACATCAACCAAGGCTGTGTCTCC	AKSTIYIMLRFFDVCFHHINQGCVS	3	1	1	303	S	E	1	1	303	TCT	S	missense	ATAGGAGATACCGTAATAGACCTCTAGCGT	-0.055282	-0.126662
SC	CTL	F13	A	GCCAAGTCTACCATATACATCATGTTAAGGTTTTTCGACGTTTGTTTTCATCACATCAACCAAGGCTGTGTCTCC	AKSTIYIMLRFFDVCFHHINQGCVS	3	1	1	303	S	E	1	1	303	TCT	S	missense	CCCACTTCCGGTTAAGTAGTCGGTCAACCT	-0.419678	-0.0987026
SC	CTL	F13	A	GCCAAGTCTACCATATACATCATGTTAAGGTTTTTCGACGTTTGTTTTCATCACATCAACCAAGGCTGTGTCTCC	AKSTIYIMLRFFDVCFHHINQGCVS	3	1	1	303	S	E	1	1	303	TCT	S	missense	CCCACTTCCGGTTATGTAGTCGGTCAACCT	-0.0465872	-0.00630506
SC	CTL	F13	A	GCCAAGTCTACCATATACATCATGTTAAGGTTTTTCGACGTTTGTTTTCATCACATCAACCAAGGCTGTGTCTCC	AKSTIYIMLRFFDVCFHHINQGCVS	3	1	1	303	S	E	1	1	303	TCT	S	missense	CTAGGAGATACCGTGTTAGACCTCTAGCAG	-0.613031	0.186614
SC	CTL	F13	A	GCCAAGTCTACCATATACATCATGTTAAGGTTTTTCGACGTTTGTTTTCATCACATCAACCAAGGCTGTGTCTCC	AKSTIYIMLRFFDVCFHHINQGCVS	3	1	1	303	S	E	1	1	303	TCT	S	missense	GCGCGCCTATAACAGGCGTGATTGCTGATG	-0.393411	-0.0987026
SC	CTL	F13	A	GCCAAGTCTACCATATACATCATGTTAAGGTTTTTCGACGTTTGTTTTCATCACATCAACCAAGGCTGTGTCTCC	AKSTIYIMLRFFDVCFHHINQGCVS	3	1	1	303	S	E	1	1	303	TCT	S	missense	GGAGGAGATACCGTTCTAGACCTCTAGCAG	-0.41628	0.138466
SC	CTL	F13	A	GCCAAGTCTACCATATACATCATGTTAAGGTTTTTCGACGTTTGTTTTCATCACATCAACCAAGGCTGTGTCTCC	AKSTIYIMLRFFDVCFHHINQGCVS	3	1	1	303	S	E	1	1	303	TCT	S	missense	GGTACCTTGACACGACCAACGGATGTCTAC	-0.421636	-0.0230556
SC	CTL	F13	A	GCCAAGTCTACCATATACATCATGTTAAGGTTTTTCGACGTTTGTTTTCATCACATCAACCAAGGCTGTGTCTCC	AKSTIYIMLRFFDVCFHHINQGCVS	3	1	1	303	S	E	1	1	303	TCT	S	missense	GTAGGAGATACCGTACTAGACCTCTAGCGA	-0.191383	-0.27567
SC	CTL	F13	A	GCCAAGTCTACCATATACATCATGTTAAGGTTTTTCGACGTTTGTTTTCATCACATCAACCAAGGCTGTGTCTCC	AKSTIYIMLRFFDVCFHHINQGCVS	3	1	1	303	S	E	1	1	303	TCT	S	missense	TCAGGAGATACCGTACTAGACCTCTAGCTA	-0.339874	-0.17481
SC	CTL	F13	A	GCCAAGTCTACCATATACATCATGTTAAGGTTTTTCGACGTTTGTTTTCATCACATCAACCAAGGCTGTGTCTCC	AKSTIYIMLRFFDVCFHHINQGCVS	3	1	1	303	S	E	3	1	303	TCT	S	missense	ATAGGAGATACCGTTGTAGACCTCTAGCCG	-1.09073	0.217129
SC	CTL	F13	A	GCCAAGTCTACCATATACATCATGTTAAGGTTTTTCGACGTTTGTTTTCATCACATCAACCAAGGCTGTGTCTCC	AKSTIYIMLRFFDVCFHHINQGCVS	3	1	1	303	S	E	3	1	303	TCT	S	missense	GTAGGAGATACCGTGTTAGACCTCTAGCAC	-0.919743	0.302624
SC	CTL	F13	A	GCCAAGTGGACCATATACATCATGTTAAGGTTTTTCGACGTTTGTTTTCATCACATCAACCAAGGCTGTGTCTCC	AKWTIYIMLRFFDVCFHHINQGCVS	3	1	1	303	W	E	1	1	303	TGG	W	missense	ATACCATTCACCAGACAGATGATGGCGACA	-0.463063	-0.0382812
SC	CTL	F13	A	GCCAAGTGGACCATATACATCATGTTAAGGTTTTTCGACGTTTGTTTTCATCACATCAACCAAGGCTGTGTCTCC	AKWTIYIMLRFFDVCFHHINQGCVS	3	1	1	303	W	E	1	1	303	TGG	W	missense	ATGTAGTCTGTGACGTTAGGATGCCACATA	-0.29969	0.138466
SC	CTL	F13	A	GCCAAGTGGACCATATACATCATGTTAAGGTTTTTCGACGTTTGTTTTCATCACATCAACCAAGGCTGTGTCTCC	AKWTIYIMLRFFDVCFHHINQGCVS	3	1	1	303	W	E	1	1	303	TGG	W	missense	CGAGTAGGCTGTAGGAGTGGACCTTCTACT	-0.335555	0.0851678
SC	CTL	F13	A	GCCAAGTGGACCATATACATCATGTTAAGGTTTTTCGACGTTTGTTTTCATCACATCAACCAAGGCTGTGTCTCC	AKWTIYIMLRFFDVCFHHINQGCVS	3	1	1	303	W	E	1	1	303	TGG	W	missense	CTAGGAGATACCGTCTTAGACCTCTAGCTT	-0.0716331	0.0753199
SC	CTL	F13	A	GCCAAGTGGACCATATACATCATGTTAAGGTTTTTCGACGTTTGTTTTCATCACATCAACCAAGGCTGTGTCTCC	AKWTIYIMLRFFDVCFHHINQGCVS	3	1	1	303	W	E	1	1	303	TGG	W	missense	GCCGTACGATTGTCGCACCGCATGGTATTT	-0.209067	0.0448054
SC	CTL	F13	A	GCCAAGTGGACCATATACATCATGTTAAGGTTTTTCGACGTTTGTTTTCATCACATCAACCAAGGCTGTGTCTCC	AKWTIYIMLRFFDVCFHHINQGCVS	3	1	1	303	W	E	1	1	303	TGG	W	missense	GGAGGAGATACCGTTGTAGACCTCTAGCTC	-0.21437	-0.0882388
SC	CTL	F13	A	GCCAAGTGGACCATATACATCATGTTAAGGTTTTTCGACGTTTGTTTTCATCACATCAACCAAGGCTGTGTCTCC	AKWTIYIMLRFFDVCFHHINQGCVS	3	1	1	303	W	E	1	1	303	TGG	W	missense	GGGCGCCTATAACAACCGTGATTGCTGATA	-0.339116	0.118753
SC	CTL	F13	A	GCCAAGTGTACCATATACATCATGTTAAGGTTTTTCGACGTTTGTTTTCATCACATCAACCAAGGCTGTGTCTCC	AKCTIYIMLRFFDVCFHHINQGCVS	3	1	1	303	C	E	1	1	303	TGT	C	missense	AGGCGATCTTATCGGTGTTCCATGTCCAGG	0.0540377	-0.146851
SC	CTL	F13	A	GCCAAGTGTACCATATACATCATGTTAAGGTTTTTCGACGTTTGTTTTCATCACATCAACCAAGGCTGTGTCTCC	AKCTIYIMLRFFDVCFHHINQGCVS	3	1	1	303	C	E	1	1	303	TGT	C	missense	CATGGAGCGAACATGAGCCTGCGTTATAAC	-0.214752	-0.00755875
SC	CTL	F13	A	GCCAAGTGTACCATATACATCATGTTAAGGTTTTTCGACGTTTGTTTTCATCACATCAACCAAGGCTGTGTCTCC	AKCTIYIMLRFFDVCFHHINQGCVS	3	1	1	303	C	E	1	1	303	TGT	C	missense	CTCGTTACTGTCTCAATACGCCTAGTTCCT	-0.319983	0.160815
SC	CTL	F13	A	GCCAAGTGTACCATATACATCATGTTAAGGTTTTTCGACGTTTGTTTTCATCACATCAACCAAGGCTGTGTCTCC	AKCTIYIMLRFFDVCFHHINQGCVS	3	1	1	303	C	E	1	1	303	TGT	C	missense	GGAGGAGATACCGTGTTAGACCTCTAGCTC	-0.184261	0.070605
SC	CTL	F13	A	GCCAAGTGTACCATATACATCATGTTAAGGTTTTTCGACGTTTGTTTTCATCACATCAACCAAGGCTGTGTCTCC	AKCTIYIMLRFFDVCFHHINQGCVS	3	1	1	303	C	E	1	1	303	TGT	C	missense	GTCACTTGCCATGAGGCTAATGTGGCCTCA	0.0227391	-0.0169689
SC	CTL	F13	A	GCCAAGTGTACCATATACATCATGTTAAGGTTTTTCGACGTTTGTTTTCATCACATCAACCAAGGCTGTGTCTCC	AKCTIYIMLRFFDVCFHHINQGCVS	3	1	1	303	C	E	1	1	303	TGT	C	missense	GTTACGAGTCGGATTGAGAGGAGAGACATG	-0.048539	-0.0308415
SC	CTL	F13	A	GCCAAGTGTACCATATACATCATGTTAAGGTTTTTCGACGTTTGTTTTCATCACATCAACCAAGGCTGTGTCTCC	AKCTIYIMLRFFDVCFHHINQGCVS	3	1	1	303	C	E	1	1	303	TGT	C	missense	TAAGGAGATACCGTGGTAGACCTCTAGCCC	-0.11195	-0.0418806
SC	CTL	F13	A	GCCAAGTGTACCATATACATCATGTTAAGGTTTTTCGACGTTTGTTTTCATCACATCAACCAAGGCTGTGTCTCC	AKCTIYIMLRFFDVCFHHINQGCVS	3	1	1	303	C	E	1	1	303	TGT	C	missense	TACTGGAGCGTTATATTGCTGTTGGTCATT	-0.150912	0.160815
SC	CTL	F13	A	GCCAAGTGTACCATATACATCATGTTAAGGTTTTTCGACGTTTGTTTTCATCACATCAACCAAGGCTGTGTCTCC	AKCTIYIMLRFFDVCFHHINQGCVS	3	1	1	303	C	E	1	1	303	TGT	C	missense	TCAGGAGATACCGTCTTAGACCTCTAGCGA	-0.199548	-0.119352
SC	CTL	F13	A	GCCAAGTGTACCATATACATCATGTTAAGGTTTTTCGACGTTTGTTTTCATCACATCAACCAAGGCTGTGTCTCC	AKCTIYIMLRFFDVCFHHINQGCVS	3	1	1	303	C	E	1	1	303	TGT	C	missense	TCAGTAGGCTGTAGAGGTGGACCTTCTATT	-0.0363656	0.186614
SC	CTL	F13	A	GCCAAGTGTACCATATACATCATGTTAAGGTTTTTCGACGTTTGTTTTCATCACATCAACCAAGGCTGTGTCTCC	AKCTIYIMLRFFDVCFHHINQGCVS	3	1	1	303	C	E	1	1	303	TGT	C	missense	TGAGGAGATACCGTAGTAGACCTCTAGCCG	-0.0288432	0.0370196
SC	CTL	F13	A	GCCAAGTGTACCATATACATCATGTTAAGGTTTTTCGACGTTTGTTTTCATCACATCAACCAAGGCTGTGTCTCC	AKCTIYIMLRFFDVCFHHINQGCVS	3	1	1	303	C	E	3	1	303	TGT	C	missense	CTAGGAGATACCGTTGTAGACCTCTAGCAA	-0.258954	0.217129
SC	CTL	F13	A	GCCAAGTTGACCATATACATCATGTTAAGGTTTTTCGACGTTTGTTTTCATCACATCAACCAAGGCTGTGTCTCC	AKLTIYIMLRFFDVCFHHINQGCVS	3	1	1	303	L	E	1	1	303	TTG	L	missense	ATACCATTCACCAGTGAGATGATGGCGAAC	-0.205864	0.0224568
SC	CTL	F13	A	GCCAAGTTGACCATATACATCATGTTAAGGTTTTTCGACGTTTGTTTTCATCACATCAACCAAGGCTGTGTCTCC	AKLTIYIMLRFFDVCFHHINQGCVS	3	1	1	303	L	E	1	1	303	TTG	L	missense	ATAGGAGATACCGTCCTAGACCTCTAGCGA	-0.166163	0.186614
SC	CTL	F13	A	GCCAAGTTGACCATATACATCATGTTAAGGTTTTTCGACGTTTGTTTTCATCACATCAACCAAGGCTGTGTCTCC	AKLTIYIMLRFFDVCFHHINQGCVS	3	1	1	303	L	E	1	1	303	TTG	L	missense	CAAGGAGATACCGTGTTAGACCTCTAGCCG	-0.217762	-0.187213
SC	CTL	F13	A	GCCAAGTTGACCATATACATCATGTTAAGGTTTTTCGACGTTTGTTTTCATCACATCAACCAAGGCTGTGTCTCC	AKLTIYIMLRFFDVCFHHINQGCVS	3	1	1	303	L	E	1	1	303	TTG	L	missense	CGGCGCCTATAACAAGCGTGATTGCTGAAA	-0.333991	-0.0176563
SC	CTL	F13	A	GCCAAGTTGACCATATACATCATGTTAAGGTTTTTCGACGTTTGTTTTCATCACATCAACCAAGGCTGTGTCTCC	AKLTIYIMLRFFDVCFHHINQGCVS	3	1	1	303	L	E	1	1	303	TTG	L	missense	GATACCTTGACACGTTCAACGGATGTCTAT	-0.350714	-0.190175
SC	CTL	F13	A	GCCAAGTTGACCATATACATCATGTTAAGGTTTTTCGACGTTTGTTTTCATCACATCAACCAAGGCTGTGTCTCC	AKLTIYIMLRFFDVCFHHINQGCVS	3	1	1	303	L	E	1	1	303	TTG	L	missense	GCACCATTCACCAGTAAGATGATGGCGATG	-0.190518	0.118753
SC	CTL	F13	A	GCCAAGTTGACCATATACATCATGTTAAGGTTTTTCGACGTTTGTTTTCATCACATCAACCAAGGCTGTGTCTCC	AKLTIYIMLRFFDVCFHHINQGCVS	3	1	1	303	L	E	1	1	303	TTG	L	missense	TCCAACGGACTCATGGACATTAGGCCGTGT	-0.402766	-0.264751
SC	CTL	F13	A	GCCAAGTTGACCATATACATCATGTTAAGGTTTTTCGACGTTTGTTTTCATCACATCAACCAAGGCTGTGTCTCC	AKLTIYIMLRFFDVCFHHINQGCVS	3	1	1	303	L	E	1	1	303	TTG	L	missense	TTACAAGATTGCGCAGACTTCAGGACTGGT	-0.397147	0.0123103
SC	CTL	F13	A	GCCAAGTTGACCATATACATCATGTTAAGGTTTTTCGACGTTTGTTTTCATCACATCAACCAAGGCTGTGTCTCC	AKLTIYIMLRFFDVCFHHINQGCVS	3	1	1	303	L	E	1	1	303	TTG	L	missense	TTAGTAGGCTGTAGTGGTGGACCTTCTAAC	-0.605674	-0.0651171
SC	CTL	F13	A	GCCAAGTTGACCATATACATCATGTTAAGGTTTTTCGACGTTTGTTTTCATCACATCAACCAAGGCTGTGTCTCC	AKLTIYIMLRFFDVCFHHINQGCVS	3	1	1	303	L	E	3	1	303	TTG	L	missense	CGCTGGAGCGTTATTCTGCTGTTGGTCACA	0.218747	0.486494
SC	CTL	F13	A	GCCAAGTTGACCATATACATCATGTTAAGGTTTTTCGACGTTTGTTTTCATCACATCAACCAAGGCTGTGTCTCC	AKLTIYIMLRFFDVCFHHINQGCVS	3	1	1	303	L	E	3	1	303	TTG	L	missense	GCAGGAGATACCGTCTTAGACCTCTAGCCT	-0.319983	0.254475
SC	CTL	F13	A	GCCAAGTTGACCATATACATCATGTTAAGGTTTTTCGACGTTTGTTTTCATCACATCAACCAAGGCTGTGTCTCC	AKLTIYIMLRFFDVCFHHINQGCVS	3	1	1	303	L	E	3	1	303	TTG	L	missense	GTAGGAGATACCGTGTTAGACCTCTAGCTT	-0.919743	0.302624
SC	CTL	F13	A	GCCAAGTTTACCATATACATCATGTTAAGGTTTTTCGACGTTTGTTTTCATCACATCAACCAAGGCTGTGTCTCC	AKFTIYIMLRFFDVCFHHINQGCVS	3	1	1	303	F	E	1	1	303	TTT	F	missense	AAGCGCCTATAACAGTCGTGATTGCTGAGG	-0.23343	-0.201527
SC	CTL	F13	A	GCCAAGTTTACCATATACATCATGTTAAGGTTTTTCGACGTTTGTTTTCATCACATCAACCAAGGCTGTGTCTCC	AKFTIYIMLRFFDVCFHHINQGCVS	3	1	1	303	F	E	1	1	303	TTT	F	missense	AGAGGAGATACCGTGGTAGACCTCTAGCAT	-1.24806	0.138466
SC	CTL	F13	A	GCCAAGTTTACCATATACATCATGTTAAGGTTTTTCGACGTTTGTTTTCATCACATCAACCAAGGCTGTGTCTCC	AKFTIYIMLRFFDVCFHHINQGCVS	3	1	1	303	F	E	1	1	303	TTT	F	missense	AGTGGAGTCCAAGATACGAACTAGGAACCA	-0.384974	0.0123103
SC	CTL	F13	A	GCCAAGTTTACCATATACATCATGTTAAGGTTTTTCGACGTTTGTTTTCATCACATCAACCAAGGCTGTGTCTCC	AKFTIYIMLRFFDVCFHHINQGCVS	3	1	1	303	F	E	1	1	303	TTT	F	missense	ATAGGAGATACCGTACTAGACCTCTAGCGG	-0.0973944	0.118753
SC	CTL	F13	A	GCCAAGTTTACCATATACATCATGTTAAGGTTTTTCGACGTTTGTTTTCATCACATCAACCAAGGCTGTGTCTCC	AKFTIYIMLRFFDVCFHHINQGCVS	3	1	1	303	F	E	1	1	303	TTT	F	missense	ATGTAGTCTGTGACGTTAGGATGCCACAAC	-0.00897996	-0.0882388
SC	CTL	F13	A	GCCAAGTTTACCATATACATCATGTTAAGGTTTTTCGACGTTTGTTTTCATCACATCAACCAAGGCTGTGTCTCC	AKFTIYIMLRFFDVCFHHINQGCVS	3	1	1	303	F	E	1	1	303	TTT	F	missense	CATACGAGTCGGATTGAGAGGAGAGACAGT	-0.148994	0.186614
SC	CTL	F13	A	GCCAAGTTTACCATATACATCATGTTAAGGTTTTTCGACGTTTGTTTTCATCACATCAACCAAGGCTGTGTCTCC	AKFTIYIMLRFFDVCFHHINQGCVS	3	1	1	303	F	E	1	1	303	TTT	F	missense	CGAGGAGATACCGTGTTAGACCTCTAGCGA	-0.0810628	0.070605
SC	CTL	F13	A	GCCAAGTTTACCATATACATCATGTTAAGGTTTTTCGACGTTTGTTTTCATCACATCAACCAAGGCTGTGTCTCC	AKFTIYIMLRFFDVCFHHINQGCVS	3	1	1	303	F	E	1	1	303	TTT	F	missense	GCGCAATCCTGTAGAAGCCTTCTGTACTAT	-0.295177	0.0572086
SC	CTL	F13	A	GCCAAGTTTACCATATACATCATGTTAAGGTTTTTCGACGTTTGTTTTCATCACATCAACCAAGGCTGTGTCTCC	AKFTIYIMLRFFDVCFHHINQGCVS	3	1	1	303	F	E	1	1	303	TTT	F	missense	GGACTACTTGACGCGCGTCACTCATCGTAT	-0.184261	0.118753
SC	CTL	F13	A	GCCAAGTTTACCATATACATCATGTTAAGGTTTTTCGACGTTTGTTTTCATCACATCAACCAAGGCTGTGTCTCC	AKFTIYIMLRFFDVCFHHINQGCVS	3	1	1	303	F	E	1	1	303	TTT	F	missense	GTACCATTCACCAGTAAGATGATGGCGAGG	-0.394677	0.28499
SC	CTL	F13	A	GCCAAGTTTACCATATACATCATGTTAAGGTTTTTCGACGTTTGTTTTCATCACATCAACCAAGGCTGTGTCTCC	AKFTIYIMLRFFDVCFHHINQGCVS	3	1	1	303	F	E	1	1	303	TTT	F	missense	GTCTGGAGCGTTATGGTGCTGTTGGTCATT	0.158673	0.0448054
SC	CTL	F13	A	GCCAAGTTTACCATATACATCATGTTAAGGTTTTTCGACGTTTGTTTTCATCACATCAACCAAGGCTGTGTCTCC	AKFTIYIMLRFFDVCFHHINQGCVS	3	1	1	303	F	E	1	1	303	TTT	F	missense	GTGCGCCTATAACAGACGTGATTGCTGAGA	-0.360361	-0.146851
SC	CTL	F13	A	GCCAAGTTTACCATATACATCATGTTAAGGTTTTTCGACGTTTGTTTTCATCACATCAACCAAGGCTGTGTCTCC	AKFTIYIMLRFFDVCFHHINQGCVS	3	1	1	303	F	E	1	1	303	TTT	F	missense	TCAGGAGATACCGTGCTAGACCTCTAGCTA	-0.336585	-0.0882388
SC	CTL	F13	A	GCCAAGTTTACCATATACATCATGTTAAGGTTTTTCGACGTTTGTTTTCATCACATCAACCAAGGCTGTGTCTCC	AKFTIYIMLRFFDVCFHHINQGCVS	3	1	1	303	F	E	1	1	303	TTT	F	missense	TGAGGAGATACCGTGGTAGACCTCTAGCCC	-0.000948642	0.254475
SC	CTL	F13	A	GCCAAGTTTACCATATACATCATGTTAAGGTTTTTCGACGTTTGTTTTCATCACATCAACCAAGGCTGTGTCTCC	AKFTIYIMLRFFDVCFHHINQGCVS	3	1	1	303	F	E	1	1	303	TTT	F	missense	TGAGTAGGCTGTAGGAGTGGACCTTCTAAT	-0.0397988	-0.0230556
SC	CTL	F13	A	GCCAAGTTTACCATATACATCATGTTAAGGTTTTTCGACGTTTGTTTTCATCACATCAACCAAGGCTGTGTCTCC	AKFTIYIMLRFFDVCFHHINQGCVS	3	1	1	303	F	E	3	1	303	TTT	F	missense	CGGCGATCTTATCGTTGTTCCATGTCCAAA	-1.09073	0.217129
SC	CTL	F13	A	GCCAAGTTTACCATATACATCATGTTAAGGTTTTTCGACGTTTGTTTTCATCACATCAACCAAGGCTGTGTCTCC	AKFTIYIMLRFFDVCFHHINQGCVS	3	1	1	303	F	E	3	1	303	TTT	F	missense	TTAGGAGATACCGTGCTAGACCTCTAGCGT	-0.381012	0.302624
SC	CTL	F13	A	GCCAAGGAAAAGATATACATCATGTTAAGGTTTTTCGACGTTTGTTTTCATCACATCAACCAAGGCTGTGTCTCC	AKEKIYIMLRFFDVCFHHINQGCVS	2	1	1	304	K	T	1	1	304	AAG	K	missense	ATAGTAGGCTGTAGACGTGGACCTTCTATT	-0.120916	0.138466
SC	CTL	F13	A	GCCAAGGAAAAGATATACATCATGTTAAGGTTTTTCGACGTTTGTTTTCATCACATCAACCAAGGCTGTGTCTCC	AKEKIYIMLRFFDVCFHHINQGCVS	2	1	1	304	K	T	1	1	304	AAG	K	missense	GAAGTAGGCTGTAGAGGTGGACCTTCTACA	-0.0348746	0.0224568
SC	CTL	F13	A	GCCAAGGAAAAGATATACATCATGTTAAGGTTTTTCGACGTTTGTTTTCATCACATCAACCAAGGCTGTGTCTCC	AKEKIYIMLRFFDVCFHHINQGCVS	2	1	1	304	K	T	1	1	304	AAG	K	missense	GTAGTAGGCTGTAGTCGTGGACCTTCTACT	-0.359409	0.118753
SC	CTL	F13	A	GCCAAGGAAAAGATATACATCATGTTAAGGTTTTTCGACGTTTGTTTTCATCACATCAACCAAGGCTGTGTCTCC	AKEKIYIMLRFFDVCFHHINQGCVS	2	1	1	304	K	T	1	1	304	AAG	K	missense	TACGTTACTGTCTCCGTACGCCTAGTTCCT	-0.24529	0.186614
SC	CTL	F13	A	GCCAAGGAAAAGATATACATCATGTTAAGGTTTTTCGACGTTTGTTTTCATCACATCAACCAAGGCTGTGTCTCC	AKEKIYIMLRFFDVCFHHINQGCVS	2	1	1	304	K	T	1	1	304	AAG	K	missense	TGGTAGTCTGTGACTGTAGGATGCCACAGT	-0.168689	-0.139065
SC	CTL	F13	A	GCCAAGGAAAAGATATACATCATGTTAAGGTTTTTCGACGTTTGTTTTCATCACATCAACCAAGGCTGTGTCTCC	AKEKIYIMLRFFDVCFHHINQGCVS	2	1	1	304	K	T	1	1	304	AAG	K	missense	TTAGTAGGCTGTAGGAGTGGACCTTCTAGG	-0.341586	0.0224568
SC	CTL	F13	A	GCCAAGGAAAAGATATACATCATGTTAAGGTTTTTCGACGTTTGTTTTCATCACATCAACCAAGGCTGTGTCTCC	AKEKIYIMLRFFDVCFHHINQGCVS	2	1	1	304	K	T	3	1	304	AAG	K	missense	GCAGTAGGCTGTAGGAGTGGACCTTCTACC	-0.919743	0.302624
SC	CTL	F13	A	GCCAAGGAAAATATATACATCATGTTAAGGTTTTTCGACGTTTGTTTTCATCACATCAACCAAGGCTGTGTCTCC	AKENIYIMLRFFDVCFHHINQGCVS	2	1	1	304	N	T	1	1	304	AAT	N	missense	AAAGTAGGCTGTAGGCGTGGACCTTCTATA	-0.250106	-0.0712038
SC	CTL	F13	A	GCCAAGGAAAATATATACATCATGTTAAGGTTTTTCGACGTTTGTTTTCATCACATCAACCAAGGCTGTGTCTCC	AKENIYIMLRFFDVCFHHINQGCVS	2	1	1	304	N	T	1	1	304	AAT	N	missense	AGAGTAGGCTGTAGTCGTGGACCTTCTAGC	-0.552002	0.160815
SC	CTL	F13	A	GCCAAGGAAAATATATACATCATGTTAAGGTTTTTCGACGTTTGTTTTCATCACATCAACCAAGGCTGTGTCTCC	AKENIYIMLRFFDVCFHHINQGCVS	2	1	1	304	N	T	1	1	304	AAT	N	missense	CTAGTAGGCTGTAGGTGTGGACCTTCTATT	-0.247842	-0.0609328
SC	CTL	F13	A	GCCAAGGAAAATATATACATCATGTTAAGGTTTTTCGACGTTTGTTTTCATCACATCAACCAAGGCTGTGTCTCC	AKENIYIMLRFFDVCFHHINQGCVS	2	1	1	304	N	T	1	1	304	AAT	N	missense	GCAGTAGGCTGTAGACGTGGACCTTCTATT	0.0538995	0.118753
SC	CTL	F13	A	GCCAAGGAAAATATATACATCATGTTAAGGTTTTTCGACGTTTGTTTTCATCACATCAACCAAGGCTGTGTCTCC	AKENIYIMLRFFDVCFHHINQGCVS	2	1	1	304	N	T	1	1	304	AAT	N	missense	GTTACCTTGACACGCCCAACGGATGTCTTT	-0.579912	-0.0522365
SC	CTL	F13	A	GCCAAGGAAAATATATACATCATGTTAAGGTTTTTCGACGTTTGTTTTCATCACATCAACCAAGGCTGTGTCTCC	AKENIYIMLRFFDVCFHHINQGCVS	2	1	1	304	N	T	3	1	304	AAT	N	missense	GTACAAGATTGCGCGTACTTCAGGACTGTA	-0.648298	0.254475
SC	CTL	F13	A	GCCAAGGAAACGATATACATCATGTTAAGGTTTTTCGACGTTTGTTTTCATCACATCAACCAAGGCTGTGTCTCC	AKETIYIMLRFFDVCFHHINQGCVS	1	0	1	not-applicable	not-applicable	not-applicable	1	1	304	ACG	T	silent	AAAGTAGGCTGTAGTTGTGGACCTTCTACT	-0.00102532	-0.0783545
SC	CTL	F13	A	GCCAAGGAAACGATATACATCATGTTAAGGTTTTTCGACGTTTGTTTTCATCACATCAACCAAGGCTGTGTCTCC	AKETIYIMLRFFDVCFHHINQGCVS	1	0	1	not-applicable	not-applicable	not-applicable	1	1	304	ACG	T	silent	CAAGTAGGCTGTAGACGTGGACCTTCTAGA	-0.219529	0.333138
SC	CTL	F13	A	GCCAAGGAAACGATATACATCATGTTAAGGTTTTTCGACGTTTGTTTTCATCACATCAACCAAGGCTGTGTCTCC	AKETIYIMLRFFDVCFHHINQGCVS	1	0	1	not-applicable	not-applicable	not-applicable	1	1	304	ACG	T	silent	CGACTACTTGACGCCCGTCACTCATCGTCC	-0.201213	-0.0651171
SC	CTL	F13	A	GCCAAGGAAACGATATACATCATGTTAAGGTTTTTCGACGTTTGTTTTCATCACATCAACCAAGGCTGTGTCTCC	AKETIYIMLRFFDVCFHHINQGCVS	1	0	1	not-applicable	not-applicable	not-applicable	1	1	304	ACG	T	silent	TGCACTTCCGGTTATATAGTCGGTCAACAA	-0.0909561	-0.0278896
SC	CTL	F13	A	GCCAAGGAAACTATATACATCATGTTAAGGTTTTTCGACGTTTGTTTTCATCACATCAACCAAGGCTGTGTCTCC	AKETIYIMLRFFDVCFHHINQGCVS	1	0	1	not-applicable	not-applicable	not-applicable	1	1	304	ACT	T	silent	GCTGGAGTCCAAGAGACGAACTAGGAACTT	0.110791	-0.117851
SC	CTL	F13	A	GCCAAGGAAACTATATACATCATGTTAAGGTTTTTCGACGTTTGTTTTCATCACATCAACCAAGGCTGTGTCTCC	AKETIYIMLRFFDVCFHHINQGCVS	1	0	1	not-applicable	not-applicable	not-applicable	1	1	304	ACT	T	silent	GTCATATCCGAGTCCGTATGCTCCTCTCCC	0.0608858	-0.0522365
SC	CTL	F13	A	GCCAAGGAAACTATATACATCATGTTAAGGTTTTTCGACGTTTGTTTTCATCACATCAACCAAGGCTGTGTCTCC	AKETIYIMLRFFDVCFHHINQGCVS	1	0	1	not-applicable	not-applicable	not-applicable	1	1	304	ACT	T	silent	TTAGTAGGCTGTAGTCGTGGACCTTCTACA	0.127561	0.0572086
SC	CTL	F13	A	GCCAAGGAAACTATATACATCATGTTAAGGTTTTTCGACGTTTGTTTTCATCACATCAACCAAGGCTGTGTCTCC	AKETIYIMLRFFDVCFHHINQGCVS	1	0	1	not-applicable	not-applicable	not-applicable	3	1	304	ACT	T	silent	TACTGGAGCGTTATATTGCTGTTGGTCAGA	-0.268384	0.302624
SC	CTL	F13	A	GCCAAGGAAAGGATATACATCATGTTAAGGTTTTTCGACGTTTGTTTTCATCACATCAACCAAGGCTGTGTCTCC	AKERIYIMLRFFDVCFHHINQGCVS	2	1	1	304	R	T	1	1	304	AGG	R	missense	AGCACTTCCGGTTAGTTAGTCGGTCAACGA	-0.184261	0.0572086
SC	CTL	F13	A	GCCAAGGAAAGGATATACATCATGTTAAGGTTTTTCGACGTTTGTTTTCATCACATCAACCAAGGCTGTGTCTCC	AKERIYIMLRFFDVCFHHINQGCVS	2	1	1	304	R	T	1	1	304	AGG	R	missense	CCAGTAGGCTGTAGTCGTGGACCTTCTAGG	-0.23586	-0.10855
SC	CTL	F13	A	GCCAAGGAAAGGATATACATCATGTTAAGGTTTTTCGACGTTTGTTTTCATCACATCAACCAAGGCTGTGTCTCC	AKERIYIMLRFFDVCFHHINQGCVS	2	1	1	304	R	T	1	1	304	AGG	R	missense	CGAGTAGGCTGTAGTAGTGGACCTTCTAGA	-0.409492	-0.0560189
SC	CTL	F13	A	GCCAAGGAAAGGATATACATCATGTTAAGGTTTTTCGACGTTTGTTTTCATCACATCAACCAAGGCTGTGTCTCC	AKERIYIMLRFFDVCFHHINQGCVS	2	1	1	304	R	T	1	1	304	AGG	R	missense	GCGCCTCATTGACTTAGTGCGTATAACGTC	-0.346776	0.0572086
SC	CTL	F13	A	GCCAAGGAAAGGATATACATCATGTTAAGGTTTTTCGACGTTTGTTTTCATCACATCAACCAAGGCTGTGTCTCC	AKERIYIMLRFFDVCFHHINQGCVS	2	1	1	304	R	T	1	1	304	AGG	R	missense	TGACAAGATTGCGCCAACTTCAGGACTGGT	-0.446276	-0.10855
SC	CTL	F13	A	GCCAAGGAAAGGATATACATCATGTTAAGGTTTTTCGACGTTTGTTTTCATCACATCAACCAAGGCTGTGTCTCC	AKERIYIMLRFFDVCFHHINQGCVS	2	1	1	304	R	T	1	1	304	AGG	R	missense	TTTGGAGCGAACATTTGCCTGCGTTATATA	0.00106177	-0.0935525
SC	CTL	F13	A	GCCAAGGAAAGGATATACATCATGTTAAGGTTTTTCGACGTTTGTTTTCATCACATCAACCAAGGCTGTGTCTCC	AKERIYIMLRFFDVCFHHINQGCVS	2	1	1	304	R	T	3	1	304	AGG	R	missense	AAAGTAGGCTGTAGCTGTGGACCTTCTAAG	-0.0879648	0.486494
SC	CTL	F13	A	GCCAAGGAAAGGATATACATCATGTTAAGGTTTTTCGACGTTTGTTTTCATCACATCAACCAAGGCTGTGTCTCC	AKERIYIMLRFFDVCFHHINQGCVS	2	1	1	304	R	T	3	1	304	AGG	R	missense	ATACAAGATTGCGCATACTTCAGGACTGTG	-0.381012	0.302624
SC	CTL	F13	A	GCCAAGGAAAGGATATACATCATGTTAAGGTTTTTCGACGTTTGTTTTCATCACATCAACCAAGGCTGTGTCTCC	AKERIYIMLRFFDVCFHHINQGCVS	2	1	1	304	R	T	3	1	304	AGG	R	missense	CCACCATTCACCAGTAAGATGATGGCGAAC	-0.319983	0.302624
SC	CTL	F13	A	GCCAAGGAAAGGATATACATCATGTTAAGGTTTTTCGACGTTTGTTTTCATCACATCAACCAAGGCTGTGTCTCC	AKERIYIMLRFFDVCFHHINQGCVS	2	1	1	304	R	T	3	1	304	AGG	R	missense	GTCTATTGCGGTACACTATAGGTGCGTGTT	0.108786	0.400999
SC	CTL	F13	A	GCCAAGGAAAGGATATACATCATGTTAAGGTTTTTCGACGTTTGTTTTCATCACATCAACCAAGGCTGTGTCTCC	AKERIYIMLRFFDVCFHHINQGCVS	2	1	1	304	R	T	3	1	304	AGG	R	missense	TGAGTAGGCTGTAGACGTGGACCTTCTATG	-0.030441	0.254475
SC	CTL	F13	A	GCCAAGGAAAGTATATACATCATGTTAAGGTTTTTCGACGTTTGTTTTCATCACATCAACCAAGGCTGTGTCTCC	AKESIYIMLRFFDVCFHHINQGCVS	2	1	1	304	S	T	1	1	304	AGT	S	missense	CAAGTAGGCTGTAGACGTGGACCTTCTAGT	0.0491492	0.0529713
SC	CTL	F13	A	GCCAAGGAAAGTATATACATCATGTTAAGGTTTTTCGACGTTTGTTTTCATCACATCAACCAAGGCTGTGTCTCC	AKESIYIMLRFFDVCFHHINQGCVS	2	1	1	304	S	T	1	1	304	AGT	S	missense	CAAGTAGGCTGTAGATGTGGACCTTCTATG	-0.0611719	0.070605
SC	CTL	F13	A	GCCAAGGAAAGTATATACATCATGTTAAGGTTTTTCGACGTTTGTTTTCATCACATCAACCAAGGCTGTGTCTCC	AKESIYIMLRFFDVCFHHINQGCVS	2	1	1	304	S	T	1	1	304	AGT	S	missense	CGAGTAGGCTGTAGTTGTGGACCTTCTACA	0.0650886	-0.0382812
SC	CTL	F13	A	GCCAAGGAAAGTATATACATCATGTTAAGGTTTTTCGACGTTTGTTTTCATCACATCAACCAAGGCTGTGTCTCC	AKESIYIMLRFFDVCFHHINQGCVS	2	1	1	304	S	T	1	1	304	AGT	S	missense	CGGCCTCATTGACTAAGTGCGTATAACGTC	-0.0168136	-0.00630506
SC	CTL	F13	A	GCCAAGGAAAGTATATACATCATGTTAAGGTTTTTCGACGTTTGTTTTCATCACATCAACCAAGGCTGTGTCTCC	AKESIYIMLRFFDVCFHHINQGCVS	2	1	1	304	S	T	1	1	304	AGT	S	missense	CGGCCTCATTGACTCAGTGCGTATAACGGG	-0.172088	-0.0651171
SC	CTL	F13	A	GCCAAGGAAAGTATATACATCATGTTAAGGTTTTTCGACGTTTGTTTTCATCACATCAACCAAGGCTGTGTCTCC	AKESIYIMLRFFDVCFHHINQGCVS	2	1	1	304	S	T	1	1	304	AGT	S	missense	GAAGTAGGCTGTAGTGGTGGACCTTCTACC	-0.0707148	-0.17481
SC	CTL	F13	A	GCCAAGGAAAGTATATACATCATGTTAAGGTTTTTCGACGTTTGTTTTCATCACATCAACCAAGGCTGTGTCTCC	AKESIYIMLRFFDVCFHHINQGCVS	2	1	1	304	S	T	1	1	304	AGT	S	missense	GGAGTAGGCTGTAGTTGTGGACCTTCTATA	0.231596	-0.0382812
SC	CTL	F13	A	GCCAAGGAAAGTATATACATCATGTTAAGGTTTTTCGACGTTTGTTTTCATCACATCAACCAAGGCTGTGTCTCC	AKESIYIMLRFFDVCFHHINQGCVS	2	1	1	304	S	T	1	1	304	AGT	S	missense	TACGTACGATTGTCGAACCGCATGGTATTC	-0.150998	-0.217229
SC	CTL	F13	A	GCCAAGGAAAGTATATACATCATGTTAAGGTTTTTCGACGTTTGTTTTCATCACATCAACCAAGGCTGTGTCTCC	AKESIYIMLRFFDVCFHHINQGCVS	2	1	1	304	S	T	1	1	304	AGT	S	missense	TGAGTAGGCTGTAGACGTGGACCTTCTACG	-0.208616	-0.00630506
SC	CTL	F13	A	GCCAAGGAAAGTATATACATCATGTTAAGGTTTTTCGACGTTTGTTTTCATCACATCAACCAAGGCTGTGTCTCC	AKESIYIMLRFFDVCFHHINQGCVS	2	1	1	304	S	T	1	1	304	AGT	S	missense	TTAGTAGGCTGTAGAGGTGGACCTTCTAAT	0.0540733	0.123468
SC	CTL	F13	A	GCCAAGGAAAGTATATACATCATGTTAAGGTTTTTCGACGTTTGTTTTCATCACATCAACCAAGGCTGTGTCTCC	AKESIYIMLRFFDVCFHHINQGCVS	2	1	1	304	S	T	3	1	304	AGT	S	missense	TCGCAATCCTGTAGGTGCCTTCTGTACTAG	-0.184261	0.486494
SC	CTL	F13	A	GCCAAGGAAATCATATACATCATGTTAAGGTTTTTCGACGTTTGTTTTCATCACATCAACCAAGGCTGTGTCTCC	AKEIIYIMLRFFDVCFHHINQGCVS	1	1	1	304	I	T	1	1	304	ATC	I	missense	GGTACGAGTCGGATATAGAGGAGAGACAGG	-0.687724	0.0332584
SC	CTL	F13	A	GCCAAGGAAATGATATACATCATGTTAAGGTTTTTCGACGTTTGTTTTCATCACATCAACCAAGGCTGTGTCTCC	AKEMIYIMLRFFDVCFHHINQGCVS	2	1	1	304	M	T	1	1	304	ATG	M	missense	CCAGTAGGCTGTAGAGGTGGACCTTCTATT	-0.319983	0.101119
SC	CTL	F13	A	GCCAAGGAAATGATATACATCATGTTAAGGTTTTTCGACGTTTGTTTTCATCACATCAACCAAGGCTGTGTCTCC	AKEMIYIMLRFFDVCFHHINQGCVS	2	1	1	304	M	T	1	1	304	ATG	M	missense	GGAGTAGGCTGTAGCAGTGGACCTTCTACG	-0.248832	-0.00630506
SC	CTL	F13	A	GCCAAGGAAATGATATACATCATGTTAAGGTTTTTCGACGTTTGTTTTCATCACATCAACCAAGGCTGTGTCTCC	AKEMIYIMLRFFDVCFHHINQGCVS	2	1	1	304	M	T	1	1	304	ATG	M	missense	TAAGTAGGCTGTAGGCGTGGACCTTCTAGC	-0.462205	-0.0588007
SC	CTL	F13	A	GCCAAGGAAATTATATACATCATGTTAAGGTTTTTCGACGTTTGTTTTCATCACATCAACCAAGGCTGTGTCTCC	AKEIIYIMLRFFDVCFHHINQGCVS	2	1	1	304	I	T	1	1	304	ATT	I	missense	AAACTACTTGACGCTAGTCACTCATCGTCC	-0.24529	0.138466
SC	CTL	F13	A	GCCAAGGAAATTATATACATCATGTTAAGGTTTTTCGACGTTTGTTTTCATCACATCAACCAAGGCTGTGTCTCC	AKEIIYIMLRFFDVCFHHINQGCVS	2	1	1	304	I	T	1	1	304	ATT	I	missense	ACGCCTCATTGACTCCGTGCGTATAACGGC	-0.0320464	-0.0308415
SC	CTL	F13	A	GCCAAGGAAATTATATACATCATGTTAAGGTTTTTCGACGTTTGTTTTCATCACATCAACCAAGGCTGTGTCTCC	AKEIIYIMLRFFDVCFHHINQGCVS	2	1	1	304	I	T	1	1	304	ATT	I	missense	AGGCGATCTTATCGCCGTTCCATGTCCACT	-0.172088	0.118753
SC	CTL	F13	A	GCCAAGGAAATTATATACATCATGTTAAGGTTTTTCGACGTTTGTTTTCATCACATCAACCAAGGCTGTGTCTCC	AKEIIYIMLRFFDVCFHHINQGCVS	2	1	1	304	I	T	1	1	304	ATT	I	missense	AGTACGAGTCGGATTGAGAGGAGAGACATC	0.0219553	0.0183241
SC	CTL	F13	A	GCCAAGGAAATTATATACATCATGTTAAGGTTTTTCGACGTTTGTTTTCATCACATCAACCAAGGCTGTGTCTCC	AKEIIYIMLRFFDVCFHHINQGCVS	2	1	1	304	I	T	1	1	304	ATT	I	missense	GCAGTAGGCTGTAGGGGTGGACCTTCTAGG	-0.445405	-0.0935525
SC	CTL	F13	A	GCCAAGGAAATTATATACATCATGTTAAGGTTTTTCGACGTTTGTTTTCATCACATCAACCAAGGCTGTGTCTCC	AKEIIYIMLRFFDVCFHHINQGCVS	2	1	1	304	I	T	1	1	304	ATT	I	missense	GGCGTACGATTGTCACACCGCATGGTATAT	-0.331331	0.0332584
SC	CTL	F13	A	GCCAAGGAAATTATATACATCATGTTAAGGTTTTTCGACGTTTGTTTTCATCACATCAACCAAGGCTGTGTCTCC	AKEIIYIMLRFFDVCFHHINQGCVS	2	1	1	304	I	T	1	1	304	ATT	I	missense	GTACCATTCACCAGATAGATGATGGCGAGC	-0.455705	-0.0651171
SC	CTL	F13	A	GCCAAGGAAATTATATACATCATGTTAAGGTTTTTCGACGTTTGTTTTCATCACATCAACCAAGGCTGTGTCTCC	AKEIIYIMLRFFDVCFHHINQGCVS	2	1	1	304	I	T	1	1	304	ATT	I	missense	TCAGTAGGCTGTAGCGGTGGACCTTCTAAC	-0.0186705	-0.0522365
SC	CTL	F13	A	GCCAAGGAAATTATATACATCATGTTAAGGTTTTTCGACGTTTGTTTTCATCACATCAACCAAGGCTGTGTCTCC	AKEIIYIMLRFFDVCFHHINQGCVS	2	1	1	304	I	T	1	1	304	ATT	I	missense	TCAGTAGGCTGTAGCTGTGGACCTTCTATG	-0.311436	-0.193086
SC	CTL	F13	A	GCCAAGGAAATTATATACATCATGTTAAGGTTTTTCGACGTTTGTTTTCATCACATCAACCAAGGCTGTGTCTCC	AKEIIYIMLRFFDVCFHHINQGCVS	2	1	1	304	I	T	1	1	304	ATT	I	missense	TCTACGAGTCGGATCAAGAGGAGAGACAGT	-0.042397	-0.146851
SC	CTL	F13	A	GCCAAGGAAATTATATACATCATGTTAAGGTTTTTCGACGTTTGTTTTCATCACATCAACCAAGGCTGTGTCTCC	AKEIIYIMLRFFDVCFHHINQGCVS	2	1	1	304	I	T	1	1	304	ATT	I	missense	TCTGGAGTCCAAGATACGAACTAGGAACGT	-0.29969	0.138466
SC	CTL	F13	A	GCCAAGGAAATTATATACATCATGTTAAGGTTTTTCGACGTTTGTTTTCATCACATCAACCAAGGCTGTGTCTCC	AKEIIYIMLRFFDVCFHHINQGCVS	2	1	1	304	I	T	1	1	304	ATT	I	missense	TTGCTTAGCTAGAGGTTGATCGGTCCTACG	-0.0762186	-0.0230556
SC	CTL	F13	A	GCCAAGGAAATTATATACATCATGTTAAGGTTTTTCGACGTTTGTTTTCATCACATCAACCAAGGCTGTGTCTCC	AKEIIYIMLRFFDVCFHHINQGCVS	2	1	1	304	I	T	3	1	304	ATT	I	missense	ACACCATTCACCAGGGAGATGATGGCGATG	0.618391	0.486494
SC	CTL	F13	A	GCCAAGGAAATTATATACATCATGTTAAGGTTTTTCGACGTTTGTTTTCATCACATCAACCAAGGCTGTGTCTCC	AKEIIYIMLRFFDVCFHHINQGCVS	2	1	1	304	I	T	3	1	304	ATT	I	missense	CAAGGAGATACCGTGCTAGACCTCTAGCCA	0.0658554	0.302624
SC	CTL	F13	A	GCCAAGGAAATTATATACATCATGTTAAGGTTTTTCGACGTTTGTTTTCATCACATCAACCAAGGCTGTGTCTCC	AKEIIYIMLRFFDVCFHHINQGCVS	2	1	1	304	I	T	3	1	304	ATT	I	missense	CGAGTAGGCTGTAGTTGTGGACCTTCTATT	0.306569	0.670364
SC	CTL	F13	A	GCCAAGGAAATTATATACATCATGTTAAGGTTTTTCGACGTTTGTTTTCATCACATCAACCAAGGCTGTGTCTCC	AKEIIYIMLRFFDVCFHHINQGCVS	2	1	1	304	I	T	3	1	304	ATT	I	missense	GCGCGATCTTATCGTTGTTCCATGTCCAGT	-0.184261	0.302624
SC	CTL	F13	A	GCCAAGGAACAGATATACATCATGTTAAGGTTTTTCGACGTTTGTTTTCATCACATCAACCAAGGCTGTGTCTCC	AKEQIYIMLRFFDVCFHHINQGCVS	3	1	1	304	Q	T	1	1	304	CAG	Q	missense	AAACTACTTGACGCCCGTCACTCATCGTTT	-0.151917	-0.0382812
SC	CTL	F13	A	GCCAAGGAACAGATATACATCATGTTAAGGTTTTTCGACGTTTGTTTTCATCACATCAACCAAGGCTGTGTCTCC	AKEQIYIMLRFFDVCFHHINQGCVS	3	1	1	304	Q	T	1	1	304	CAG	Q	missense	CATACCTTGACACGTTCAACGGATGTCTCG	-0.331331	0.0332584
SC	CTL	F13	A	GCCAAGGAACAGATATACATCATGTTAAGGTTTTTCGACGTTTGTTTTCATCACATCAACCAAGGCTGTGTCTCC	AKEQIYIMLRFFDVCFHHINQGCVS	3	1	1	304	Q	T	1	1	304	CAG	Q	missense	CCAGTAGGCTGTAGTGGTGGACCTTCTAGG	-0.139564	0.160815
SC	CTL	F13	A	GCCAAGGAACAGATATACATCATGTTAAGGTTTTTCGACGTTTGTTTTCATCACATCAACCAAGGCTGTGTCTCC	AKEQIYIMLRFFDVCFHHINQGCVS	3	1	1	304	Q	T	1	1	304	CAG	Q	missense	GTTACCTTGACACGCACAACGGATGTCTAT	0.0227328	0.103932
SC	CTL	F13	A	GCCAAGGAACAGATATACATCATGTTAAGGTTTTTCGACGTTTGTTTTCATCACATCAACCAAGGCTGTGTCTCC	AKEQIYIMLRFFDVCFHHINQGCVS	3	1	1	304	Q	T	1	1	304	CAG	Q	missense	TAAGTAGGCTGTAGCTGTGGACCTTCTAGG	-0.306319	-0.0454043
SC	CTL	F13	A	GCCAAGGAACAGATATACATCATGTTAAGGTTTTTCGACGTTTGTTTTCATCACATCAACCAAGGCTGTGTCTCC	AKEQIYIMLRFFDVCFHHINQGCVS	3	1	1	304	Q	T	1	1	304	CAG	Q	missense	TACGTACGATTGTCGAACCGCATGGTATTT	0.00833165	-0.0454043
SC	CTL	F13	A	GCCAAGGAACAGATATACATCATGTTAAGGTTTTTCGACGTTTGTTTTCATCACATCAACCAAGGCTGTGTCTCC	AKEQIYIMLRFFDVCFHHINQGCVS	3	1	1	304	Q	T	1	1	304	CAG	Q	missense	TGAGTAGGCTGTAGAGGTGGACCTTCTATA	-0.709327	0.138466
SC	CTL	F13	A	GCCAAGGAACAGATATACATCATGTTAAGGTTTTTCGACGTTTGTTTTCATCACATCAACCAAGGCTGTGTCTCC	AKEQIYIMLRFFDVCFHHINQGCVS	3	1	1	304	Q	T	3	1	304	CAG	Q	missense	GGAGTAGGCTGTAGAAGTGGACCTTCTAAA	-0.28808	0.217129
SC	CTL	F13	A	GCCAAGGAACAGATATACATCATGTTAAGGTTTTTCGACGTTTGTTTTCATCACATCAACCAAGGCTGTGTCTCC	AKEQIYIMLRFFDVCFHHINQGCVS	3	1	1	304	Q	T	3	1	304	CAG	Q	missense	TGAGGAGATACCGTTATAGACCTCTAGCCT	-0.184261	0.486494
SC	CTL	F13	A	GCCAAGGAACATATATACATCATGTTAAGGTTTTTCGACGTTTGTTTTCATCACATCAACCAAGGCTGTGTCTCC	AKEHIYIMLRFFDVCFHHINQGCVS	3	1	1	304	H	T	1	1	304	CAT	H	missense	ATTACCTTGACACGGTCAACGGATGTCTGC	0.0495816	0.0304919
SC	CTL	F13	A	GCCAAGGAACATATATACATCATGTTAAGGTTTTTCGACGTTTGTTTTCATCACATCAACCAAGGCTGTGTCTCC	AKEHIYIMLRFFDVCFHHINQGCVS	3	1	1	304	H	T	1	1	304	CAT	H	missense	GAACTACTTGACGCTGGTCACTCATCGTTT	-0.319983	0.118753
SC	CTL	F13	A	GCCAAGGAACATATATACATCATGTTAAGGTTTTTCGACGTTTGTTTTCATCACATCAACCAAGGCTGTGTCTCC	AKEHIYIMLRFFDVCFHHINQGCVS	3	1	1	304	H	T	1	1	304	CAT	H	missense	GTCAACGGACTCATTTACATTAGGCCGTTG	-0.249251	0.0123103
SC	CTL	F13	A	GCCAAGGAACATATATACATCATGTTAAGGTTTTTCGACGTTTGTTTTCATCACATCAACCAAGGCTGTGTCTCC	AKEHIYIMLRFFDVCFHHINQGCVS	3	1	1	304	H	T	1	1	304	CAT	H	missense	TAAGTAGGCTGTAGTTGTGGACCTTCTAAG	-0.4788	-0.150612
SC	CTL	F13	A	GCCAAGGAACATATATACATCATGTTAAGGTTTTTCGACGTTTGTTTTCATCACATCAACCAAGGCTGTGTCTCC	AKEHIYIMLRFFDVCFHHINQGCVS	3	1	1	304	H	T	1	1	304	CAT	H	missense	TGACAAGATTGCGCCCACTTCAGGACTGGG	-0.213387	0.070605
SC	CTL	F13	A	GCCAAGGAACATATATACATCATGTTAAGGTTTTTCGACGTTTGTTTTCATCACATCAACCAAGGCTGTGTCTCC	AKEHIYIMLRFFDVCFHHINQGCVS	3	1	1	304	H	T	1	1	304	CAT	H	missense	TGCAGCACACTAGTGGCTTACAGCGGTAGT	-0.104751	0.145589
SC	CTL	F13	A	GCCAAGGAACATATATACATCATGTTAAGGTTTTTCGACGTTTGTTTTCATCACATCAACCAAGGCTGTGTCTCC	AKEHIYIMLRFFDVCFHHINQGCVS	3	1	1	304	H	T	1	1	304	CAT	H	missense	TTACCATTCACCAGATAGATGATGGCGAAA	-0.487012	-0.0712038
SC	CTL	F13	A	GCCAAGGAACATATATACATCATGTTAAGGTTTTTCGACGTTTGTTTTCATCACATCAACCAAGGCTGTGTCTCC	AKEHIYIMLRFFDVCFHHINQGCVS	3	1	1	304	H	T	1	1	304	CAT	H	missense	TTAGTAGGCTGTAGAGGTGGACCTTCTAAG	-0.163968	-0.0935525
SC	CTL	F13	A	GCCAAGGAACATATATACATCATGTTAAGGTTTTTCGACGTTTGTTTTCATCACATCAACCAAGGCTGTGTCTCC	AKEHIYIMLRFFDVCFHHINQGCVS	3	1	1	304	H	T	3	1	304	CAT	H	missense	CCAGTAGGCTGTAGCGGTGGACCTTCTAAA	0.0614218	0.254475
SC	CTL	F13	A	GCCAAGGAACCGATATACATCATGTTAAGGTTTTTCGACGTTTGTTTTCATCACATCAACCAAGGCTGTGTCTCC	AKEPIYIMLRFFDVCFHHINQGCVS	2	1	1	304	P	T	1	1	304	CCG	P	missense	AGTACGAGTCGGATGTAGAGGAGAGACATA	-0.166163	0.186614
SC	CTL	F13	A	GCCAAGGAACCGATATACATCATGTTAAGGTTTTTCGACGTTTGTTTTCATCACATCAACCAAGGCTGTGTCTCC	AKEPIYIMLRFFDVCFHHINQGCVS	2	1	1	304	P	T	3	1	304	CCG	P	missense	AGTACGAGTCGGATTTAGAGGAGAGACAGT	-1.09073	0.217129
SC	CTL	F13	A	GCCAAGGAACCGATATACATCATGTTAAGGTTTTTCGACGTTTGTTTTCATCACATCAACCAAGGCTGTGTCTCC	AKEPIYIMLRFFDVCFHHINQGCVS	2	1	1	304	P	T	3	1	304	CCG	P	missense	TGCATATCCGAGTCATTATGCTCCTCTCGG	-1.01604	0.254475
SC	CTL	F13	A	GCCAAGGAACCTATATACATCATGTTAAGGTTTTTCGACGTTTGTTTTCATCACATCAACCAAGGCTGTGTCTCC	AKEPIYIMLRFFDVCFHHINQGCVS	2	1	1	304	P	T	1	1	304	CCT	P	missense	AAAGTAGGCTGTAGTGGTGGACCTTCTATT	-0.424975	0.0572086
SC	CTL	F13	A	GCCAAGGAACCTATATACATCATGTTAAGGTTTTTCGACGTTTGTTTTCATCACATCAACCAAGGCTGTGTCTCC	AKEPIYIMLRFFDVCFHHINQGCVS	2	1	1	304	P	T	1	1	304	CCT	P	missense	ATAGTAGGCTGTAGTTGTGGACCTTCTATT	-0.217762	0.160815
SC	CTL	F13	A	GCCAAGGAACCTATATACATCATGTTAAGGTTTTTCGACGTTTGTTTTCATCACATCAACCAAGGCTGTGTCTCC	AKEPIYIMLRFFDVCFHHINQGCVS	2	1	1	304	P	T	1	1	304	CCT	P	missense	GCAGTAGGCTGTAGCGGTGGACCTTCTAGG	-0.145964	0.16383
SC	CTL	F13	A	GCCAAGGAACCTATATACATCATGTTAAGGTTTTTCGACGTTTGTTTTCATCACATCAACCAAGGCTGTGTCTCC	AKEPIYIMLRFFDVCFHHINQGCVS	2	1	1	304	P	T	1	1	304	CCT	P	missense	GGAGGAGATACCGTCTTAGACCTCTAGCCT	-0.0446056	0.0259805
SC	CTL	F13	A	GCCAAGGAACCTATATACATCATGTTAAGGTTTTTCGACGTTTGTTTTCATCACATCAACCAAGGCTGTGTCTCC	AKEPIYIMLRFFDVCFHHINQGCVS	2	1	1	304	P	T	1	1	304	CCT	P	missense	TCAGTAGGCTGTAGTTGTGGACCTTCTAAT	-0.217762	0.160815
SC	CTL	F13	A	GCCAAGGAACCTATATACATCATGTTAAGGTTTTTCGACGTTTGTTTTCATCACATCAACCAAGGCTGTGTCTCC	AKEPIYIMLRFFDVCFHHINQGCVS	2	1	1	304	P	T	1	1	304	CCT	P	missense	TGAGTAGGCTGTAGGCGTGGACCTTCTATT	-0.215422	0.0332584
SC	CTL	F13	A	GCCAAGGAACCTATATACATCATGTTAAGGTTTTTCGACGTTTGTTTTCATCACATCAACCAAGGCTGTGTCTCC	AKEPIYIMLRFFDVCFHHINQGCVS	2	1	1	304	P	T	1	1	304	CCT	P	missense	TGAGTAGGCTGTAGTGGTGGACCTTCTATC	-0.552002	-0.0522365
SC	CTL	F13	A	GCCAAGGAACCTATATACATCATGTTAAGGTTTTTCGACGTTTGTTTTCATCACATCAACCAAGGCTGTGTCTCC	AKEPIYIMLRFFDVCFHHINQGCVS	2	1	1	304	P	T	3	1	304	CCT	P	missense	AGAGTAGGCTGTAGTGGTGGACCTTCTAAG	0.00833165	0.302624
SC	CTL	F13	A	GCCAAGGAACCTATATACATCATGTTAAGGTTTTTCGACGTTTGTTTTCATCACATCAACCAAGGCTGTGTCTCC	AKEPIYIMLRFFDVCFHHINQGCVS	2	1	1	304	P	T	3	1	304	CCT	P	missense	CGAGTAGGCTGTAGGTGTGGACCTTCTAGC	0.433596	0.486494
SC	CTL	F13	A	GCCAAGGAACGGATATACATCATGTTAAGGTTTTTCGACGTTTGTTTTCATCACATCAACCAAGGCTGTGTCTCC	AKERIYIMLRFFDVCFHHINQGCVS	3	1	1	304	R	T	1	1	304	CGG	R	missense	ATCATATCCGAGTCGTTATGCTCCTCTCGA	-0.272568	-0.0382812
SC	CTL	F13	A	GCCAAGGAACGGATATACATCATGTTAAGGTTTTTCGACGTTTGTTTTCATCACATCAACCAAGGCTGTGTCTCC	AKERIYIMLRFFDVCFHHINQGCVS	3	1	1	304	R	T	1	1	304	CGG	R	missense	CCCACTTCCGGTTAGATAGTCGGTCAACAT	-0.306855	0.179782
SC	CTL	F13	A	GCCAAGGAACGGATATACATCATGTTAAGGTTTTTCGACGTTTGTTTTCATCACATCAACCAAGGCTGTGTCTCC	AKERIYIMLRFFDVCFHHINQGCVS	3	1	1	304	R	T	1	1	304	CGG	R	missense	GAGCAATCCTGTAGCAGCCTTCTGTACTAT	-0.515449	-0.0588007
SC	CTL	F13	A	GCCAAGGAACGGATATACATCATGTTAAGGTTTTTCGACGTTTGTTTTCATCACATCAACCAAGGCTGTGTCTCC	AKERIYIMLRFFDVCFHHINQGCVS	3	1	1	304	R	T	1	1	304	CGG	R	missense	GCCAGCACACTAGTCTCTTACAGCGGTAAT	-0.581127	0.070605
SC	CTL	F13	A	GCCAAGGAACGGATATACATCATGTTAAGGTTTTTCGACGTTTGTTTTCATCACATCAACCAAGGCTGTGTCTCC	AKERIYIMLRFFDVCFHHINQGCVS	3	1	1	304	R	T	3	1	304	CGG	R	missense	GGCAACGGACTCATTTACATTAGGCCGTGT	0.18348	0.486494
SC	CTL	F13	A	GCCAAGGAACGTATATACATCATGTTAAGGTTTTTCGACGTTTGTTTTCATCACATCAACCAAGGCTGTGTCTCC	AKERIYIMLRFFDVCFHHINQGCVS	3	1	1	304	R	T	1	1	304	CGT	R	missense	ATAGTAGGCTGTAGGGGTGGACCTTCTAAA	-0.279829	-0.17156
SC	CTL	F13	A	GCCAAGGAACGTATATACATCATGTTAAGGTTTTTCGACGTTTGTTTTCATCACATCAACCAAGGCTGTGTCTCC	AKERIYIMLRFFDVCFHHINQGCVS	3	1	1	304	R	T	1	1	304	CGT	R	missense	GGCGTACGATTGTCCCACCGCATGGTATGA	-0.648298	0.070605
SC	CTL	F13	A	GCCAAGGAACGTATATACATCATGTTAAGGTTTTTCGACGTTTGTTTTCATCACATCAACCAAGGCTGTGTCTCC	AKERIYIMLRFFDVCFHHINQGCVS	3	1	1	304	R	T	1	1	304	CGT	R	missense	TGAGTAGGCTGTAGTGGTGGACCTTCTACC	-0.290858	0.0851678
SC	CTL	F13	A	GCCAAGGAACGTATATACATCATGTTAAGGTTTTTCGACGTTTGTTTTCATCACATCAACCAAGGCTGTGTCTCC	AKERIYIMLRFFDVCFHHINQGCVS	3	1	1	304	R	T	3	1	304	CGT	R	missense	CTAGTAGGCTGTAGTGGTGGACCTTCTATG	-0.11709	0.302624
SC	CTL	F13	A	GCCAAGGAACGTATATACATCATGTTAAGGTTTTTCGACGTTTGTTTTCATCACATCAACCAAGGCTGTGTCTCC	AKERIYIMLRFFDVCFHHINQGCVS	3	1	1	304	R	T	3	1	304	CGT	R	missense	TAAGTAGGCTGTAGGGGTGGACCTTCTAGC	-0.132662	0.254475
SC	CTL	F13	A	GCCAAGGAACTGATATACATCATGTTAAGGTTTTTCGACGTTTGTTTTCATCACATCAACCAAGGCTGTGTCTCC	AKELIYIMLRFFDVCFHHINQGCVS	3	1	1	304	L	T	1	1	304	CTG	L	missense	AGAGTAGGCTGTAGTCGTGGACCTTCTATT	-0.0704965	0.0448054
SC	CTL	F13	A	GCCAAGGAACTGATATACATCATGTTAAGGTTTTTCGACGTTTGTTTTCATCACATCAACCAAGGCTGTGTCTCC	AKELIYIMLRFFDVCFHHINQGCVS	3	1	1	304	L	T	1	1	304	CTG	L	missense	ATAGTAGGCTGTAGGTGTGGACCTTCTACT	-0.110632	-0.139065
SC	CTL	F13	A	GCCAAGGAACTGATATACATCATGTTAAGGTTTTTCGACGTTTGTTTTCATCACATCAACCAAGGCTGTGTCTCC	AKELIYIMLRFFDVCFHHINQGCVS	3	1	1	304	L	T	1	1	304	CTG	L	missense	CAAGTAGGCTGTAGTCGTGGACCTTCTATT	-0.450819	0.196181
SC	CTL	F13	A	GCCAAGGAACTGATATACATCATGTTAAGGTTTTTCGACGTTTGTTTTCATCACATCAACCAAGGCTGTGTCTCC	AKELIYIMLRFFDVCFHHINQGCVS	3	1	1	304	L	T	1	1	304	CTG	L	missense	TGACAAGATTGCGCATACTTCAGGACTGTA	-0.19263	-0.0651171
SC	CTL	F13	A	GCCAAGGAACTTATATACATCATGTTAAGGTTTTTCGACGTTTGTTTTCATCACATCAACCAAGGCTGTGTCTCC	AKELIYIMLRFFDVCFHHINQGCVS	3	1	1	304	L	T	1	1	304	CTT	L	missense	CAAGTAGGCTGTAGGAGTGGACCTTCTAAA	0.0705208	0.118753
SC	CTL	F13	A	GCCAAGGAACTTATATACATCATGTTAAGGTTTTTCGACGTTTGTTTTCATCACATCAACCAAGGCTGTGTCTCC	AKELIYIMLRFFDVCFHHINQGCVS	3	1	1	304	L	T	1	1	304	CTT	L	missense	GGCACTTCCGGTTAGTTAGTCGGTCAACTC	-0.66463	0.160815
SC	CTL	F13	A	GCCAAGGAACTTATATACATCATGTTAAGGTTTTTCGACGTTTGTTTTCATCACATCAACCAAGGCTGTGTCTCC	AKELIYIMLRFFDVCFHHINQGCVS	3	1	1	304	L	T	1	1	304	CTT	L	missense	TAAGTAGGCTGTAGAAGTGGACCTTCTAAG	-0.226157	0.0123103
SC	CTL	F13	A	GCCAAGGAACTTATATACATCATGTTAAGGTTTTTCGACGTTTGTTTTCATCACATCAACCAAGGCTGTGTCTCC	AKELIYIMLRFFDVCFHHINQGCVS	3	1	1	304	L	T	1	1	304	CTT	L	missense	TCAGTAGGCTGTAGGTGTGGACCTTCTAGT	-0.266311	-0.0382812
SC	CTL	F13	A	GCCAAGGAACTTATATACATCATGTTAAGGTTTTTCGACGTTTGTTTTCATCACATCAACCAAGGCTGTGTCTCC	AKELIYIMLRFFDVCFHHINQGCVS	3	1	1	304	L	T	1	1	304	CTT	L	missense	TTGTAGTCTGTGACCATAGGATGCCACAAA	0.0351245	0.00274395
SC	CTL	F13	A	GCCAAGGAACTTATATACATCATGTTAAGGTTTTTCGACGTTTGTTTTCATCACATCAACCAAGGCTGTGTCTCC	AKELIYIMLRFFDVCFHHINQGCVS	3	1	1	304	L	T	1	1	304	CTT	L	missense	TTTGGAGCGAACATAGGCCTGCGTTATAGG	-0.0879648	-0.0522365
SC	CTL	F13	A	GCCAAGGAACTTATATACATCATGTTAAGGTTTTTCGACGTTTGTTTTCATCACATCAACCAAGGCTGTGTCTCC	AKELIYIMLRFFDVCFHHINQGCVS	3	1	1	304	L	T	3	1	304	CTT	L	missense	GGAGTAGGCTGTAGCAGTGGACCTTCTAGA	0.25065	0.486494
SC	CTL	F13	A	GCCAAGGAAGAGATATACATCATGTTAAGGTTTTTCGACGTTTGTTTTCATCACATCAACCAAGGCTGTGTCTCC	AKEEIYIMLRFFDVCFHHINQGCVS	3	1	1	304	E	T	1	1	304	GAG	E	missense	AAAGTAGGCTGTAGTCGTGGACCTTCTAGC	-0.0310941	-0.0651171
SC	CTL	F13	A	GCCAAGGAAGAGATATACATCATGTTAAGGTTTTTCGACGTTTGTTTTCATCACATCAACCAAGGCTGTGTCTCC	AKEEIYIMLRFFDVCFHHINQGCVS	3	1	1	304	E	T	1	1	304	GAG	E	missense	CGGCCTCATTGACTAGGTGCGTATAACGAG	-0.591428	0.118753
SC	CTL	F13	A	GCCAAGGAAGAGATATACATCATGTTAAGGTTTTTCGACGTTTGTTTTCATCACATCAACCAAGGCTGTGTCTCC	AKEEIYIMLRFFDVCFHHINQGCVS	3	1	1	304	E	T	1	1	304	GAG	E	missense	CGGCTTAGCTAGAGGATGATCGGTCCTAAT	-0.429944	-0.0522365
SC	CTL	F13	A	GCCAAGGAAGAGATATACATCATGTTAAGGTTTTTCGACGTTTGTTTTCATCACATCAACCAAGGCTGTGTCTCC	AKEEIYIMLRFFDVCFHHINQGCVS	3	1	1	304	E	T	1	1	304	GAG	E	missense	GACGTACGATTGTCACACCGCATGGTATGG	-0.823446	0.118753
SC	CTL	F13	A	GCCAAGGAAGAGATATACATCATGTTAAGGTTTTTCGACGTTTGTTTTCATCACATCAACCAAGGCTGTGTCTCC	AKEEIYIMLRFFDVCFHHINQGCVS	3	1	1	304	E	T	1	1	304	GAG	E	missense	TAGCGATCTTATCGTAGTTCCATGTCCAGT	-0.170597	0.138466
SC	CTL	F13	A	GCCAAGGAAGAGATATACATCATGTTAAGGTTTTTCGACGTTTGTTTTCATCACATCAACCAAGGCTGTGTCTCC	AKEEIYIMLRFFDVCFHHINQGCVS	3	1	1	304	E	T	1	1	304	GAG	E	missense	TGCGGTCAGACTTATCAGAGAAGTAGGCGG	-0.0432675	0.0929536
SC	CTL	F13	A	GCCAAGGAAGATATATACATCATGTTAAGGTTTTTCGACGTTTGTTTTCATCACATCAACCAAGGCTGTGTCTCC	AKEDIYIMLRFFDVCFHHINQGCVS	3	1	1	304	D	T	1	1	304	GAT	D	missense	AAAGTAGGCTGTAGTCGTGGACCTTCTAAC	-1.15176	0.186614
SC	CTL	F13	A	GCCAAGGAAGATATATACATCATGTTAAGGTTTTTCGACGTTTGTTTTCATCACATCAACCAAGGCTGTGTCTCC	AKEDIYIMLRFFDVCFHHINQGCVS	3	1	1	304	D	T	1	1	304	GAT	D	missense	AAAGTAGGCTGTAGTCGTGGACCTTCTATT	-0.205972	-0.222152
SC	CTL	F13	A	GCCAAGGAAGATATATACATCATGTTAAGGTTTTTCGACGTTTGTTTTCATCACATCAACCAAGGCTGTGTCTCC	AKEDIYIMLRFFDVCFHHINQGCVS	3	1	1	304	D	T	1	1	304	GAT	D	missense	AGAGTAGGCTGTAGCAGTGGACCTTCTATA	-0.254993	0.160815
SC	CTL	F13	A	GCCAAGGAAGATATATACATCATGTTAAGGTTTTTCGACGTTTGTTTTCATCACATCAACCAAGGCTGTGTCTCC	AKEDIYIMLRFFDVCFHHINQGCVS	3	1	1	304	D	T	1	1	304	GAT	D	missense	CGCAACGGACTCATGAACATTAGGCCGTAA	-0.0166356	-0.0148898
SC	CTL	F13	A	GCCAAGGAAGATATATACATCATGTTAAGGTTTTTCGACGTTTGTTTTCATCACATCAACCAAGGCTGTGTCTCC	AKEDIYIMLRFFDVCFHHINQGCVS	3	1	1	304	D	T	1	1	304	GAT	D	missense	GTGCTTAGCTAGAGCGTGATCGGTCCTAGG	-0.237025	0.0903179
SC	CTL	F13	A	GCCAAGGAAGATATATACATCATGTTAAGGTTTTTCGACGTTTGTTTTCATCACATCAACCAAGGCTGTGTCTCC	AKEDIYIMLRFFDVCFHHINQGCVS	3	1	1	304	D	T	1	1	304	GAT	D	missense	TCAGTAGGCTGTAGACGTGGACCTTCTAGG	-0.481802	-0.0827509
SC	CTL	F13	A	GCCAAGGAAGATATATACATCATGTTAAGGTTTTTCGACGTTTGTTTTCATCACATCAACCAAGGCTGTGTCTCC	AKEDIYIMLRFFDVCFHHINQGCVS	3	1	1	304	D	T	1	1	304	GAT	D	missense	TCAGTAGGCTGTAGAGGTGGACCTTCTAGT	-0.204074	0.154942
SC	CTL	F13	A	GCCAAGGAAGATATATACATCATGTTAAGGTTTTTCGACGTTTGTTTTCATCACATCAACCAAGGCTGTGTCTCC	AKEDIYIMLRFFDVCFHHINQGCVS	3	1	1	304	D	T	3	1	304	GAT	D	missense	AGAGTAGGCTGTAGACGTGGACCTTCTAAC	-0.381012	0.302624
SC	CTL	F13	A	GCCAAGGAAGATATATACATCATGTTAAGGTTTTTCGACGTTTGTTTTCATCACATCAACCAAGGCTGTGTCTCC	AKEDIYIMLRFFDVCFHHINQGCVS	3	1	1	304	D	T	3	1	304	GAT	D	missense	GAACTACTTGACGCAGGTCACTCATCGTGG	-0.490973	0.217129
SC	CTL	F13	A	GCCAAGGAAGATATATACATCATGTTAAGGTTTTTCGACGTTTGTTTTCATCACATCAACCAAGGCTGTGTCTCC	AKEDIYIMLRFFDVCFHHINQGCVS	3	1	1	304	D	T	3	1	304	GAT	D	missense	TGAGTAGGCTGTAGCCGTGGACCTTCTAAG	-0.919743	0.302624
SC	CTL	F13	A	GCCAAGGAAGCGATATACATCATGTTAAGGTTTTTCGACGTTTGTTTTCATCACATCAACCAAGGCTGTGTCTCC	AKEAIYIMLRFFDVCFHHINQGCVS	2	1	1	304	A	T	1	1	304	GCG	A	missense	CCAGTAGGCTGTAGTTGTGGACCTTCTAGG	-0.273201	0.101119
SC	CTL	F13	A	GCCAAGGAAGCGATATACATCATGTTAAGGTTTTTCGACGTTTGTTTTCATCACATCAACCAAGGCTGTGTCTCC	AKEAIYIMLRFFDVCFHHINQGCVS	2	1	1	304	A	T	1	1	304	GCG	A	missense	CGACAAGATTGCGCCTACTTCAGGACTGGT	-0.184261	0.160815
SC	CTL	F13	A	GCCAAGGAAGCGATATACATCATGTTAAGGTTTTTCGACGTTTGTTTTCATCACATCAACCAAGGCTGTGTCTCC	AKEAIYIMLRFFDVCFHHINQGCVS	2	1	1	304	A	T	3	1	304	GCG	A	missense	GAAGTAGGCTGTAGCTGTGGACCTTCTATA	-0.919743	0.302624
SC	CTL	F13	A	GCCAAGGAAGCGATATACATCATGTTAAGGTTTTTCGACGTTTGTTTTCATCACATCAACCAAGGCTGTGTCTCC	AKEAIYIMLRFFDVCFHHINQGCVS	2	1	1	304	A	T	3	1	304	GCG	A	missense	GCGCGCCTATAACACTCGTGATTGCTGATT	-0.919743	0.302624
SC	CTL	F13	A	GCCAAGGAAGCTATATACATCATGTTAAGGTTTTTCGACGTTTGTTTTCATCACATCAACCAAGGCTGTGTCTCC	AKEAIYIMLRFFDVCFHHINQGCVS	2	1	1	304	A	T	1	1	304	GCT	A	missense	AGAGTAGGCTGTAGCAGTGGACCTTCTATT	-0.296889	0.160815
SC	CTL	F13	A	GCCAAGGAAGCTATATACATCATGTTAAGGTTTTTCGACGTTTGTTTTCATCACATCAACCAAGGCTGTGTCTCC	AKEAIYIMLRFFDVCFHHINQGCVS	2	1	1	304	A	T	1	1	304	GCT	A	missense	CCAGTAGGCTGTAGTTGTGGACCTTCTAAT	-0.687724	0.186614
SC	CTL	F13	A	GCCAAGGAAGCTATATACATCATGTTAAGGTTTTTCGACGTTTGTTTTCATCACATCAACCAAGGCTGTGTCTCC	AKEAIYIMLRFFDVCFHHINQGCVS	2	1	1	304	A	T	1	1	304	GCT	A	missense	CGACCATTCACCAGTAAGATGATGGCGACT	-0.0935906	0.149268
SC	CTL	F13	A	GCCAAGGAAGCTATATACATCATGTTAAGGTTTTTCGACGTTTGTTTTCATCACATCAACCAAGGCTGTGTCTCC	AKEAIYIMLRFFDVCFHHINQGCVS	2	1	1	304	A	T	1	1	304	GCT	A	missense	CGAGTAGGCTGTAGCTGTGGACCTTCTAGC	-0.214992	-0.00630506
SC	CTL	F13	A	GCCAAGGAAGCTATATACATCATGTTAAGGTTTTTCGACGTTTGTTTTCATCACATCAACCAAGGCTGTGTCTCC	AKEAIYIMLRFFDVCFHHINQGCVS	2	1	1	304	A	T	1	1	304	GCT	A	missense	CTAGTAGGCTGTAGCCGTGGACCTTCTACA	-0.132662	0.00274395
SC	CTL	F13	A	GCCAAGGAAGCTATATACATCATGTTAAGGTTTTTCGACGTTTGTTTTCATCACATCAACCAAGGCTGTGTCTCC	AKEAIYIMLRFFDVCFHHINQGCVS	2	1	1	304	A	T	1	1	304	GCT	A	missense	GATACCTTGACACGGTCAACGGATGTCTTG	-0.195966	-0.0471386
SC	CTL	F13	A	GCCAAGGAAGCTATATACATCATGTTAAGGTTTTTCGACGTTTGTTTTCATCACATCAACCAAGGCTGTGTCTCC	AKEAIYIMLRFFDVCFHHINQGCVS	2	1	1	304	A	T	1	1	304	GCT	A	missense	GCAGTAGGCTGTAGGAGTGGACCTTCTATC	-0.613031	0.070605
SC	CTL	F13	A	GCCAAGGAAGCTATATACATCATGTTAAGGTTTTTCGACGTTTGTTTTCATCACATCAACCAAGGCTGTGTCTCC	AKEAIYIMLRFFDVCFHHINQGCVS	2	1	1	304	A	T	3	1	304	GCT	A	missense	ATCAACGGACTCATGGACATTAGGCCGTAC	-1.01604	0.254475
SC	CTL	F13	A	GCCAAGGAAGCTATATACATCATGTTAAGGTTTTTCGACGTTTGTTTTCATCACATCAACCAAGGCTGTGTCTCC	AKEAIYIMLRFFDVCFHHINQGCVS	2	1	1	304	A	T	3	1	304	GCT	A	missense	TAAGTAGGCTGTAGTAGTGGACCTTCTATT	-0.0879648	0.486494
SC	CTL	F13	A	GCCAAGGAAGGGATATACATCATGTTAAGGTTTTTCGACGTTTGTTTTCATCACATCAACCAAGGCTGTGTCTCC	AKEGIYIMLRFFDVCFHHINQGCVS	3	1	1	304	G	T	1	1	304	GGG	G	missense	AAAGTAGGCTGTAGGGGTGGACCTTCTATG	-0.394677	-0.0827509
SC	CTL	F13	A	GCCAAGGAAGGGATATACATCATGTTAAGGTTTTTCGACGTTTGTTTTCATCACATCAACCAAGGCTGTGTCTCC	AKEGIYIMLRFFDVCFHHINQGCVS	3	1	1	304	G	T	1	1	304	GGG	G	missense	ATGCCTCATTGACTCGGTGCGTATAACGCG	-1.20336	0.160815
SC	CTL	F13	A	GCCAAGGAAGGGATATACATCATGTTAAGGTTTTTCGACGTTTGTTTTCATCACATCAACCAAGGCTGTGTCTCC	AKEGIYIMLRFFDVCFHHINQGCVS	3	1	1	304	G	T	1	1	304	GGG	G	missense	CAAGTAGGCTGTAGGTGTGGACCTTCTAGC	-0.562302	-0.0987026
SC	CTL	F13	A	GCCAAGGAAGGGATATACATCATGTTAAGGTTTTTCGACGTTTGTTTTCATCACATCAACCAAGGCTGTGTCTCC	AKEGIYIMLRFFDVCFHHINQGCVS	3	1	1	304	G	T	1	1	304	GGG	G	missense	CGAGTAGGCTGTAGGAGTGGACCTTCTATG	-0.261107	0.0572086
SC	CTL	F13	A	GCCAAGGAAGGGATATACATCATGTTAAGGTTTTTCGACGTTTGTTTTCATCACATCAACCAAGGCTGTGTCTCC	AKEGIYIMLRFFDVCFHHINQGCVS	3	1	1	304	G	T	1	1	304	GGG	G	missense	CTACAAGATTGCGCTGACTTCAGGACTGCG	-0.199833	-0.0308415
SC	CTL	F13	A	GCCAAGGAAGGGATATACATCATGTTAAGGTTTTTCGACGTTTGTTTTCATCACATCAACCAAGGCTGTGTCTCC	AKEGIYIMLRFFDVCFHHINQGCVS	3	1	1	304	G	T	1	1	304	GGG	G	missense	GCGCAATCCTGTAGTCGCCTTCTGTACTGG	-0.437607	-0.0651171
SC	CTL	F13	A	GCCAAGGAAGGGATATACATCATGTTAAGGTTTTTCGACGTTTGTTTTCATCACATCAACCAAGGCTGTGTCTCC	AKEGIYIMLRFFDVCFHHINQGCVS	3	1	1	304	G	T	1	1	304	GGG	G	missense	TACATATCCGAGTCTGTATGCTCCTCTCTT	-0.83562	0.160815
SC	CTL	F13	A	GCCAAGGAAGGGATATACATCATGTTAAGGTTTTTCGACGTTTGTTTTCATCACATCAACCAAGGCTGTGTCTCC	AKEGIYIMLRFFDVCFHHINQGCVS	3	1	1	304	G	T	1	1	304	GGG	G	missense	TAGCTTAGCTAGAGTCTGATCGGTCCTATT	-0.251432	0.0851678
SC	CTL	F13	A	GCCAAGGAAGGGATATACATCATGTTAAGGTTTTTCGACGTTTGTTTTCATCACATCAACCAAGGCTGTGTCTCC	AKEGIYIMLRFFDVCFHHINQGCVS	3	1	1	304	G	T	1	1	304	GGG	G	missense	TCTACCTTGACACGGTCAACGGATGTCTTC	-0.375902	0.0572086
SC	CTL	F13	A	GCCAAGGAAGGGATATACATCATGTTAAGGTTTTTCGACGTTTGTTTTCATCACATCAACCAAGGCTGTGTCTCC	AKEGIYIMLRFFDVCFHHINQGCVS	3	1	1	304	G	T	1	1	304	GGG	G	missense	TCTGGAGTCCAAGACTCGAACTAGGAACCT	-0.217762	0.0448054
SC	CTL	F13	A	GCCAAGGAAGGGATATACATCATGTTAAGGTTTTTCGACGTTTGTTTTCATCACATCAACCAAGGCTGTGTCTCC	AKEGIYIMLRFFDVCFHHINQGCVS	3	1	1	304	G	T	1	1	304	GGG	G	missense	TGTACGAGTCGGATAAAGAGGAGAGACAAC	-0.552002	0.118753
SC	CTL	F13	A	GCCAAGGAAGGGATATACATCATGTTAAGGTTTTTCGACGTTTGTTTTCATCACATCAACCAAGGCTGTGTCTCC	AKEGIYIMLRFFDVCFHHINQGCVS	3	1	1	304	G	T	1	1	304	GGG	G	missense	TTCACTTCCGGTTACATAGTCGGTCAACTT	-0.512576	0.0224568
SC	CTL	F13	A	GCCAAGGAAGGGATATACATCATGTTAAGGTTTTTCGACGTTTGTTTTCATCACATCAACCAAGGCTGTGTCTCC	AKEGIYIMLRFFDVCFHHINQGCVS	3	1	1	304	G	T	1	1	304	GGG	G	missense	TTTGGAGTCCAAGATTCGAACTAGGAACGT	-0.394677	-0.0522365
SC	CTL	F13	A	GCCAAGGAAGGGATATACATCATGTTAAGGTTTTTCGACGTTTGTTTTCATCACATCAACCAAGGCTGTGTCTCC	AKEGIYIMLRFFDVCFHHINQGCVS	3	1	1	304	G	T	3	1	304	GGG	G	missense	AGGCAATCCTGTAGCGGCCTTCTGTACTTC	-0.477309	0.254475
SC	CTL	F13	A	GCCAAGGAAGGGATATACATCATGTTAAGGTTTTTCGACGTTTGTTTTCATCACATCAACCAAGGCTGTGTCTCC	AKEGIYIMLRFFDVCFHHINQGCVS	3	1	1	304	G	T	3	1	304	GGG	G	missense	GGGCTTAGCTAGAGACTGATCGGTCCTACG	-0.722992	0.217129
SC	CTL	F13	A	GCCAAGGAAGGGATATACATCATGTTAAGGTTTTTCGACGTTTGTTTTCATCACATCAACCAAGGCTGTGTCTCC	AKEGIYIMLRFFDVCFHHINQGCVS	3	1	1	304	G	T	3	1	304	GGG	G	missense	GTAGTAGGCTGTAGTGGTGGACCTTCTATC	-0.919743	0.302624
SC	CTL	F13	A	GCCAAGGAAGGTATATACATCATGTTAAGGTTTTTCGACGTTTGTTTTCATCACATCAACCAAGGCTGTGTCTCC	AKEGIYIMLRFFDVCFHHINQGCVS	3	1	1	304	G	T	1	1	304	GGT	G	missense	AGAGTAGGCTGTAGGTGTGGACCTTCTACG	0.000533882	-0.00630506
SC	CTL	F13	A	GCCAAGGAAGGTATATACATCATGTTAAGGTTTTTCGACGTTTGTTTTCATCACATCAACCAAGGCTGTGTCTCC	AKEGIYIMLRFFDVCFHHINQGCVS	3	1	1	304	G	T	1	1	304	GGT	G	missense	AGAGTAGGCTGTAGTTGTGGACCTTCTAGG	-0.332157	0.198161
SC	CTL	F13	A	GCCAAGGAAGGTATATACATCATGTTAAGGTTTTTCGACGTTTGTTTTCATCACATCAACCAAGGCTGTGTCTCC	AKEGIYIMLRFFDVCFHHINQGCVS	3	1	1	304	G	T	1	1	304	GGT	G	missense	CGAGTAGGCTGTAGATGTGGACCTTCTAGT	-0.335555	-0.0987026
SC	CTL	F13	A	GCCAAGGAAGGTATATACATCATGTTAAGGTTTTTCGACGTTTGTTTTCATCACATCAACCAAGGCTGTGTCTCC	AKEGIYIMLRFFDVCFHHINQGCVS	3	1	1	304	G	T	1	1	304	GGT	G	missense	GGACCATTCACCAGGGAGATGATGGCGACG	-0.00416254	0.192288
SC	CTL	F13	A	GCCAAGGAAGGTATATACATCATGTTAAGGTTTTTCGACGTTTGTTTTCATCACATCAACCAAGGCTGTGTCTCC	AKEGIYIMLRFFDVCFHHINQGCVS	3	1	1	304	G	T	1	1	304	GGT	G	missense	GGAGTAGGCTGTAGTAGTGGACCTTCTAGG	-0.247979	-0.168246
SC	CTL	F13	A	GCCAAGGAAGGTATATACATCATGTTAAGGTTTTTCGACGTTTGTTTTCATCACATCAACCAAGGCTGTGTCTCC	AKEGIYIMLRFFDVCFHHINQGCVS	3	1	1	304	G	T	1	1	304	GGT	G	missense	GTAGGAGATACCGTACTAGACCTCTAGCAT	-0.0611719	0.118753
SC	CTL	F13	A	GCCAAGGAAGGTATATACATCATGTTAAGGTTTTTCGACGTTTGTTTTCATCACATCAACCAAGGCTGTGTCTCC	AKEGIYIMLRFFDVCFHHINQGCVS	3	1	1	304	G	T	1	1	304	GGT	G	missense	TAAGTAGGCTGTAGAAGTGGACCTTCTATA	-0.325516	-0.201527
SC	CTL	F13	A	GCCAAGGAAGGTATATACATCATGTTAAGGTTTTTCGACGTTTGTTTTCATCACATCAACCAAGGCTGTGTCTCC	AKEGIYIMLRFFDVCFHHINQGCVS	3	1	1	304	G	T	1	1	304	GGT	G	missense	TAAGTAGGCTGTAGAGGTGGACCTTCTATG	-0.443073	0.0572086
SC	CTL	F13	A	GCCAAGGAAGGTATATACATCATGTTAAGGTTTTTCGACGTTTGTTTTCATCACATCAACCAAGGCTGTGTCTCC	AKEGIYIMLRFFDVCFHHINQGCVS	3	1	1	304	G	T	1	1	304	GGT	G	missense	TAAGTAGGCTGTAGGAGTGGACCTTCTACG	-0.0824319	0.0332584
SC	CTL	F13	A	GCCAAGGAAGGTATATACATCATGTTAAGGTTTTTCGACGTTTGTTTTCATCACATCAACCAAGGCTGTGTCTCC	AKEGIYIMLRFFDVCFHHINQGCVS	3	1	1	304	G	T	1	1	304	GGT	G	missense	TATGGAGTCCAAGAATCGAACTAGGAACGG	0.0108428	0.0468099
SC	CTL	F13	A	GCCAAGGAAGGTATATACATCATGTTAAGGTTTTTCGACGTTTGTTTTCATCACATCAACCAAGGCTGTGTCTCC	AKEGIYIMLRFFDVCFHHINQGCVS	3	1	1	304	G	T	1	1	304	GGT	G	missense	TCAGTAGGCTGTAGAGGTGGACCTTCTATG	0.0265456	-0.00630506
SC	CTL	F13	A	GCCAAGGAAGGTATATACATCATGTTAAGGTTTTTCGACGTTTGTTTTCATCACATCAACCAAGGCTGTGTCTCC	AKEGIYIMLRFFDVCFHHINQGCVS	3	1	1	304	G	T	1	1	304	GGT	G	missense	TGCGTACGATTGTCGGACCGCATGGTATTC	-0.239259	0.0851678
SC	CTL	F13	A	GCCAAGGAAGGTATATACATCATGTTAAGGTTTTTCGACGTTTGTTTTCATCACATCAACCAAGGCTGTGTCTCC	AKEGIYIMLRFFDVCFHHINQGCVS	3	1	1	304	G	T	1	1	304	GGT	G	missense	TTAGTAGGCTGTAGAAGTGGACCTTCTAAC	-0.407108	-0.0454043
SC	CTL	F13	A	GCCAAGGAAGGTATATACATCATGTTAAGGTTTTTCGACGTTTGTTTTCATCACATCAACCAAGGCTGTGTCTCC	AKEGIYIMLRFFDVCFHHINQGCVS	3	1	1	304	G	T	1	1	304	GGT	G	missense	TTCGTTACTGTCTCAGTACGCCTAGTTCTA	-0.234663	-0.0882388
SC	CTL	F13	A	GCCAAGGAAGGTATATACATCATGTTAAGGTTTTTCGACGTTTGTTTTCATCACATCAACCAAGGCTGTGTCTCC	AKEGIYIMLRFFDVCFHHINQGCVS	3	1	1	304	G	T	3	1	304	GGT	G	missense	ACGCTTAGCTAGAGCCTGATCGGTCCTAGC	-0.722992	0.217129
SC	CTL	F13	A	GCCAAGGAAGGTATATACATCATGTTAAGGTTTTTCGACGTTTGTTTTCATCACATCAACCAAGGCTGTGTCTCC	AKEGIYIMLRFFDVCFHHINQGCVS	3	1	1	304	G	T	3	1	304	GGT	G	missense	GAGTAGTCTGTGACTGTAGGATGCCACAGG	-0.0132715	0.254475
SC	CTL	F13	A	GCCAAGGAAGGTATATACATCATGTTAAGGTTTTTCGACGTTTGTTTTCATCACATCAACCAAGGCTGTGTCTCC	AKEGIYIMLRFFDVCFHHINQGCVS	3	1	1	304	G	T	3	1	304	GGT	G	missense	GTAGTAGGCTGTAGTGGTGGACCTTCTAAT	-0.919743	0.302624
SC	CTL	F13	A	GCCAAGGAAGGTATATACATCATGTTAAGGTTTTTCGACGTTTGTTTTCATCACATCAACCAAGGCTGTGTCTCC	AKEGIYIMLRFFDVCFHHINQGCVS	3	1	1	304	G	T	3	1	304	GGT	G	missense	TCGCAATCCTGTAGCTGCCTTCTGTACTCA	-0.0879648	0.486494
SC	CTL	F13	A	GCCAAGGAAGGTATATACATCATGTTAAGGTTTTTCGACGTTTGTTTTCATCACATCAACCAAGGCTGTGTCTCC	AKEGIYIMLRFFDVCFHHINQGCVS	3	1	1	304	G	T	3	1	304	GGT	G	missense	TTAGTAGGCTGTAGCCGTGGACCTTCTATT	0.18348	0.486494
SC	CTL	F13	A	GCCAAGGAAGGTATATACATCATGTTAAGGTTTTTCGACGTTTGTTTTCATCACATCAACCAAGGCTGTGTCTCC	AKEGIYIMLRFFDVCFHHINQGCVS	3	1	1	304	G	T	3	1	304	GGT	G	missense	TTAGTAGGCTGTAGTTGTGGACCTTCTAAT	-0.0132715	0.486494
SC	CTL	F13	A	GCCAAGGAAGTGATATACATCATGTTAAGGTTTTTCGACGTTTGTTTTCATCACATCAACCAAGGCTGTGTCTCC	AKEVIYIMLRFFDVCFHHINQGCVS	3	1	1	304	V	T	1	1	304	GTG	V	missense	AACAACGGACTCATCTACATTAGGCCGTTA	-0.166163	0.186614
SC	CTL	F13	A	GCCAAGGAAGTGATATACATCATGTTAAGGTTTTTCGACGTTTGTTTTCATCACATCAACCAAGGCTGTGTCTCC	AKEVIYIMLRFFDVCFHHINQGCVS	3	1	1	304	V	T	1	1	304	GTG	V	missense	AACGTACGATTGTCGCACCGCATGGTATGC	-0.364681	-0.0148898
SC	CTL	F13	A	GCCAAGGAAGTGATATACATCATGTTAAGGTTTTTCGACGTTTGTTTTCATCACATCAACCAAGGCTGTGTCTCC	AKEVIYIMLRFFDVCFHHINQGCVS	3	1	1	304	V	T	1	1	304	GTG	V	missense	AGAGTAGGCTGTAGAGGTGGACCTTCTAGA	-0.41628	-0.113265
SC	CTL	F13	A	GCCAAGGAAGTGATATACATCATGTTAAGGTTTTTCGACGTTTGTTTTCATCACATCAACCAAGGCTGTGTCTCC	AKEVIYIMLRFFDVCFHHINQGCVS	3	1	1	304	V	T	1	1	304	GTG	V	missense	CCCAGCACACTAGTATCTTACAGCGGTACC	-0.0764495	-0.168246
SC	CTL	F13	A	GCCAAGGAAGTGATATACATCATGTTAAGGTTTTTCGACGTTTGTTTTCATCACATCAACCAAGGCTGTGTCTCC	AKEVIYIMLRFFDVCFHHINQGCVS	3	1	1	304	V	T	1	1	304	GTG	V	missense	CCTACCTTGACACGAGCAACGGATGTCTCA	-0.0526972	0.118753
SC	CTL	F13	A	GCCAAGGAAGTGATATACATCATGTTAAGGTTTTTCGACGTTTGTTTTCATCACATCAACCAAGGCTGTGTCTCC	AKEVIYIMLRFFDVCFHHINQGCVS	3	1	1	304	V	T	1	1	304	GTG	V	missense	GTCATATCCGAGTCAATATGCTCCTCTCCC	-0.284716	-0.0651171
SC	CTL	F13	A	GCCAAGGAAGTGATATACATCATGTTAAGGTTTTTCGACGTTTGTTTTCATCACATCAACCAAGGCTGTGTCTCC	AKEVIYIMLRFFDVCFHHINQGCVS	3	1	1	304	V	T	1	1	304	GTG	V	missense	TAAGTAGGCTGTAGGCGTGGACCTTCTAGT	-0.210022	0.118753
SC	CTL	F13	A	GCCAAGGAAGTGATATACATCATGTTAAGGTTTTTCGACGTTTGTTTTCATCACATCAACCAAGGCTGTGTCTCC	AKEVIYIMLRFFDVCFHHINQGCVS	3	1	1	304	V	T	1	1	304	GTG	V	missense	TCCAACGGACTCATAAACATTAGGCCGTAT	0.0383277	0.254475
SC	CTL	F13	A	GCCAAGGAAGTGATATACATCATGTTAAGGTTTTTCGACGTTTGTTTTCATCACATCAACCAAGGCTGTGTCTCC	AKEVIYIMLRFFDVCFHHINQGCVS	3	1	1	304	V	T	1	1	304	GTG	V	missense	TGGCTTAGCTAGAGGTTGATCGGTCCTAAT	-0.0958412	0.0890154
SC	CTL	F13	A	GCCAAGGAAGTGATATACATCATGTTAAGGTTTTTCGACGTTTGTTTTCATCACATCAACCAAGGCTGTGTCTCC	AKEVIYIMLRFFDVCFHHINQGCVS	3	1	1	304	V	T	1	1	304	GTG	V	missense	TTCGGTCAGACTTACGAGAGAAGTAGGCCC	-0.31445	-0.0827509
SC	CTL	F13	A	GCCAAGGAAGTGATATACATCATGTTAAGGTTTTTCGACGTTTGTTTTCATCACATCAACCAAGGCTGTGTCTCC	AKEVIYIMLRFFDVCFHHINQGCVS	3	1	1	304	V	T	1	1	304	GTG	V	missense	TTCTGGAGCGTTATCGTGCTGTTGGTCACC	-0.184261	0.070605
SC	CTL	F13	A	GCCAAGGAAGTGATATACATCATGTTAAGGTTTTTCGACGTTTGTTTTCATCACATCAACCAAGGCTGTGTCTCC	AKEVIYIMLRFFDVCFHHINQGCVS	3	1	1	304	V	T	1	1	304	GTG	V	missense	TTGCGCCTATAACATACGTGATTGCTGAGC	-0.0221195	-0.0382812
SC	CTL	F13	A	GCCAAGGAAGTGATATACATCATGTTAAGGTTTTTCGACGTTTGTTTTCATCACATCAACCAAGGCTGTGTCTCC	AKEVIYIMLRFFDVCFHHINQGCVS	3	1	1	304	V	T	3	1	304	GTG	V	missense	ATCAACGGACTCATCTACATTAGGCCGTGA	0.279776	0.486494
SC	CTL	F13	A	GCCAAGGAAGTGATATACATCATGTTAAGGTTTTTCGACGTTTGTTTTCATCACATCAACCAAGGCTGTGTCTCC	AKEVIYIMLRFFDVCFHHINQGCVS	3	1	1	304	V	T	3	1	304	GTG	V	missense	CGAGTAGGCTGTAGACGTGGACCTTCTATC	-0.394677	0.217129
SC	CTL	F13	A	GCCAAGGAAGTGATATACATCATGTTAAGGTTTTTCGACGTTTGTTTTCATCACATCAACCAAGGCTGTGTCTCC	AKEVIYIMLRFFDVCFHHINQGCVS	3	1	1	304	V	T	3	1	304	GTG	V	missense	GCAGTAGGCTGTAGCCGTGGACCTTCTAGA	-0.105134	0.217129
SC	CTL	F13	A	GCCAAGGAAGTTATATACATCATGTTAAGGTTTTTCGACGTTTGTTTTCATCACATCAACCAAGGCTGTGTCTCC	AKEVIYIMLRFFDVCFHHINQGCVS	3	1	1	304	V	T	1	1	304	GTT	V	missense	AAAGTAGGCTGTAGTTGTGGACCTTCTATC	-0.00206599	0.111475
SC	CTL	F13	A	GCCAAGGAAGTTATATACATCATGTTAAGGTTTTTCGACGTTTGTTTTCATCACATCAACCAAGGCTGTGTCTCC	AKEVIYIMLRFFDVCFHHINQGCVS	3	1	1	304	V	T	1	1	304	GTT	V	missense	AGAGTAGGCTGTAGCTGTGGACCTTCTATC	-0.439374	0.101119
SC	CTL	F13	A	GCCAAGGAAGTTATATACATCATGTTAAGGTTTTTCGACGTTTGTTTTCATCACATCAACCAAGGCTGTGTCTCC	AKEVIYIMLRFFDVCFHHINQGCVS	3	1	1	304	V	T	1	1	304	GTT	V	missense	AGAGTAGGCTGTAGGCGTGGACCTTCTAGG	-0.385829	0.0448054
SC	CTL	F13	A	GCCAAGGAAGTTATATACATCATGTTAAGGTTTTTCGACGTTTGTTTTCATCACATCAACCAAGGCTGTGTCTCC	AKEVIYIMLRFFDVCFHHINQGCVS	3	1	1	304	V	T	1	1	304	GTT	V	missense	ATAGTAGGCTGTAGGTGTGGACCTTCTATG	-0.103536	0.0851678
SC	CTL	F13	A	GCCAAGGAAGTTATATACATCATGTTAAGGTTTTTCGACGTTTGTTTTCATCACATCAACCAAGGCTGTGTCTCC	AKEVIYIMLRFFDVCFHHINQGCVS	3	1	1	304	V	T	1	1	304	GTT	V	missense	ATCACTTCCGGTTAGATAGTCGGTCAACCG	-0.289987	0.0224568
SC	CTL	F13	A	GCCAAGGAAGTTATATACATCATGTTAAGGTTTTTCGACGTTTGTTTTCATCACATCAACCAAGGCTGTGTCTCC	AKEVIYIMLRFFDVCFHHINQGCVS	3	1	1	304	V	T	1	1	304	GTT	V	missense	CACGTTACTGTCTCGGTACGCCTAGTTCCT	-0.295775	-0.0148898
SC	CTL	F13	A	GCCAAGGAAGTTATATACATCATGTTAAGGTTTTTCGACGTTTGTTTTCATCACATCAACCAAGGCTGTGTCTCC	AKEVIYIMLRFFDVCFHHINQGCVS	3	1	1	304	V	T	1	1	304	GTT	V	missense	CCAGTAGGCTGTAGTAGTGGACCTTCTAGC	-0.218497	-0.0454043
SC	CTL	F13	A	GCCAAGGAAGTTATATACATCATGTTAAGGTTTTTCGACGTTTGTTTTCATCACATCAACCAAGGCTGTGTCTCC	AKEVIYIMLRFFDVCFHHINQGCVS	3	1	1	304	V	T	1	1	304	GTT	V	missense	CGACCATTCACCAGAAAGATGATGGCGAGC	-0.179445	-0.15429
SC	CTL	F13	A	GCCAAGGAAGTTATATACATCATGTTAAGGTTTTTCGACGTTTGTTTTCATCACATCAACCAAGGCTGTGTCTCC	AKEVIYIMLRFFDVCFHHINQGCVS	3	1	1	304	V	T	1	1	304	GTT	V	missense	CGAGTAGGCTGTAGGAGTGGACCTTCTATA	-0.166163	0.00274395
SC	CTL	F13	A	GCCAAGGAAGTTATATACATCATGTTAAGGTTTTTCGACGTTTGTTTTCATCACATCAACCAAGGCTGTGTCTCC	AKEVIYIMLRFFDVCFHHINQGCVS	3	1	1	304	V	T	1	1	304	GTT	V	missense	CGCAACGGACTCATGGACATTAGGCCGTTT	-0.845049	0.070605
SC	CTL	F13	A	GCCAAGGAAGTTATATACATCATGTTAAGGTTTTTCGACGTTTGTTTTCATCACATCAACCAAGGCTGTGTCTCC	AKEVIYIMLRFFDVCFHHINQGCVS	3	1	1	304	V	T	1	1	304	GTT	V	missense	GAACCATTCACCAGGCAGATGATGGCGATT	-0.471277	-0.0308415
SC	CTL	F13	A	GCCAAGGAAGTTATATACATCATGTTAAGGTTTTTCGACGTTTGTTTTCATCACATCAACCAAGGCTGTGTCTCC	AKEVIYIMLRFFDVCFHHINQGCVS	3	1	1	304	V	T	1	1	304	GTT	V	missense	GACTGGAGCGTTATTGTGCTGTTGGTCAGG	-0.267531	-0.00334276
SC	CTL	F13	A	GCCAAGGAAGTTATATACATCATGTTAAGGTTTTTCGACGTTTGTTTTCATCACATCAACCAAGGCTGTGTCTCC	AKEVIYIMLRFFDVCFHHINQGCVS	3	1	1	304	V	T	1	1	304	GTT	V	missense	TAAGTAGGCTGTAGAGGTGGACCTTCTAAA	-0.589233	0.379069
SC	CTL	F13	A	GCCAAGGAAGTTATATACATCATGTTAAGGTTTTTCGACGTTTGTTTTCATCACATCAACCAAGGCTGTGTCTCC	AKEVIYIMLRFFDVCFHHINQGCVS	3	1	1	304	V	T	1	1	304	GTT	V	missense	TCAGTAGGCTGTAGTTGTGGACCTTCTATT	-0.166163	-0.113265
SC	CTL	F13	A	GCCAAGGAAGTTATATACATCATGTTAAGGTTTTTCGACGTTTGTTTTCATCACATCAACCAAGGCTGTGTCTCC	AKEVIYIMLRFFDVCFHHINQGCVS	3	1	1	304	V	T	1	1	304	GTT	V	missense	TTGCCTCATTGACTCCGTGCGTATAACGGA	-0.196894	0.00274395
SC	CTL	F13	A	GCCAAGGAAGTTATATACATCATGTTAAGGTTTTTCGACGTTTGTTTTCATCACATCAACCAAGGCTGTGTCTCC	AKEVIYIMLRFFDVCFHHINQGCVS	3	1	1	304	V	T	1	1	304	GTT	V	missense	TTGCCTCATTGACTTCGTGCGTATAACGTA	-0.13845	-0.0522365
SC	CTL	F13	A	GCCAAGGAAGTTATATACATCATGTTAAGGTTTTTCGACGTTTGTTTTCATCACATCAACCAAGGCTGTGTCTCC	AKEVIYIMLRFFDVCFHHINQGCVS	3	1	1	304	V	T	3	1	304	GTT	V	missense	TGAGTAGGCTGTAGATGTGGACCTTCTAGA	-0.319983	0.302624
SC	CTL	F13	A	GCCAAGGAATACATATACATCATGTTAAGGTTTTTCGACGTTTGTTTTCATCACATCAACCAAGGCTGTGTCTCC	AKEYIYIMLRFFDVCFHHINQGCVS	2	1	1	304	Y	T	1	1	304	TAC	Y	missense	GGGCAATCCTGTAGTTGCCTTCTGTACTGG	-1.15176	0.186614
SC	CTL	F13	A	GCCAAGGAATAGATATACATCATGTTAAGGTTTTTCGACGTTTGTTTTCATCACATCAACCAAGGCTGTGTCTCC	AKE*IYIMLRFFDVCFHHINQGCVS	3	1	1	304	*	T	1	1	304	TAG	*	nonsense	ACCGTTACTGTCTCCATACGCCTAGTTCAT	0.178124	0.160815
SC	CTL	F13	A	GCCAAGGAATAGATATACATCATGTTAAGGTTTTTCGACGTTTGTTTTCATCACATCAACCAAGGCTGTGTCTCC	AKE*IYIMLRFFDVCFHHINQGCVS	3	1	1	304	*	T	1	1	304	TAG	*	nonsense	AGAGTAGGCTGTAGTAGTGGACCTTCTAAT	0.0620035	0.145589
SC	CTL	F13	A	GCCAAGGAATAGATATACATCATGTTAAGGTTTTTCGACGTTTGTTTTCATCACATCAACCAAGGCTGTGTCTCC	AKE*IYIMLRFFDVCFHHINQGCVS	3	1	1	304	*	T	1	1	304	TAG	*	nonsense	CGAGTAGGCTGTAGTGGTGGACCTTCTATC	-0.362773	-0.0522365
SC	CTL	F13	A	GCCAAGGAATAGATATACATCATGTTAAGGTTTTTCGACGTTTGTTTTCATCACATCAACCAAGGCTGTGTCTCC	AKE*IYIMLRFFDVCFHHINQGCVS	3	1	1	304	*	T	1	1	304	TAG	*	nonsense	GCAGTAGGCTGTAGGGGTGGACCTTCTAAA	0.179075	0.0123103
SC	CTL	F13	A	GCCAAGGAATAGATATACATCATGTTAAGGTTTTTCGACGTTTGTTTTCATCACATCAACCAAGGCTGTGTCTCC	AKE*IYIMLRFFDVCFHHINQGCVS	3	1	1	304	*	T	1	1	304	TAG	*	nonsense	TTAGTAGGCTGTAGTCGTGGACCTTCTATT	-0.184261	0.138466
SC	CTL	F13	A	GCCAAGGAATAGATATACATCATGTTAAGGTTTTTCGACGTTTGTTTTCATCACATCAACCAAGGCTGTGTCTCC	AKE*IYIMLRFFDVCFHHINQGCVS	3	1	1	304	*	T	3	1	304	TAG	*	nonsense	ACACCATTCACCAGCAAGATGATGGCGATA	0.315044	0.302624
SC	CTL	F13	A	GCCAAGGAATATATATACATCATGTTAAGGTTTTTCGACGTTTGTTTTCATCACATCAACCAAGGCTGTGTCTCC	AKEYIYIMLRFFDVCFHHINQGCVS	3	1	1	304	Y	T	1	1	304	TAT	Y	missense	ATGCCTCATTGACTTCGTGCGTATAACGAT	-0.295177	0.0572086
SC	CTL	F13	A	GCCAAGGAATATATATACATCATGTTAAGGTTTTTCGACGTTTGTTTTCATCACATCAACCAAGGCTGTGTCTCC	AKEYIYIMLRFFDVCFHHINQGCVS	3	1	1	304	Y	T	1	1	304	TAT	Y	missense	ATGTAGTCTGTGACTGTAGGATGCCACAAG	-0.237933	0.118753
SC	CTL	F13	A	GCCAAGGAATATATATACATCATGTTAAGGTTTTTCGACGTTTGTTTTCATCACATCAACCAAGGCTGTGTCTCC	AKEYIYIMLRFFDVCFHHINQGCVS	3	1	1	304	Y	T	1	1	304	TAT	Y	missense	CGAGTAGGCTGTAGGTGTGGACCTTCTAAC	-0.124786	0.070605
SC	CTL	F13	A	GCCAAGGAATATATATACATCATGTTAAGGTTTTTCGACGTTTGTTTTCATCACATCAACCAAGGCTGTGTCTCC	AKEYIYIMLRFFDVCFHHINQGCVS	3	1	1	304	Y	T	1	1	304	TAT	Y	missense	GCACAAGATTGCGCACACTTCAGGACTGGA	-0.726497	-0.0935525
SC	CTL	F13	A	GCCAAGGAATATATATACATCATGTTAAGGTTTTTCGACGTTTGTTTTCATCACATCAACCAAGGCTGTGTCTCC	AKEYIYIMLRFFDVCFHHINQGCVS	3	1	1	304	Y	T	1	1	304	TAT	Y	missense	GGAGTAGGCTGTAGGGGTGGACCTTCTACA	-0.406287	0.0851678
SC	CTL	F13	A	GCCAAGGAATATATATACATCATGTTAAGGTTTTTCGACGTTTGTTTTCATCACATCAACCAAGGCTGTGTCTCC	AKEYIYIMLRFFDVCFHHINQGCVS	3	1	1	304	Y	T	1	1	304	TAT	Y	missense	GTACTACTTGACGCGTGTCACTCATCGTAC	-0.223687	0.186614
SC	CTL	F13	A	GCCAAGGAATATATATACATCATGTTAAGGTTTTTCGACGTTTGTTTTCATCACATCAACCAAGGCTGTGTCTCC	AKEYIYIMLRFFDVCFHHINQGCVS	3	1	1	304	Y	T	1	1	304	TAT	Y	missense	GTCATATCCGAGTCCATATGCTCCTCTCGG	-0.19099	0.0147899
SC	CTL	F13	A	GCCAAGGAATATATATACATCATGTTAAGGTTTTTCGACGTTTGTTTTCATCACATCAACCAAGGCTGTGTCTCC	AKEYIYIMLRFFDVCFHHINQGCVS	3	1	1	304	Y	T	1	1	304	TAT	Y	missense	TGAGTAGGCTGTAGAAGTGGACCTTCTATC	-0.428913	0.118753
SC	CTL	F13	A	GCCAAGGAATATATATACATCATGTTAAGGTTTTTCGACGTTTGTTTTCATCACATCAACCAAGGCTGTGTCTCC	AKEYIYIMLRFFDVCFHHINQGCVS	3	1	1	304	Y	T	1	1	304	TAT	Y	missense	TGCAGCACACTAGTACCTTACAGCGGTATT	-0.687724	0.186614
SC	CTL	F13	A	GCCAAGGAATATATATACATCATGTTAAGGTTTTTCGACGTTTGTTTTCATCACATCAACCAAGGCTGTGTCTCC	AKEYIYIMLRFFDVCFHHINQGCVS	3	1	1	304	Y	T	1	1	304	TAT	Y	missense	TGGTAGTCTGTGACTTTAGGATGCCACACA	-0.0707952	0.177565
SC	CTL	F13	A	GCCAAGGAATATATATACATCATGTTAAGGTTTTTCGACGTTTGTTTTCATCACATCAACCAAGGCTGTGTCTCC	AKEYIYIMLRFFDVCFHHINQGCVS	3	1	1	304	Y	T	3	1	304	TAT	Y	missense	GAGCCTCATTGACTCTGTGCGTATAACGGG	0.144054	0.486494
SC	CTL	F13	A	GCCAAGGAATATATATACATCATGTTAAGGTTTTTCGACGTTTGTTTTCATCACATCAACCAAGGCTGTGTCTCC	AKEYIYIMLRFFDVCFHHINQGCVS	3	1	1	304	Y	T	3	1	304	TAT	Y	missense	GATGGAGTCCAAGAGGCGAACTAGGAACAT	-0.0132715	0.486494
SC	CTL	F13	A	GCCAAGGAATATATATACATCATGTTAAGGTTTTTCGACGTTTGTTTTCATCACATCAACCAAGGCTGTGTCTCC	AKEYIYIMLRFFDVCFHHINQGCVS	3	1	1	304	Y	T	3	1	304	TAT	Y	missense	GGCGTACGATTGTCCGACCGCATGGTATTG	-0.919743	0.302624
SC	CTL	F13	A	GCCAAGGAATATATATACATCATGTTAAGGTTTTTCGACGTTTGTTTTCATCACATCAACCAAGGCTGTGTCTCC	AKEYIYIMLRFFDVCFHHINQGCVS	3	1	1	304	Y	T	3	1	304	TAT	Y	missense	TCGCGCCTATAACAACCGTGATTGCTGAAT	-0.722992	0.217129
SC	CTL	F13	A	GCCAAGGAATCGATATACATCATGTTAAGGTTTTTCGACGTTTGTTTTCATCACATCAACCAAGGCTGTGTCTCC	AKESIYIMLRFFDVCFHHINQGCVS	2	1	1	304	S	T	1	1	304	TCG	S	missense	AAACTACTTGACGCTAGTCACTCATCGTGC	-0.125899	-0.268471
SC	CTL	F13	A	GCCAAGGAATCGATATACATCATGTTAAGGTTTTTCGACGTTTGTTTTCATCACATCAACCAAGGCTGTGTCTCC	AKESIYIMLRFFDVCFHHINQGCVS	2	1	1	304	S	T	1	1	304	TCG	S	missense	AGAGTAGGCTGTAGGCGTGGACCTTCTATC	0.0726792	0.0472136
SC	CTL	F13	A	GCCAAGGAATCGATATACATCATGTTAAGGTTTTTCGACGTTTGTTTTCATCACATCAACCAAGGCTGTGTCTCC	AKESIYIMLRFFDVCFHHINQGCVS	2	1	1	304	S	T	1	1	304	TCG	S	missense	AGAGTAGGCTGTAGGGGTGGACCTTCTATA	-0.0957799	-0.212157
SC	CTL	F13	A	GCCAAGGAATCGATATACATCATGTTAAGGTTTTTCGACGTTTGTTTTCATCACATCAACCAAGGCTGTGTCTCC	AKESIYIMLRFFDVCFHHINQGCVS	2	1	1	304	S	T	1	1	304	TCG	S	missense	CTAGTAGGCTGTAGACGTGGACCTTCTATG	-0.107856	0.0572086
SC	CTL	F13	A	GCCAAGGAATCGATATACATCATGTTAAGGTTTTTCGACGTTTGTTTTCATCACATCAACCAAGGCTGTGTCTCC	AKESIYIMLRFFDVCFHHINQGCVS	2	1	1	304	S	T	1	1	304	TCG	S	missense	CTCGTTACTGTCTCGATACGCCTAGTTCAG	-0.0407722	-0.0430634
SC	CTL	F13	A	GCCAAGGAATCGATATACATCATGTTAAGGTTTTTCGACGTTTGTTTTCATCACATCAACCAAGGCTGTGTCTCC	AKESIYIMLRFFDVCFHHINQGCVS	2	1	1	304	S	T	1	1	304	TCG	S	missense	TAGCAATCCTGTAGACGCCTTCTGTACTCG	-0.186866	-0.143003
SC	CTL	F13	A	GCCAAGGAATCGATATACATCATGTTAAGGTTTTTCGACGTTTGTTTTCATCACATCAACCAAGGCTGTGTCTCC	AKESIYIMLRFFDVCFHHINQGCVS	2	1	1	304	S	T	3	1	304	TCG	S	missense	AGGTAGTCTGTGACTATAGGATGCCACACA	-1.01604	0.254475
SC	CTL	F13	A	GCCAAGGAATCGATATACATCATGTTAAGGTTTTTCGACGTTTGTTTTCATCACATCAACCAAGGCTGTGTCTCC	AKESIYIMLRFFDVCFHHINQGCVS	2	1	1	304	S	T	3	1	304	TCG	S	missense	GTAGTAGGCTGTAGTGGTGGACCTTCTATA	-1.01604	0.254475
SC	CTL	F13	A	GCCAAGGAATCTATATACATCATGTTAAGGTTTTTCGACGTTTGTTTTCATCACATCAACCAAGGCTGTGTCTCC	AKESIYIMLRFFDVCFHHINQGCVS	2	1	1	304	S	T	1	1	304	TCT	S	missense	CAACAAGATTGCGCGAACTTCAGGACTGAT	-0.0888026	-0.0522365
SC	CTL	F13	A	GCCAAGGAATCTATATACATCATGTTAAGGTTTTTCGACGTTTGTTTTCATCACATCAACCAAGGCTGTGTCTCC	AKESIYIMLRFFDVCFHHINQGCVS	2	1	1	304	S	T	1	1	304	TCT	S	missense	CCAGTAGGCTGTAGTCGTGGACCTTCTACG	-0.0155105	-0.19876
SC	CTL	F13	A	GCCAAGGAATCTATATACATCATGTTAAGGTTTTTCGACGTTTGTTTTCATCACATCAACCAAGGCTGTGTCTCC	AKESIYIMLRFFDVCFHHINQGCVS	2	1	1	304	S	T	1	1	304	TCT	S	missense	CTGCGCCTATAACATGCGTGATTGCTGACT	0.0404803	-0.0882388
SC	CTL	F13	A	GCCAAGGAATCTATATACATCATGTTAAGGTTTTTCGACGTTTGTTTTCATCACATCAACCAAGGCTGTGTCTCC	AKESIYIMLRFFDVCFHHINQGCVS	2	1	1	304	S	T	1	1	304	TCT	S	missense	CTGTAGTCTGTGACGATAGGATGCCACAAT	-0.221082	0.0224568
SC	CTL	F13	A	GCCAAGGAATCTATATACATCATGTTAAGGTTTTTCGACGTTTGTTTTCATCACATCAACCAAGGCTGTGTCTCC	AKESIYIMLRFFDVCFHHINQGCVS	2	1	1	304	S	T	1	1	304	TCT	S	missense	CTTGGAGCGAACATATGCCTGCGTTATATC	-0.048539	0.070605
SC	CTL	F13	A	GCCAAGGAATCTATATACATCATGTTAAGGTTTTTCGACGTTTGTTTTCATCACATCAACCAAGGCTGTGTCTCC	AKESIYIMLRFFDVCFHHINQGCVS	2	1	1	304	S	T	1	1	304	TCT	S	missense	GACGTACGATTGTCCCACCGCATGGTATTG	-0.301885	0.118753
SC	CTL	F13	A	GCCAAGGAATCTATATACATCATGTTAAGGTTTTTCGACGTTTGTTTTCATCACATCAACCAAGGCTGTGTCTCC	AKESIYIMLRFFDVCFHHINQGCVS	2	1	1	304	S	T	1	1	304	TCT	S	missense	GCGCGCCTATAACAGTCGTGATTGCTGACT	-0.327679	-0.0308415
SC	CTL	F13	A	GCCAAGGAATCTATATACATCATGTTAAGGTTTTTCGACGTTTGTTTTCATCACATCAACCAAGGCTGTGTCTCC	AKESIYIMLRFFDVCFHHINQGCVS	2	1	1	304	S	T	1	1	304	TCT	S	missense	TCGCGCCTATAACACGCGTGATTGCTGACC	-0.172718	-0.00630506
SC	CTL	F13	A	GCCAAGGAATCTATATACATCATGTTAAGGTTTTTCGACGTTTGTTTTCATCACATCAACCAAGGCTGTGTCTCC	AKESIYIMLRFFDVCFHHINQGCVS	2	1	1	304	S	T	1	1	304	TCT	S	missense	TGAGTAGGCTGTAGAAGTGGACCTTCTAGG	-0.0822209	0.0395748
SC	CTL	F13	A	GCCAAGGAATCTATATACATCATGTTAAGGTTTTTCGACGTTTGTTTTCATCACATCAACCAAGGCTGTGTCTCC	AKESIYIMLRFFDVCFHHINQGCVS	2	1	1	304	S	T	1	1	304	TCT	S	missense	TGAGTAGGCTGTAGTTGTGGACCTTCTAGC	0.204501	0.070605
SC	CTL	F13	A	GCCAAGGAATCTATATACATCATGTTAAGGTTTTTCGACGTTTGTTTTCATCACATCAACCAAGGCTGTGTCTCC	AKESIYIMLRFFDVCFHHINQGCVS	2	1	1	304	S	T	1	1	304	TCT	S	missense	TTCGTTACTGTCTCTGTACGCCTAGTTCTA	0.0335113	0.138466
SC	CTL	F13	A	GCCAAGGAATCTATATACATCATGTTAAGGTTTTTCGACGTTTGTTTTCATCACATCAACCAAGGCTGTGTCTCC	AKESIYIMLRFFDVCFHHINQGCVS	2	1	1	304	S	T	3	1	304	TCT	S	missense	AGGCGCCTATAACAGTCGTGATTGCTGAAC	-1.01604	0.254475
SC	CTL	F13	A	GCCAAGGAATCTATATACATCATGTTAAGGTTTTTCGACGTTTGTTTTCATCACATCAACCAAGGCTGTGTCTCC	AKESIYIMLRFFDVCFHHINQGCVS	2	1	1	304	S	T	3	1	304	TCT	S	missense	GAAGTAGGCTGTAGCGGTGGACCTTCTAGT	-0.11709	0.302624
SC	CTL	F13	A	GCCAAGGAATGGATATACATCATGTTAAGGTTTTTCGACGTTTGTTTTCATCACATCAACCAAGGCTGTGTCTCC	AKEWIYIMLRFFDVCFHHINQGCVS	3	1	1	304	W	T	1	1	304	TGG	W	missense	AGCGTACGATTGTCGCACCGCATGGTATGC	-0.234051	0.0488386
SC	CTL	F13	A	GCCAAGGAATGGATATACATCATGTTAAGGTTTTTCGACGTTTGTTTTCATCACATCAACCAAGGCTGTGTCTCC	AKEWIYIMLRFFDVCFHHINQGCVS	3	1	1	304	W	T	1	1	304	TGG	W	missense	CACAACGGACTCATGCACATTAGGCCGTGG	-0.144835	0.138466
SC	CTL	F13	A	GCCAAGGAATGGATATACATCATGTTAAGGTTTTTCGACGTTTGTTTTCATCACATCAACCAAGGCTGTGTCTCC	AKEWIYIMLRFFDVCFHHINQGCVS	3	1	1	304	W	T	1	1	304	TGG	W	missense	CGAGTAGGCTGTAGCTGTGGACCTTCTACA	-0.0290885	0.0572086
SC	CTL	F13	A	GCCAAGGAATGGATATACATCATGTTAAGGTTTTTCGACGTTTGTTTTCATCACATCAACCAAGGCTGTGTCTCC	AKEWIYIMLRFFDVCFHHINQGCVS	3	1	1	304	W	T	1	1	304	TGG	W	missense	CTACCATTCACCAGCAAGATGATGGCGAAG	-0.381012	0.118753
SC	CTL	F13	A	GCCAAGGAATGGATATACATCATGTTAAGGTTTTTCGACGTTTGTTTTCATCACATCAACCAAGGCTGTGTCTCC	AKEWIYIMLRFFDVCFHHINQGCVS	3	1	1	304	W	T	1	1	304	TGG	W	missense	GCAGTAGGCTGTAGAAGTGGACCTTCTACC	-0.195609	0.101119
SC	CTL	F13	A	GCCAAGGAATGGATATACATCATGTTAAGGTTTTTCGACGTTTGTTTTCATCACATCAACCAAGGCTGTGTCTCC	AKEWIYIMLRFFDVCFHHINQGCVS	3	1	1	304	W	T	1	1	304	TGG	W	missense	GCAGTAGGCTGTAGCAGTGGACCTTCTAGT	-0.496084	0.0851678
SC	CTL	F13	A	GCCAAGGAATGGATATACATCATGTTAAGGTTTTTCGACGTTTGTTTTCATCACATCAACCAAGGCTGTGTCTCC	AKEWIYIMLRFFDVCFHHINQGCVS	3	1	1	304	W	T	1	1	304	TGG	W	missense	GGCTGGAGCGTTATTATGCTGTTGGTCACG	-0.462205	-0.0588007
SC	CTL	F13	A	GCCAAGGAATGGATATACATCATGTTAAGGTTTTTCGACGTTTGTTTTCATCACATCAACCAAGGCTGTGTCTCC	AKEWIYIMLRFFDVCFHHINQGCVS	3	1	1	304	W	T	1	1	304	TGG	W	missense	TAAGTAGGCTGTAGATGTGGACCTTCTATA	-0.502321	-0.0522365
SC	CTL	F13	A	GCCAAGGAATGGATATACATCATGTTAAGGTTTTTCGACGTTTGTTTTCATCACATCAACCAAGGCTGTGTCTCC	AKEWIYIMLRFFDVCFHHINQGCVS	3	1	1	304	W	T	1	1	304	TGG	W	missense	TGAGGAGATACCGTAATAGACCTCTAGCCT	-0.507305	0.160815
SC	CTL	F13	A	GCCAAGGAATGGATATACATCATGTTAAGGTTTTTCGACGTTTGTTTTCATCACATCAACCAAGGCTGTGTCTCC	AKEWIYIMLRFFDVCFHHINQGCVS	3	1	1	304	W	T	1	1	304	TGG	W	missense	TGGCGATCTTATCGGTGTTCCATGTCCAGT	-0.199047	0.0508922
SC	CTL	F13	A	GCCAAGGAATGGATATACATCATGTTAAGGTTTTTCGACGTTTGTTTTCATCACATCAACCAAGGCTGTGTCTCC	AKEWIYIMLRFFDVCFHHINQGCVS	3	1	1	304	W	T	1	1	304	TGG	W	missense	TTAGTAGGCTGTAGTGGTGGACCTTCTAAA	-0.00500605	0.138466
SC	CTL	F13	A	GCCAAGGAATGGATATACATCATGTTAAGGTTTTTCGACGTTTGTTTTCATCACATCAACCAAGGCTGTGTCTCC	AKEWIYIMLRFFDVCFHHINQGCVS	3	1	1	304	W	T	3	1	304	TGG	W	missense	CCGCTTAGCTAGAGTCTGATCGGTCCTATG	-1.01604	0.254475
SC	CTL	F13	A	GCCAAGGAATGGATATACATCATGTTAAGGTTTTTCGACGTTTGTTTTCATCACATCAACCAAGGCTGTGTCTCC	AKEWIYIMLRFFDVCFHHINQGCVS	3	1	1	304	W	T	3	1	304	TGG	W	missense	GCAGTAGGCTGTAGACGTGGACCTTCTACA	-1.01604	0.254475
SC	CTL	F13	A	GCCAAGGAATGGATATACATCATGTTAAGGTTTTTCGACGTTTGTTTTCATCACATCAACCAAGGCTGTGTCTCC	AKEWIYIMLRFFDVCFHHINQGCVS	3	1	1	304	W	T	3	1	304	TGG	W	missense	TCGCGATCTTATCGTGGTTCCATGTCCAGA	-1.01604	0.254475
SC	CTL	F13	A	GCCAAGGAATGTATATACATCATGTTAAGGTTTTTCGACGTTTGTTTTCATCACATCAACCAAGGCTGTGTCTCC	AKECIYIMLRFFDVCFHHINQGCVS	3	1	1	304	C	T	1	1	304	TGT	C	missense	AGCACTTGCCATGATACTAATGTGGCCTAG	-0.641798	0.0123103
SC	CTL	F13	A	GCCAAGGAATGTATATACATCATGTTAAGGTTTTTCGACGTTTGTTTTCATCACATCAACCAAGGCTGTGTCTCC	AKECIYIMLRFFDVCFHHINQGCVS	3	1	1	304	C	T	1	1	304	TGT	C	missense	ATCGTTACTGTCTCCTTACGCCTAGTTCGG	-0.573605	0.0224568
SC	CTL	F13	A	GCCAAGGAATGTATATACATCATGTTAAGGTTTTTCGACGTTTGTTTTCATCACATCAACCAAGGCTGTGTCTCC	AKECIYIMLRFFDVCFHHINQGCVS	3	1	1	304	C	T	1	1	304	TGT	C	missense	CGAGTAGGCTGTAGAGGTGGACCTTCTACC	-0.335555	-0.0987026
SC	CTL	F13	A	GCCAAGGAATGTATATACATCATGTTAAGGTTTTTCGACGTTTGTTTTCATCACATCAACCAAGGCTGTGTCTCC	AKECIYIMLRFFDVCFHHINQGCVS	3	1	1	304	C	T	1	1	304	TGT	C	missense	GACGTACGATTGTCACACCGCATGGTATCG	-0.261622	-0.0230556
SC	CTL	F13	A	GCCAAGGAATGTATATACATCATGTTAAGGTTTTTCGACGTTTGTTTTCATCACATCAACCAAGGCTGTGTCTCC	AKECIYIMLRFFDVCFHHINQGCVS	3	1	1	304	C	T	1	1	304	TGT	C	missense	GCAGTAGGCTGTAGTGGTGGACCTTCTAAG	-0.0480912	0.0949581
SC	CTL	F13	A	GCCAAGGAATGTATATACATCATGTTAAGGTTTTTCGACGTTTGTTTTCATCACATCAACCAAGGCTGTGTCTCC	AKECIYIMLRFFDVCFHHINQGCVS	3	1	1	304	C	T	1	1	304	TGT	C	missense	GGAGTAGGCTGTAGTGGTGGACCTTCTATG	-0.300479	-0.0522365
SC	CTL	F13	A	GCCAAGGAATGTATATACATCATGTTAAGGTTTTTCGACGTTTGTTTTCATCACATCAACCAAGGCTGTGTCTCC	AKECIYIMLRFFDVCFHHINQGCVS	3	1	1	304	C	T	1	1	304	TGT	C	missense	GGCACTTCCGGTTAAGTAGTCGGTCAACCG	0.0534795	-0.0770769
SC	CTL	F13	A	GCCAAGGAATGTATATACATCATGTTAAGGTTTTTCGACGTTTGTTTTCATCACATCAACCAAGGCTGTGTCTCC	AKECIYIMLRFFDVCFHHINQGCVS	3	1	1	304	C	T	1	1	304	TGT	C	missense	TAAGTAGGCTGTAGGAGTGGACCTTCTAGT	-0.198507	0.138466
SC	CTL	F13	A	GCCAAGGAATGTATATACATCATGTTAAGGTTTTTCGACGTTTGTTTTCATCACATCAACCAAGGCTGTGTCTCC	AKECIYIMLRFFDVCFHHINQGCVS	3	1	1	304	C	T	1	1	304	TGT	C	missense	TACACTTCCGGTTAGATAGTCGGTCAACGA	0.00289581	-0.279157
SC	CTL	F13	A	GCCAAGGAATGTATATACATCATGTTAAGGTTTTTCGACGTTTGTTTTCATCACATCAACCAAGGCTGTGTCTCC	AKECIYIMLRFFDVCFHHINQGCVS	3	1	1	304	C	T	1	1	304	TGT	C	missense	TCAGTAGGCTGTAGTCGTGGACCTTCTATT	-0.0993127	-0.0827509
SC	CTL	F13	A	GCCAAGGAATGTATATACATCATGTTAAGGTTTTTCGACGTTTGTTTTCATCACATCAACCAAGGCTGTGTCTCC	AKECIYIMLRFFDVCFHHINQGCVS	3	1	1	304	C	T	1	1	304	TGT	C	missense	TTAGTAGGCTGTAGCGGTGGACCTTCTAGA	-0.0538948	0.160815
SC	CTL	F13	A	GCCAAGGAATGTATATACATCATGTTAAGGTTTTTCGACGTTTGTTTTCATCACATCAACCAAGGCTGTGTCTCC	AKECIYIMLRFFDVCFHHINQGCVS	3	1	1	304	C	T	1	1	304	TGT	C	missense	TTAGTAGGCTGTAGTCGTGGACCTTCTACT	-0.0906751	0.0277705
SC	CTL	F13	A	GCCAAGGAATGTATATACATCATGTTAAGGTTTTTCGACGTTTGTTTTCATCACATCAACCAAGGCTGTGTCTCC	AKECIYIMLRFFDVCFHHINQGCVS	3	1	1	304	C	T	3	1	304	TGT	C	missense	CAAGTAGGCTGTAGGGGTGGACCTTCTATA	-0.552002	0.302624
SC	CTL	F13	A	GCCAAGGAATGTATATACATCATGTTAAGGTTTTTCGACGTTTGTTTTCATCACATCAACCAAGGCTGTGTCTCC	AKECIYIMLRFFDVCFHHINQGCVS	3	1	1	304	C	T	3	1	304	TGT	C	missense	GGCGGTCAGACTTACGAGAGAAGTAGGCAC	-0.184261	0.302624
SC	CTL	F13	A	GCCAAGGAATTGATATACATCATGTTAAGGTTTTTCGACGTTTGTTTTCATCACATCAACCAAGGCTGTGTCTCC	AKELIYIMLRFFDVCFHHINQGCVS	3	1	1	304	L	T	1	1	304	TTG	L	missense	AACAGCACACTAGTAACTTACAGCGGTATG	-0.216444	0.0529713
SC	CTL	F13	A	GCCAAGGAATTGATATACATCATGTTAAGGTTTTTCGACGTTTGTTTTCATCACATCAACCAAGGCTGTGTCTCC	AKELIYIMLRFFDVCFHHINQGCVS	3	1	1	304	L	T	1	1	304	TTG	L	missense	GTAGTAGGCTGTAGAGGTGGACCTTCTACC	-0.122669	-0.0987026
SC	CTL	F13	A	GCCAAGGAATTGATATACATCATGTTAAGGTTTTTCGACGTTTGTTTTCATCACATCAACCAAGGCTGTGTCTCC	AKELIYIMLRFFDVCFHHINQGCVS	3	1	1	304	L	T	1	1	304	TTG	L	missense	TCAGTAGGCTGTAGTCGTGGACCTTCTACT	-0.192327	0.0448054
SC	CTL	F13	A	GCCAAGGAATTGATATACATCATGTTAAGGTTTTTCGACGTTTGTTTTCATCACATCAACCAAGGCTGTGTCTCC	AKELIYIMLRFFDVCFHHINQGCVS	3	1	1	304	L	T	1	1	304	TTG	L	missense	TTAGTAGGCTGTAGTTGTGGACCTTCTATG	-0.213387	0.138466
SC	CTL	F13	A	GCCAAGGAATTGATATACATCATGTTAAGGTTTTTCGACGTTTGTTTTCATCACATCAACCAAGGCTGTGTCTCC	AKELIYIMLRFFDVCFHHINQGCVS	3	1	1	304	L	T	3	1	304	TTG	L	missense	CTAGTAGGCTGTAGGTGTGGACCTTCTACC	-0.919743	0.302624
SC	CTL	F13	A	GCCAAGGAATTGATATACATCATGTTAAGGTTTTTCGACGTTTGTTTTCATCACATCAACCAAGGCTGTGTCTCC	AKELIYIMLRFFDVCFHHINQGCVS	3	1	1	304	L	T	3	1	304	TTG	L	missense	GCAGGAGATACCGTAGTAGACCTCTAGCTT	-1.01604	0.254475
SC	CTL	F13	A	GCCAAGGAATTTATATACATCATGTTAAGGTTTTTCGACGTTTGTTTTCATCACATCAACCAAGGCTGTGTCTCC	AKEFIYIMLRFFDVCFHHINQGCVS	3	1	1	304	F	T	1	1	304	TTT	F	missense	AGAGTAGGCTGTAGAAGTGGACCTTCTACT	-0.381012	0.118753
SC	CTL	F13	A	GCCAAGGAATTTATATACATCATGTTAAGGTTTTTCGACGTTTGTTTTCATCACATCAACCAAGGCTGTGTCTCC	AKEFIYIMLRFFDVCFHHINQGCVS	3	1	1	304	F	T	1	1	304	TTT	F	missense	AGCGTTACTGTCTCATTACGCCTAGTTCAT	-1.20336	0.160815
SC	CTL	F13	A	GCCAAGGAATTTATATACATCATGTTAAGGTTTTTCGACGTTTGTTTTCATCACATCAACCAAGGCTGTGTCTCC	AKEFIYIMLRFFDVCFHHINQGCVS	3	1	1	304	F	T	1	1	304	TTT	F	missense	ATAGTAGGCTGTAGCGGTGGACCTTCTACG	0.138782	0.138466
SC	CTL	F13	A	GCCAAGGAATTTATATACATCATGTTAAGGTTTTTCGACGTTTGTTTTCATCACATCAACCAAGGCTGTGTCTCC	AKEFIYIMLRFFDVCFHHINQGCVS	3	1	1	304	F	T	1	1	304	TTT	F	missense	CCAGGAGATACCGTTTTAGACCTCTAGCTC	-0.66463	0.160815
SC	CTL	F13	A	GCCAAGGAATTTATATACATCATGTTAAGGTTTTTCGACGTTTGTTTTCATCACATCAACCAAGGCTGTGTCTCC	AKEFIYIMLRFFDVCFHHINQGCVS	3	1	1	304	F	T	1	1	304	TTT	F	missense	CCAGTAGGCTGTAGAGGTGGACCTTCTACC	-0.48648	-0.117851
SC	CTL	F13	A	GCCAAGGAATTTATATACATCATGTTAAGGTTTTTCGACGTTTGTTTTCATCACATCAACCAAGGCTGTGTCTCC	AKEFIYIMLRFFDVCFHHINQGCVS	3	1	1	304	F	T	1	1	304	TTT	F	missense	CCAGTAGGCTGTAGCGGTGGACCTTCTATA	-0.041182	0.101119
SC	CTL	F13	A	GCCAAGGAATTTATATACATCATGTTAAGGTTTTTCGACGTTTGTTTTCATCACATCAACCAAGGCTGTGTCTCC	AKEFIYIMLRFFDVCFHHINQGCVS	3	1	1	304	F	T	1	1	304	TTT	F	missense	CCCGTACGATTGTCGCACCGCATGGTATAC	-0.552002	0.101119
SC	CTL	F13	A	GCCAAGGAATTTATATACATCATGTTAAGGTTTTTCGACGTTTGTTTTCATCACATCAACCAAGGCTGTGTCTCC	AKEFIYIMLRFFDVCFHHINQGCVS	3	1	1	304	F	T	1	1	304	TTT	F	missense	CGAGTAGGCTGTAGGGGTGGACCTTCTATA	-0.164991	0.0332584
SC	CTL	F13	A	GCCAAGGAATTTATATACATCATGTTAAGGTTTTTCGACGTTTGTTTTCATCACATCAACCAAGGCTGTGTCTCC	AKEFIYIMLRFFDVCFHHINQGCVS	3	1	1	304	F	T	1	1	304	TTT	F	missense	CTGCCTCATTGACTCCGTGCGTATAACGAT	-0.671392	0.101119
SC	CTL	F13	A	GCCAAGGAATTTATATACATCATGTTAAGGTTTTTCGACGTTTGTTTTCATCACATCAACCAAGGCTGTGTCTCC	AKEFIYIMLRFFDVCFHHINQGCVS	3	1	1	304	F	T	1	1	304	TTT	F	missense	GAAGTAGGCTGTAGTGGTGGACCTTCTAGA	-0.107098	0.00274395
SC	CTL	F13	A	GCCAAGGAATTTATATACATCATGTTAAGGTTTTTCGACGTTTGTTTTCATCACATCAACCAAGGCTGTGTCTCC	AKEFIYIMLRFFDVCFHHINQGCVS	3	1	1	304	F	T	1	1	304	TTT	F	missense	GGAGTAGGCTGTAGACGTGGACCTTCTACA	-0.232162	0.101119
SC	CTL	F13	A	GCCAAGGAATTTATATACATCATGTTAAGGTTTTTCGACGTTTGTTTTCATCACATCAACCAAGGCTGTGTCTCC	AKEFIYIMLRFFDVCFHHINQGCVS	3	1	1	304	F	T	1	1	304	TTT	F	missense	GTAGTAGGCTGTAGGGGTGGACCTTCTAGC	-0.858714	0.0332584
SC	CTL	F13	A	GCCAAGGAATTTATATACATCATGTTAAGGTTTTTCGACGTTTGTTTTCATCACATCAACCAAGGCTGTGTCTCC	AKEFIYIMLRFFDVCFHHINQGCVS	3	1	1	304	F	T	1	1	304	TTT	F	missense	TTGCCTCATTGACTGAGTGCGTATAACGTT	-0.477309	0.070605
SC	CTL	F13	A	GCCAAGGAATTTATATACATCATGTTAAGGTTTTTCGACGTTTGTTTTCATCACATCAACCAAGGCTGTGTCTCC	AKEFIYIMLRFFDVCFHHINQGCVS	3	1	1	304	F	T	3	1	304	TTT	F	missense	ATCATATCCGAGTCGTTATGCTCCTCTCCA	-0.105134	0.217129
SC	CTL	F13	A	GCCAAGGAATTTATATACATCATGTTAAGGTTTTTCGACGTTTGTTTTCATCACATCAACCAAGGCTGTGTCTCC	AKEFIYIMLRFFDVCFHHINQGCVS	3	1	1	304	F	T	3	1	304	TTT	F	missense	TTTGGAGTCCAAGAAGCGAACTAGGAACTC	-0.0879648	0.217129
SC	CTL	F13	A	GCCAAGGAAACCAAGTACATCATGTTAAGGTTTTTCGACGTTTGTTTTCATCACATCAACCAAGGCTGTGTCTCC	AKETKYIMLRFFDVCFHHINQGCVS	2	1	1	305	K	I	1	1	305	AAG	K	missense	AGTACCTTGACACGTGCAACGGATGTCTTG	-0.381012	0.186614
SC	CTL	F13	A	GCCAAGGAAACCAAGTACATCATGTTAAGGTTTTTCGACGTTTGTTTTCATCACATCAACCAAGGCTGTGTCTCC	AKETKYIMLRFFDVCFHHINQGCVS	2	1	1	305	K	I	3	1	305	AAG	K	missense	AGACAAGATTGCGCGTACTTCAGGACTGGT	-0.381012	0.302624
SC	CTL	F13	A	GCCAAGGAAACCAAGTACATCATGTTAAGGTTTTTCGACGTTTGTTTTCATCACATCAACCAAGGCTGTGTCTCC	AKETKYIMLRFFDVCFHHINQGCVS	2	1	1	305	K	I	3	1	305	AAG	K	missense	TCTACCTTGACACGGGCAACGGATGTCTAG	-0.381012	0.302624
SC	CTL	F13	A	GCCAAGGAAACCAATTACATCATGTTAAGGTTTTTCGACGTTTGTTTTCATCACATCAACCAAGGCTGTGTCTCC	AKETNYIMLRFFDVCFHHINQGCVS	2	1	1	305	N	I	1	1	305	AAT	N	missense	AAGCAATCCTGTAGGGGCCTTCTGTACTGA	-0.381012	0.186614
SC	CTL	F13	A	GCCAAGGAAACCAATTACATCATGTTAAGGTTTTTCGACGTTTGTTTTCATCACATCAACCAAGGCTGTGTCTCC	AKETNYIMLRFFDVCFHHINQGCVS	2	1	1	305	N	I	1	1	305	AAT	N	missense	ACTACCTTGACACGTGCAACGGATGTCTGC	-0.472875	0.0332584
SC	CTL	F13	A	GCCAAGGAAACCAATTACATCATGTTAAGGTTTTTCGACGTTTGTTTTCATCACATCAACCAAGGCTGTGTCTCC	AKETNYIMLRFFDVCFHHINQGCVS	2	1	1	305	N	I	1	1	305	AAT	N	missense	CGTACCTTGACACGTGCAACGGATGTCTGG	-0.364681	0.070605
SC	CTL	F13	A	GCCAAGGAAACCAATTACATCATGTTAAGGTTTTTCGACGTTTGTTTTCATCACATCAACCAAGGCTGTGTCTCC	AKETNYIMLRFFDVCFHHINQGCVS	2	1	1	305	N	I	1	1	305	AAT	N	missense	GGTACCTTGACACGTTCAACGGATGTCTCC	-0.603601	0.160815
SC	CTL	F13	A	GCCAAGGAAACCAATTACATCATGTTAAGGTTTTTCGACGTTTGTTTTCATCACATCAACCAAGGCTGTGTCTCC	AKETNYIMLRFFDVCFHHINQGCVS	2	1	1	305	N	I	1	1	305	AAT	N	missense	GGTGGAGTCCAAGATCCGAACTAGGAACAC	0.097125	0.205025
SC	CTL	F13	A	GCCAAGGAAACCAATTACATCATGTTAAGGTTTTTCGACGTTTGTTTTCATCACATCAACCAAGGCTGTGTCTCC	AKETNYIMLRFFDVCFHHINQGCVS	2	1	1	305	N	I	1	1	305	AAT	N	missense	TGTACCTTGACACGTACAACGGATGTCTTT	-0.78402	0.070605
SC	CTL	F13	A	GCCAAGGAAACCAATTACATCATGTTAAGGTTTTTCGACGTTTGTTTTCATCACATCAACCAAGGCTGTGTCTCC	AKETNYIMLRFFDVCFHHINQGCVS	2	1	1	305	N	I	1	1	305	AAT	N	missense	TTCAGCACACTAGTACCTTACAGCGGTATG	0.125624	0.160815
SC	CTL	F13	A	GCCAAGGAAACCAATTACATCATGTTAAGGTTTTTCGACGTTTGTTTTCATCACATCAACCAAGGCTGTGTCTCC	AKETNYIMLRFFDVCFHHINQGCVS	2	1	1	305	N	I	3	1	305	AAT	N	missense	AATGGAGCGAACATCGGCCTGCGTTATATG	-0.919743	0.302624
SC	CTL	F13	A	GCCAAGGAAACCAATTACATCATGTTAAGGTTTTTCGACGTTTGTTTTCATCACATCAACCAAGGCTGTGTCTCC	AKETNYIMLRFFDVCFHHINQGCVS	2	1	1	305	N	I	3	1	305	AAT	N	missense	CAAGGAGATACCGTCCTAGACCTCTAGCGT	-1.01604	0.254475
SC	CTL	F13	A	GCCAAGGAAACCAATTACATCATGTTAAGGTTTTTCGACGTTTGTTTTCATCACATCAACCAAGGCTGTGTCTCC	AKETNYIMLRFFDVCFHHINQGCVS	2	1	1	305	N	I	3	1	305	AAT	N	missense	GAGCAATCCTGTAGCCGCCTTCTGTACTAA	-0.919743	0.302624
SC	CTL	F13	A	GCCAAGGAAACCAATTACATCATGTTAAGGTTTTTCGACGTTTGTTTTCATCACATCAACCAAGGCTGTGTCTCC	AKETNYIMLRFFDVCFHHINQGCVS	2	1	1	305	N	I	3	1	305	AAT	N	missense	TTACTACTTGACGCAGGTCACTCATCGTAG	-0.0879648	0.217129
SC	CTL	F13	A	GCCAAGGAAACCACGTACATCATGTTAAGGTTTTTCGACGTTTGTTTTCATCACATCAACCAAGGCTGTGTCTCC	AKETTYIMLRFFDVCFHHINQGCVS	2	1	1	305	T	I	1	1	305	ACG	T	missense	GATACCTTGACACGTCCAACGGATGTCTGG	-0.520099	-0.0827509
SC	CTL	F13	A	GCCAAGGAAACCACGTACATCATGTTAAGGTTTTTCGACGTTTGTTTTCATCACATCAACCAAGGCTGTGTCTCC	AKETTYIMLRFFDVCFHHINQGCVS	2	1	1	305	T	I	1	1	305	ACG	T	missense	TTGTAGTCTGTGACTATAGGATGCCACAGT	-0.355251	0.0332584
SC	CTL	F13	A	GCCAAGGAAACCACGTACATCATGTTAAGGTTTTTCGACGTTTGTTTTCATCACATCAACCAAGGCTGTGTCTCC	AKETTYIMLRFFDVCFHHINQGCVS	2	1	1	305	T	I	1	1	305	ACG	T	missense	TTTACCTTGACACGCACAACGGATGTCTGA	-1.28748	0.118753
SC	CTL	F13	A	GCCAAGGAAACCACGTACATCATGTTAAGGTTTTTCGACGTTTGTTTTCATCACATCAACCAAGGCTGTGTCTCC	AKETTYIMLRFFDVCFHHINQGCVS	2	1	1	305	T	I	3	1	305	ACG	T	missense	ATTACCTTGACACGTTCAACGGATGTCTGA	0.0477574	0.486494
SC	CTL	F13	A	GCCAAGGAAACCACGTACATCATGTTAAGGTTTTTCGACGTTTGTTTTCATCACATCAACCAAGGCTGTGTCTCC	AKETTYIMLRFFDVCFHHINQGCVS	2	1	1	305	T	I	3	1	305	ACG	T	missense	GTCGTTACTGTCTCGCTACGCCTAGTTCAC	-0.109568	0.254475
SC	CTL	F13	A	GCCAAGGAAACCACTTACATCATGTTAAGGTTTTTCGACGTTTGTTTTCATCACATCAACCAAGGCTGTGTCTCC	AKETTYIMLRFFDVCFHHINQGCVS	2	1	1	305	T	I	1	1	305	ACT	T	missense	CCACTACTTGACGCCTGTCACTCATCGTTG	-0.123232	0.101119
SC	CTL	F13	A	GCCAAGGAAACCACTTACATCATGTTAAGGTTTTTCGACGTTTGTTTTCATCACATCAACCAAGGCTGTGTCTCC	AKETTYIMLRFFDVCFHHINQGCVS	2	1	1	305	T	I	1	1	305	ACT	T	missense	CGTACCTTGACACGTACAACGGATGTCTTG	-0.78402	0.186614
SC	CTL	F13	A	GCCAAGGAAACCACTTACATCATGTTAAGGTTTTTCGACGTTTGTTTTCATCACATCAACCAAGGCTGTGTCTCC	AKETTYIMLRFFDVCFHHINQGCVS	2	1	1	305	T	I	1	1	305	ACT	T	missense	GAACAAGATTGCGCCCACTTCAGGACTGCC	-0.810813	0.0572086
SC	CTL	F13	A	GCCAAGGAAACCAGGTACATCATGTTAAGGTTTTTCGACGTTTGTTTTCATCACATCAACCAAGGCTGTGTCTCC	AKETRYIMLRFFDVCFHHINQGCVS	2	1	1	305	R	I	1	1	305	AGG	R	missense	ACACCATTCACCAGCGAGATGATGGCGACG	-0.309008	0.0332584
SC	CTL	F13	A	GCCAAGGAAACCAGGTACATCATGTTAAGGTTTTTCGACGTTTGTTTTCATCACATCAACCAAGGCTGTGTCTCC	AKETRYIMLRFFDVCFHHINQGCVS	2	1	1	305	R	I	1	1	305	AGG	R	missense	ACGTAGTCTGTGACAGTAGGATGCCACATG	-0.26246	0.138466
SC	CTL	F13	A	GCCAAGGAAACCAGGTACATCATGTTAAGGTTTTTCGACGTTTGTTTTCATCACATCAACCAAGGCTGTGTCTCC	AKETRYIMLRFFDVCFHHINQGCVS	2	1	1	305	R	I	1	1	305	AGG	R	missense	AGCGGTCAGACTTAAGAGAGAAGTAGGCAT	-0.507305	0.160815
SC	CTL	F13	A	GCCAAGGAAACCAGGTACATCATGTTAAGGTTTTTCGACGTTTGTTTTCATCACATCAACCAAGGCTGTGTCTCC	AKETRYIMLRFFDVCFHHINQGCVS	2	1	1	305	R	I	1	1	305	AGG	R	missense	ATTACGAGTCGGATCGAGAGGAGAGACAAT	-0.522876	0.0851678
SC	CTL	F13	A	GCCAAGGAAACCAGGTACATCATGTTAAGGTTTTTCGACGTTTGTTTTCATCACATCAACCAAGGCTGTGTCTCC	AKETRYIMLRFFDVCFHHINQGCVS	2	1	1	305	R	I	1	1	305	AGG	R	missense	CATACCTTGACACGGGCAACGGATGTCTCG	-0.0648706	0.160815
SC	CTL	F13	A	GCCAAGGAAACCAGGTACATCATGTTAAGGTTTTTCGACGTTTGTTTTCATCACATCAACCAAGGCTGTGTCTCC	AKETRYIMLRFFDVCFHHINQGCVS	2	1	1	305	R	I	1	1	305	AGG	R	missense	GGTACCTTGACACGGACAACGGATGTCTTT	-0.552002	0.0332584
SC	CTL	F13	A	GCCAAGGAAACCAGGTACATCATGTTAAGGTTTTTCGACGTTTGTTTTCATCACATCAACCAAGGCTGTGTCTCC	AKETRYIMLRFFDVCFHHINQGCVS	2	1	1	305	R	I	1	1	305	AGG	R	missense	TGCTATTGCGGTACTATATAGGTGCGTGTG	-1.28748	0.118753
SC	CTL	F13	A	GCCAAGGAAACCAGGTACATCATGTTAAGGTTTTTCGACGTTTGTTTTCATCACATCAACCAAGGCTGTGTCTCC	AKETRYIMLRFFDVCFHHINQGCVS	2	1	1	305	R	I	1	1	305	AGG	R	missense	TTCGGTCAGACTTAGCAGAGAAGTAGGCGA	-0.0697353	0.0147899
SC	CTL	F13	A	GCCAAGGAAACCAGGTACATCATGTTAAGGTTTTTCGACGTTTGTTTTCATCACATCAACCAAGGCTGTGTCTCC	AKETRYIMLRFFDVCFHHINQGCVS	2	1	1	305	R	I	3	1	305	AGG	R	missense	CTTACGAGTCGGATGGAGAGGAGAGACATA	-0.455705	0.302624
SC	CTL	F13	A	GCCAAGGAAACCAGTTACATCATGTTAAGGTTTTTCGACGTTTGTTTTCATCACATCAACCAAGGCTGTGTCTCC	AKETSYIMLRFFDVCFHHINQGCVS	2	1	1	305	S	I	1	1	305	AGT	S	missense	GTTACCTTGACACGTTCAACGGATGTCTGG	-0.387154	0.0851678
SC	CTL	F13	A	GCCAAGGAAACCAGTTACATCATGTTAAGGTTTTTCGACGTTTGTTTTCATCACATCAACCAAGGCTGTGTCTCC	AKETSYIMLRFFDVCFHHINQGCVS	2	1	1	305	S	I	1	1	305	AGT	S	missense	TAACAAGATTGCGCCCACTTCAGGACTGAC	-0.111433	-0.161414
SC	CTL	F13	A	GCCAAGGAAACCAGTTACATCATGTTAAGGTTTTTCGACGTTTGTTTTCATCACATCAACCAAGGCTGTGTCTCC	AKETSYIMLRFFDVCFHHINQGCVS	2	1	1	305	S	I	1	1	305	AGT	S	missense	TGGCAATCCTGTAGCGGCCTTCTGTACTAT	-0.188223	0.0123103
SC	CTL	F13	A	GCCAAGGAAACCAGTTACATCATGTTAAGGTTTTTCGACGTTTGTTTTCATCACATCAACCAAGGCTGTGTCTCC	AKETSYIMLRFFDVCFHHINQGCVS	2	1	1	305	S	I	3	1	305	AGT	S	missense	AAGCGCCTATAACACGCGTGATTGCTGAAT	-0.648298	0.254475
SC	CTL	F13	A	GCCAAGGAAACCAGTTACATCATGTTAAGGTTTTTCGACGTTTGTTTTCATCACATCAACCAAGGCTGTGTCTCC	AKETSYIMLRFFDVCFHHINQGCVS	2	1	1	305	S	I	3	1	305	AGT	S	missense	AGTACCTTGACACGCCCAACGGATGTCTCA	-1.01604	0.254475
SC	CTL	F13	A	GCCAAGGAAACCAGTTACATCATGTTAAGGTTTTTCGACGTTTGTTTTCATCACATCAACCAAGGCTGTGTCTCC	AKETSYIMLRFFDVCFHHINQGCVS	2	1	1	305	S	I	3	1	305	AGT	S	missense	CTTACCTTGACACGCACAACGGATGTCTTC	-1.09073	0.217129
SC	CTL	F13	A	GCCAAGGAAACCAGTTACATCATGTTAAGGTTTTTCGACGTTTGTTTTCATCACATCAACCAAGGCTGTGTCTCC	AKETSYIMLRFFDVCFHHINQGCVS	2	1	1	305	S	I	3	1	305	AGT	S	missense	GCGCCTCATTGACTTAGTGCGTATAACGGG	-0.552002	0.302624
SC	CTL	F13	A	GCCAAGGAAACCAGTTACATCATGTTAAGGTTTTTCGACGTTTGTTTTCATCACATCAACCAAGGCTGTGTCTCC	AKETSYIMLRFFDVCFHHINQGCVS	2	1	1	305	S	I	3	1	305	AGT	S	missense	GGTACCTTGACACGTTCAACGGATGTCTTT	-0.919743	0.302624
SC	CTL	F13	A	GCCAAGGAAACCAGTTACATCATGTTAAGGTTTTTCGACGTTTGTTTTCATCACATCAACCAAGGCTGTGTCTCC	AKETSYIMLRFFDVCFHHINQGCVS	2	1	1	305	S	I	3	1	305	AGT	S	missense	GTTACCTTGACACGACCAACGGATGTCTAA	-0.364681	0.254475
SC	CTL	F13	A	GCCAAGGAAACCATGTACATCATGTTAAGGTTTTTCGACGTTTGTTTTCATCACATCAACCAAGGCTGTGTCTCC	AKETMYIMLRFFDVCFHHINQGCVS	1	1	1	305	M	I	1	1	305	ATG	M	missense	ACTGGAGTCCAAGAGACGAACTAGGAACGG	0.0556338	0.0190059
SC	CTL	F13	A	GCCAAGGAAACCATGTACATCATGTTAAGGTTTTTCGACGTTTGTTTTCATCACATCAACCAAGGCTGTGTCTCC	AKETMYIMLRFFDVCFHHINQGCVS	1	1	1	305	M	I	1	1	305	ATG	M	missense	ATTACCTTGACACGTTCAACGGATGTCTGG	-0.130896	-0.0651171
SC	CTL	F13	A	GCCAAGGAAACCATGTACATCATGTTAAGGTTTTTCGACGTTTGTTTTCATCACATCAACCAAGGCTGTGTCTCC	AKETMYIMLRFFDVCFHHINQGCVS	1	1	1	305	M	I	1	1	305	ATG	M	missense	CCAGGAGATACCGTTTTAGACCTCTAGCGT	-0.00921405	-0.0190225
SC	CTL	F13	A	GCCAAGGAAACCATGTACATCATGTTAAGGTTTTTCGACGTTTGTTTTCATCACATCAACCAAGGCTGTGTCTCC	AKETMYIMLRFFDVCFHHINQGCVS	1	1	1	305	M	I	1	1	305	ATG	M	missense	CCCAGCACACTAGTTTCTTACAGCGGTAGG	-0.0246194	0.00274395
SC	CTL	F13	A	GCCAAGGAAACCATGTACATCATGTTAAGGTTTTTCGACGTTTGTTTTCATCACATCAACCAAGGCTGTGTCTCC	AKETMYIMLRFFDVCFHHINQGCVS	1	1	1	305	M	I	1	1	305	ATG	M	missense	CTACTACTTGACGCGGGTCACTCATCGTCT	0.123276	0.260562
SC	CTL	F13	A	GCCAAGGAAACCATGTACATCATGTTAAGGTTTTTCGACGTTTGTTTTCATCACATCAACCAAGGCTGTGTCTCC	AKETMYIMLRFFDVCFHHINQGCVS	1	1	1	305	M	I	1	1	305	ATG	M	missense	GACATATCCGAGTCTTTATGCTCCTCTCGG	-0.432611	0.160815
SC	CTL	F13	A	GCCAAGGAAACCATGTACATCATGTTAAGGTTTTTCGACGTTTGTTTTCATCACATCAACCAAGGCTGTGTCTCC	AKETMYIMLRFFDVCFHHINQGCVS	1	1	1	305	M	I	1	1	305	ATG	M	missense	GCTACCTTGACACGCGCAACGGATGTCTAA	-0.0287404	0.0277705
SC	CTL	F13	A	GCCAAGGAAACCATGTACATCATGTTAAGGTTTTTCGACGTTTGTTTTCATCACATCAACCAAGGCTGTGTCTCC	AKETMYIMLRFFDVCFHHINQGCVS	1	1	1	305	M	I	1	1	305	ATG	M	missense	GGTACCTTGACACGTTCAACGGATGTCTAA	0.0848294	0.091819
SC	CTL	F13	A	GCCAAGGAAACCATGTACATCATGTTAAGGTTTTTCGACGTTTGTTTTCATCACATCAACCAAGGCTGTGTCTCC	AKETMYIMLRFFDVCFHHINQGCVS	1	1	1	305	M	I	1	1	305	ATG	M	missense	GTAGTAGGCTGTAGATGTGGACCTTCTAGC	-0.0491493	-0.201527
SC	CTL	F13	A	GCCAAGGAAACCATGTACATCATGTTAAGGTTTTTCGACGTTTGTTTTCATCACATCAACCAAGGCTGTGTCTCC	AKETMYIMLRFFDVCFHHINQGCVS	1	1	1	305	M	I	1	1	305	ATG	M	missense	TTGCCTCATTGACTTAGTGCGTATAACGTA	-0.0185989	0.0791898
SC	CTL	F13	A	GCCAAGGAAACCATGTACATCATGTTAAGGTTTTTCGACGTTTGTTTTCATCACATCAACCAAGGCTGTGTCTCC	AKETMYIMLRFFDVCFHHINQGCVS	1	1	1	305	M	I	3	1	305	ATG	M	missense	ACGCAATCCTGTAGGGGCCTTCTGTACTGC	0.29344	0.254475
SC	CTL	F13	A	GCCAAGGAAACCATGTACATCATGTTAAGGTTTTTCGACGTTTGTTTTCATCACATCAACCAAGGCTGTGTCTCC	AKETMYIMLRFFDVCFHHINQGCVS	1	1	1	305	M	I	3	1	305	ATG	M	missense	TTTACCTTGACACGCTCAACGGATGTCTAT	0.586488	0.486494
SC	CTL	F13	A	GCCAAGGAAACCATTTACATCATGTTAAGGTTTTTCGACGTTTGTTTTCATCACATCAACCAAGGCTGTGTCTCC	AKETIYIMLRFFDVCFHHINQGCVS	1	0	1	not-applicable	not-applicable	not-applicable	1	1	305	ATT	I	silent	AGTACCTTGACACGCTCAACGGATGTCTAT	0.1558	0.160815
SC	CTL	F13	A	GCCAAGGAAACCATTTACATCATGTTAAGGTTTTTCGACGTTTGTTTTCATCACATCAACCAAGGCTGTGTCTCC	AKETIYIMLRFFDVCFHHINQGCVS	1	0	1	not-applicable	not-applicable	not-applicable	1	1	305	ATT	I	silent	ATGCCTCATTGACTAGGTGCGTATAACGGT	0.0949809	0.0628192
SC	CTL	F13	A	GCCAAGGAAACCATTTACATCATGTTAAGGTTTTTCGACGTTTGTTTTCATCACATCAACCAAGGCTGTGTCTCC	AKETIYIMLRFFDVCFHHINQGCVS	1	0	1	not-applicable	not-applicable	not-applicable	1	1	305	ATT	I	silent	CTTACCTTGACACGGACAACGGATGTCTTG	-0.00741594	0.165666
SC	CTL	F13	A	GCCAAGGAAACCATTTACATCATGTTAAGGTTTTTCGACGTTTGTTTTCATCACATCAACCAAGGCTGTGTCTCC	AKETIYIMLRFFDVCFHHINQGCVS	1	0	1	not-applicable	not-applicable	not-applicable	1	1	305	ATT	I	silent	GAGTAGTCTGTGACTATAGGATGCCACAGG	0.0759027	0.203365
SC	CTL	F13	A	GCCAAGGAAACCATTTACATCATGTTAAGGTTTTTCGACGTTTGTTTTCATCACATCAACCAAGGCTGTGTCTCC	AKETIYIMLRFFDVCFHHINQGCVS	1	0	1	not-applicable	not-applicable	not-applicable	1	1	305	ATT	I	silent	GCGTAGTCTGTGACGGTAGGATGCCACATA	-0.0730853	0.0173067
SC	CTL	F13	A	GCCAAGGAAACCCAGTACATCATGTTAAGGTTTTTCGACGTTTGTTTTCATCACATCAACCAAGGCTGTGTCTCC	AKETQYIMLRFFDVCFHHINQGCVS	3	1	1	305	Q	I	1	1	305	CAG	Q	missense	CGCGTACGATTGTCTTACCGCATGGTATCA	-1.15176	0.186614
SC	CTL	F13	A	GCCAAGGAAACCCAGTACATCATGTTAAGGTTTTTCGACGTTTGTTTTCATCACATCAACCAAGGCTGTGTCTCC	AKETQYIMLRFFDVCFHHINQGCVS	3	1	1	305	Q	I	1	1	305	CAG	Q	missense	GGCAACGGACTCATGGACATTAGGCCGTGG	-0.060782	0.00274395
SC	CTL	F13	A	GCCAAGGAAACCCAGTACATCATGTTAAGGTTTTTCGACGTTTGTTTTCATCACATCAACCAAGGCTGTGTCTCC	AKETQYIMLRFFDVCFHHINQGCVS	3	1	1	305	Q	I	1	1	305	CAG	Q	missense	GGTACCTTGACACGTACAACGGATGTCTGG	-0.048539	0.101119
SC	CTL	F13	A	GCCAAGGAAACCCAGTACATCATGTTAAGGTTTTTCGACGTTTGTTTTCATCACATCAACCAAGGCTGTGTCTCC	AKETQYIMLRFFDVCFHHINQGCVS	3	1	1	305	Q	I	1	1	305	CAG	Q	missense	TCAGTAGGCTGTAGGCGTGGACCTTCTAGC	-0.29838	-0.0827509
SC	CTL	F13	A	GCCAAGGAAACCCAGTACATCATGTTAAGGTTTTTCGACGTTTGTTTTCATCACATCAACCAAGGCTGTGTCTCC	AKETQYIMLRFFDVCFHHINQGCVS	3	1	1	305	Q	I	1	1	305	CAG	Q	missense	TTCGGTCAGACTTAGCAGAGAAGTAGGCAT	-0.467879	0.160815
SC	CTL	F13	A	GCCAAGGAAACCCAGTACATCATGTTAAGGTTTTTCGACGTTTGTTTTCATCACATCAACCAAGGCTGTGTCTCC	AKETQYIMLRFFDVCFHHINQGCVS	3	1	1	305	Q	I	3	1	305	CAG	Q	missense	CATACGAGTCGGATGTAGAGGAGAGACACT	-0.268384	0.302624
SC	CTL	F13	A	GCCAAGGAAACCCAGTACATCATGTTAAGGTTTTTCGACGTTTGTTTTCATCACATCAACCAAGGCTGTGTCTCC	AKETQYIMLRFFDVCFHHINQGCVS	3	1	1	305	Q	I	3	1	305	CAG	Q	missense	TATACCTTGACACGTTCAACGGATGTCTGC	0.467097	0.486494
SC	CTL	F13	A	GCCAAGGAAACCCATTACATCATGTTAAGGTTTTTCGACGTTTGTTTTCATCACATCAACCAAGGCTGTGTCTCC	AKETHYIMLRFFDVCFHHINQGCVS	3	1	1	305	H	I	1	1	305	CAT	H	missense	ATTACCTTGACACGATCAACGGATGTCTCG	-1.65522	-0.0651171
SC	CTL	F13	A	GCCAAGGAAACCCATTACATCATGTTAAGGTTTTTCGACGTTTGTTTTCATCACATCAACCAAGGCTGTGTCTCC	AKETHYIMLRFFDVCFHHINQGCVS	3	1	1	305	H	I	1	1	305	CAT	H	missense	CATACCTTGACACGTCCAACGGATGTCTGC	-0.284716	0.118753
SC	CTL	F13	A	GCCAAGGAAACCCATTACATCATGTTAAGGTTTTTCGACGTTTGTTTTCATCACATCAACCAAGGCTGTGTCTCC	AKETHYIMLRFFDVCFHHINQGCVS	3	1	1	305	H	I	1	1	305	CAT	H	missense	TTTACCTTGACACGGCCAACGGATGTCTTT	-0.636125	0.118753
SC	CTL	F13	A	GCCAAGGAAACCCATTACATCATGTTAAGGTTTTTCGACGTTTGTTTTCATCACATCAACCAAGGCTGTGTCTCC	AKETHYIMLRFFDVCFHHINQGCVS	3	1	1	305	H	I	3	1	305	CAT	H	missense	AACAGCACACTAGTAGCTTACAGCGGTATA	-1.09073	0.217129
SC	CTL	F13	A	GCCAAGGAAACCCATTACATCATGTTAAGGTTTTTCGACGTTTGTTTTCATCACATCAACCAAGGCTGTGTCTCC	AKETHYIMLRFFDVCFHHINQGCVS	3	1	1	305	H	I	3	1	305	CAT	H	missense	GCGCTTAGCTAGAGAATGATCGGTCCTATT	-0.722992	0.217129
SC	CTL	F13	A	GCCAAGGAAACCCATTACATCATGTTAAGGTTTTTCGACGTTTGTTTTCATCACATCAACCAAGGCTGTGTCTCC	AKETHYIMLRFFDVCFHHINQGCVS	3	1	1	305	H	I	3	1	305	CAT	H	missense	GTTACCTTGACACGTCCAACGGATGTCTTT	0.331375	0.486494
SC	CTL	F13	A	GCCAAGGAAACCCCGTACATCATGTTAAGGTTTTTCGACGTTTGTTTTCATCACATCAACCAAGGCTGTGTCTCC	AKETPYIMLRFFDVCFHHINQGCVS	3	1	1	305	P	I	1	1	305	CCG	P	missense	TAGCTTAGCTAGAGGCTGATCGGTCCTATT	-0.255412	0.0741287
SC	CTL	F13	A	GCCAAGGAAACCCCGTACATCATGTTAAGGTTTTTCGACGTTTGTTTTCATCACATCAACCAAGGCTGTGTCTCC	AKETPYIMLRFFDVCFHHINQGCVS	3	1	1	305	P	I	1	1	305	CCG	P	missense	TCTACCTTGACACGGACAACGGATGTCTGG	-0.971342	0.0448054
SC	CTL	F13	A	GCCAAGGAAACCCCGTACATCATGTTAAGGTTTTTCGACGTTTGTTTTCATCACATCAACCAAGGCTGTGTCTCC	AKETPYIMLRFFDVCFHHINQGCVS	3	1	1	305	P	I	1	1	305	CCG	P	missense	TGTACCTTGACACGAGCAACGGATGTCTAT	-0.0995751	0.0370196
SC	CTL	F13	A	GCCAAGGAAACCCCGTACATCATGTTAAGGTTTTTCGACGTTTGTTTTCATCACATCAACCAAGGCTGTGTCTCC	AKETPYIMLRFFDVCFHHINQGCVS	3	1	1	305	P	I	3	1	305	CCG	P	missense	GCAGGAGATACCGTACTAGACCTCTAGCAT	0.00306017	0.254475
SC	CTL	F13	A	GCCAAGGAAACCCCTTACATCATGTTAAGGTTTTTCGACGTTTGTTTTCATCACATCAACCAAGGCTGTGTCTCC	AKETPYIMLRFFDVCFHHINQGCVS	3	1	1	305	P	I	3	1	305	CCT	P	missense	GCTACCTTGACACGTTCAACGGATGTCTAG	-1.01604	0.254475
SC	CTL	F13	A	GCCAAGGAAACCCCTTACATCATGTTAAGGTTTTTCGACGTTTGTTTTCATCACATCAACCAAGGCTGTGTCTCC	AKETPYIMLRFFDVCFHHINQGCVS	3	1	1	305	P	I	3	1	305	CCT	P	missense	TTTACCTTGACACGCACAACGGATGTCTTG	-0.258954	0.217129
SC	CTL	F13	A	GCCAAGGAAACCCGGTACATCATGTTAAGGTTTTTCGACGTTTGTTTTCATCACATCAACCAAGGCTGTGTCTCC	AKETRYIMLRFFDVCFHHINQGCVS	3	1	1	305	R	I	1	1	305	CGG	R	missense	GATACCTTGACACGGACAACGGATGTCTAT	-0.819188	0.100668
SC	CTL	F13	A	GCCAAGGAAACCCGGTACATCATGTTAAGGTTTTTCGACGTTTGTTTTCATCACATCAACCAAGGCTGTGTCTCC	AKETRYIMLRFFDVCFHHINQGCVS	3	1	1	305	R	I	3	1	305	CGG	R	missense	GTACTACTTGACGCGAGTCACTCATCGTGA	0.0477574	0.486494
SC	CTL	F13	A	GCCAAGGAAACCCGTTACATCATGTTAAGGTTTTTCGACGTTTGTTTTCATCACATCAACCAAGGCTGTGTCTCC	AKETRYIMLRFFDVCFHHINQGCVS	3	1	1	305	R	I	1	1	305	CGT	R	missense	TGGCGATCTTATCGAAGTTCCATGTCCACG	-0.0575136	0.014291
SC	CTL	F13	A	GCCAAGGAAACCCGTTACATCATGTTAAGGTTTTTCGACGTTTGTTTTCATCACATCAACCAAGGCTGTGTCTCC	AKETRYIMLRFFDVCFHHINQGCVS	3	1	1	305	R	I	3	1	305	CGT	R	missense	GGCACTTGCCATGACGCTAATGTGGCCTCT	-0.41628	0.254475
SC	CTL	F13	A	GCCAAGGAAACCCTGTACATCATGTTAAGGTTTTTCGACGTTTGTTTTCATCACATCAACCAAGGCTGTGTCTCC	AKETLYIMLRFFDVCFHHINQGCVS	2	1	1	305	L	I	1	1	305	CTG	L	missense	GACGTTACTGTCTCGTTACGCCTAGTTCAG	-1.00541	-0.0882388
SC	CTL	F13	A	GCCAAGGAAACCCTGTACATCATGTTAAGGTTTTTCGACGTTTGTTTTCATCACATCAACCAAGGCTGTGTCTCC	AKETLYIMLRFFDVCFHHINQGCVS	2	1	1	305	L	I	1	1	305	CTG	L	missense	GCCAGCACACTAGTATCTTACAGCGGTAAA	-0.0447779	0.0360713
SC	CTL	F13	A	GCCAAGGAAACCCTGTACATCATGTTAAGGTTTTTCGACGTTTGTTTTCATCACATCAACCAAGGCTGTGTCTCC	AKETLYIMLRFFDVCFHHINQGCVS	2	1	1	305	L	I	1	1	305	CTG	L	missense	GTACAAGATTGCGCAGACTTCAGGACTGAT	-0.00198729	0.0448054
SC	CTL	F13	A	GCCAAGGAAACCCTTTACATCATGTTAAGGTTTTTCGACGTTTGTTTTCATCACATCAACCAAGGCTGTGTCTCC	AKETLYIMLRFFDVCFHHINQGCVS	2	1	1	305	L	I	1	1	305	CTT	L	missense	AAACTACTTGACGCGCGTCACTCATCGTTC	-0.260508	0.00274395
SC	CTL	F13	A	GCCAAGGAAACCCTTTACATCATGTTAAGGTTTTTCGACGTTTGTTTTCATCACATCAACCAAGGCTGTGTCTCC	AKETLYIMLRFFDVCFHHINQGCVS	2	1	1	305	L	I	1	1	305	CTT	L	missense	CATACCTTGACACGTACAACGGATGTCTAA	0.0561524	-0.292421
SC	CTL	F13	A	GCCAAGGAAACCCTTTACATCATGTTAAGGTTTTTCGACGTTTGTTTTCATCACATCAACCAAGGCTGTGTCTCC	AKETLYIMLRFFDVCFHHINQGCVS	2	1	1	305	L	I	1	1	305	CTT	L	missense	GTTACCTTGACACGTTCAACGGATGTCTAC	-0.132662	0.101119
SC	CTL	F13	A	GCCAAGGAAACCCTTTACATCATGTTAAGGTTTTTCGACGTTTGTTTTCATCACATCAACCAAGGCTGTGTCTCC	AKETLYIMLRFFDVCFHHINQGCVS	2	1	1	305	L	I	1	1	305	CTT	L	missense	TCAGGAGATACCGTCTTAGACCTCTAGCGG	-0.0908629	0.0389324
SC	CTL	F13	A	GCCAAGGAAACCCTTTACATCATGTTAAGGTTTTTCGACGTTTGTTTTCATCACATCAACCAAGGCTGTGTCTCC	AKETLYIMLRFFDVCFHHINQGCVS	2	1	1	305	L	I	1	1	305	CTT	L	missense	TCCTGGAGCGTTATTGTGCTGTTGGTCAGA	-0.0444318	-0.0651171
SC	CTL	F13	A	GCCAAGGAAACCCTTTACATCATGTTAAGGTTTTTCGACGTTTGTTTTCATCACATCAACCAAGGCTGTGTCTCC	AKETLYIMLRFFDVCFHHINQGCVS	2	1	1	305	L	I	1	1	305	CTT	L	missense	TTGCCTCATTGACTATGTGCGTATAACGAT	0.118421	0.0572086
SC	CTL	F13	A	GCCAAGGAAACCGAGTACATCATGTTAAGGTTTTTCGACGTTTGTTTTCATCACATCAACCAAGGCTGTGTCTCC	AKETEYIMLRFFDVCFHHINQGCVS	3	1	1	305	E	I	1	1	305	GAG	E	missense	CGACAAGATTGCGCGCACTTCAGGACTGAG	0.00623301	0.101119
SC	CTL	F13	A	GCCAAGGAAACCGAGTACATCATGTTAAGGTTTTTCGACGTTTGTTTTCATCACATCAACCAAGGCTGTGTCTCC	AKETEYIMLRFFDVCFHHINQGCVS	3	1	1	305	E	I	3	1	305	GAG	E	missense	CATACCTTGACACGGGCAACGGATGTCTAA	0.0477574	0.486494
SC	CTL	F13	A	GCCAAGGAAACCGATTACATCATGTTAAGGTTTTTCGACGTTTGTTTTCATCACATCAACCAAGGCTGTGTCTCC	AKETDYIMLRFFDVCFHHINQGCVS	3	1	1	305	D	I	1	1	305	GAT	D	missense	GTTACCTTGACACGGGCAACGGATGTCTAA	-0.290858	0.0851678
SC	CTL	F13	A	GCCAAGGAAACCGATTACATCATGTTAAGGTTTTTCGACGTTTGTTTTCATCACATCAACCAAGGCTGTGTCTCC	AKETDYIMLRFFDVCFHHINQGCVS	3	1	1	305	D	I	1	1	305	GAT	D	missense	TCCGTACGATTGTCAGACCGCATGGTATTA	-0.217762	0.160815
SC	CTL	F13	A	GCCAAGGAAACCGATTACATCATGTTAAGGTTTTTCGACGTTTGTTTTCATCACATCAACCAAGGCTGTGTCTCC	AKETDYIMLRFFDVCFHHINQGCVS	3	1	1	305	D	I	1	1	305	GAT	D	missense	TCTACCTTGACACGGTCAACGGATGTCTAG	-0.508751	-0.0770769
SC	CTL	F13	A	GCCAAGGAAACCGATTACATCATGTTAAGGTTTTTCGACGTTTGTTTTCATCACATCAACCAAGGCTGTGTCTCC	AKETDYIMLRFFDVCFHHINQGCVS	3	1	1	305	D	I	1	1	305	GAT	D	missense	TTTACCTTGACACGAACAACGGATGTCTGC	-0.34608	-0.0148898
SC	CTL	F13	A	GCCAAGGAAACCGATTACATCATGTTAAGGTTTTTCGACGTTTGTTTTCATCACATCAACCAAGGCTGTGTCTCC	AKETDYIMLRFFDVCFHHINQGCVS	3	1	1	305	D	I	3	1	305	GAT	D	missense	GCACTACTTGACGCTTGTCACTCATCGTGG	-1.09073	0.217129
SC	CTL	F13	A	GCCAAGGAAACCGATTACATCATGTTAAGGTTTTTCGACGTTTGTTTTCATCACATCAACCAAGGCTGTGTCTCC	AKETDYIMLRFFDVCFHHINQGCVS	3	1	1	305	D	I	3	1	305	GAT	D	missense	GCCAACGGACTCATGTACATTAGGCCGTCC	-0.105134	0.217129
SC	CTL	F13	A	GCCAAGGAAACCGATTACATCATGTTAAGGTTTTTCGACGTTTGTTTTCATCACATCAACCAAGGCTGTGTCTCC	AKETDYIMLRFFDVCFHHINQGCVS	3	1	1	305	D	I	3	1	305	GAT	D	missense	TGTACCTTGACACGTTCAACGGATGTCTTG	-0.919743	0.302624
SC	CTL	F13	A	GCCAAGGAAACCGATTACATCATGTTAAGGTTTTTCGACGTTTGTTTTCATCACATCAACCAAGGCTGTGTCTCC	AKETDYIMLRFFDVCFHHINQGCVS	3	1	1	305	D	I	3	1	305	GAT	D	missense	TTGCTTAGCTAGAGTCTGATCGGTCCTACC	-0.919743	0.302624
SC	CTL	F13	A	GCCAAGGAAACCGCGTACATCATGTTAAGGTTTTTCGACGTTTGTTTTCATCACATCAACCAAGGCTGTGTCTCC	AKETAYIMLRFFDVCFHHINQGCVS	3	1	1	305	A	I	1	1	305	GCG	A	missense	CAACTACTTGACGCTCGTCACTCATCGTGT	0.0111589	0.0074588
SC	CTL	F13	A	GCCAAGGAAACCGCGTACATCATGTTAAGGTTTTTCGACGTTTGTTTTCATCACATCAACCAAGGCTGTGTCTCC	AKETAYIMLRFFDVCFHHINQGCVS	3	1	1	305	A	I	1	1	305	GCG	A	missense	CGACAAGATTGCGCACACTTCAGGACTGTG	-0.425709	0.0224568
SC	CTL	F13	A	GCCAAGGAAACCGCGTACATCATGTTAAGGTTTTTCGACGTTTGTTTTCATCACATCAACCAAGGCTGTGTCTCC	AKETAYIMLRFFDVCFHHINQGCVS	3	1	1	305	A	I	1	1	305	GCG	A	missense	GTACTACTTGACGCGAGTCACTCATCGTTA	0.0261543	0.138466
SC	CTL	F13	A	GCCAAGGAAACCGCGTACATCATGTTAAGGTTTTTCGACGTTTGTTTTCATCACATCAACCAAGGCTGTGTCTCC	AKETAYIMLRFFDVCFHHINQGCVS	3	1	1	305	A	I	3	1	305	GCG	A	missense	ACTACCTTGACACGGACAACGGATGTCTGC	-0.268384	0.302624
SC	CTL	F13	A	GCCAAGGAAACCGCTTACATCATGTTAAGGTTTTTCGACGTTTGTTTTCATCACATCAACCAAGGCTGTGTCTCC	AKETAYIMLRFFDVCFHHINQGCVS	3	1	1	305	A	I	1	1	305	GCT	A	missense	ATGCTTAGCTAGAGTGTGATCGGTCCTATG	-0.324665	-0.113265
SC	CTL	F13	A	GCCAAGGAAACCGCTTACATCATGTTAAGGTTTTTCGACGTTTGTTTTCATCACATCAACCAAGGCTGTGTCTCC	AKETAYIMLRFFDVCFHHINQGCVS	3	1	1	305	A	I	1	1	305	GCT	A	missense	CGGCAATCCTGTAGTGGCCTTCTGTACTAT	-0.35016	-0.0770769
SC	CTL	F13	A	GCCAAGGAAACCGCTTACATCATGTTAAGGTTTTTCGACGTTTGTTTTCATCACATCAACCAAGGCTGTGTCTCC	AKETAYIMLRFFDVCFHHINQGCVS	3	1	1	305	A	I	1	1	305	GCT	A	missense	TACGTACGATTGTCCCACCGCATGGTATAG	-0.325255	-0.0935525
SC	CTL	F13	A	GCCAAGGAAACCGCTTACATCATGTTAAGGTTTTTCGACGTTTGTTTTCATCACATCAACCAAGGCTGTGTCTCC	AKETAYIMLRFFDVCFHHINQGCVS	3	1	1	305	A	I	1	1	305	GCT	A	missense	TATACCTTGACACGTCCAACGGATGTCTCG	-0.362773	-0.0522365
SC	CTL	F13	A	GCCAAGGAAACCGCTTACATCATGTTAAGGTTTTTCGACGTTTGTTTTCATCACATCAACCAAGGCTGTGTCTCC	AKETAYIMLRFFDVCFHHINQGCVS	3	1	1	305	A	I	1	1	305	GCT	A	missense	TTTACCTTGACACGTCCAACGGATGTCTGC	-0.0526972	0.118753
SC	CTL	F13	A	GCCAAGGAAACCGCTTACATCATGTTAAGGTTTTTCGACGTTTGTTTTCATCACATCAACCAAGGCTGTGTCTCC	AKETAYIMLRFFDVCFHHINQGCVS	3	1	1	305	A	I	3	1	305	GCT	A	missense	ATGCAATCCTGTAGGAGCCTTCTGTACTAG	-0.0269359	0.217129
SC	CTL	F13	A	GCCAAGGAAACCGCTTACATCATGTTAAGGTTTTTCGACGTTTGTTTTCATCACATCAACCAAGGCTGTGTCTCC	AKETAYIMLRFFDVCFHHINQGCVS	3	1	1	305	A	I	3	1	305	GCT	A	missense	CGGCCTCATTGACTTGGTGCGTATAACGCC	-0.213387	0.254475
SC	CTL	F13	A	GCCAAGGAAACCGGGTACATCATGTTAAGGTTTTTCGACGTTTGTTTTCATCACATCAACCAAGGCTGTGTCTCC	AKETGYIMLRFFDVCFHHINQGCVS	3	1	1	305	G	I	1	1	305	GGG	G	missense	ATGCTTAGCTAGAGCATGATCGGTCCTAGG	-0.619173	0.0851678
SC	CTL	F13	A	GCCAAGGAAACCGGGTACATCATGTTAAGGTTTTTCGACGTTTGTTTTCATCACATCAACCAAGGCTGTGTCTCC	AKETGYIMLRFFDVCFHHINQGCVS	3	1	1	305	G	I	1	1	305	GGG	G	missense	ATTACCTTGACACGGCCAACGGATGTCTAA	-0.268384	0.118753
SC	CTL	F13	A	GCCAAGGAAACCGGGTACATCATGTTAAGGTTTTTCGACGTTTGTTTTCATCACATCAACCAAGGCTGTGTCTCC	AKETGYIMLRFFDVCFHHINQGCVS	3	1	1	305	G	I	1	1	305	GGG	G	missense	CCACAAGATTGCGCGGACTTCAGGACTGAT	-1.15176	0.370485
SC	CTL	F13	A	GCCAAGGAAACCGGGTACATCATGTTAAGGTTTTTCGACGTTTGTTTTCATCACATCAACCAAGGCTGTGTCTCC	AKETGYIMLRFFDVCFHHINQGCVS	3	1	1	305	G	I	1	1	305	GGG	G	missense	CGTACCTTGACACGTCCAACGGATGTCTAT	-0.471277	0.0851678
SC	CTL	F13	A	GCCAAGGAAACCGGGTACATCATGTTAAGGTTTTTCGACGTTTGTTTTCATCACATCAACCAAGGCTGTGTCTCC	AKETGYIMLRFFDVCFHHINQGCVS	3	1	1	305	G	I	1	1	305	GGG	G	missense	GGCTATTGCGGTACTGTATAGGTGCGTGAA	-0.00518752	0.059058
SC	CTL	F13	A	GCCAAGGAAACCGGGTACATCATGTTAAGGTTTTTCGACGTTTGTTTTCATCACATCAACCAAGGCTGTGTCTCC	AKETGYIMLRFFDVCFHHINQGCVS	3	1	1	305	G	I	1	1	305	GGG	G	missense	TCTACCTTGACACGTGCAACGGATGTCTGG	-0.636125	0.118753
SC	CTL	F13	A	GCCAAGGAAACCGGGTACATCATGTTAAGGTTTTTCGACGTTTGTTTTCATCACATCAACCAAGGCTGTGTCTCC	AKETGYIMLRFFDVCFHHINQGCVS	3	1	1	305	G	I	1	1	305	GGG	G	missense	TGTACCTTGACACGCTCAACGGATGTCTGC	-0.494478	0.0224568
SC	CTL	F13	A	GCCAAGGAAACCGGGTACATCATGTTAAGGTTTTTCGACGTTTGTTTTCATCACATCAACCAAGGCTGTGTCTCC	AKETGYIMLRFFDVCFHHINQGCVS	3	1	1	305	G	I	1	1	305	GGG	G	missense	TGTACCTTGACACGTGCAACGGATGTCTTC	0.0477574	0.269038
SC	CTL	F13	A	GCCAAGGAAACCGGGTACATCATGTTAAGGTTTTTCGACGTTTGTTTTCATCACATCAACCAAGGCTGTGTCTCC	AKETGYIMLRFFDVCFHHINQGCVS	3	1	1	305	G	I	3	1	305	GGG	G	missense	GGTACCTTGACACGAGCAACGGATGTCTGA	-0.722992	0.217129
SC	CTL	F13	A	GCCAAGGAAACCGGGTACATCATGTTAAGGTTTTTCGACGTTTGTTTTCATCACATCAACCAAGGCTGTGTCTCC	AKETGYIMLRFFDVCFHHINQGCVS	3	1	1	305	G	I	3	1	305	GGG	G	missense	GTTACCTTGACACGACCAACGGATGTCTCC	0.279776	0.486494
SC	CTL	F13	A	GCCAAGGAAACCGGTTACATCATGTTAAGGTTTTTCGACGTTTGTTTTCATCACATCAACCAAGGCTGTGTCTCC	AKETGYIMLRFFDVCFHHINQGCVS	3	1	1	305	G	I	1	1	305	GGT	G	missense	ACTACCTTGACACGCTCAACGGATGTCTGC	-0.394677	0.101119
SC	CTL	F13	A	GCCAAGGAAACCGGTTACATCATGTTAAGGTTTTTCGACGTTTGTTTTCATCACATCAACCAAGGCTGTGTCTCC	AKETGYIMLRFFDVCFHHINQGCVS	3	1	1	305	G	I	1	1	305	GGT	G	missense	AGCACTTGCCATGATGCTAATGTGGCCTCT	-0.0611719	0.186614
SC	CTL	F13	A	GCCAAGGAAACCGGTTACATCATGTTAAGGTTTTTCGACGTTTGTTTTCATCACATCAACCAAGGCTGTGTCTCC	AKETGYIMLRFFDVCFHHINQGCVS	3	1	1	305	G	I	1	1	305	GGT	G	missense	AGCAGCACACTAGTCACTTACAGCGGTATT	-0.316114	0.126362
SC	CTL	F13	A	GCCAAGGAAACCGGTTACATCATGTTAAGGTTTTTCGACGTTTGTTTTCATCACATCAACCAAGGCTGTGTCTCC	AKETGYIMLRFFDVCFHHINQGCVS	3	1	1	305	G	I	1	1	305	GGT	G	missense	CCGCCTCATTGACTATGTGCGTATAACGCG	-0.29319	0.186614
SC	CTL	F13	A	GCCAAGGAAACCGGTTACATCATGTTAAGGTTTTTCGACGTTTGTTTTCATCACATCAACCAAGGCTGTGTCTCC	AKETGYIMLRFFDVCFHHINQGCVS	3	1	1	305	G	I	1	1	305	GGT	G	missense	CTTACCTTGACACGGACAACGGATGTCTCC	-0.576808	0.0448054
SC	CTL	F13	A	GCCAAGGAAACCGGTTACATCATGTTAAGGTTTTTCGACGTTTGTTTTCATCACATCAACCAAGGCTGTGTCTCC	AKETGYIMLRFFDVCFHHINQGCVS	3	1	1	305	G	I	3	1	305	GGT	G	missense	GCTACCTTGACACGTGCAACGGATGTCTAT	-0.0132715	0.302624
SC	CTL	F13	A	GCCAAGGAAACCGTGTACATCATGTTAAGGTTTTTCGACGTTTGTTTTCATCACATCAACCAAGGCTGTGTCTCC	AKETVYIMLRFFDVCFHHINQGCVS	2	1	1	305	V	I	1	1	305	GTG	V	missense	ACTACCTTGACACGACCAACGGATGTCTAC	0.0120468	-0.187213
SC	CTL	F13	A	GCCAAGGAAACCGTGTACATCATGTTAAGGTTTTTCGACGTTTGTTTTCATCACATCAACCAAGGCTGTGTCTCC	AKETVYIMLRFFDVCFHHINQGCVS	2	1	1	305	V	I	1	1	305	GTG	V	missense	CATACCTTGACACGTCCAACGGATGTCTGG	-0.105869	-0.229275
SC	CTL	F13	A	GCCAAGGAAACCGTGTACATCATGTTAAGGTTTTTCGACGTTTGTTTTCATCACATCAACCAAGGCTGTGTCTCC	AKETVYIMLRFFDVCFHHINQGCVS	2	1	1	305	V	I	1	1	305	GTG	V	missense	GGCACTTCCGGTTAGGTAGTCGGTCAACAG	-0.130318	0.098353
SC	CTL	F13	A	GCCAAGGAAACCGTGTACATCATGTTAAGGTTTTTCGACGTTTGTTTTCATCACATCAACCAAGGCTGTGTCTCC	AKETVYIMLRFFDVCFHHINQGCVS	2	1	1	305	V	I	1	1	305	GTG	V	missense	GTTGGAGCGAACATGGGCCTGCGTTATATA	-0.0176187	-0.0882388
SC	CTL	F13	A	GCCAAGGAAACCGTGTACATCATGTTAAGGTTTTTCGACGTTTGTTTTCATCACATCAACCAAGGCTGTGTCTCC	AKETVYIMLRFFDVCFHHINQGCVS	2	1	1	305	V	I	1	1	305	GTG	V	missense	TGGCAATCCTGTAGTTGCCTTCTGTACTCC	0.0102282	0.0851678
SC	CTL	F13	A	GCCAAGGAAACCGTGTACATCATGTTAAGGTTTTTCGACGTTTGTTTTCATCACATCAACCAAGGCTGTGTCTCC	AKETVYIMLRFFDVCFHHINQGCVS	2	1	1	305	V	I	1	1	305	GTG	V	missense	TGTACGAGTCGGATGGAGAGGAGAGACACA	-0.0937863	0.106793
SC	CTL	F13	A	GCCAAGGAAACCGTTTACATCATGTTAAGGTTTTTCGACGTTTGTTTTCATCACATCAACCAAGGCTGTGTCTCC	AKETVYIMLRFFDVCFHHINQGCVS	2	1	1	305	V	I	1	1	305	GTT	V	missense	AAGCTTAGCTAGAGTCTGATCGGTCCTAGG	-0.0995265	0.0203777
SC	CTL	F13	A	GCCAAGGAAACCGTTTACATCATGTTAAGGTTTTTCGACGTTTGTTTTCATCACATCAACCAAGGCTGTGTCTCC	AKETVYIMLRFFDVCFHHINQGCVS	2	1	1	305	V	I	1	1	305	GTT	V	missense	AATACCTTGACACGTTCAACGGATGTCTTG	-0.238661	-0.130899
SC	CTL	F13	A	GCCAAGGAAACCGTTTACATCATGTTAAGGTTTTTCGACGTTTGTTTTCATCACATCAACCAAGGCTGTGTCTCC	AKETVYIMLRFFDVCFHHINQGCVS	2	1	1	305	V	I	1	1	305	GTT	V	missense	ACGCTTAGCTAGAGAATGATCGGTCCTAAG	-0.0661605	-0.0588007
SC	CTL	F13	A	GCCAAGGAAACCGTTTACATCATGTTAAGGTTTTTCGACGTTTGTTTTCATCACATCAACCAAGGCTGTGTCTCC	AKETVYIMLRFFDVCFHHINQGCVS	2	1	1	305	V	I	1	1	305	GTT	V	missense	ACTACCTTGACACGTCCAACGGATGTCTGG	-0.287032	0.0389324
SC	CTL	F13	A	GCCAAGGAAACCGTTTACATCATGTTAAGGTTTTTCGACGTTTGTTTTCATCACATCAACCAAGGCTGTGTCTCC	AKETVYIMLRFFDVCFHHINQGCVS	2	1	1	305	V	I	1	1	305	GTT	V	missense	AGTACCTTGACACGATCAACGGATGTCTTG	-0.28808	0.0332584
SC	CTL	F13	A	GCCAAGGAAACCGTTTACATCATGTTAAGGTTTTTCGACGTTTGTTTTCATCACATCAACCAAGGCTGTGTCTCC	AKETVYIMLRFFDVCFHHINQGCVS	2	1	1	305	V	I	1	1	305	GTT	V	missense	ATTACCTTGACACGGACAACGGATGTCTTG	0.0392827	-0.130899
SC	CTL	F13	A	GCCAAGGAAACCGTTTACATCATGTTAAGGTTTTTCGACGTTTGTTTTCATCACATCAACCAAGGCTGTGTCTCC	AKETVYIMLRFFDVCFHHINQGCVS	2	1	1	305	V	I	1	1	305	GTT	V	missense	CCTGGAGCGAACATCAGCCTGCGTTATAGA	0.283737	0.160815
SC	CTL	F13	A	GCCAAGGAAACCGTTTACATCATGTTAAGGTTTTTCGACGTTTGTTTTCATCACATCAACCAAGGCTGTGTCTCC	AKETVYIMLRFFDVCFHHINQGCVS	2	1	1	305	V	I	1	1	305	GTT	V	missense	CGCAACGGACTCATGCACATTAGGCCGTCA	-0.251432	-0.0987026
SC	CTL	F13	A	GCCAAGGAAACCGTTTACATCATGTTAAGGTTTTTCGACGTTTGTTTTCATCACATCAACCAAGGCTGTGTCTCC	AKETVYIMLRFFDVCFHHINQGCVS	2	1	1	305	V	I	1	1	305	GTT	V	missense	CTAGTAGGCTGTAGATGTGGACCTTCTATC	0.0218765	0.0448054
SC	CTL	F13	A	GCCAAGGAAACCGTTTACATCATGTTAAGGTTTTTCGACGTTTGTTTTCATCACATCAACCAAGGCTGTGTCTCC	AKETVYIMLRFFDVCFHHINQGCVS	2	1	1	305	V	I	1	1	305	GTT	V	missense	GGCACTTGCCATGATCCTAATGTGGCCTCT	-0.754895	0.0851678
SC	CTL	F13	A	GCCAAGGAAACCGTTTACATCATGTTAAGGTTTTTCGACGTTTGTTTTCATCACATCAACCAAGGCTGTGTCTCC	AKETVYIMLRFFDVCFHHINQGCVS	2	1	1	305	V	I	1	1	305	GTT	V	missense	GGTACCTTGACACGAACAACGGATGTCTTA	-0.217762	0.0224568
SC	CTL	F13	A	GCCAAGGAAACCGTTTACATCATGTTAAGGTTTTTCGACGTTTGTTTTCATCACATCAACCAAGGCTGTGTCTCC	AKETVYIMLRFFDVCFHHINQGCVS	2	1	1	305	V	I	1	1	305	GTT	V	missense	GGTACCTTGACACGTGCAACGGATGTCTAC	-0.187766	0.0598035
SC	CTL	F13	A	GCCAAGGAAACCGTTTACATCATGTTAAGGTTTTTCGACGTTTGTTTTCATCACATCAACCAAGGCTGTGTCTCC	AKETVYIMLRFFDVCFHHINQGCVS	2	1	1	305	V	I	1	1	305	GTT	V	missense	GTGCTTAGCTAGAGATTGATCGGTCCTACA	-0.23586	-0.139065
SC	CTL	F13	A	GCCAAGGAAACCGTTTACATCATGTTAAGGTTTTTCGACGTTTGTTTTCATCACATCAACCAAGGCTGTGTCTCC	AKETVYIMLRFFDVCFHHINQGCVS	2	1	1	305	V	I	1	1	305	GTT	V	missense	GTTACCTTGACACGCCCAACGGATGTCTCG	-0.114455	-0.0382812
SC	CTL	F13	A	GCCAAGGAAACCGTTTACATCATGTTAAGGTTTTTCGACGTTTGTTTTCATCACATCAACCAAGGCTGTGTCTCC	AKETVYIMLRFFDVCFHHINQGCVS	2	1	1	305	V	I	1	1	305	GTT	V	missense	GTTACCTTGACACGCTCAACGGATGTCTAT	-0.0544636	-0.122314
SC	CTL	F13	A	GCCAAGGAAACCGTTTACATCATGTTAAGGTTTTTCGACGTTTGTTTTCATCACATCAACCAAGGCTGTGTCTCC	AKETVYIMLRFFDVCFHHINQGCVS	2	1	1	305	V	I	1	1	305	GTT	V	missense	TTTACCTTGACACGAGCAACGGATGTCTAT	-0.0269359	0.101119
SC	CTL	F13	A	GCCAAGGAAACCGTTTACATCATGTTAAGGTTTTTCGACGTTTGTTTTCATCACATCAACCAAGGCTGTGTCTCC	AKETVYIMLRFFDVCFHHINQGCVS	2	1	1	305	V	I	3	1	305	GTT	V	missense	TCCAACGGACTCATATACATTAGGCCGTCC	-0.184261	0.486494
SC	CTL	F13	A	GCCAAGGAAACCTAGTACATCATGTTAAGGTTTTTCGACGTTTGTTTTCATCACATCAACCAAGGCTGTGTCTCC	AKET*YIMLRFFDVCFHHINQGCVS	3	1	1	305	*	I	1	1	305	TAG	*	nonsense	ATCGTTACTGTCTCGATACGCCTAGTTCGC	0.122451	-0.0712038
SC	CTL	F13	A	GCCAAGGAAACCTAGTACATCATGTTAAGGTTTTTCGACGTTTGTTTTCATCACATCAACCAAGGCTGTGTCTCC	AKET*YIMLRFFDVCFHHINQGCVS	3	1	1	305	*	I	1	1	305	TAG	*	nonsense	CCGCGATCTTATCGCTGTTCCATGTCCACA	0.108921	0.0472136
SC	CTL	F13	A	GCCAAGGAAACCTAGTACATCATGTTAAGGTTTTTCGACGTTTGTTTTCATCACATCAACCAAGGCTGTGTCTCC	AKET*YIMLRFFDVCFHHINQGCVS	3	1	1	305	*	I	1	1	305	TAG	*	nonsense	CCTACCTTGACACGGACAACGGATGTCTTT	0.03871	0.0895724
SC	CTL	F13	A	GCCAAGGAAACCTAGTACATCATGTTAAGGTTTTTCGACGTTTGTTTTCATCACATCAACCAAGGCTGTGTCTCC	AKET*YIMLRFFDVCFHHINQGCVS	3	1	1	305	*	I	1	1	305	TAG	*	nonsense	CGCACTTGCCATGAGCCTAATGTGGCCTTG	0.014036	-0.0148898
SC	CTL	F13	A	GCCAAGGAAACCTAGTACATCATGTTAAGGTTTTTCGACGTTTGTTTTCATCACATCAACCAAGGCTGTGTCTCC	AKET*YIMLRFFDVCFHHINQGCVS	3	1	1	305	*	I	1	1	305	TAG	*	nonsense	CGTACGAGTCGGATTCAGAGGAGAGACAAA	-0.138018	0.118753
SC	CTL	F13	A	GCCAAGGAAACCTAGTACATCATGTTAAGGTTTTTCGACGTTTGTTTTCATCACATCAACCAAGGCTGTGTCTCC	AKET*YIMLRFFDVCFHHINQGCVS	3	1	1	305	*	I	1	1	305	TAG	*	nonsense	GCGCGATCTTATCGCGGTTCCATGTCCATT	-0.0670372	0.121431
SC	CTL	F13	A	GCCAAGGAAACCTAGTACATCATGTTAAGGTTTTTCGACGTTTGTTTTCATCACATCAACCAAGGCTGTGTCTCC	AKET*YIMLRFFDVCFHHINQGCVS	3	1	1	305	*	I	1	1	305	TAG	*	nonsense	TCCGTTACTGTCTCGCTACGCCTAGTTCGG	-0.099794	-0.113265
SC	CTL	F13	A	GCCAAGGAAACCTAGTACATCATGTTAAGGTTTTTCGACGTTTGTTTTCATCACATCAACCAAGGCTGTGTCTCC	AKET*YIMLRFFDVCFHHINQGCVS	3	1	1	305	*	I	1	1	305	TAG	*	nonsense	TGACCATTCACCAGAGAGATGATGGCGAGG	-0.191784	0.0332584
SC	CTL	F13	A	GCCAAGGAAACCTAGTACATCATGTTAAGGTTTTTCGACGTTTGTTTTCATCACATCAACCAAGGCTGTGTCTCC	AKET*YIMLRFFDVCFHHINQGCVS	3	1	1	305	*	I	1	1	305	TAG	*	nonsense	TGTACCTTGACACGCCCAACGGATGTCTGG	-0.0394225	-0.0200399
SC	CTL	F13	A	GCCAAGGAAACCTAGTACATCATGTTAAGGTTTTTCGACGTTTGTTTTCATCACATCAACCAAGGCTGTGTCTCC	AKET*YIMLRFFDVCFHHINQGCVS	3	1	1	305	*	I	1	1	305	TAG	*	nonsense	TGTACCTTGACACGTGCAACGGATGTCTAT	0.0213423	0.00677706
SC	CTL	F13	A	GCCAAGGAAACCTAGTACATCATGTTAAGGTTTTTCGACGTTTGTTTTCATCACATCAACCAAGGCTGTGTCTCC	AKET*YIMLRFFDVCFHHINQGCVS	3	1	1	305	*	I	1	1	305	TAG	*	nonsense	TTTACCTTGACACGCCCAACGGATGTCTGA	-0.0335645	-0.103699
SC	CTL	F13	A	GCCAAGGAAACCTAGTACATCATGTTAAGGTTTTTCGACGTTTGTTTTCATCACATCAACCAAGGCTGTGTCTCC	AKET*YIMLRFFDVCFHHINQGCVS	3	1	1	305	*	I	1	1	305	TAG	*	nonsense	TTTACCTTGACACGCGCAACGGATGTCTGG	-0.0122884	-0.219708
SC	CTL	F13	A	GCCAAGGAAACCTAGTACATCATGTTAAGGTTTTTCGACGTTTGTTTTCATCACATCAACCAAGGCTGTGTCTCC	AKET*YIMLRFFDVCFHHINQGCVS	3	1	1	305	*	I	3	1	305	TAG	*	nonsense	ACAGTAGGCTGTAGAAGTGGACCTTCTAGA	-1.09073	0.217129
SC	CTL	F13	A	GCCAAGGAAACCTAGTACATCATGTTAAGGTTTTTCGACGTTTGTTTTCATCACATCAACCAAGGCTGTGTCTCC	AKET*YIMLRFFDVCFHHINQGCVS	3	1	1	305	*	I	3	1	305	TAG	*	nonsense	ATTACCTTGACACGTTCAACGGATGTCTTT	0.18348	0.486494
SC	CTL	F13	A	GCCAAGGAAACCTATTACATCATGTTAAGGTTTTTCGACGTTTGTTTTCATCACATCAACCAAGGCTGTGTCTCC	AKETYYIMLRFFDVCFHHINQGCVS	3	1	1	305	Y	I	1	1	305	TAT	Y	missense	ATTACCTTGACACGAACAACGGATGTCTCG	-1.20336	0.160815
SC	CTL	F13	A	GCCAAGGAAACCTATTACATCATGTTAAGGTTTTTCGACGTTTGTTTTCATCACATCAACCAAGGCTGTGTCTCC	AKETYYIMLRFFDVCFHHINQGCVS	3	1	1	305	Y	I	1	1	305	TAT	Y	missense	CACGTTACTGTCTCTTTACGCCTAGTTCCC	-0.217762	0.0448054
SC	CTL	F13	A	GCCAAGGAAACCTATTACATCATGTTAAGGTTTTTCGACGTTTGTTTTCATCACATCAACCAAGGCTGTGTCTCC	AKETYYIMLRFFDVCFHHINQGCVS	3	1	1	305	Y	I	1	1	305	TAT	Y	missense	CATACCTTGACACGTGCAACGGATGTCTAT	-0.24529	0.070605
SC	CTL	F13	A	GCCAAGGAAACCTATTACATCATGTTAAGGTTTTTCGACGTTTGTTTTCATCACATCAACCAAGGCTGTGTCTCC	AKETYYIMLRFFDVCFHHINQGCVS	3	1	1	305	Y	I	1	1	305	TAT	Y	missense	GTTACCTTGACACGGTCAACGGATGTCTTA	-0.176385	0.0448054
SC	CTL	F13	A	GCCAAGGAAACCTATTACATCATGTTAAGGTTTTTCGACGTTTGTTTTCATCACATCAACCAAGGCTGTGTCTCC	AKETYYIMLRFFDVCFHHINQGCVS	3	1	1	305	Y	I	1	1	305	TAT	Y	missense	GTTGGAGTCCAAGACTCGAACTAGGAACTT	-0.166163	0.00274395
SC	CTL	F13	A	GCCAAGGAAACCTATTACATCATGTTAAGGTTTTTCGACGTTTGTTTTCATCACATCAACCAAGGCTGTGTCTCC	AKETYYIMLRFFDVCFHHINQGCVS	3	1	1	305	Y	I	1	1	305	TAT	Y	missense	TCTACCTTGACACGGTCAACGGATGTCTCA	-0.303652	-0.0148898
SC	CTL	F13	A	GCCAAGGAAACCTATTACATCATGTTAAGGTTTTTCGACGTTTGTTTTCATCACATCAACCAAGGCTGTGTCTCC	AKETYYIMLRFFDVCFHHINQGCVS	3	1	1	305	Y	I	3	1	305	TAT	Y	missense	TAAGGAGATACCGTTGTAGACCTCTAGCTC	-0.919743	0.302624
SC	CTL	F13	A	GCCAAGGAAACCTATTACATCATGTTAAGGTTTTTCGACGTTTGTTTTCATCACATCAACCAAGGCTGTGTCTCC	AKETYYIMLRFFDVCFHHINQGCVS	3	1	1	305	Y	I	3	1	305	TAT	Y	missense	TTTACCTTGACACGTTCAACGGATGTCTCC	0.0993566	0.486494
SC	CTL	F13	A	GCCAAGGAAACCTCGTACATCATGTTAAGGTTTTTCGACGTTTGTTTTCATCACATCAACCAAGGCTGTGTCTCC	AKETSYIMLRFFDVCFHHINQGCVS	3	1	1	305	S	I	1	1	305	TCG	S	missense	AGCAACGGACTCATTCACATTAGGCCGTCC	-1.32275	0.101119
SC	CTL	F13	A	GCCAAGGAAACCTCGTACATCATGTTAAGGTTTTTCGACGTTTGTTTTCATCACATCAACCAAGGCTGTGTCTCC	AKETSYIMLRFFDVCFHHINQGCVS	3	1	1	305	S	I	1	1	305	TCG	S	missense	ATCATATCCGAGTCAATATGCTCCTCTCGC	-0.082775	-0.0935525
SC	CTL	F13	A	GCCAAGGAAACCTCGTACATCATGTTAAGGTTTTTCGACGTTTGTTTTCATCACATCAACCAAGGCTGTGTCTCC	AKETSYIMLRFFDVCFHHINQGCVS	3	1	1	305	S	I	1	1	305	TCG	S	missense	GAACCATTCACCAGTGAGATGATGGCGAGT	-1.15176	0.186614
SC	CTL	F13	A	GCCAAGGAAACCTCGTACATCATGTTAAGGTTTTTCGACGTTTGTTTTCATCACATCAACCAAGGCTGTGTCTCC	AKETSYIMLRFFDVCFHHINQGCVS	3	1	1	305	S	I	1	1	305	TCG	S	missense	GGTACCTTGACACGGGCAACGGATGTCTTG	-0.00264415	0.181126
SC	CTL	F13	A	GCCAAGGAAACCTCGTACATCATGTTAAGGTTTTTCGACGTTTGTTTTCATCACATCAACCAAGGCTGTGTCTCC	AKETSYIMLRFFDVCFHHINQGCVS	3	1	1	305	S	I	1	1	305	TCG	S	missense	TATACCTTGACACGGACAACGGATGTCTAT	-0.0642149	0.0123103
SC	CTL	F13	A	GCCAAGGAAACCTCGTACATCATGTTAAGGTTTTTCGACGTTTGTTTTCATCACATCAACCAAGGCTGTGTCTCC	AKETSYIMLRFFDVCFHHINQGCVS	3	1	1	305	S	I	1	1	305	TCG	S	missense	TCTGGAGCGAACATCAGCCTGCGTTATAGC	-0.522876	0.0851678
SC	CTL	F13	A	GCCAAGGAAACCTCTTACATCATGTTAAGGTTTTTCGACGTTTGTTTTCATCACATCAACCAAGGCTGTGTCTCC	AKETSYIMLRFFDVCFHHINQGCVS	3	1	1	305	S	I	1	1	305	TCT	S	missense	AACATATCCGAGTCCTTATGCTCCTCTCCG	-0.381012	0.186614
SC	CTL	F13	A	GCCAAGGAAACCTCTTACATCATGTTAAGGTTTTTCGACGTTTGTTTTCATCACATCAACCAAGGCTGTGTCTCC	AKETSYIMLRFFDVCFHHINQGCVS	3	1	1	305	S	I	1	1	305	TCT	S	missense	AAGCCTCATTGACTTAGTGCGTATAACGAT	-0.171746	0.0753199
SC	CTL	F13	A	GCCAAGGAAACCTCTTACATCATGTTAAGGTTTTTCGACGTTTGTTTTCATCACATCAACCAAGGCTGTGTCTCC	AKETSYIMLRFFDVCFHHINQGCVS	3	1	1	305	S	I	1	1	305	TCT	S	missense	AGTACCTTGACACGGACAACGGATGTCTGG	-0.107098	-0.113265
SC	CTL	F13	A	GCCAAGGAAACCTCTTACATCATGTTAAGGTTTTTCGACGTTTGTTTTCATCACATCAACCAAGGCTGTGTCTCC	AKETSYIMLRFFDVCFHHINQGCVS	3	1	1	305	S	I	1	1	305	TCT	S	missense	ATGCGCCTATAACACGCGTGATTGCTGAAG	-0.194107	-0.15429
SC	CTL	F13	A	GCCAAGGAAACCTCTTACATCATGTTAAGGTTTTTCGACGTTTGTTTTCATCACATCAACCAAGGCTGTGTCTCC	AKETSYIMLRFFDVCFHHINQGCVS	3	1	1	305	S	I	1	1	305	TCT	S	missense	GATACCTTGACACGCGCAACGGATGTCTTG	-0.444358	-0.0770769
SC	CTL	F13	A	GCCAAGGAAACCTCTTACATCATGTTAAGGTTTTTCGACGTTTGTTTTCATCACATCAACCAAGGCTGTGTCTCC	AKETSYIMLRFFDVCFHHINQGCVS	3	1	1	305	S	I	1	1	305	TCT	S	missense	GCTACCTTGACACGGACAACGGATGTCTTG	-0.24529	0.00274395
SC	CTL	F13	A	GCCAAGGAAACCTCTTACATCATGTTAAGGTTTTTCGACGTTTGTTTTCATCACATCAACCAAGGCTGTGTCTCC	AKETSYIMLRFFDVCFHHINQGCVS	3	1	1	305	S	I	1	1	305	TCT	S	missense	GGTACCTTGACACGGCCAACGGATGTCTGA	-0.151092	-0.0935525
SC	CTL	F13	A	GCCAAGGAAACCTCTTACATCATGTTAAGGTTTTTCGACGTTTGTTTTCATCACATCAACCAAGGCTGTGTCTCC	AKETSYIMLRFFDVCFHHINQGCVS	3	1	1	305	S	I	1	1	305	TCT	S	missense	TCGCCTCATTGACTCCGTGCGTATAACGGT	0.121135	0.0123103
SC	CTL	F13	A	GCCAAGGAAACCTCTTACATCATGTTAAGGTTTTTCGACGTTTGTTTTCATCACATCAACCAAGGCTGTGTCTCC	AKETSYIMLRFFDVCFHHINQGCVS	3	1	1	305	S	I	1	1	305	TCT	S	missense	TCTACCTTGACACGTTCAACGGATGTCTGA	-0.432611	0.0448054
SC	CTL	F13	A	GCCAAGGAAACCTGGTACATCATGTTAAGGTTTTTCGACGTTTGTTTTCATCACATCAACCAAGGCTGTGTCTCC	AKETWYIMLRFFDVCFHHINQGCVS	3	1	1	305	W	I	1	1	305	TGG	W	missense	AAGCAATCCTGTAGGCGCCTTCTGTACTAC	-0.0522791	-0.0148898
SC	CTL	F13	A	GCCAAGGAAACCTGGTACATCATGTTAAGGTTTTTCGACGTTTGTTTTCATCACATCAACCAAGGCTGTGTCTCC	AKETWYIMLRFFDVCFHHINQGCVS	3	1	1	305	W	I	1	1	305	TGG	W	missense	CTTACCTTGACACGGTCAACGGATGTCTTT	-0.148994	-0.161414
[truncated: 19,520 more rows]
