# Supplementary material for: A cost-effective and scalable barcoded library construction method for deep mutational scanning studies
Source: PLoS Biol. 2026 Feb 11;24(2):e3003645. doi: 10.1371/journal.pbio.3003645 (PMC12923136; doi:10.1371/journal.pbio.3003645)
Supplement: S7 Data — (XLSX) [file pbio.3003645.s031.xlsx]

## Sheet: Sheet1
iter	barcode_tot	n_barcodes	correlation	n_variants
0		1	0.841452	493
1		1	0.81723	493
2		1	0.827056	493
3		1	0.832493	493
4		1	0.814338	493
5		1	0.803902	493
6		1	0.827582	493
7		1	0.829719	493
8		1	0.813603	493
9		1	0.836969	493
10		1	0.823378	493
11		1	0.847209	493
12		1	0.845116	493
13		1	0.825372	493
14		1	0.841755	493
15		1	0.843422	493
16		1	0.837726	493
17		1	0.830458	493
18		1	0.812314	493
19		1	0.841679	493
20		1	0.829375	493
21		1	0.821829	493
22		1	0.859145	493
23		1	0.848649	493
24		1	0.835689	493
25		1	0.835697	493
26		1	0.823403	493
27		1	0.87159	493
28		1	0.842116	493
29		1	0.829764	493
30		1	0.829011	493
31		1	0.814965	493
32		1	0.815284	493
33		1	0.826872	493
34		1	0.858889	493
35		1	0.841262	493
36		1	0.820028	493
37		1	0.808168	493
38		1	0.810951	493
39		1	0.853009	493
40		1	0.835869	493
41		1	0.827106	493
42		1	0.836585	493
43		1	0.803448	493
44		1	0.799139	493
45		1	0.834388	493
46		1	0.812747	493
47		1	0.852788	493
48		1	0.808177	493
49		1	0.838473	493
50		1	0.838763	493
51		1	0.833415	493
52		1	0.850206	493
53		1	0.803473	493
54		1	0.840778	493
55		1	0.82023	493
56		1	0.850595	493
57		1	0.851935	493
58		1	0.837691	493
59		1	0.827632	493
60		1	0.827163	493
61		1	0.842188	493
62		1	0.815153	493
63		1	0.820679	493
64		1	0.839304	493
65		1	0.827205	493
66		1	0.823907	493
67		1	0.828518	493
68		1	0.838982	493
69		1	0.857085	493
70		1	0.824589	493
71		1	0.830818	493
72		1	0.847117	493
73		1	0.819619	493
74		1	0.823998	493
75		1	0.841352	493
76		1	0.824301	493
77		1	0.846424	493
78		1	0.830993	493
79		1	0.814478	493
80		1	0.848953	493
81		1	0.853192	493
82		1	0.814452	493
83		1	0.834779	493
84		1	0.808655	493
85		1	0.855578	493
86		1	0.830763	493
87		1	0.837003	493
88		1	0.808506	493
89		1	0.792449	493
90		1	0.83302	493
91		1	0.846149	493
92		1	0.844473	493
93		1	0.820557	493
94		1	0.82503	493
95		1	0.831557	493
96		1	0.845969	493
97		1	0.828411	493
98		1	0.8288	493
99		1	0.825316	493
0		2	0.909148	493
1		2	0.890125	493
2		2	0.909761	493
3		2	0.913563	493
4		2	0.894805	493
5		2	0.904244	493
6		2	0.905672	493
7		2	0.891887	493
8		2	0.896525	493
9		2	0.916357	493
10		2	0.902802	493
11		2	0.896695	493
12		2	0.900097	493
13		2	0.910156	493
14		2	0.902413	493
15		2	0.900099	493
16		2	0.899719	493
17		2	0.906762	493
18		2	0.892971	493
19		2	0.90207	493
20		2	0.907033	493
21		2	0.891477	493
22		2	0.901613	493
23		2	0.894007	493
24		2	0.894198	493
25		2	0.90098	493
26		2	0.900085	493
27		2	0.899007	493
28		2	0.896871	493
29		2	0.906517	493
30		2	0.877786	493
31		2	0.902212	493
32		2	0.907482	493
33		2	0.908309	493
34		2	0.894074	493
35		2	0.905194	493
36		2	0.883766	493
37		2	0.909618	493
38		2	0.899482	493
39		2	0.910763	493
40		2	0.903716	493
41		2	0.897626	493
42		2	0.918281	493
43		2	0.9006	493
44		2	0.915375	493
45		2	0.898706	493
46		2	0.912282	493
47		2	0.912934	493
48		2	0.900443	493
49		2	0.904451	493
50		2	0.903765	493
51		2	0.901983	493
52		2	0.891374	493
53		2	0.909994	493
54		2	0.898032	493
55		2	0.893243	493
56		2	0.913917	493
57		2	0.914007	493
58		2	0.904352	493
59		2	0.89845	493
60		2	0.89099	493
61		2	0.906176	493
62		2	0.889145	493
63		2	0.904069	493
64		2	0.900686	493
65		2	0.901232	493
66		2	0.914212	493
67		2	0.899729	493
68		2	0.897596	493
69		2	0.902865	493
70		2	0.903929	493
71		2	0.888835	493
72		2	0.896806	493
73		2	0.895284	493
74		2	0.899464	493
75		2	0.909049	493
76		2	0.908831	493
77		2	0.888126	493
78		2	0.912897	493
79		2	0.898146	493
80		2	0.915156	493
81		2	0.915604	493
82		2	0.897542	493
83		2	0.893996	493
84		2	0.896559	493
85		2	0.889933	493
86		2	0.898288	493
87		2	0.906237	493
88		2	0.880724	493
89		2	0.903509	493
90		2	0.892779	493
91		2	0.910279	493
92		2	0.876964	493
93		2	0.906895	493
94		2	0.890534	493
95		2	0.892642	493
96		2	0.905569	493
97		2	0.906128	493
98		2	0.900741	493
99		2	0.904806	493
0		3	0.946198	493
1		3	0.944475	493
2		3	0.933635	493
3		3	0.942072	493
4		3	0.942634	493
5		3	0.940025	493
6		3	0.922351	493
7		3	0.940415	493
8		3	0.931867	493
9		3	0.949761	493
10		3	0.93139	493
11		3	0.929576	493
12		3	0.948188	493
13		3	0.935809	493
14		3	0.931659	493
15		3	0.924775	493
16		3	0.929766	493
17		3	0.923322	493
18		3	0.924435	493
19		3	0.921846	493
20		3	0.929963	493
21		3	0.93651	493
22		3	0.930968	493
23		3	0.943654	493
24		3	0.897712	493
25		3	0.923073	493
26		3	0.941501	493
27		3	0.932958	493
28		3	0.932046	493
29		3	0.928405	493
30		3	0.932445	493
31		3	0.932908	493
32		3	0.941092	493
33		3	0.917368	493
34		3	0.93773	493
35		3	0.949292	493
36		3	0.943964	493
37		3	0.914582	493
38		3	0.931942	493
39		3	0.919878	493
40		3	0.922907	493
41		3	0.936459	493
42		3	0.935683	493
43		3	0.943766	493
44		3	0.937166	493
45		3	0.93472	493
46		3	0.936537	493
47		3	0.932346	493
48		3	0.924482	493
49		3	0.921922	493
50		3	0.932098	493
51		3	0.929876	493
52		3	0.93127	493
53		3	0.929451	493
54		3	0.930856	493
55		3	0.931172	493
56		3	0.943172	493
57		3	0.939294	493
58		3	0.932879	493
59		3	0.933652	493
60		3	0.934523	493
61		3	0.934712	493
62		3	0.930562	493
63		3	0.925802	493
64		3	0.933744	493
65		3	0.925682	493
66		3	0.924718	493
67		3	0.920415	493
68		3	0.940906	493
69		3	0.935224	493
70		3	0.930544	493
71		3	0.940924	493
72		3	0.933605	493
73		3	0.952691	493
74		3	0.933155	493
75		3	0.941568	493
76		3	0.920555	493
77		3	0.938704	493
78		3	0.942853	493
79		3	0.92304	493
80		3	0.939948	493
81		3	0.938779	493
82		3	0.933499	493
83		3	0.935455	493
84		3	0.925211	493
85		3	0.928492	493
86		3	0.951145	493
87		3	0.944479	493
88		3	0.936569	493
89		3	0.936115	493
90		3	0.935357	493
91		3	0.929682	493
92		3	0.941932	493
93		3	0.938708	493
94		3	0.922931	493
95		3	0.941198	493
96		3	0.936731	493
97		3	0.936816	493
98		3	0.946626	493
99		3	0.917926	493
0		4	0.955016	493
1		4	0.954684	493
2		4	0.953934	493
3		4	0.954371	493
4		4	0.947326	493
5		4	0.950485	493
6		4	0.95206	493
7		4	0.942387	493
8		4	0.951026	493
9		4	0.957038	493
10		4	0.952827	493
11		4	0.953503	493
12		4	0.947835	493
13		4	0.951039	493
14		4	0.945943	493
15		4	0.950159	493
16		4	0.94662	493
17		4	0.951306	493
18		4	0.952189	493
19		4	0.945564	493
20		4	0.948794	493
21		4	0.952287	493
22		4	0.949415	493
23		4	0.950674	493
24		4	0.949835	493
25		4	0.940197	493
26		4	0.954111	493
27		4	0.949106	493
28		4	0.94649	493
29		4	0.952269	493
30		4	0.949548	493
31		4	0.946456	493
32		4	0.948534	493
33		4	0.941785	493
34		4	0.954257	493
35		4	0.949931	493
36		4	0.950664	493
37		4	0.953949	493
38		4	0.948515	493
39		4	0.952157	493
40		4	0.945647	493
41		4	0.948891	493
42		4	0.952967	493
43		4	0.950102	493
44		4	0.954702	493
45		4	0.951398	493
46		4	0.944631	493
47		4	0.951914	493
48		4	0.950173	493
49		4	0.949842	493
50		4	0.950915	493
51		4	0.947532	493
52		4	0.947328	493
53		4	0.943364	493
54		4	0.958175	493
55		4	0.946366	493
56		4	0.94898	493
57		4	0.957218	493
58		4	0.948518	493
59		4	0.954195	493
60		4	0.956071	493
61		4	0.954467	493
62		4	0.95756	493
63		4	0.95216	493
64		4	0.956683	493
65		4	0.951141	493
66		4	0.95438	493
67		4	0.958006	493
68		4	0.958236	493
69		4	0.950628	493
70		4	0.948706	493
71		4	0.94893	493
72		4	0.949444	493
73		4	0.952654	493
74		4	0.941474	493
75		4	0.956889	493
76		4	0.951564	493
77		4	0.948108	493
78		4	0.949108	493
79		4	0.952811	493
80		4	0.948368	493
81		4	0.949566	493
82		4	0.94644	493
83		4	0.94833	493
84		4	0.95599	493
85		4	0.948445	493
86		4	0.946245	493
87		4	0.948743	493
88		4	0.95483	493
89		4	0.961184	493
90		4	0.941103	493
91		4	0.951108	493
92		4	0.947497	493
93		4	0.945718	493
94		4	0.951714	493
95		4	0.955053	493
96		4	0.947666	493
97		4	0.952188	493
98		4	0.954946	493
99		4	0.948934	493
0		5	0.949705	493
1		5	0.955075	493
2		5	0.950645	493
3		5	0.948463	493
4		5	0.954903	493
5		5	0.955546	493
6		5	0.946222	493
7		5	0.953835	493
8		5	0.943146	493
9		5	0.94851	493
10		5	0.953925	493
11		5	0.956254	493
12		5	0.958045	493
13		5	0.961784	493
14		5	0.955594	493
15		5	0.953981	493
16		5	0.956521	493
17		5	0.950783	493
18		5	0.952678	493
19		5	0.944596	493
20		5	0.954083	493
21		5	0.948317	493
22		5	0.949044	493
23		5	0.952031	493
24		5	0.959727	493
25		5	0.955183	493
26		5	0.953266	493
27		5	0.952821	493
28		5	0.95112	493
29		5	0.946589	493
30		5	0.954112	493
31		5	0.956609	493
32		5	0.953941	493
33		5	0.953082	493
34		5	0.951711	493
35		5	0.955546	493
36		5	0.950265	493
37		5	0.954749	493
38		5	0.958508	493
39		5	0.950504	493
40		5	0.955113	493
41		5	0.962996	493
42		5	0.950584	493
43		5	0.947467	493
44		5	0.949298	493
45		5	0.951977	493
46		5	0.949648	493
47		5	0.952047	493
48		5	0.950153	493
49		5	0.959016	493
50		5	0.948822	493
51		5	0.954113	493
52		5	0.952492	493
53		5	0.944615	493
54		5	0.954879	493
55		5	0.950993	493
56		5	0.94882	493
57		5	0.961004	493
58		5	0.951763	493
59		5	0.95149	493
60		5	0.959464	493
61		5	0.948144	493
62		5	0.956175	493
63		5	0.958055	493
64		5	0.94798	493
65		5	0.952012	493
66		5	0.947319	493
67		5	0.956054	493
68		5	0.959532	493
69		5	0.95679	493
70		5	0.956619	493
71		5	0.959612	493
72		5	0.954783	493
73		5	0.94958	493
74		5	0.959616	493
75		5	0.952797	493
76		5	0.956884	493
77		5	0.951184	493
78		5	0.952158	493
79		5	0.946168	493
80		5	0.960153	493
81		5	0.9581	493
82		5	0.94851	493
83		5	0.950051	493
84		5	0.957955	493
85		5	0.955809	493
86		5	0.958436	493
87		5	0.962209	493
88		5	0.958726	493
89		5	0.955165	493
90		5	0.95612	493
91		5	0.95747	493
92		5	0.958052	493
93		5	0.950922	493
94		5	0.953975	493
95		5	0.949107	493
96		5	0.957997	493
97		5	0.955695	493
98		5	0.947055	493
99		5	0.95869	493
0		6	0.964857	493
1		6	0.957384	493
2		6	0.963589	493
3		6	0.964242	493
4		6	0.961723	493
5		6	0.965418	493
6		6	0.967328	493
7		6	0.963267	493
8		6	0.955488	493
9		6	0.960981	493
10		6	0.962048	493
11		6	0.96116	493
12		6	0.961582	493
13		6	0.957231	493
14		6	0.96086	493
15		6	0.964795	493
16		6	0.962347	493
17		6	0.958996	493
18		6	0.963546	493
19		6	0.964356	493
20		6	0.967263	493
21		6	0.951433	493
22		6	0.957618	493
23		6	0.969316	493
24		6	0.960525	493
25		6	0.962004	493
26		6	0.959892	493
27		6	0.962131	493
28		6	0.962222	493
29		6	0.962418	493
30		6	0.965143	493
31		6	0.959539	493
32		6	0.967866	493
33		6	0.963368	493
34		6	0.965814	493
35		6	0.96099	493
36		6	0.961372	493
37		6	0.964023	493
38		6	0.964418	493
39		6	0.960839	493
40		6	0.957608	493
41		6	0.95848	493
42		6	0.962477	493
43		6	0.964411	493
44		6	0.966519	493
45		6	0.957683	493
46		6	0.963582	493
47		6	0.963705	493
48		6	0.963003	493
49		6	0.96112	493
50		6	0.96082	493
51		6	0.95426	493
52		6	0.956399	493
53		6	0.962329	493
54		6	0.953443	493
55		6	0.957694	493
56		6	0.963861	493
57		6	0.96576	493
58		6	0.967844	493
59		6	0.963425	493
60		6	0.95729	493
61		6	0.96109	493
62		6	0.966025	493
63		6	0.961896	493
64		6	0.963584	493
65		6	0.960461	493
66		6	0.961829	493
67		6	0.964113	493
68		6	0.966045	493
69		6	0.96282	493
70		6	0.956709	493
71		6	0.965766	493
72		6	0.961968	493
73		6	0.95988	493
74		6	0.957036	493
75		6	0.957757	493
76		6	0.966736	493
77		6	0.95821	493
78		6	0.963764	493
79		6	0.963846	493
80		6	0.952717	493
81		6	0.961138	493
82		6	0.963187	493
83		6	0.957076	493
84		6	0.958233	493
85		6	0.955384	493
86		6	0.96418	493
87		6	0.968243	493
88		6	0.958314	493
89		6	0.953818	493
90		6	0.957328	493
91		6	0.959291	493
92		6	0.959445	493
93		6	0.959193	493
94		6	0.961745	493
95		6	0.962346	493
96		6	0.955288	493
97		6	0.958963	493
98		6	0.963551	493
99		6	0.952423	493
0		7	0.964204	493
1		7	0.961034	493
2		7	0.957932	493
3		7	0.956431	493
4		7	0.961692	493
5		7	0.958825	493
6		7	0.962794	493
7		7	0.956988	493
8		7	0.963739	493
9		7	0.960045	493
10		7	0.950228	493
11		7	0.965628	493
12		7	0.959116	493
13		7	0.960894	493
14		7	0.960272	493
15		7	0.963619	493
16		7	0.962461	493
17		7	0.966542	493
18		7	0.966812	493
19		7	0.955562	493
20		7	0.95799	493
21		7	0.948547	493
22		7	0.957019	493
23		7	0.959462	493
24		7	0.962112	493
25		7	0.96609	493
26		7	0.95884	493
27		7	0.966053	493
28		7	0.956857	493
29		7	0.954864	493
30		7	0.957698	493
31		7	0.963323	493
32		7	0.96294	493
33		7	0.96407	493
34		7	0.951254	493
35		7	0.957379	493
36		7	0.96384	493
37		7	0.954255	493
38		7	0.963933	493
39		7	0.966572	493
40		7	0.964029	493
41		7	0.966412	493
42		7	0.962964	493
43		7	0.964709	493
44		7	0.954431	493
45		7	0.956598	493
46		7	0.964939	493
47		7	0.95811	493
48		7	0.952998	493
49		7	0.961106	493
50		7	0.963108	493
51		7	0.956656	493
52		7	0.964025	493
53		7	0.959329	493
54		7	0.959927	493
55		7	0.963367	493
56		7	0.960621	493
57		7	0.95743	493
58		7	0.956536	493
59		7	0.958658	493
60		7	0.962045	493
61		7	0.957746	493
62		7	0.960246	493
63		7	0.958747	493
64		7	0.960433	493
65		7	0.950305	493
66		7	0.961721	493
67		7	0.956285	493
68		7	0.959927	493
69		7	0.95919	493
70		7	0.964534	493
71		7	0.959155	493
72		7	0.956076	493
73		7	0.963629	493
74		7	0.961587	493
75		7	0.961153	493
76		7	0.961266	493
77		7	0.957014	493
78		7	0.956896	493
79		7	0.956516	493
80		7	0.968469	493
81		7	0.962495	493
82		7	0.961927	493
83		7	0.958977	493
84		7	0.96029	493
85		7	0.956116	493
86		7	0.968444	493
87		7	0.966157	493
88		7	0.95749	493
89		7	0.962685	493
90		7	0.960057	493
91		7	0.961145	493
92		7	0.964018	493
93		7	0.962644	493
94		7	0.954693	493
95		7	0.963841	493
96		7	0.957859	493
97		7	0.960301	493
98		7	0.965126	493
99		7	0.959644	493
0		8	0.961682	493
1		8	0.962034	493
2		8	0.960438	493
3		8	0.966127	493
4		8	0.966158	493
5		8	0.962098	493
6		8	0.962807	493
7		8	0.964325	493
8		8	0.964195	493
9		8	0.964046	493
10		8	0.962539	493
11		8	0.959259	493
12		8	0.965006	493
13		8	0.965621	493
14		8	0.964075	493
15		8	0.966314	493
16		8	0.965602	493
17		8	0.968183	493
18		8	0.969076	493
19		8	0.962815	493
20		8	0.964064	493
21		8	0.967614	493
22		8	0.967536	493
23		8	0.966136	493
24		8	0.969328	493
25		8	0.960618	493
26		8	0.967947	493
27		8	0.959274	493
28		8	0.963926	493
29		8	0.957449	493
30		8	0.961699	493
31		8	0.962761	493
32		8	0.967518	493
33		8	0.96554	493
34		8	0.96701	493
35		8	0.964846	493
36		8	0.963297	493
37		8	0.966012	493
38		8	0.959136	493
39		8	0.956837	493
40		8	0.960706	493
41		8	0.965532	493
42		8	0.966631	493
43		8	0.965885	493
44		8	0.961777	493
45		8	0.96318	493
46		8	0.966278	493
47		8	0.956754	493
48		8	0.964228	493
49		8	0.965715	493
50		8	0.965595	493
51		8	0.958969	493
52		8	0.958624	493
53		8	0.96618	493
54		8	0.962895	493
55		8	0.954109	493
56		8	0.960732	493
57		8	0.970745	493
58		8	0.969302	493
59		8	0.964516	493
60		8	0.957157	493
61		8	0.957655	493
62		8	0.96142	493
63		8	0.963497	493
64		8	0.963708	493
65		8	0.967258	493
66		8	0.966234	493
67		8	0.964625	493
68		8	0.958182	493
69		8	0.963775	493
70		8	0.966971	493
71		8	0.96138	493
72		8	0.957337	493
73		8	0.96595	493
74		8	0.96212	493
75		8	0.964399	493
76		8	0.96261	493
77		8	0.968607	493
78		8	0.964908	493
79		8	0.959947	493
80		8	0.959856	493
81		8	0.961083	493
82		8	0.96339	493
83		8	0.96979	493
84		8	0.957035	493
85		8	0.960513	493
86		8	0.965985	493
87		8	0.956853	493
88		8	0.962793	493
89		8	0.962021	493
90		8	0.962362	493
91		8	0.955552	493
92		8	0.956462	493
93		8	0.968674	493
94		8	0.961605	493
95		8	0.968762	493
96		8	0.965014	493
97		8	0.965131	493
98		8	0.964882	493
99		8	0.96649	493
0		9	0.966613	493
1		9	0.962177	493
2		9	0.960751	493
3		9	0.958364	493
4		9	0.953886	493
5		9	0.955916	493
6		9	0.965086	493
7		9	0.956469	493
8		9	0.956934	493
9		9	0.965618	493
10		9	0.959236	493
11		9	0.957872	493
12		9	0.959744	493
13		9	0.9602	493
14		9	0.964942	493
15		9	0.95847	493
16		9	0.961342	493
17		9	0.962197	493
18		9	0.95668	493
19		9	0.965227	493
20		9	0.958195	493
21		9	0.964377	493
22		9	0.953177	493
23		9	0.964734	493
24		9	0.959978	493
25		9	0.966441	493
26		9	0.960309	493
27		9	0.953142	493
28		9	0.960885	493
29		9	0.963686	493
30		9	0.960687	493
31		9	0.964555	493
32		9	0.959108	493
33		9	0.962889	493
34		9	0.962782	493
35		9	0.963593	493
36		9	0.957553	493
37		9	0.965558	493
38		9	0.95247	493
39		9	0.960255	493
40		9	0.958934	493
41		9	0.959535	493
42		9	0.964721	493
43		9	0.956051	493
44		9	0.959264	493
45		9	0.956601	493
46		9	0.958741	493
47		9	0.964963	493
48		9	0.956249	493
49		9	0.966237	493
50		9	0.96681	493
51		9	0.958778	493
52		9	0.969547	493
53		9	0.961009	493
54		9	0.964616	493
55		9	0.958601	493
56		9	0.964841	493
57		9	0.965273	493
58		9	0.968603	493
59		9	0.957451	493
60		9	0.962168	493
61		9	0.960864	493
62		9	0.957814	493
63		9	0.961333	493
64		9	0.958849	493
65		9	0.963108	493
66		9	0.956373	493
67		9	0.957993	493
68		9	0.965064	493
69		9	0.962034	493
70		9	0.968043	493
71		9	0.961707	493
72		9	0.959944	493
73		9	0.955392	493
74		9	0.955524	493
75		9	0.962629	493
76		9	0.966744	493
77		9	0.963556	493
78		9	0.956679	493
79		9	0.965642	493
80		9	0.968932	493
81		9	0.957501	493
82		9	0.970103	493
83		9	0.963926	493
84		9	0.957479	493
85		9	0.964911	493
86		9	0.959925	493
87		9	0.966727	493
88		9	0.958374	493
89		9	0.958768	493
90		9	0.968131	493
91		9	0.965473	493
92		9	0.967857	493
93		9	0.963306	493
94		9	0.960963	493
95		9	0.965136	493
96		9	0.960672	493
97		9	0.960161	493
98		9	0.964825	493
99		9	0.95864	493
0		10	0.966218	493
1		10	0.963309	493
2		10	0.96684	493
3		10	0.958208	493
4		10	0.955825	493
5		10	0.960177	493
6		10	0.962852	493
7		10	0.963698	493
8		10	0.956573	493
9		10	0.962937	493
10		10	0.966161	493
11		10	0.957899	493
12		10	0.960651	493
13		10	0.965826	493
14		10	0.957179	493
15		10	0.957698	493
16		10	0.967457	493
17		10	0.965284	493
18		10	0.962329	493
19		10	0.967705	493
20		10	0.965651	493
21		10	0.966444	493
22		10	0.960792	493
23		10	0.962131	493
24		10	0.970645	493
25		10	0.963169	493
26		10	0.959919	493
27		10	0.961658	493
28		10	0.968249	493
29		10	0.959039	493
30		10	0.956658	493
31		10	0.963762	493
32		10	0.967705	493
33		10	0.962782	493
34		10	0.962838	493
35		10	0.961925	493
36		10	0.968294	493
37		10	0.968397	493
38		10	0.964517	493
39		10	0.959344	493
40		10	0.962858	493
41		10	0.969365	493
42		10	0.958472	493
43		10	0.954946	493
44		10	0.960737	493
45		10	0.968882	493
46		10	0.965318	493
47		10	0.967736	493
48		10	0.961009	493
49		10	0.959798	493
50		10	0.962061	493
51		10	0.96188	493
52		10	0.966498	493
53		10	0.959356	493
54		10	0.962432	493
55		10	0.965543	493
56		10	0.964332	493
57		10	0.954838	493
58		10	0.961039	493
59		10	0.968355	493
60		10	0.962517	493
61		10	0.961781	493
62		10	0.96202	493
63		10	0.959427	493
64		10	0.967155	493
65		10	0.961601	493
66		10	0.956421	493
67		10	0.961124	493
68		10	0.962461	493
69		10	0.966599	493
70		10	0.964548	493
71		10	0.966202	493
72		10	0.964894	493
73		10	0.967632	493
74		10	0.968159	493
75		10	0.96795	493
76		10	0.967767	493
77		10	0.963436	493
78		10	0.964383	493
79		10	0.966083	493
80		10	0.965785	493
81		10	0.961502	493
82		10	0.961489	493
83		10	0.961697	493
84		10	0.968306	493
85		10	0.963557	493
86		10	0.963744	493
87		10	0.967473	493
88		10	0.966303	493
89		10	0.960727	493
90		10	0.965764	493
91		10	0.964882	493
92		10	0.956333	493
93		10	0.962934	493
94		10	0.967084	493
95		10	0.964111	493
96		10	0.966662	493
97		10	0.954737	493
98		10	0.963442	493
99		10	0.962186	493
