# Supplementary material for: A cost-effective and scalable barcoded library construction method for deep mutational scanning studies
Source: PLoS Biol. 2026 Feb 11;24(2):e3003645. doi: 10.1371/journal.pbio.3003645 (PMC12923136; doi:10.1371/journal.pbio.3003645)
Supplement: S8 Data — This table contains FSC, SSC, and GFP fluorescence measurements, including log10-transformed GFP values, for all events contributing to the summarized distributions shown in S12 Fig. (XLSX) [file pbio.3003645.s032.xlsx]

## Sheet: individual_events
S8_Data. Individual flow cytometry event data used to generate the PDR1-DOX and PDR1-GFP-DOX graphs. This table contains FSC, SSC, and GFP fluorescence measurements, including log10-transformed GFP values, for all events contributing to the summarized distributions shown in Supplementary Figure 12
Panel	condition	FSC.HLin	SSC.HLin	GRN.B.HLin	GRN.B.HLin_log10
ScPDR1-DOX	with_dox	3242.25	2724.98	16.6368	1.22107
ScPDR1-DOX	with_dox	4651.75	1676.62	11.012	1.04187
ScPDR1-DOX	with_dox	4017.69	2721.5	7.37322	0.867657
ScPDR1-DOX	with_dox	3652.12	2476.33	5.9732	0.776207
ScPDR1-DOX	with_dox	3225.16	2072.84	15.6315	1.194
ScPDR1-DOX	with_dox	3807.77	2045.35	4.52693	0.655804
ScPDR1-DOX	with_dox	8282.53	7974.29	14.3671	1.15737
ScPDR1-DOX	with_dox	5054.66	1914.79	14.5861	1.16394
ScPDR1-DOX	with_dox	2366.9	1325.75	7.99613	0.90288
ScPDR1-DOX	with_dox	4496.23	1486.24	9.71069	0.98725
ScPDR1-DOX	with_dox	4353.64	4333.99	9.38382	0.97238
ScPDR1-DOX	with_dox	8090.37	6183.81	24.9814	1.39762
ScPDR1-DOX	with_dox	4419.48	4574.94	10.7869	1.0329
ScPDR1-DOX	with_dox	7970.73	6183.72	21.5831	1.33411
ScPDR1-DOX	with_dox	5653.55	4766.14	9.72611	0.987939
ScPDR1-DOX	with_dox	3850.17	4700.97	7.37014	0.867475
ScPDR1-DOX	with_dox	3819.03	3096.6	11.4345	1.05822
ScPDR1-DOX	with_dox	3763.48	3761.87	2.26655	0.355365
ScPDR1-DOX	with_dox	2396.56	1261.38	6.1829	0.791192
ScPDR1-DOX	with_dox	3589.5	1849.27	13.9292	1.14393
ScPDR1-DOX	with_dox	6042.61	4289.07	15.8319	1.19953
ScPDR1-DOX	with_dox	2988.83	1163.06	7.62917	0.882477
ScPDR1-DOX	with_dox	3027.03	3049.18	10.2719	1.01165
ScPDR1-DOX	with_dox	2987.77	1534.33	4.8168	0.682759
ScPDR1-DOX	with_dox	5808.72	7399.77	11.8138	1.07239
ScPDR1-DOX	with_dox	5134.26	2208.55	25.4378	1.40548
ScPDR1-DOX	with_dox	4150.81	1273.29	13.3094	1.12416
ScPDR1-DOX	with_dox	2188.38	1804.59	11.3142	1.05363
ScPDR1-DOX	with_dox	7098.04	4101.04	16.1989	1.20948
ScPDR1-DOX	with_dox	3623.25	2558.51	7.70626	0.886844
ScPDR1-DOX	with_dox	2846.28	2861.46	7.61992	0.88195
ScPDR1-DOX	with_dox	7523.34	3478.38	7.89129	0.897148
ScPDR1-DOX	with_dox	3859.23	3019.91	6.54369	0.815823
ScPDR1-DOX	with_dox	2970.13	2639.99	8.91509	0.950126
ScPDR1-DOX	with_dox	3506.58	3705.51	12.6927	1.10355
ScPDR1-DOX	with_dox	2472.95	1496.69	9.2913	0.968077
ScPDR1-DOX	with_dox	5902.57	4471.8	11.0984	1.04526
ScPDR1-DOX	with_dox	9331.73	7899.39	18.2712	1.26177
ScPDR1-DOX	with_dox	4266.69	3536.79	13.3341	1.12496
ScPDR1-DOX	with_dox	12338.3	9182.02	30.64	1.48629
ScPDR1-DOX	with_dox	6479.57	2679.57	11.3574	1.05528
ScPDR1-DOX	with_dox	7464.44	3615.01	12.3442	1.09146
ScPDR1-DOX	with_dox	5427.28	5246.73	7.41331	0.870012
ScPDR1-DOX	with_dox	5835.41	4867.81	5.35954	0.729127
ScPDR1-DOX	with_dox	4134.83	4149.31	12.4398	1.09481
ScPDR1-DOX	with_dox	5818.5	4517.96	4.62252	0.664879
ScPDR1-DOX	with_dox	9320.66	6615.92	21.4998	1.33243
ScPDR1-DOX	with_dox	4275.01	3052.37	6.52211	0.814388
ScPDR1-DOX	with_dox	3957.44	1706.08	5.79434	0.763004
ScPDR1-DOX	with_dox	2787.53	2675.17	5.88686	0.769884
ScPDR1-DOX	with_dox	8263.23	3387.84	23.3161	1.36766
ScPDR1-DOX	with_dox	3228.16	1862.72	7.15119	0.854378
ScPDR1-DOX	with_dox	6179.41	10012.1	17.1302	1.23376
ScPDR1-DOX	with_dox	3108.99	2365.57	11.6226	1.0653
ScPDR1-DOX	with_dox	3767.86	2981.09	10.9874	1.04089
ScPDR1-DOX	with_dox	2873.35	2006.39	16.1865	1.20915
ScPDR1-DOX	with_dox	3323.26	3596.33	10.1517	1.00654
ScPDR1-DOX	with_dox	2759.95	2354.86	8.75473	0.942243
ScPDR1-DOX	with_dox	5482.53	3831	14.8729	1.17239
ScPDR1-DOX	with_dox	5184.51	2665.47	8.40319	0.924444
ScPDR1-DOX	with_dox	4147.22	2003.66	10.9689	1.04016
ScPDR1-DOX	with_dox	3993.24	2430.23	5.84985	0.767145
ScPDR1-DOX	with_dox	3620.79	4268.2	13.2539	1.12234
ScPDR1-DOX	with_dox	2951.79	2241.96	17.8456	1.25153
ScPDR1-DOX	with_dox	3613.15	3961.24	9.83404	0.992732
ScPDR1-DOX	with_dox	8388.77	9034.29	7.79878	0.892026
ScPDR1-DOX	with_dox	4346.62	3260.9	11.3482	1.05493
ScPDR1-DOX	with_dox	2653.37	2547.02	15.1196	1.17954
ScPDR1-DOX	with_dox	4716.54	3153.05	10.1116	1.00482
ScPDR1-DOX	with_dox	6031.21	2703.98	10.1455	1.00627
ScPDR1-DOX	with_dox	3636.17	3037.37	13.1398	1.11859
ScPDR1-DOX	with_dox	7149.04	6851.78	16.3191	1.2127
ScPDR1-DOX	with_dox	4780.39	5877.09	13.9077	1.14325
ScPDR1-DOX	with_dox	4664.74	3619.19	17.6297	1.24625
ScPDR1-DOX	with_dox	4140.65	2514.62	10.7808	1.03265
ScPDR1-DOX	with_dox	4841.12	2146.07	15.2398	1.18298
ScPDR1-DOX	with_dox	3411.79	2286.6	18.7152	1.27219
ScPDR1-DOX	with_dox	4031.82	2842.36	15.2738	1.18395
ScPDR1-DOX	with_dox	3577.83	3125.61	15.3755	1.18683
ScPDR1-DOX	with_dox	8271.35	8914.53	16.4888	1.21719
ScPDR1-DOX	with_dox	5533.18	9216.37	13.4266	1.12797
ScPDR1-DOX	with_dox	4859.08	3722.24	8.84108	0.946505
ScPDR1-DOX	with_dox	2521.15	2846.96	8.26134	0.91705
ScPDR1-DOX	with_dox	6384.13	5761.08	14.8605	1.17203
ScPDR1-DOX	with_dox	4365.55	4061.49	10.9195	1.0382
ScPDR1-DOX	with_dox	4520.35	3362.72	5.39346	0.731867
ScPDR1-DOX	with_dox	8572.11	6596.23	11.8816	1.07488
ScPDR1-DOX	with_dox	9166.33	4075.97	10.2966	1.01269
ScPDR1-DOX	with_dox	4434.32	3111.53	10.1794	1.00772
ScPDR1-DOX	with_dox	3134.67	3059.33	10.9997	1.04138
ScPDR1-DOX	with_dox	9848.88	9595.37	16.4487	1.21613
ScPDR1-DOX	with_dox	5072.2	2569.23	16.1804	1.20899
ScPDR1-DOX	with_dox	4663.78	2632.98	3.33969	0.523706
ScPDR1-DOX	with_dox	5783.97	2579.33	11.0922	1.04502
ScPDR1-DOX	with_dox	6212.9	5183.03	12.2548	1.08831
ScPDR1-DOX	with_dox	7836.63	3682.98	12.6958	1.10366
ScPDR1-DOX	with_dox	3980.99	2685.05	8.61905	0.935459
ScPDR1-DOX	with_dox	4201.38	4004.72	8.49878	0.929357
ScPDR1-DOX	with_dox	4095.41	4297.32	13.7535	1.13841
ScPDR1-DOX	with_dox	5417.28	3645.18	12.3658	1.09222
ScPDR1-DOX	with_dox	4406.79	3641.12	12.594	1.10016
ScPDR1-DOX	with_dox	4506.62	4649.06	12.9394	1.11191
ScPDR1-DOX	with_dox	3577.76	2783.26	8.61288	0.935149
ScPDR1-DOX	with_dox	3260.66	2576.33	8.52654	0.930773
ScPDR1-DOX	with_dox	4137.92	2731.59	13.368	1.12607
ScPDR1-DOX	with_dox	7920.35	6168.74	11.2032	1.04934
ScPDR1-DOX	with_dox	4120.67	4814.35	8.31068	0.919636
ScPDR1-DOX	with_dox	3594.87	2841.44	5.84985	0.767145
ScPDR1-DOX	with_dox	4896.04	2817.89	12.1653	1.08512
ScPDR1-DOX	with_dox	6324.83	3477.13	15.283	1.18421
ScPDR1-DOX	with_dox	3408.17	3282.43	9.05386	0.956834
ScPDR1-DOX	with_dox	5307.84	3310.23	8.85341	0.947111
ScPDR1-DOX	with_dox	4038.87	1544.75	4.4745	0.650745
ScPDR1-DOX	with_dox	3494.94	11017.7	11.5301	1.06183
ScPDR1-DOX	with_dox	10346.2	10653	20.8522	1.31915
ScPDR1-DOX	with_dox	3645.11	2825.53	8.55737	0.932341
ScPDR1-DOX	with_dox	3437.27	2021.68	9.32831	0.969803
ScPDR1-DOX	with_dox	5059.95	2704.9	6.50977	0.813566
ScPDR1-DOX	with_dox	10670.6	10636.4	18.4438	1.26585
ScPDR1-DOX	with_dox	4545.02	3932.06	9.19571	0.963585
ScPDR1-DOX	with_dox	3069.71	2661.85	3.68815	0.566809
ScPDR1-DOX	with_dox	3397.81	1999.93	6.22607	0.794214
ScPDR1-DOX	with_dox	6348.39	6524.99	10.0067	1.00029
ScPDR1-DOX	with_dox	3278.3	2444.85	6.50977	0.813566
ScPDR1-DOX	with_dox	3013.2	2673.53	15.4526	1.189
ScPDR1-DOX	with_dox	3412.5	2720.19	3.52163	0.546744
ScPDR1-DOX	with_dox	5753.82	3388.2	17.3861	1.2402
ScPDR1-DOX	with_dox	5747.4	3848.48	13.2477	1.12214
ScPDR1-DOX	with_dox	3865.6	1974.92	15.2738	1.18395
ScPDR1-DOX	with_dox	3504.79	3073.62	15.2738	1.18395
ScPDR1-DOX	with_dox	5385.86	2214.08	13.4605	1.12906
ScPDR1-DOX	with_dox	4016.58	2473.76	10.2103	1.00904
ScPDR1-DOX	with_dox	3764.17	1526.08	4.42825	0.646232
ScPDR1-DOX	with_dox	6399.14	4512.75	14.6293	1.16522
ScPDR1-DOX	with_dox	5206.56	3022.85	9.52875	0.979036
ScPDR1-DOX	with_dox	8344.79	5184.07	12.5909	1.10006
ScPDR1-DOX	with_dox	3211.97	751.066	3.22251	0.508194
ScPDR1-DOX	with_dox	4620.86	3638.37	16.6923	1.22252
ScPDR1-DOX	with_dox	2812.79	2086.43	14.4535	1.15997
ScPDR1-DOX	with_dox	4219.52	3640.74	10.1794	1.00772
ScPDR1-DOX	with_dox	6587.34	6466.44	19.1099	1.28126
ScPDR1-DOX	with_dox	5994.94	3582.48	7.00009	0.845103
ScPDR1-DOX	with_dox	4536.73	1991.98	13.3588	1.12577
ScPDR1-DOX	with_dox	5660.09	3431.44	6.76264	0.830116
ScPDR1-DOX	with_dox	6043.01	5242.23	14.3178	1.15588
ScPDR1-DOX	with_dox	3735.58	3272.07	9.64902	0.984483
ScPDR1-DOX	with_dox	7681.31	4526.81	12.7543	1.10566
ScPDR1-DOX	with_dox	4247.96	2898.24	10.2442	1.01048
ScPDR1-DOX	with_dox	3661.83	3962.41	8.74548	0.941784
ScPDR1-DOX	with_dox	2847.64	1834.81	6.98467	0.844146
ScPDR1-DOX	with_dox	5118.85	4459.58	18.0769	1.25712
ScPDR1-DOX	with_dox	4844.08	6530.54	17.2504	1.2368
ScPDR1-DOX	with_dox	3257.17	3064.46	12.6341	1.10154
ScPDR1-DOX	with_dox	6096.92	3923.1	8.37235	0.922847
ScPDR1-DOX	with_dox	6717.57	5544.87	12.4398	1.09481
ScPDR1-DOX	with_dox	6492.6	5246.23	8.60363	0.934682
ScPDR1-DOX	with_dox	4778.31	3999.82	11.4746	1.05974
ScPDR1-DOX	with_dox	7173.42	3383.18	6.56528	0.817253
ScPDR1-DOX	with_dox	3601.99	3176.59	9.7292	0.988077
ScPDR1-DOX	with_dox	9542.01	4631.01	16.5689	1.21929
ScPDR1-DOX	with_dox	4601.82	4385.34	12.0728	1.08181
ScPDR1-DOX	with_dox	5811.02	2222.97	15.0517	1.17759
ScPDR1-DOX	with_dox	7234.27	3701.05	9.41465	0.973804
ScPDR1-DOX	with_dox	3676.59	3947.21	12.8746	1.10973
ScPDR1-DOX	with_dox	5864.22	5770.4	14.1143	1.14966
ScPDR1-DOX	with_dox	7433.52	4924.7	11.2156	1.04982
ScPDR1-DOX	with_dox	6341.16	3545.54	12.2918	1.08961
ScPDR1-DOX	with_dox	3823.55	5844.98	16.4857	1.21711
ScPDR1-DOX	with_dox	6867.3	5433.59	8.37852	0.923167
ScPDR1-DOX	with_dox	7786.27	5348.98	6.30008	0.799346
ScPDR1-DOX	with_dox	4977.66	4167.28	15.3478	1.18605
ScPDR1-DOX	with_dox	4461.51	2116.87	8.23667	0.915751
ScPDR1-DOX	with_dox	3137.09	3290.66	15.7425	1.19707
ScPDR1-DOX	with_dox	7029.28	4234.53	13.2508	1.12224
ScPDR1-DOX	with_dox	3018.12	2716.39	9.20804	0.964167
ScPDR1-DOX	with_dox	2691.02	1888.44	8.22742	0.915263
ScPDR1-DOX	with_dox	6541.73	5002.35	13.0226	1.1147
ScPDR1-DOX	with_dox	5756.29	4792.64	11.82	1.07262
ScPDR1-DOX	with_dox	5054.12	3443.26	19.1469	1.2821
ScPDR1-DOX	with_dox	4902.47	2936.81	15.5883	1.1928
ScPDR1-DOX	with_dox	6337.63	4747.07	12.1098	1.08314
ScPDR1-DOX	with_dox	4181.7	3721.01	9.25738	0.966488
ScPDR1-DOX	with_dox	7779.75	6114.23	10.0807	1.00349
ScPDR1-DOX	with_dox	3503.77	2629.82	5.88686	0.769884
ScPDR1-DOX	with_dox	2862.28	1433.58	11.4253	1.05787
ScPDR1-DOX	with_dox	4041.07	3296.84	6.31858	0.80062
ScPDR1-DOX	with_dox	8764.19	2648.64	15.1504	1.18042
ScPDR1-DOX	with_dox	3541.21	1946.02	6.91374	0.839713
ScPDR1-DOX	with_dox	3546.76	2713.8	8.16266	0.911832
ScPDR1-DOX	with_dox	7886.54	5176.58	16.0139	1.2045
ScPDR1-DOX	with_dox	5586.08	3467.6	11.6288	1.06553
ScPDR1-DOX	with_dox	7087.67	3662.17	9.26663	0.966922
ScPDR1-DOX	with_dox	5065.68	6200.91	13.2755	1.12305
ScPDR1-DOX	with_dox	4189.83	2907.92	6.14589	0.788585
ScPDR1-DOX	with_dox	5795.59	3757.3	14.7434	1.1686
ScPDR1-DOX	with_dox	3258.92	2093.34	7.46265	0.872893
ScPDR1-DOX	with_dox	5673.97	10627.1	24.9906	1.39778
ScPDR1-DOX	with_dox	2731.72	2983.96	9.48558	0.977064
ScPDR1-DOX	with_dox	7917.29	4784.48	13.0658	1.11614
ScPDR1-DOX	with_dox	7741.43	6232.11	11.5023	1.06079
ScPDR1-DOX	with_dox	6822.91	3541.92	11.5979	1.06438
ScPDR1-DOX	with_dox	12271.5	7918.17	21.3364	1.32912
ScPDR1-DOX	with_dox	3703.73	1305.73	9.84021	0.993004
ScPDR1-DOX	with_dox	3315	2691.28	12.3565	1.0919
ScPDR1-DOX	with_dox	5808.94	5936.45	19.5725	1.29165
ScPDR1-DOX	with_dox	4357.11	2660.01	12.7975	1.10713
ScPDR1-DOX	with_dox	10397.8	8243.52	13.4821	1.12976
ScPDR1-DOX	with_dox	3844.57	3295.52	8.13799	0.910517
ScPDR1-DOX	with_dox	8055.37	3927.51	10.2288	1.00982
ScPDR1-DOX	with_dox	2790.31	2624.34	7.86353	0.895618
ScPDR1-DOX	with_dox	5862.85	3239.42	13.1922	1.12032
ScPDR1-DOX	with_dox	4099.78	2660.06	7.02784	0.846822
ScPDR1-DOX	with_dox	3582.52	3207.09	4.65953	0.668342
ScPDR1-DOX	with_dox	4282.6	1246.51	9.06928	0.957573
ScPDR1-DOX	with_dox	10287.6	8963.54	13.1059	1.11747
ScPDR1-DOX	with_dox	5026.84	4585.8	6.87365	0.837188
ScPDR1-DOX	with_dox	5720.8	2837.22	11.1909	1.04886
ScPDR1-DOX	with_dox	5361.74	4399.71	17.0839	1.23259
ScPDR1-DOX	with_dox	8070.59	5463.11	9.42391	0.974231
ScPDR1-DOX	with_dox	5561.17	4740.23	10.2288	1.00982
ScPDR1-DOX	with_dox	2992.08	1029.13	11.123	1.04622
ScPDR1-DOX	with_dox	2502.42	469.111	10.0869	1.00376
ScPDR1-DOX	with_dox	7882.09	5739.33	15.9707	1.20332
ScPDR1-DOX	with_dox	3139.36	2316.31	9.20496	0.964022
ScPDR1-DOX	with_dox	3079.82	2291.94	7.08335	0.850239
ScPDR1-DOX	with_dox	4981.03	3477.93	13.8984	1.14297
ScPDR1-DOX	with_dox	5578.84	3555.96	4.96174	0.695634
ScPDR1-DOX	with_dox	6949.03	4113.97	14.7187	1.16787
ScPDR1-DOX	with_dox	7933.47	3643.68	8.81024	0.944988
ScPDR1-DOX	with_dox	4386.9	4241.54	13.7874	1.13948
ScPDR1-DOX	with_dox	6421.84	6882.49	17.8148	1.25078
ScPDR1-DOX	with_dox	4122.87	2904.21	15.3293	1.18552
ScPDR1-DOX	with_dox	3708.62	3570.16	8.13799	0.910517
ScPDR1-DOX	with_dox	3149.43	1842.73	5.53531	0.743142
ScPDR1-DOX	with_dox	4161.75	3863.77	16.7046	1.22284
ScPDR1-DOX	with_dox	4606.75	3131.74	11.3821	1.05622
ScPDR1-DOX	with_dox	4198.43	2165.4	12.7944	1.10702
ScPDR1-DOX	with_dox	3930.1	6422.15	18.7152	1.27219
ScPDR1-DOX	with_dox	4865.57	3180.29	12.1468	1.08446
ScPDR1-DOX	with_dox	2331.95	1698.81	15.6993	1.19588
ScPDR1-DOX	with_dox	4038.13	4961.72	11.7891	1.07148
ScPDR1-DOX	with_dox	3148.44	1613.91	6.71947	0.827335
ScPDR1-DOX	with_dox	2567.28	827.956	6.36792	0.803998
ScPDR1-DOX	with_dox	2722.49	1804.09	1.95817	0.291851
ScPDR1-DOX	with_dox	3972.76	3215.41	10.5433	1.02298
ScPDR1-DOX	with_dox	5159.71	3541.39	12.1283	1.0838
ScPDR1-DOX	with_dox	4705.88	2902.5	9.49483	0.977487
ScPDR1-DOX	with_dox	2341.31	1535.22	14.0433	1.14747
ScPDR1-DOX	with_dox	6148.62	3080.9	18.0183	1.25571
ScPDR1-DOX	with_dox	5720.53	3374.38	4.77671	0.679129
ScPDR1-DOX	with_dox	5942.23	4356.18	12.7759	1.10639
ScPDR1-DOX	with_dox	2742.29	2336.65	10.6605	1.02778
ScPDR1-DOX	with_dox	3882.83	2834.65	13.0997	1.11726
ScPDR1-DOX	with_dox	5671.96	2277.36	7.74635	0.889097
ScPDR1-DOX	with_dox	3196.54	2798.09	12.3874	1.09298
ScPDR1-DOX	with_dox	4490.92	1808.42	6.13047	0.787494
ScPDR1-DOX	with_dox	2739.38	2018.47	18.1971	1.26
ScPDR1-DOX	with_dox	7843.89	4813.61	9.87105	0.994363
ScPDR1-DOX	with_dox	11069.8	7978.07	16.8033	1.22539
ScPDR1-DOX	with_dox	9693.76	6879.36	15.0209	1.1767
ScPDR1-DOX	with_dox	7098.31	5064.4	15.0671	1.17803
ScPDR1-DOX	with_dox	5813.61	3717.24	6.10889	0.785962
ScPDR1-DOX	with_dox	4563.79	3455.64	10.4816	1.02043
ScPDR1-DOX	with_dox	2947.22	1888	5.65558	0.752477
ScPDR1-DOX	with_dox	5631.4	2997.68	13.3618	1.12587
ScPDR1-DOX	with_dox	3960.53	2420.66	9.77237	0.99
ScPDR1-DOX	with_dox	3623.98	2115.26	16.1835	1.20907
ScPDR1-DOX	with_dox	2395.55	1512.93	7.71551	0.887365
ScPDR1-DOX	with_dox	3121.47	1427.94	14.0218	1.1468
ScPDR1-DOX	with_dox	9407.15	8171.65	13.587	1.13312
ScPDR1-DOX	with_dox	798.324	628.623	171.585	2.23448
ScPDR1-DOX	with_dox	4258.89	2771.73	12.483	1.09632
ScPDR1-DOX	with_dox	3045.91	2426.01	4.66878	0.669203
ScPDR1-DOX	with_dox	8231.83	8304.83	11.7614	1.07046
ScPDR1-DOX	with_dox	4894.38	3208.52	12.631	1.10144
ScPDR1-DOX	with_dox	5709.59	3025.15	14.9284	1.17401
ScPDR1-DOX	with_dox	5849.96	5569.54	7.46882	0.873252
ScPDR1-DOX	with_dox	4211.98	3250.83	16.1742	1.20882
ScPDR1-DOX	with_dox	5230.63	2786.12	11.4129	1.0574
ScPDR1-DOX	with_dox	4380.63	3778.44	5.62166	0.749864
ScPDR1-DOX	with_dox	3085.76	1718.27	8.46795	0.927778
ScPDR1-DOX	with_dox	5941.45	4967.82	23.4827	1.37075
ScPDR1-DOX	with_dox	4921.55	3901.4	12.6094	1.10069
ScPDR1-DOX	with_dox	9298.9	6921.55	23.7355	1.3754
ScPDR1-DOX	with_dox	2947	3216.19	11.2988	1.05303
ScPDR1-DOX	with_dox	7862.33	3282.66	24.4633	1.38852
ScPDR1-DOX	with_dox	5404.37	7566.3	17.3152	1.23843
ScPDR1-DOX	with_dox	5010.51	5265.98	12.2147	1.08688
ScPDR1-DOX	with_dox	4051.73	2558.08	15.6068	1.19331
ScPDR1-DOX	with_dox	3227.31	2980.21	14.0033	1.14623
ScPDR1-DOX	with_dox	8734.09	5494	21.1205	1.3247
ScPDR1-DOX	with_dox	3364.36	2904.4	6.34325	0.802312
ScPDR1-DOX	with_dox	4491.18	2247.42	10.494	1.02094
ScPDR1-DOX	with_dox	3463.59	4157.14	11.012	1.04187
ScPDR1-DOX	with_dox	7103.09	5346.67	14.4843	1.1609
ScPDR1-DOX	with_dox	11833.3	7601.39	20.5439	1.31268
ScPDR1-DOX	with_dox	3311.87	2021.42	6.19215	0.791841
ScPDR1-DOX	with_dox	3791.5	4127.97	11.7028	1.06829
ScPDR1-DOX	with_dox	3613.44	3090.95	11.8385	1.0733
ScPDR1-DOX	with_dox	2978	2380.2	11.746	1.06989
ScPDR1-DOX	with_dox	7551.79	5677.11	15.0332	1.17705
ScPDR1-DOX	with_dox	6977.23	4919.17	14.4874	1.16099
ScPDR1-DOX	with_dox	10771	6886.48	33.8286	1.52928
ScPDR1-DOX	with_dox	7196.72	6693.25	15.2861	1.1843
ScPDR1-DOX	with_dox	3643.3	2258.59	11.7737	1.07091
ScPDR1-DOX	with_dox	3504.87	2815.73	3.3952	0.530865
ScPDR1-DOX	with_dox	2760.54	2024.69	2.60268	0.41542
ScPDR1-DOX	with_dox	5341.67	5651.82	21.9932	1.34229
ScPDR1-DOX	with_dox	2806.44	2765.03	11.5671	1.06322
ScPDR1-DOX	with_dox	3104.26	2770.67	13.9478	1.1445
ScPDR1-DOX	with_dox	2075.01	4290.17	10.5556	1.02348
ScPDR1-DOX	with_dox	7150.55	5211.38	6.29391	0.798921
ScPDR1-DOX	with_dox	6099.78	5710.38	12.0883	1.08236
ScPDR1-DOX	with_dox	3640.95	3246.13	13.2107	1.12093
ScPDR1-DOX	with_dox	5755.63	5656.83	12.227	1.08732
ScPDR1-DOX	with_dox	3737.49	2676.35	12.9116	1.11098
ScPDR1-DOX	with_dox	3257.8	2177.21	17.7593	1.24942
ScPDR1-DOX	with_dox	5857.2	5515.74	16.2328	1.21039
ScPDR1-DOX	with_dox	5532.65	3053.71	14.9222	1.17383
ScPDR1-DOX	with_dox	5153.48	3316.99	7.28687	0.862541
ScPDR1-DOX	with_dox	5453.83	2133.07	22.0179	1.34278
ScPDR1-DOX	with_dox	4768.3	3002.28	15.909	1.20164
ScPDR1-DOX	with_dox	3467.18	3417.2	11.086	1.04478
ScPDR1-DOX	with_dox	4186.53	3808.36	10.9719	1.04028
ScPDR1-DOX	with_dox	3787.94	3572.65	7.64767	0.883529
ScPDR1-DOX	with_dox	6758.1	5353.2	14.2253	1.15306
ScPDR1-DOX	with_dox	2086.55	895.154	7.33005	0.865107
ScPDR1-DOX	with_dox	3699.46	1534.43	12.375	1.09255
ScPDR1-DOX	with_dox	2757.77	2911.55	6.63929	0.822122
ScPDR1-DOX	with_dox	3001.63	2746	8.06706	0.906715
ScPDR1-DOX	with_dox	3827.5	3185.47	8.50495	0.929672
ScPDR1-DOX	with_dox	8006.75	5578.45	23.4703	1.37052
ScPDR1-DOX	with_dox	3469.45	1787.2	3.02515	0.480747
ScPDR1-DOX	with_dox	662.202	1624.67	188.148	2.2745
ScPDR1-DOX	with_dox	4421.76	3681.78	10.3737	1.01593
ScPDR1-DOX	with_dox	4236.93	2447.08	8.03314	0.904885
ScPDR1-DOX	with_dox	3212.57	1807.4	1.62205	0.210063
ScPDR1-DOX	with_dox	4811.54	2227.64	10.1054	1.00455
ScPDR1-DOX	with_dox	3812.67	1829.75	14.5953	1.16421
ScPDR1-DOX	with_dox	3542.38	2587.15	11.2526	1.05125
ScPDR1-DOX	with_dox	3403.37	3189.83	11.1539	1.04743
ScPDR1-DOX	with_dox	3450.41	3000.53	10.9966	1.04126
ScPDR1-DOX	with_dox	3249.1	3105.37	14.3579	1.15709
ScPDR1-DOX	with_dox	6502.17	4279.38	13.4883	1.12996
ScPDR1-DOX	with_dox	6628.21	4899.37	8.88117	0.94847
ScPDR1-DOX	with_dox	3366.43	2821.16	10.2843	1.01217
ScPDR1-DOX	with_dox	4484.15	2663.13	12.6865	1.10334
ScPDR1-DOX	with_dox	4924.04	3623.64	10.4508	1.01915
ScPDR1-DOX	with_dox	2555.74	2647.48	16.5196	1.218
ScPDR1-DOX	with_dox	9770.07	4510.76	18.0183	1.25571
ScPDR1-DOX	with_dox	5000.68	2807.25	12.335	1.09114
ScPDR1-DOX	with_dox	2379.09	1788.44	7.24987	0.86033
ScPDR1-DOX	with_dox	5905.74	3233.16	13.5345	1.13144
ScPDR1-DOX	with_dox	2234.71	1560.73	8.15032	0.911175
ScPDR1-DOX	with_dox	3687.56	1856.08	7.38555	0.868383
ScPDR1-DOX	with_dox	1831.85	5785	11.9957	1.07903
ScPDR1-DOX	with_dox	4851.71	2707.55	17.2042	1.23563
ScPDR1-DOX	with_dox	3831.83	2390.17	11.2464	1.05101
ScPDR1-DOX	with_dox	8471.73	5348.86	15.6469	1.19443
ScPDR1-DOX	with_dox	7589.53	6809.52	32.148	1.50715
ScPDR1-DOX	with_dox	3408.98	1990.13	7.90362	0.897826
ScPDR1-DOX	with_dox	5699.33	3163.77	23.5783	1.37251
ScPDR1-DOX	with_dox	2447.45	1323.23	12.4614	1.09557
ScPDR1-DOX	with_dox	2980.74	3213.05	3.62339	0.559115
ScPDR1-DOX	with_dox	5345.94	4053.71	4.58244	0.661096
ScPDR1-DOX	with_dox	2683.68	4703.67	6.96	0.842609
ScPDR1-DOX	with_dox	8380.28	6564.92	13.7997	1.13987
ScPDR1-DOX	with_dox	4432.6	2041.56	9.65827	0.984899
ScPDR1-DOX	with_dox	9390.96	9770.04	22.0703	1.34381
ScPDR1-DOX	with_dox	3393.6	2178.49	14.5213	1.16201
ScPDR1-DOX	with_dox	5706.15	3532.63	8.16574	0.911996
ScPDR1-DOX	with_dox	4462.81	2888.83	15.6808	1.19537
ScPDR1-DOX	with_dox	8357.48	3098.1	12.264	1.08863
ScPDR1-DOX	with_dox	3713.08	2223.99	5.3472	0.728127
ScPDR1-DOX	with_dox	6541.97	4348.59	16.6491	1.22139
ScPDR1-DOX	with_dox	4211.93	4877.18	15.431	1.18839
ScPDR1-DOX	with_dox	3520.9	1988.89	4.2093	0.62421
ScPDR1-DOX	with_dox	7205.57	4483.32	14.768	1.16932
ScPDR1-DOX	with_dox	4270.84	5524.94	8.38469	0.923487
ScPDR1-DOX	with_dox	5125.72	4759.05	18.0615	1.25675
ScPDR1-DOX	with_dox	4423.22	4526.95	7.07101	0.849482
ScPDR1-DOX	with_dox	14931.2	6875.69	22.4465	1.35115
ScPDR1-DOX	with_dox	6891.81	5355.08	15.6346	1.19409
ScPDR1-DOX	with_dox	3392.95	2239.77	3.75908	0.575081
ScPDR1-DOX	with_dox	6996.79	4469.94	11.2217	1.05006
ScPDR1-DOX	with_dox	5094.6	2465.8	9.6521	0.984622
ScPDR1-DOX	with_dox	3315.45	3159.35	3.79608	0.579336
ScPDR1-DOX	with_dox	3267.76	3269.56	5.98554	0.777103
ScPDR1-DOX	with_dox	3456.65	3159.98	4.13529	0.616506
ScPDR1-DOX	with_dox	4255.55	3146.66	7.94679	0.900192
ScPDR1-DOX	with_dox	5814.17	2025.63	12.5169	1.0975
ScPDR1-DOX	with_dox	3570.91	2664.92	9.58426	0.981559
ScPDR1-DOX	with_dox	3397	3000.16	10.568	1.02399
ScPDR1-DOX	with_dox	4103.96	5733.89	11.6411	1.06599
ScPDR1-DOX	with_dox	3973.48	1897.1	6.07188	0.783323
ScPDR1-DOX	with_dox	8010.27	4818.12	14.9099	1.17347
ScPDR1-DOX	with_dox	3350.7	2219	17.8764	1.25228
ScPDR1-DOX	with_dox	4426	4465.48	14.7865	1.16987
ScPDR1-DOX	with_dox	5399.87	3311.83	8.24592	0.916239
ScPDR1-DOX	with_dox	4020.01	2277.62	8.54504	0.931714
ScPDR1-DOX	with_dox	3445	1721.94	10.2226	1.00956
ScPDR1-DOX	with_dox	9480.92	5796.52	20.9879	1.32197
ScPDR1-DOX	with_dox	3357.7	2403.35	12.375	1.09255
ScPDR1-DOX	with_dox	7427.2	4710.94	9.96356	0.998415
ScPDR1-DOX	with_dox	6922.29	3838.55	14.6601	1.16614
ScPDR1-DOX	with_dox	4243.56	3858.84	5.58465	0.746996
ScPDR1-DOX	with_dox	3807	2629.57	15.1134	1.17936
ScPDR1-DOX	with_dox	7335.51	6414.07	13.3002	1.12386
ScPDR1-DOX	with_dox	5566.94	3669.79	18.7337	1.27262
ScPDR1-DOX	with_dox	3263.39	1239.19	11.268	1.05185
ScPDR1-DOX	with_dox	4764.82	3988.08	16.8526	1.22667
ScPDR1-DOX	with_dox	12213.8	6860.72	12.7266	1.10471
ScPDR1-DOX	with_dox	7010.07	4447.73	7.52124	0.876289
ScPDR1-DOX	with_dox	4765.99	3677.31	11.1045	1.0455
ScPDR1-DOX	with_dox	5804.36	2420.55	10.3028	1.01295
ScPDR1-DOX	with_dox	4379.54	3183.63	11.3327	1.05433
ScPDR1-DOX	with_dox	6534.27	2241.35	9.72303	0.987802
ScPDR1-DOX	with_dox	6685.25	6054.85	10.9812	1.04065
ScPDR1-DOX	with_dox	4377.24	11078.7	21.9408	1.34125
ScPDR1-DOX	with_dox	2416.66	4843.5	6.25691	0.79636
ScPDR1-DOX	with_dox	3160.13	2127.53	7.10802	0.851749
ScPDR1-DOX	with_dox	2713.36	2526.21	9.66135	0.985038
ScPDR1-DOX	with_dox	3724.07	929.59	8.56971	0.932966
ScPDR1-DOX	with_dox	11832	10443.4	29.9554	1.47648
ScPDR1-DOX	with_dox	7373.99	6122.7	18.9619	1.27788
ScPDR1-DOX	with_dox	3039.8	1426.59	12.1191	1.08347
ScPDR1-DOX	with_dox	4799.97	2413.03	5.91461	0.771926
ScPDR1-DOX	with_dox	6835.54	3755.12	6.12122	0.786838
ScPDR1-DOX	with_dox	3429.96	2232.75	7.78336	0.891167
ScPDR1-DOX	with_dox	3865.44	3717.74	18.7152	1.27219
ScPDR1-DOX	with_dox	8116.63	4462.71	16.6306	1.22091
ScPDR1-DOX	with_dox	3879.47	2500.93	10.6667	1.02803
ScPDR1-DOX	with_dox	4661.84	1407.15	11.1477	1.04719
ScPDR1-DOX	with_dox	8529.33	6281.99	20.1553	1.30439
ScPDR1-DOX	with_dox	3988.85	2129.21	8.76399	0.942702
ScPDR1-DOX	with_dox	4260.99	1548.21	15.2923	1.18447
ScPDR1-DOX	with_dox	3308.4	2852.66	1.29209	0.111292
ScPDR1-DOX	with_dox	5157.1	4587	16.3037	1.21229
ScPDR1-DOX	with_dox	3421.86	3021.2	13.3372	1.12506
ScPDR1-DOX	with_dox	6645.97	4961.59	11.9711	1.07813
ScPDR1-DOX	with_dox	6914.62	6328.25	13.5931	1.13332
ScPDR1-DOX	with_dox	5592.88	3520.55	10.7962	1.03327
ScPDR1-DOX	with_dox	5316.64	3480.86	6.82123	0.833863
ScPDR1-DOX	with_dox	4519.25	3571.23	23.3439	1.36817
ScPDR1-DOX	with_dox	4715.34	2035.91	5.4243	0.734343
ScPDR1-DOX	with_dox	4820.81	3992.52	16.4579	1.21637
ScPDR1-DOX	with_dox	7028.91	3709.21	11.1138	1.04586
ScPDR1-DOX	with_dox	3108.12	3392.44	9.64902	0.984483
ScPDR1-DOX	with_dox	4030.32	2294.56	-0.80794	0
ScPDR1-DOX	with_dox	3579.93	2826.99	8.16882	0.91216
ScPDR1-DOX	with_dox	5675.92	4181.39	13.7072	1.13695
ScPDR1-DOX	with_dox	3129.7	2106.09	13.0535	1.11573
ScPDR1-DOX	with_dox	7577.01	4766.97	15.2953	1.18456
ScPDR1-DOX	with_dox	4053.83	2490.45	5.25777	0.720802
ScPDR1-DOX	with_dox	3363.19	1892.18	5.13443	0.710492
ScPDR1-DOX	with_dox	3001.23	3032.48	6.2199	0.793783
ScPDR1-DOX	with_dox	5632.68	5850.48	20.1985	1.30532
ScPDR1-DOX	with_dox	5333.76	4742.77	5.40579	0.73286
ScPDR1-DOX	with_dox	6906.12	3269.32	14.0618	1.14804
ScPDR1-DOX	with_dox	3262.48	3080.48	7.8697	0.895958
ScPDR1-DOX	with_dox	4568.75	3245.47	5.65866	0.752714
ScPDR1-DOX	with_dox	4204.86	3334.77	17.3584	1.23951
ScPDR1-DOX	with_dox	4429.93	2548.82	8.03314	0.904885
ScPDR1-DOX	with_dox	8630.22	4030.92	13.2385	1.12184
ScPDR1-DOX	with_dox	2928.35	1767.77	10.1362	1.00588
ScPDR1-DOX	with_dox	4258.52	3499.12	7.31771	0.864375
ScPDR1-DOX	with_dox	2987.09	1336.25	7.92829	0.89918
ScPDR1-DOX	with_dox	7220.06	6290.27	16.4949	1.21735
ScPDR1-DOX	with_dox	10155.2	8426.01	18.3667	1.26403
ScPDR1-DOX	with_dox	7437.15	4585.24	13.5499	1.13194
ScPDR1-DOX	with_dox	6266.99	6563.93	7.18511	0.856434
ScPDR1-DOX	with_dox	2639.52	1688.87	8.65297	0.937165
ScPDR1-DOX	with_dox	3730.7	924.644	11.6596	1.06668
ScPDR1-DOX	with_dox	3506.53	2019.68	9.14329	0.961102
ScPDR1-DOX	with_dox	3760.92	1328.17	5.81285	0.764389
ScPDR1-DOX	with_dox	10631.6	8067.72	20.3033	1.30757
ScPDR1-DOX	with_dox	3656.57	3123.69	7.90979	0.898165
ScPDR1-DOX	with_dox	3025.66	1401.33	13.2015	1.12062
ScPDR1-DOX	with_dox	5147.86	2542.59	5.80051	0.763466
ScPDR1-DOX	with_dox	2987.86	2307.95	0.866531	0
ScPDR1-DOX	with_dox	5428.09	2244.12	5.38729	0.73137
ScPDR1-DOX	with_dox	6345.38	4973.9	14.7834	1.16978
ScPDR1-DOX	with_dox	4380.97	2752.96	8.82258	0.945595
ScPDR1-DOX	with_dox	7077.96	4416	11.342	1.05469
ScPDR1-DOX	with_dox	3437.52	1196.43	8.60672	0.934837
ScPDR1-DOX	with_dox	4061.89	1769.87	8.13182	0.910188
ScPDR1-DOX	with_dox	4298.83	2003.6	13.1306	1.11828
ScPDR1-DOX	with_dox	3454.73	2943.68	10.2781	1.01191
ScPDR1-DOX	with_dox	4419.78	4701.56	12.8068	1.10744
ScPDR1-DOX	with_dox	3938.79	3245.18	11.2957	1.05291
ScPDR1-DOX	with_dox	4145.56	3186.85	10.2164	1.0093
ScPDR1-DOX	with_dox	3598.93	3209.95	9.51025	0.978192
ScPDR1-DOX	with_dox	5182.72	2742.16	11.0737	1.04429
ScPDR1-DOX	with_dox	3932.94	2077.55	3.35202	0.525307
ScPDR1-DOX	with_dox	6273.23	3364.49	14.0865	1.1488
ScPDR1-DOX	with_dox	3223.15	3341.06	12.1777	1.08556
ScPDR1-DOX	with_dox	3813.83	2481.42	7.16044	0.85494
ScPDR1-DOX	with_dox	3703.86	4817.31	26.1964	1.41824
ScPDR1-DOX	with_dox	4428.76	2960.56	3.83	0.583199
ScPDR1-DOX	with_dox	7122.63	3659.2	5.82518	0.76531
ScPDR1-DOX	with_dox	5458.6	4064.43	7.7186	0.887538
ScPDR1-DOX	with_dox	4329.11	1670.64	12.5878	1.09995
ScPDR1-DOX	with_dox	7198.31	4581.68	14.7279	1.16814
ScPDR1-DOX	with_dox	4629.3	3740.78	18.2773	1.26191
ScPDR1-DOX	with_dox	3237	3157.54	11.5116	1.06114
ScPDR1-DOX	with_dox	4940.19	5370.09	9.74461	0.988765
ScPDR1-DOX	with_dox	4236.88	3539.16	14.2284	1.15316
ScPDR1-DOX	with_dox	2600.82	1412.15	10.1085	1.00469
ScPDR1-DOX	with_dox	8949.51	6610.65	13.516	1.13085
ScPDR1-DOX	with_dox	1166.19	1916.49	4.82913	0.683869
ScPDR1-DOX	with_dox	7550.28	3031.58	14.7711	1.16941
ScPDR1-DOX	with_dox	2992.02	1690.76	11.6534	1.06645
ScPDR1-DOX	with_dox	7963.63	12913.5	13.664	1.13558
ScPDR1-DOX	with_dox	6196.22	2727.03	3.62031	0.558746
ScPDR1-DOX	with_dox	4408.34	2896.16	13.8151	1.14036
ScPDR1-DOX	with_dox	3902.01	2335.69	16.9821	1.22999
ScPDR1-DOX	with_dox	7999.36	5169.28	9.96048	0.99828
ScPDR1-DOX	with_dox	5328.11	2926.68	8.90275	0.949524
ScPDR1-DOX	with_dox	3614.7	2027.18	8.40627	0.924603
ScPDR1-DOX	with_dox	2669.89	1517.95	9.34064	0.970377
ScPDR1-DOX	with_dox	4410.58	4059.24	13.3403	1.12516
ScPDR1-DOX	with_dox	3132.95	1729.64	6.09655	0.785084
ScPDR1-DOX	with_dox	5060.7	4718.51	12.5015	1.09696
ScPDR1-DOX	with_dox	5902.61	3843.44	16.6491	1.22139
ScPDR1-DOX	with_dox	12403.1	7556.42	14.6077	1.16458
ScPDR1-DOX	with_dox	6555.66	4683.58	13.3649	1.12597
ScPDR1-DOX	with_dox	6794.28	3150.42	13.9724	1.14527
ScPDR1-DOX	with_dox	5134.25	3825.17	6.371	0.804208
ScPDR1-DOX	with_dox	3054.46	1923	10.8393	1.035
ScPDR1-DOX	with_dox	4215.34	3156.84	6.02254	0.77978
ScPDR1-DOX	with_dox	4257.53	3200.71	11.4067	1.05716
ScPDR1-DOX	with_dox	5104.12	3060.56	7.31771	0.864375
ScPDR1-DOX	with_dox	8483.83	11007.6	23.4611	1.37035
ScPDR1-DOX	with_dox	2744.84	991.851	14.8235	1.17095
ScPDR1-DOX	with_dox	11768.4	12732.1	25.7986	1.4116
ScPDR1-DOX	with_dox	7214.9	3370.56	3.50004	0.544073
ScPDR1-DOX	with_dox	5105	4649.17	14.8143	1.17068
ScPDR1-DOX	with_dox	5831.25	4286.09	11.157	1.04755
ScPDR1-DOX	with_dox	2718.3	2142.03	9.35915	0.971236
ScPDR1-DOX	with_dox	4658.18	3318.4	10.0129	1.00056
ScPDR1-DOX	with_dox	8220.95	3948.02	7.19436	0.856992
ScPDR1-DOX	with_dox	5200.57	5088.19	11.5363	1.06207
ScPDR1-DOX	with_dox	4717.6	3429.98	11.3297	1.05422
ScPDR1-DOX	with_dox	5379.83	2327.65	5.79434	0.763004
ScPDR1-DOX	with_dox	3314.67	5943.15	12.6187	1.10101
ScPDR1-DOX	with_dox	8035.54	6298.82	11.2156	1.04982
ScPDR1-DOX	with_dox	7435.17	5027.73	19.3998	1.2878
ScPDR1-DOX	with_dox	3778.27	1117.74	7.29613	0.863092
ScPDR1-DOX	with_dox	3727.36	5391.2	11.2587	1.05149
ScPDR1-DOX	with_dox	4779.39	3005.94	11.7737	1.07091
ScPDR1-DOX	with_dox	7810.15	4011.05	12.4614	1.09557
ScPDR1-DOX	with_dox	3607.94	2262.21	7.01551	0.846059
ScPDR1-DOX	with_dox	3453.01	1331.46	3.15158	0.498528
ScPDR1-DOX	with_dox	3484.34	2827.13	15.2059	1.18201
ScPDR1-DOX	with_dox	4035.84	1312.25	9.54109	0.979598
ScPDR1-DOX	with_dox	5344.86	3709.79	12.6341	1.10154
ScPDR1-DOX	with_dox	6883.12	3715.12	9.70144	0.986836
ScPDR1-DOX	with_dox	4023.32	3623.64	12.2733	1.08896
ScPDR1-DOX	with_dox	7306.27	4234.8	8.18733	0.913142
ScPDR1-DOX	with_dox	9246.03	8814.53	23.165	1.36483
ScPDR1-DOX	with_dox	8188.1	3825.38	18.6844	1.27148
ScPDR1-DOX	with_dox	5159.17	2881.31	10.2257	1.00969
ScPDR1-DOX	with_dox	4523.76	3213.27	10.0437	1.0019
ScPDR1-DOX	with_dox	6527.95	4471.43	15.3323	1.18561
ScPDR1-DOX	with_dox	7298.04	4923.32	13.5839	1.13302
ScPDR1-DOX	with_dox	9954.22	7891.47	17.0901	1.23274
ScPDR1-DOX	with_dox	5563.03	3908.76	15.5205	1.1909
ScPDR1-DOX	with_dox	5864.42	4379.49	9.7662	0.989726
ScPDR1-DOX	with_dox	7190.62	5128.72	24.2844	1.38533
ScPDR1-DOX	with_dox	8311.14	11656.5	20.6271	1.31444
ScPDR1-DOX	with_dox	4569.71	2507.62	9.62435	0.983371
ScPDR1-DOX	with_dox	4946.9	3004.4	13.9478	1.1445
ScPDR1-DOX	with_dox	2329.24	3132.52	15.2059	1.18201
ScPDR1-DOX	with_dox	4762.45	2255.95	6.5036	0.813154
ScPDR1-DOX	with_dox	3806.59	2449.15	11.123	1.04622
ScPDR1-DOX	with_dox	4267.13	4775.29	9.2728	0.967211
ScPDR1-DOX	with_dox	5035.33	4374.96	9.93889	0.997338
ScPDR1-DOX	with_dox	9973.49	8704.62	21.3549	1.3295
ScPDR1-DOX	with_dox	6524.45	5994.7	11.2433	1.05089
ScPDR1-DOX	with_dox	7177.57	5438.38	15.0456	1.17741
ScPDR1-DOX	with_dox	4929.82	3143.67	10.8178	1.03414
ScPDR1-DOX	with_dox	2991.02	3686.74	12.412	1.09384
ScPDR1-DOX	with_dox	6257.3	3583.7	5.55073	0.74435
ScPDR1-DOX	with_dox	4043.7	2734.18	8.45253	0.926987
ScPDR1-DOX	with_dox	5517.18	4411.78	18.4932	1.26701
ScPDR1-DOX	with_dox	9045.04	11733.7	13.2755	1.12305
ScPDR1-DOX	with_dox	5085.79	2864.22	16.8341	1.22619
ScPDR1-DOX	with_dox	7935.98	7846.89	18.302	1.2625
ScPDR1-DOX	with_dox	4858.27	3782.73	9.12478	0.960223
ScPDR1-DOX	with_dox	2780.35	2869.36	13.0781	1.11655
ScPDR1-DOX	with_dox	4245.89	2447.27	10.3089	1.01321
ScPDR1-DOX	with_dox	3290.19	1943.93	7.99613	0.90288
ScPDR1-DOX	with_dox	2827	2037.58	7.75869	0.889788
ScPDR1-DOX	with_dox	3017.03	1504.43	5.58157	0.746756
ScPDR1-DOX	with_dox	4059.36	3222.8	6.57761	0.818068
ScPDR1-DOX	with_dox	3650.42	2271.03	2.61809	0.417985
ScPDR1-DOX	with_dox	5083.56	3783.78	7.69393	0.886148
ScPDR1-DOX	with_dox	5615.96	9258.22	17.454	1.24189
ScPDR1-DOX	with_dox	5771.09	4108.76	17.3152	1.23843
ScPDR1-DOX	with_dox	3582.46	2974.66	8.31684	0.919959
ScPDR1-DOX	with_dox	3871.19	1997.99	13.8861	1.14258
ScPDR1-DOX	with_dox	4005.46	3894.05	9.45474	0.97565
ScPDR1-DOX	with_dox	2945.71	2824.83	14.2315	1.15325
ScPDR1-DOX	with_dox	4744.22	7223.78	9.55651	0.980299
ScPDR1-DOX	with_dox	3931.97	4850.51	9.26663	0.966922
ScPDR1-DOX	with_dox	5054.89	2229.78	11.3173	1.05374
ScPDR1-DOX	with_dox	3125.84	2218.09	6.75339	0.829522
ScPDR1-DOX	with_dox	7712.7	4115.7	10.5988	1.02526
ScPDR1-DOX	with_dox	3156.6	2575.41	7.70626	0.886844
ScPDR1-DOX	with_dox	3936.4	1876.06	10.3028	1.01295
ScPDR1-DOX	with_dox	6973.64	5359.75	15.0209	1.1767
ScPDR1-DOX	with_dox	8574.8	6129.85	20.6765	1.31548
ScPDR1-DOX	with_dox	5759.63	2424	2.98814	0.475401
ScPDR1-DOX	with_dox	8243.64	4743.69	15.4279	1.18831
ScPDR1-DOX	with_dox	4908.21	3564.38	10.2041	1.00877
ScPDR1-DOX	with_dox	3800.05	3681.14	9.76003	0.989451
ScPDR1-DOX	with_dox	3338.77	1439.66	10.2103	1.00904
ScPDR1-DOX	with_dox	2438.06	1101.74	10.7129	1.02991
ScPDR1-DOX	with_dox	6698.86	4091.71	16.9236	1.22849
ScPDR1-DOX	with_dox	4968.94	2093.45	11.2618	1.05161
ScPDR1-DOX	with_dox	2088.44	3593.05	5.68333	0.754603
ScPDR1-DOX	with_dox	13716.9	8506.03	23.4333	1.36983
ScPDR1-DOX	with_dox	4848.9	3781.35	14.0989	1.14918
ScPDR1-DOX	with_dox	2905.59	2257.53	4.09212	0.611948
ScPDR1-DOX	with_dox	8024.52	5808.6	10.6605	1.02778
ScPDR1-DOX	with_dox	3525.34	3032.47	11.6781	1.06737
ScPDR1-DOX	with_dox	3090.98	1885.27	9.16179	0.96198
ScPDR1-DOX	with_dox	4197.28	3279.71	6.05955	0.78244
ScPDR1-DOX	with_dox	4456.17	2903.77	11.0305	1.0426
ScPDR1-DOX	with_dox	4815.24	2353.21	3.83617	0.583898
ScPDR1-DOX	with_dox	4002.2	3298.88	8.50495	0.929672
ScPDR1-DOX	with_dox	7143.98	6701.32	16.5227	1.21808
ScPDR1-DOX	with_dox	9224.78	3957.36	7.84195	0.894424
ScPDR1-DOX	with_dox	6547.75	3656.55	10.1948	1.00838
ScPDR1-DOX	with_dox	4762.85	2111.63	10.8763	1.03648
ScPDR1-DOX	with_dox	13160.8	12939.2	31.0995	1.49275
ScPDR1-DOX	with_dox	2491.67	2400.97	4.94323	0.694011
ScPDR1-DOX	with_dox	9041.97	6924.45	15.8011	1.19869
ScPDR1-DOX	with_dox	3700.2	3841	7.02476	0.846631
ScPDR1-DOX	with_dox	4021.21	2999.7	12.9856	1.11346
ScPDR1-DOX	with_dox	8797.92	10828.7	28.318	1.45206
ScPDR1-DOX	with_dox	3618.52	2349.45	6.34325	0.802312
ScPDR1-DOX	with_dox	4162.15	1834.37	9.7477	0.988902
ScPDR1-DOX	with_dox	3935.83	3016.06	7.8327	0.893911
ScPDR1-DOX	with_dox	3819.86	4117.21	8.3631	0.922367
ScPDR1-DOX	with_dox	4326.2	2430.8	12.853	1.10901
ScPDR1-DOX	with_dox	3735.75	3793.68	5.70183	0.756014
ScPDR1-DOX	with_dox	3996.54	2344.12	10.0036	1.00016
ScPDR1-DOX	with_dox	5967.64	9013.25	17.2597	1.23703
ScPDR1-DOX	with_dox	4727.52	1727.76	8.44636	0.92667
ScPDR1-DOX	with_dox	4876.66	2892.24	8.31993	0.92012
ScPDR1-DOX	with_dox	7880.32	7755.34	35.5463	1.55079
ScPDR1-DOX	with_dox	2518.04	1494.42	8.26134	0.91705
ScPDR1-DOX	with_dox	2623.99	1920.84	13.146	1.11879
ScPDR1-DOX	with_dox	2926.03	1747.78	7.13269	0.853253
ScPDR1-DOX	with_dox	3331.86	2538.65	9.46399	0.976074
ScPDR1-DOX	with_dox	7683.95	3488.44	9.28514	0.967788
ScPDR1-DOX	with_dox	4016.58	2529.06	11.5178	1.06137
ScPDR1-DOX	with_dox	4817.38	2483.86	6.90141	0.838938
ScPDR1-DOX	with_dox	8650.83	6714.25	28.8885	1.46072
ScPDR1-DOX	with_dox	4113.16	2688.5	10.0407	1.00176
ScPDR1-DOX	with_dox	6861.84	3184.56	10.9812	1.04065
ScPDR1-DOX	with_dox	6795.81	3922.55	11.2464	1.05101
ScPDR1-DOX	with_dox	3540.89	7968.22	11.4962	1.06055
ScPDR1-DOX	with_dox	7220.57	4545.56	12.6063	1.10059
ScPDR1-DOX	with_dox	3561.56	3197.09	12.2116	1.08677
ScPDR1-DOX	with_dox	5716.76	4017.58	7.53357	0.877001
ScPDR1-DOX	with_dox	2657.69	1860.66	13.5407	1.13164
ScPDR1-DOX	with_dox	6385.24	4377.51	6.81198	0.833273
ScPDR1-DOX	with_dox	4867.56	3025.02	8.92126	0.950426
ScPDR1-DOX	with_dox	5734.63	3248.82	7.80494	0.89237
ScPDR1-DOX	with_dox	3637.54	4756.15	15.2429	1.18307
ScPDR1-DOX	with_dox	4052.68	3832.05	4.50843	0.654025
ScPDR1-DOX	with_dox	7475.43	2894.42	9.43316	0.974657
ScPDR1-DOX	with_dox	3484.8	2926.84	17.454	1.24189
ScPDR1-DOX	with_dox	3651.79	2148.26	12.372	1.09244
ScPDR1-DOX	with_dox	3323.29	2576.17	10.9874	1.04089
ScPDR1-DOX	with_dox	4006.38	3341.1	4.49301	0.652537
ScPDR1-DOX	with_dox	4031.36	2801.69	12.4583	1.09546
ScPDR1-DOX	with_dox	5025.5	4530.69	17.1764	1.23493
ScPDR1-DOX	with_dox	6978.12	4495.95	11.4222	1.05775
ScPDR1-DOX	with_dox	8521.21	4574.86	6.43885	0.808808
ScPDR1-DOX	with_dox	3423.03	2426.54	8.7239	0.940711
ScPDR1-DOX	with_dox	2848.54	1597.95	10.8948	1.03722
ScPDR1-DOX	with_dox	6496.48	5539.28	12.7081	1.10408
ScPDR1-DOX	with_dox	5170.03	3166.46	8.69923	0.939481
ScPDR1-DOX	with_dox	3638.89	1194.99	7.16661	0.855314
ScPDR1-DOX	with_dox	3321.17	2990.58	8.01772	0.904051
ScPDR1-DOX	with_dox	4640.34	3368.82	11.1816	1.04851
ScPDR1-DOX	with_dox	3098.73	1685.71	8.5142	0.930144
ScPDR1-DOX	with_dox	2716.9	2888.17	7.44106	0.871635
ScPDR1-DOX	with_dox	7824.1	5261.6	14.7434	1.1686
ScPDR1-DOX	with_dox	5538.46	3960.37	5.10976	0.7084
ScPDR1-DOX	with_dox	3004.75	1910.74	10.1794	1.00772
ScPDR1-DOX	with_dox	8305.58	3482.83	6.82431	0.834059
ScPDR1-DOX	with_dox	4773.73	3783.35	7.84195	0.894424
ScPDR1-DOX	with_dox	6781.69	4405.72	10.6481	1.02727
ScPDR1-DOX	with_dox	6254.11	4439.99	15.6161	1.19357
ScPDR1-DOX	with_dox	3956.99	2784.1	8.50804	0.929829
ScPDR1-DOX	with_dox	8771.07	5026.86	10.4508	1.01915
ScPDR1-DOX	with_dox	3440.92	1120.29	5.27011	0.72182
ScPDR1-DOX	with_dox	7972.05	7771.85	13.7442	1.13812
ScPDR1-DOX	with_dox	3844.35	2779.91	17.8209	1.25093
ScPDR1-DOX	with_dox	3879.54	3069.99	20.8399	1.3189
ScPDR1-DOX	with_dox	4362.3	2900.18	7.41022	0.869831
ScPDR1-DOX	with_dox	6815.53	3993.13	8.79174	0.944075
ScPDR1-DOX	with_dox	13425.8	10019	19.6835	1.2941
ScPDR1-DOX	with_dox	5209.58	4580.8	17.4817	1.24258
ScPDR1-DOX	with_dox	6834.61	4793.46	17.8209	1.25093
ScPDR1-DOX	with_dox	7180.21	6215.19	15.6222	1.19374
ScPDR1-DOX	with_dox	4292.39	2380.83	16.5535	1.21889
ScPDR1-DOX	with_dox	3986.81	4188.93	9.7477	0.988902
ScPDR1-DOX	with_dox	7915.59	10551.1	18.0861	1.25735
ScPDR1-DOX	with_dox	4114.45	1584.52	5.82827	0.765539
ScPDR1-DOX	with_dox	4090.72	1894.29	9.45783	0.975791
ScPDR1-DOX	with_dox	4794.93	3725.17	16.8187	1.22579
ScPDR1-DOX	with_dox	3965.93	3242.52	9.01994	0.955203
ScPDR1-DOX	with_dox	6019.73	3109.01	8.08865	0.907876
ScPDR1-DOX	with_dox	6552.54	4455.07	13.0288	1.1149
ScPDR1-DOX	with_dox	12461.4	14256.7	19.4306	1.28849
ScPDR1-DOX	with_dox	5612.98	3666.48	11.8015	1.07194
ScPDR1-DOX	with_dox	4838.24	5255.05	11.4869	1.0602
ScPDR1-DOX	with_dox	4949.4	1800.48	7.09568	0.850994
ScPDR1-DOX	with_dox	3274.47	2202.01	16.0015	1.20416
ScPDR1-DOX	with_dox	6427.25	4480.43	14.2623	1.15419
ScPDR1-DOX	with_dox	8266.17	6969.66	32.185	1.50765
ScPDR1-DOX	with_dox	3391.12	2175.53	13.2477	1.12214
ScPDR1-DOX	with_dox	3402.18	1943.2	14.2006	1.15231
ScPDR1-DOX	with_dox	3320.98	2054.67	7.07101	0.849482
ScPDR1-DOX	with_dox	4257.09	1561.68	6.70096	0.826137
ScPDR1-DOX	with_dox	2545.3	1239.39	12.2394	1.08776
ScPDR1-DOX	with_dox	3132.91	1771.7	7.99305	0.902713
ScPDR1-DOX	with_dox	4003.51	2561.39	8.8935	0.949073
ScPDR1-DOX	with_dox	6020.88	3478.13	12.9795	1.11326
ScPDR1-DOX	with_dox	3400.08	2223.72	4.65028	0.667479
ScPDR1-DOX	with_dox	4241.49	3289.21	3.48771	0.54254
ScPDR1-DOX	with_dox	8570.2	3378.82	10.3768	1.01606
ScPDR1-DOX	with_dox	3228.61	2148.75	11.0552	1.04357
ScPDR1-DOX	with_dox	5854.82	3601.38	13.2662	1.12275
ScPDR1-DOX	with_dox	9258.15	7309.16	10.4169	1.01774
ScPDR1-DOX	with_dox	4061.74	2841.8	6.92299	0.840294
ScPDR1-DOX	with_dox	4050.72	3257.8	11.2957	1.05291
ScPDR1-DOX	with_dox	4579.31	2489.56	9.45474	0.97565
ScPDR1-DOX	with_dox	4343.81	5374.02	24.9598	1.39724
ScPDR1-DOX	with_dox	3252.26	1928.45	4.78596	0.679969
ScPDR1-DOX	with_dox	5837.97	5658.09	21.7434	1.33733
ScPDR1-DOX	with_dox	5322.94	2767.25	7.53666	0.877179
ScPDR1-DOX	with_dox	3273.45	2948.83	9.67986	0.985869
ScPDR1-DOX	with_dox	3802.37	3451.68	12.9856	1.11346
ScPDR1-DOX	with_dox	9053.6	4452.36	10.4354	1.01851
ScPDR1-DOX	with_dox	5635.93	1313.15	7.09568	0.850994
ScPDR1-DOX	with_dox	4972.84	3573.02	10.2473	1.01061
ScPDR1-DOX	with_dox	4803.52	2759.62	5.39654	0.732116
ScPDR1-DOX	with_dox	3484.51	1790.7	5.07275	0.705243
ScPDR1-DOX	with_dox	4389.46	3300.92	18.7615	1.27327
ScPDR1-DOX	with_dox	4290.88	4395.06	7.63842	0.883004
ScPDR1-DOX	with_dox	3634.76	2189.81	9.13095	0.960516
ScPDR1-DOX	with_dox	2515.31	1731.16	6.49435	0.812536
ScPDR1-DOX	with_dox	7313.67	6590.04	9.58118	0.981419
ScPDR1-DOX	with_dox	3193.29	1835.65	9.16487	0.962126
ScPDR1-DOX	with_dox	3883.75	2846.36	13.0319	1.11501
ScPDR1-DOX	with_dox	3606.49	2767.67	14.6138	1.16476
ScPDR1-DOX	with_dox	2470.46	1506.18	11.1847	1.04863
ScPDR1-DOX	with_dox	7194.39	6041.31	16.0385	1.20516
ScPDR1-DOX	with_dox	6744.46	3087.98	11.9187	1.07623
ScPDR1-DOX	with_dox	6285.46	5464.2	13.8059	1.14006
ScPDR1-DOX	with_dox	5683.42	3965.58	3.83925	0.584247
ScPDR1-DOX	with_dox	2649.09	1351.12	6.52211	0.814388
ScPDR1-DOX	with_dox	3442.31	2039.16	8.75473	0.942243
ScPDR1-DOX	with_dox	7610.99	3840.41	13.2878	1.12345
ScPDR1-DOX	with_dox	3708.79	3436.39	13.2508	1.12224
ScPDR1-DOX	with_dox	2975.2	1906.65	9.34064	0.970377
ScPDR1-DOX	with_dox	3891.54	2703.9	5.12209	0.709447
ScPDR1-DOX	with_dox	8788.06	5873.92	12.1468	1.08446
ScPDR1-DOX	with_dox	2890.24	1951.88	10.8208	1.03426
ScPDR1-DOX	with_dox	5962.25	2641.56	9.64902	0.984483
ScPDR1-DOX	with_dox	8025.92	6400.16	17.9566	1.25422
ScPDR1-DOX	with_dox	3884.68	2266.52	5.59699	0.747954
ScPDR1-DOX	with_dox	6985.11	4964.38	12.7513	1.10555
ScPDR1-DOX	with_dox	5350.39	3334.22	14.0094	1.14642
ScPDR1-DOX	with_dox	3238.87	1779.15	7.40097	0.869289
ScPDR1-DOX	with_dox	3311.73	3160.91	11.2865	1.05256
ScPDR1-DOX	with_dox	3378.37	3268.51	16.7169	1.22316
ScPDR1-DOX	with_dox	3797.24	2525.83	9.21729	0.964603
ScPDR1-DOX	with_dox	3667.43	3056.08	10.6543	1.02753
ScPDR1-DOX	with_dox	2967.17	1766.73	3.39828	0.531259
ScPDR1-DOX	with_dox	9015.39	6327.73	12.4367	1.09471
ScPDR1-DOX	with_dox	3896.9	2288.88	12.9116	1.11098
ScPDR1-DOX	with_dox	4710.19	2679.32	5.93928	0.773734
ScPDR1-DOX	with_dox	3996.34	1617.14	5.671	0.753659
ScPDR1-DOX	with_dox	3787.9	1728.53	10.8856	1.03685
ScPDR1-DOX	with_dox	5144.57	2988.37	6.7133	0.826936
ScPDR1-DOX	with_dox	8767.54	8619.56	17.0007	1.23047
ScPDR1-DOX	with_dox	6677.44	5633.31	18.7214	1.27234
ScPDR1-DOX	with_dox	6758.42	5748.94	3.27801	0.515611
ScPDR1-DOX	with_dox	6872.9	4156.71	11.9742	1.07824
ScPDR1-DOX	with_dox	3211.18	3471.98	12.1468	1.08446
ScPDR1-DOX	with_dox	4645.04	4762.75	6.92916	0.840681
ScPDR1-DOX	with_dox	2206.24	2018.63	7.17586	0.855874
ScPDR1-DOX	with_dox	8132.76	6643.92	12.6803	1.10313
ScPDR1-DOX	with_dox	7074.37	2563.93	8.44636	0.92667
ScPDR1-DOX	with_dox	3604.03	3048.46	3.16392	0.500225
ScPDR1-DOX	with_dox	2477.98	1719.21	6.15206	0.78902
ScPDR1-DOX	with_dox	5422.77	3314.57	12.9363	1.11181
ScPDR1-DOX	with_dox	3969.65	2473.17	8.53887	0.931401
ScPDR1-DOX	with_dox	9713.29	6829.88	20.6549	1.31502
ScPDR1-DOX	with_dox	2653.14	939.393	13.5746	1.13273
ScPDR1-DOX	with_dox	5387.03	5904.35	17.1271	1.23368
ScPDR1-DOX	with_dox	12231.8	6185.49	15.6037	1.19323
ScPDR1-DOX	with_dox	4968.15	4166.59	10.3244	1.01386
ScPDR1-DOX	with_dox	4067.5	3508.29	12.5909	1.10006
ScPDR1-DOX	with_dox	2994.86	3016.88	5.56923	0.745795
ScPDR1-DOX	with_dox	3837.11	5934.51	16.461	1.21646
ScPDR1-DOX	with_dox	7634.71	6120.22	14.916	1.17365
ScPDR1-DOX	with_dox	3588.6	1951.07	15.9121	1.20173
ScPDR1-DOX	with_dox	4258.61	4688.89	20.2077	1.30552
ScPDR1-DOX	with_dox	5179.32	4456.49	12.5046	1.09707
ScPDR1-DOX	with_dox	4943.59	3094.57	10.0653	1.00283
ScPDR1-DOX	with_dox	4430.45	2046.45	5.89919	0.770793
ScPDR1-DOX	with_dox	5664.8	2703.9	12.4891	1.09653
ScPDR1-DOX	with_dox	3883.4	2506.07	7.0926	0.850805
ScPDR1-DOX	with_dox	8944.6	5884.44	9.47941	0.976781
ScPDR1-DOX	with_dox	3510.69	2771.81	7.77411	0.89065
ScPDR1-DOX	with_dox	3669.58	2810.64	10.4631	1.01966
ScPDR1-DOX	with_dox	4173.17	2980.13	11.0336	1.04272
ScPDR1-DOX	with_dox	2387.21	2057.36	5.99787	0.777997
ScPDR1-DOX	with_dox	3309.75	1828.11	3.68815	0.566809
ScPDR1-DOX	with_dox	12518.1	7054.53	18.4593	1.26621
ScPDR1-DOX	with_dox	4475.08	2897.12	9.538	0.979457
ScPDR1-DOX	with_dox	2715.86	1513.58	8.42786	0.925717
ScPDR1-DOX	with_dox	5023.35	4518.78	9.39615	0.97295
ScPDR1-DOX	with_dox	9174.71	7738.99	15.135	1.17998
ScPDR1-DOX	with_dox	5761.77	3513.06	10.1023	1.00442
ScPDR1-DOX	with_dox	6661.36	3193.42	8.39702	0.924125
ScPDR1-DOX	with_dox	5291.56	3762.97	7.53049	0.876823
ScPDR1-DOX	with_dox	3207.42	2206.55	8.02697	0.904552
ScPDR1-DOX	with_dox	7326.31	2786.44	7.3763	0.867839
ScPDR1-DOX	with_dox	5374.96	8060.07	8.95209	0.951925
ScPDR1-DOX	with_dox	4185.78	1316.19	10.8208	1.03426
ScPDR1-DOX	with_dox	4053.49	7378.79	12.6803	1.10313
ScPDR1-DOX	with_dox	9870.05	4234.65	12.89	1.11025
ScPDR1-DOX	with_dox	9382.07	10128.9	20.8183	1.31845
ScPDR1-DOX	with_dox	4901.07	4310.21	11.6935	1.06795
ScPDR1-DOX	with_dox	7826.44	6308.36	11.7891	1.07148
ScPDR1-DOX	with_dox	5049.54	2524.87	8.59438	0.934215
ScPDR1-DOX	with_dox	3519.15	2686.15	7.17278	0.855687
ScPDR1-DOX	with_dox	3992.79	5538.49	12.9209	1.11129
ScPDR1-DOX	with_dox	3317.09	2184.63	10.975	1.04041
ScPDR1-DOX	with_dox	6183.2	6099.23	10.0931	1.00402
ScPDR1-DOX	with_dox	3465.82	3037.25	8.80407	0.944684
ScPDR1-DOX	with_dox	4679.03	1911.57	5.40579	0.73286
ScPDR1-DOX	with_dox	8088.99	7579.72	23.0047	1.36182
ScPDR1-DOX	with_dox	5505.2	3743.83	9.82171	0.992187
ScPDR1-DOX	with_dox	3007.04	1754.83	7.5089	0.875577
ScPDR1-DOX	with_dox	8144.46	3011.89	11.4222	1.05775
ScPDR1-DOX	with_dox	4309.04	2344.38	10.1733	1.00746
ScPDR1-DOX	with_dox	5982.85	4130.59	12.3997	1.09341
ScPDR1-DOX	with_dox	5106.59	3729.91	8.52345	0.930616
ScPDR1-DOX	with_dox	4061.53	2997.54	12.7019	1.10387
ScPDR1-DOX	with_dox	9379.04	4772.76	24.7994	1.39444
ScPDR1-DOX	with_dox	10850.9	7747.97	11.1693	1.04803
ScPDR1-DOX	with_dox	2476.64	1672.94	10.3398	1.01451
ScPDR1-DOX	with_dox	2490.73	1898.09	10.568	1.02399
ScPDR1-DOX	with_dox	6896.29	4622.35	12.1839	1.08578
ScPDR1-DOX	with_dox	3751.46	2072.27	7.10493	0.85156
ScPDR1-DOX	with_dox	10054.1	7948.12	10.8887	1.03698
ScPDR1-DOX	with_dox	8123.54	6685.82	16.7416	1.2238
ScPDR1-DOX	with_dox	4256.58	2168.42	10.0067	1.00029
ScPDR1-DOX	with_dox	2959.62	2343.02	8.81024	0.944988
ScPDR1-DOX	with_dox	8148.25	5863.85	7.58908	0.880189
ScPDR1-DOX	with_dox	4367.43	3407.16	9.20496	0.964022
ScPDR1-DOX	with_dox	3510.18	1348.17	10.3644	1.01555
ScPDR1-DOX	with_dox	3681.23	3636.55	10.4446	1.01889
ScPDR1-DOX	with_dox	5850.85	5417.97	15.3077	1.18491
ScPDR1-DOX	with_dox	4483.76	2948.5	7.58291	0.879836
ScPDR1-DOX	with_dox	6224.55	4860.73	19.0698	1.28035
ScPDR1-DOX	with_dox	6445.99	3163.58	8.44944	0.926828
ScPDR1-DOX	with_dox	3935.02	3079.6	12.1808	1.08567
ScPDR1-DOX	with_dox	3524.72	3060.61	8.78557	0.94377
ScPDR1-DOX	with_dox	5899.11	4764.97	13.368	1.12607
ScPDR1-DOX	with_dox	3251.28	3719.68	6.36792	0.803998
ScPDR1-DOX	with_dox	4103.37	2640.03	7.23753	0.859591
ScPDR1-DOX	with_dox	6975.21	7219.88	13.4359	1.12827
ScPDR1-DOX	with_dox	3737.92	2968.38	9.49175	0.977346
ScPDR1-DOX	with_dox	9229.42	6319.65	11.3327	1.05433
ScPDR1-DOX	with_dox	4679.09	3349.77	15.909	1.20164
ScPDR1-DOX	with_dox	6319.12	3542.94	7.39172	0.868746
ScPDR1-DOX	with_dox	3698.2	3231.12	12.3473	1.09157
ScPDR1-DOX	with_dox	5924.25	5180.94	17.272	1.23734
ScPDR1-DOX	with_dox	4349.79	4027.79	3.98727	0.600676
ScPDR1-DOX	with_dox	7501.69	5586.64	19.0051	1.27887
ScPDR1-DOX	with_dox	2930.56	1918.84	9.93272	0.997068
ScPDR1-DOX	with_dox	4197.34	3827.2	13.7504	1.13832
ScPDR1-DOX	with_dox	3275.65	3621.52	7.02784	0.846822
ScPDR1-DOX	with_dox	3319.99	6147.87	47.0301	1.67238
ScPDR1-DOX	with_dox	2934.9	2893.64	15.357	1.18631
ScPDR1-DOX	with_dox	3229.24	1852.78	17.1117	1.23329
ScPDR1-DOX	with_dox	3221.85	2169.77	11.6473	1.06622
ScPDR1-DOX	with_dox	8497.76	3928.67	9.38073	0.972237
ScPDR1-DOX	with_dox	7206.26	4609.98	10.4261	1.01812
ScPDR1-DOX	with_dox	6140.91	5544.85	9.75387	0.989177
ScPDR1-DOX	with_dox	3500.15	2345.15	1.98901	0.298637
ScPDR1-DOX	with_dox	7152.76	9363.19	19.4306	1.28849
ScPDR1-DOX	with_dox	7778.92	9231.28	14.9901	1.1758
ScPDR1-DOX	with_dox	2989.36	2944.06	7.27454	0.861806
ScPDR1-DOX	with_dox	3269.75	2614.41	6.88599	0.837966
ScPDR1-DOX	with_dox	4963.67	2592.87	9.69219	0.986422
ScPDR1-DOX	with_dox	3219.69	1896.44	11.0244	1.04235
ScPDR1-DOX	with_dox	5473.08	3541.09	5.13443	0.710492
ScPDR1-DOX	with_dox	3233.61	3160.59	13.8182	1.14045
ScPDR1-DOX	with_dox	3106.06	1114.42	7.01551	0.846059
ScPDR1-DOX	with_dox	12071.1	3701.79	10.8393	1.035
ScPDR1-DOX	with_dox	6494.58	6177.26	13.4173	1.12767
ScPDR1-DOX	with_dox	5732.03	3734.89	10.6358	1.02677
ScPDR1-DOX	with_dox	4006.65	3154.91	7.42873	0.870914
ScPDR1-DOX	with_dox	3090.2	1379.85	5.01416	0.700198
ScPDR1-DOX	with_dox	2881.57	2349.86	6.57761	0.818068
ScPDR1-DOX	with_dox	2677.12	1647.8	10.2503	1.01074
ScPDR1-DOX	with_dox	3809.02	1533.9	8.94593	0.951625
ScPDR1-DOX	with_dox	3623.48	1973.6	6.79348	0.832092
ScPDR1-DOX	with_dox	4591.61	2720.56	9.79087	0.990821
ScPDR1-DOX	with_dox	3996.84	4412.38	14.4566	1.16007
ScPDR1-DOX	with_dox	6313.64	3818.8	5.68641	0.754838
ScPDR1-DOX	with_dox	2774.91	2082.02	9.73228	0.988215
ScPDR1-DOX	with_dox	5297.39	2397.92	12.2979	1.08983
ScPDR1-DOX	with_dox	3280.92	3256.94	4.31415	0.634895
ScPDR1-DOX	with_dox	3765.88	2833.89	9.14329	0.961102
ScPDR1-DOX	with_dox	2405.82	1709.83	7.97763	0.901874
ScPDR1-DOX	with_dox	2359.48	2384.79	5.39654	0.732116
ScPDR1-DOX	with_dox	3504.98	2922.67	12.7636	1.10597
ScPDR1-DOX	with_dox	5455.16	6551.61	29.8383	1.47477
ScPDR1-DOX	with_dox	4496.1	1210.85	14.546	1.16274
ScPDR1-DOX	with_dox	8019.98	5145.15	15.2707	1.18386
ScPDR1-DOX	with_dox	7030.48	4012.84	7.80494	0.89237
ScPDR1-DOX	with_dox	9658.95	9366.49	25.888	1.4131
ScPDR1-DOX	with_dox	5866.6	2541.09	9.62435	0.983371
ScPDR1-DOX	with_dox	8949.38	6601.59	13.5222	1.13105
ScPDR1-DOX	with_dox	6238.32	4511.19	13.6147	1.13401
ScPDR1-DOX	with_dox	3120.64	1377.58	11.8015	1.07194
ScPDR1-DOX	with_dox	3501.59	5463.98	15.5205	1.1909
ScPDR1-DOX	with_dox	5667.56	2879.01	7.32388	0.864741
ScPDR1-DOX	with_dox	5780.92	6478.62	16.1619	1.20849
ScPDR1-DOX	with_dox	2899.15	1663.52	8.12565	0.909858
ScPDR1-DOX	with_dox	7273.99	5869.61	20.106	1.30333
ScPDR1-DOX	with_dox	6860.25	4471.22	7.63225	0.882653
ScPDR1-DOX	with_dox	4397	3143.34	16.0324	1.205
ScPDR1-DOX	with_dox	11435.6	9353.45	13.9909	1.14585
ScPDR1-DOX	with_dox	11949.7	6211.34	9.88955	0.995177
ScPDR1-DOX	with_dox	4882.91	2600.04	4.17538	0.620696
ScPDR1-DOX	with_dox	7043.48	5813.31	13.0843	1.11675
ScPDR1-DOX	with_dox	6144.71	5990.85	13.1706	1.11961
ScPDR1-DOX	with_dox	5552.18	1460.7	8.34768	0.921566
ScPDR1-DOX	with_dox	11864.2	7057.69	25.114	1.39992
ScPDR1-DOX	with_dox	4510.04	1738.1	3.9441	0.595948
ScPDR1-DOX	with_dox	3188.15	3125.24	2.34364	0.369891
ScPDR1-DOX	with_dox	6395.12	3689.18	11.9125	1.076
ScPDR1-DOX	with_dox	4998.01	3820.81	13.0165	1.11449
ScPDR1-DOX	with_dox	5446.73	3815.65	9.67369	0.985592
ScPDR1-DOX	with_dox	3479.51	1997.77	7.5089	0.875577
ScPDR1-DOX	with_dox	6053.54	3870.71	6.81506	0.83347
ScPDR1-DOX	with_dox	5204.74	3008.48	4.36966	0.640447
ScPDR1-DOX	with_dox	4430.85	3410.04	13.5685	1.13253
ScPDR1-DOX	with_dox	5832.46	4333.39	19.8839	1.2985
ScPDR1-DOX	with_dox	4101.37	3864.63	15.2923	1.18447
ScPDR1-DOX	with_dox	5123.15	3855.74	12.0482	1.08092
ScPDR1-DOX	with_dox	3481.15	2623.53	5.93003	0.773057
ScPDR1-DOX	with_dox	9261.2	5761.51	16.2606	1.21114
ScPDR1-DOX	with_dox	5954.41	8008.1	13.8337	1.14094
ScPDR1-DOX	with_dox	4598.7	4981.23	23.5351	1.37172
ScPDR1-DOX	with_dox	2677.88	2033.5	3.95027	0.596627
ScPDR1-DOX	with_dox	3947.28	1637.78	13.2878	1.12345
ScPDR1-DOX	with_dox	2983.03	3014.63	7.27454	0.861806
ScPDR1-DOX	with_dox	3544.07	2764.22	10.3521	1.01503
ScPDR1-DOX	with_dox	5212.63	5322.19	18.7584	1.2732
ScPDR1-DOX	with_dox	3886.02	3081.36	15.4958	1.19021
ScPDR1-DOX	with_dox	4449.95	2345.63	6.25691	0.79636
ScPDR1-DOX	with_dox	3339.74	2823.88	9.41465	0.973804
ScPDR1-DOX	with_dox	3383.07	3110.2	16.5011	1.21751
ScPDR1-DOX	with_dox	3073.11	2685.81	12.4367	1.09471
ScPDR1-DOX	with_dox	3494.99	2352.1	13.0566	1.11583
ScPDR1-DOX	with_dox	4158.65	3604.22	5.84985	0.767145
ScPDR1-DOX	with_dox	3038.2	3090.36	18.4315	1.26556
ScPDR1-DOX	with_dox	4163.08	3868.28	8.06398	0.906549
ScPDR1-DOX	with_dox	3957.65	5168.99	8.46795	0.927778
ScPDR1-DOX	with_dox	7402.86	4859.31	12.4891	1.09653
ScPDR1-DOX	with_dox	4982.38	3551.64	11.1477	1.04719
ScPDR1-DOX	with_dox	11871.6	9389.8	19.1377	1.28189
ScPDR1-DOX	with_dox	3062.1	3054.95	9.24197	0.965764
ScPDR1-DOX	with_dox	6675.7	4119.65	11.9156	1.07611
ScPDR1-DOX	with_dox	5335.32	4803.65	9.40849	0.97352
ScPDR1-DOX	with_dox	7149.25	3203.92	20.6518	1.31496
ScPDR1-DOX	with_dox	5475.5	4573.35	6.63929	0.822122
ScPDR1-DOX	with_dox	3413.96	1916.56	9.61818	0.983093
ScPDR1-DOX	with_dox	3095.06	1163.49	8.32918	0.920602
ScPDR1-DOX	with_dox	11440.8	8220.78	19.7267	1.29505
ScPDR1-DOX	with_dox	3356.01	2843.38	6.05955	0.78244
ScPDR1-DOX	with_dox	3139.92	3705.59	9.44858	0.975366
ScPDR1-DOX	with_dox	5156.45	4331.39	14.6786	1.16668
ScPDR1-DOX	with_dox	4096.29	3275.56	6.52828	0.814798
ScPDR1-DOX	with_dox	2379.03	2534.85	3.56789	0.552411
ScPDR1-DOX	with_dox	3839.3	1964.69	15.4002	1.18753
ScPDR1-DOX	with_dox	4997.82	1706.36	9.59968	0.982257
ScPDR1-DOX	with_dox	3687.44	2615.82	8.9706	0.952821
ScPDR1-DOX	with_dox	11057.9	6517.04	17.5126	1.24335
ScPDR1-DOX	with_dox	4957.93	3949.19	9.56576	0.980719
ScPDR1-DOX	with_dox	3961.17	2592.85	7.90362	0.897826
ScPDR1-DOX	with_dox	3170.72	1581.5	6.36792	0.803998
ScPDR1-DOX	with_dox	9926.02	8726.14	14.5953	1.16421
ScPDR1-DOX	with_dox	2919.55	2901.82	10.3459	1.01477
ScPDR1-DOX	with_dox	5863.15	4068.75	7.49348	0.874684
ScPDR1-DOX	with_dox	3066.37	2716.82	9.98823	0.999489
ScPDR1-DOX	with_dox	3218.71	2137.57	11.6134	1.06496
ScPDR1-DOX	with_dox	6550.39	3870.15	14.5923	1.16412
ScPDR1-DOX	with_dox	6353.59	5372.54	12.3319	1.09103
ScPDR1-DOX	with_dox	4109.46	3014.99	12.3874	1.09298
ScPDR1-DOX	with_dox	6467.75	4922.93	11.9156	1.07611
ScPDR1-DOX	with_dox	5465.27	4084.71	11.5794	1.06369
ScPDR1-DOX	with_dox	4454.38	3374.67	7.43181	0.871095
ScPDR1-DOX	with_dox	4262.23	2737.43	6.09347	0.784865
ScPDR1-DOX	with_dox	6752.46	3132.12	6.94766	0.841839
ScPDR1-DOX	with_dox	4923.04	2453.31	11.1169	1.04598
ScPDR1-DOX	with_dox	6031.79	3563.03	13.4112	1.12747
ScPDR1-DOX	with_dox	6134.35	5339.78	21.9038	1.34052
ScPDR1-DOX	with_dox	9801	6603.33	11.5918	1.06415
ScPDR1-DOX	with_dox	3544.41	1864.82	7.19436	0.856992
ScPDR1-DOX	with_dox	3432.13	2360.6	10.5772	1.02437
ScPDR1-DOX	with_dox	7328.9	4614.94	11.8138	1.07239
ScPDR1-DOX	with_dox	8938.03	9521.67	26.1069	1.41676
ScPDR1-DOX	with_dox	3145.24	2270.13	10.6327	1.02664
ScPDR1-DOX	with_dox	4012.76	1769.39	2.0291	0.307303
ScPDR1-DOX	with_dox	3871.94	3897.35	3.04673	0.483835
ScPDR1-DOX	with_dox	5778.56	4239.54	8.89967	0.949374
ScPDR1-DOX	with_dox	5809.94	3188.7	9.22346	0.964894
ScPDR1-DOX	with_dox	6797.42	3486.73	3.76833	0.576149
ScPDR1-DOX	with_dox	2618.28	1248.45	7.27762	0.86199
ScPDR1-DOX	with_dox	4447.36	5409.08	14.361	1.15718
ScPDR1-DOX	with_dox	4395.49	3186.19	11.2556	1.05137
ScPDR1-DOX	with_dox	8147.21	4131.45	7.86045	0.895447
ScPDR1-DOX	with_dox	12614.3	7849.53	15.9398	1.20248
ScPDR1-DOX	with_dox	8425.67	10318.5	11.6134	1.06496
ScPDR1-DOX	with_dox	4994.37	1437.35	8.52654	0.930773
ScPDR1-DOX	with_dox	8206.94	6410.11	16.6799	1.22219
ScPDR1-DOX	with_dox	3026.15	2048.99	10.7622	1.0319
ScPDR1-DOX	with_dox	3617.43	3080.98	10.7376	1.03091
ScPDR1-DOX	with_dox	5237.68	4237.12	5.97937	0.776655
ScPDR1-DOX	with_dox	3268.23	2965.03	10.6173	1.02601
ScPDR1-DOX	with_dox	3666.11	2487.61	6.87057	0.836993
ScPDR1-DOX	with_dox	5915.71	4695.71	6.87365	0.837188
ScPDR1-DOX	with_dox	3658.49	3415.7	15.1165	1.17945
ScPDR1-DOX	with_dox	6712.89	6785.27	13.6825	1.13617
ScPDR1-DOX	with_dox	11124.9	12424	25.5395	1.40721
ScPDR1-DOX	with_dox	4853.59	4605.94	18.1108	1.25794
ScPDR1-DOX	with_dox	2908.42	1422.58	6.32783	0.801255
ScPDR1-DOX	with_dox	3981.78	2625.76	9.45783	0.975791
ScPDR1-DOX	with_dox	4006.94	3289.52	5.25777	0.720802
ScPDR1-DOX	with_dox	4464.39	2434.5	9.58734	0.981698
ScPDR1-DOX	with_dox	3147.16	2207.85	9.57501	0.981139
ScPDR1-DOX	with_dox	3577.11	3178.92	20.5593	1.31301
ScPDR1-DOX	with_dox	4151.45	3331.54	16.5874	1.21978
ScPDR1-DOX	with_dox	3281.49	2969.39	8.7609	0.942549
ScPDR1-DOX	with_dox	4166.39	5726.97	8.88733	0.948772
ScPDR1-DOX	with_dox	3691.05	4624.73	12.3658	1.09222
ScPDR1-DOX	with_dox	8360.42	5583.98	17.7037	1.24807
ScPDR1-DOX	with_dox	3766.69	3552.41	4.49918	0.653133
ScPDR1-DOX	with_dox	6156.66	2939.21	12.8129	1.10765
ScPDR1-DOX	with_dox	6594.3	11167.6	27.7999	1.44404
ScPDR1-DOX	with_dox	3393.59	1126.56	8.48953	0.928884
ScPDR1-DOX	with_dox	10586.6	5602.93	13.772	1.139
ScPDR1-DOX	with_dox	9125.13	6248.46	10.3398	1.01451
ScPDR1-DOX	with_dox	3187.23	3392.32	4.46217	0.649546
ScPDR1-DOX	with_dox	4196.45	2704.18	10.7191	1.03016
ScPDR1-DOX	with_dox	4237.96	1140.25	14.4226	1.15904
ScPDR1-DOX	with_dox	3653.41	2584.26	9.64285	0.984205
ScPDR1-DOX	with_dox	5788.58	3480.24	8.30451	0.919314
ScPDR1-DOX	with_dox	7814.32	4889.24	11.709	1.06852
ScPDR1-DOX	with_dox	7630.87	6494.79	18.1293	1.25838
ScPDR1-DOX	with_dox	7876.64	5582.61	12.0728	1.08181
ScPDR1-DOX	with_dox	5286.8	4970.43	7.27762	0.86199
ScPDR1-DOX	with_dox	7399.41	6778.62	13.6764	1.13597
ScPDR1-DOX	with_dox	3385.32	2337.22	6.42343	0.807767
ScPDR1-DOX	with_dox	4181.09	2010.4	11.1446	1.04707
ScPDR1-DOX	with_dox	6621.78	8347	13.7011	1.13675
ScPDR1-DOX	with_dox	6816.27	3330.95	8.95826	0.952224
ScPDR1-DOX	with_dox	3896.98	4732.09	7.82961	0.89374
ScPDR1-DOX	with_dox	4819.56	3842.34	11.2988	1.05303
ScPDR1-DOX	with_dox	9611.05	4944.12	16.0755	1.20617
ScPDR1-DOX	with_dox	6110.35	4040.22	8.92742	0.950726
ScPDR1-DOX	with_dox	7349.07	10723.8	16.2821	1.21171
ScPDR1-DOX	with_dox	4196.94	3317.65	14.5861	1.16394
ScPDR1-DOX	with_dox	3110.58	2938.62	11.712	1.06863
ScPDR1-DOX	with_dox	5953.97	5370.03	15.3755	1.18683
ScPDR1-DOX	with_dox	4450.09	1671.13	7.8512	0.894936
ScPDR1-DOX	with_dox	6577.95	4098.53	13.0257	1.1148
ScPDR1-DOX	with_dox	6093.84	4875.33	13.846	1.14132
ScPDR1-DOX	with_dox	3855.38	1623.33	4.77671	0.679129
ScPDR1-DOX	with_dox	5728.15	3423.79	8.06398	0.906549
ScPDR1-DOX	with_dox	2082.64	1202.6	8.99218	0.953865
ScPDR1-DOX	with_dox	3343.84	2823.06	12.5786	1.09963
ScPDR1-DOX	with_dox	5067.82	3758.15	11.82	1.07262
ScPDR1-DOX	with_dox	6821.63	3195.69	10.0098	1.00043
ScPDR1-DOX	with_dox	3005.33	1841.78	12.9486	1.11222
ScPDR1-DOX	with_dox	7185.91	6099.11	14.6755	1.16659
ScPDR1-DOX	with_dox	2605.07	1744.81	8.01464	0.903884
ScPDR1-DOX	with_dox	8371.71	7390.72	11.3142	1.05363
ScPDR1-DOX	with_dox	5719.57	3745.93	14.0927	1.14899
ScPDR1-DOX	with_dox	3513.99	1194.84	5.91769	0.772153
ScPDR1-DOX	with_dox	3735.2	4161.29	13.9416	1.14431
ScPDR1-DOX	with_dox	3658	3378.02	6.38026	0.804838
ScPDR1-DOX	with_dox	8510.56	9475.57	27.9109	1.44577
ScPDR1-DOX	with_dox	3887.34	1953.99	11.0552	1.04357
ScPDR1-DOX	with_dox	6841.57	3468	9.77854	0.990274
ScPDR1-DOX	with_dox	3857.93	3064.08	11.5671	1.06322
ScPDR1-DOX	with_dox	4007.69	2824.62	12.8993	1.11057
ScPDR1-DOX	with_dox	4782.4	2143.06	13.3187	1.12446
ScPDR1-DOX	with_dox	3030.45	1871.5	9.70144	0.986836
ScPDR1-DOX	with_dox	3485.33	3093.81	9.28822	0.967933
ScPDR1-DOX	with_dox	3609.2	2777.08	12.2394	1.08776
ScPDR1-DOX	with_dox	3415.66	1680.23	9.30981	0.968941
ScPDR1-DOX	with_dox	3835.71	3964.65	9.10936	0.959488
ScPDR1-DOX	with_dox	6453.86	2059.41	9.34681	0.970664
ScPDR1-DOX	with_dox	7170.9	3771	12.7173	1.1044
ScPDR1-DOX	with_dox	10769.1	7804.41	23.6399	1.37365
ScPDR1-DOX	with_dox	3242.69	1938.45	4.4745	0.650745
ScPDR1-DOX	with_dox	2897.53	881.027	5.85602	0.767603
ScPDR1-DOX	with_dox	7364.84	6162.26	14.8297	1.17113
ScPDR1-DOX	with_dox	3401.03	1947.57	6.60228	0.819694
ScPDR1-DOX	with_dox	4568.63	3058.94	11.416	1.05751
ScPDR1-DOX	with_dox	6182.71	3046.08	10.8424	1.03513
ScPDR1-DOX	with_dox	5431.18	5454.75	13.0504	1.11562
ScPDR1-DOX	with_dox	2386.66	1479.94	10.6728	1.02828
ScPDR1-DOX	with_dox	4119.28	3042.49	5.42121	0.734096
ScPDR1-DOX	with_dox	3006.73	2461.41	7.2067	0.857736
ScPDR1-DOX	with_dox	2463.13	2158.91	9.85871	0.99382
ScPDR1-DOX	with_dox	3408.45	2114.11	9.64285	0.984205
ScPDR1-DOX	with_dox	3159.42	1690.89	5.77276	0.761383
ScPDR1-DOX	with_dox	2358.75	2286.06	10.1054	1.00455
ScPDR1-DOX	with_dox	3786.95	3041.01	6.95383	0.842224
ScPDR1-DOX	with_dox	4796.44	3040.48	16.2667	1.2113
ScPDR1-DOX	with_dox	3910.23	2797.41	11.4684	1.0595
ScPDR1-DOX	with_dox	4837.09	3133.57	13.6887	1.13636
ScPDR1-DOX	with_dox	6457.63	3371.49	11.2156	1.04982
ScPDR1-DOX	with_dox	4172.55	3412.14	9.38998	0.972665
ScPDR1-DOX	with_dox	3301.94	2893.58	3.9441	0.595948
ScPDR1-DOX	with_dox	5505.61	4004.96	11.6195	1.06519
ScPDR1-DOX	with_dox	8440.51	4350.93	14.3425	1.15662
ScPDR1-DOX	with_dox	8638.34	8259.39	17.9443	1.25393
ScPDR1-DOX	with_dox	4632.75	4580.89	8.64064	0.936546
ScPDR1-DOX	with_dox	3054.97	3041.7	10.2195	1.00943
ScPDR1-DOX	with_dox	2901.9	2642.01	5.75734	0.760222
ScPDR1-DOX	with_dox	3574.8	3014.64	10.6882	1.02891
ScPDR1-DOX	with_dox	4808.11	3494.23	16.5412	1.21857
ScPDR1-DOX	with_dox	7787.35	4809.3	9.87105	0.994363
ScPDR1-DOX	with_dox	4630.44	3065.74	10.7561	1.03165
ScPDR1-DOX	with_dox	3870.41	3720.65	11.3975	1.05681
ScPDR1-DOX	with_dox	5337.06	3055.09	13.0966	1.11716
ScPDR1-DOX	with_dox	4454.97	3100.91	18.3236	1.26301
ScPDR1-DOX	with_dox	4057.34	2480.42	17.935	1.2537
ScPDR1-DOX	with_dox	5885	4573.17	16.3161	1.21262
ScPDR1-DOX	with_dox	2489.79	1776.12	7.69393	0.886148
ScPDR1-DOX	with_dox	4513.58	4782.51	16.4086	1.21507
ScPDR1-DOX	with_dox	2708.1	2056.92	6.01637	0.779335
ScPDR1-DOX	with_dox	3950.98	3166.18	14.1328	1.15023
ScPDR1-DOX	with_dox	3681.65	1811.57	10.3984	1.01697
ScPDR1-DOX	with_dox	6163.89	3337.38	5.71108	0.756719
ScPDR1-DOX	with_dox	4067.34	2741.1	6.47277	0.81109
ScPDR1-DOX	with_dox	4275.54	2423.39	6.87365	0.837188
ScPDR1-DOX	with_dox	3587.03	2931.28	13.5222	1.13105
ScPDR1-DOX	with_dox	4264.5	3910.52	7.08026	0.850049
ScPDR1-DOX	with_dox	2630.68	1517.01	7.34238	0.865837
ScPDR1-DOX	with_dox	5274.16	3317.05	9.59968	0.982257
ScPDR1-DOX	with_dox	4255.49	3672.07	9.30672	0.968797
ScPDR1-DOX	with_dox	3798.12	1911.38	9.58118	0.981419
ScPDR1-DOX	with_dox	7525.83	5805.55	18.6597	1.2709
ScPDR1-DOX	with_dox	3138.17	1474.26	8.04547	0.905552
ScPDR1-DOX	with_dox	4910.6	1894.47	9.10628	0.959341
ScPDR1-DOX	with_dox	4701.72	3572.79	10.6111	1.02576
ScPDR1-DOX	with_dox	2147.69	1694.33	8.27984	0.918022
ScPDR1-DOX	with_dox	5727.82	5514.18	15.576	1.19245
ScPDR1-DOX	with_dox	3518.79	3421.36	11.379	1.0561
ScPDR1-DOX	with_dox	7656.1	5993.92	13.5654	1.13243
ScPDR1-DOX	with_dox	2904.46	1944.1	8.42786	0.925717
ScPDR1-DOX	with_dox	3684.85	2116.35	13.3958	1.12697
ScPDR1-DOX	with_dox	3575.63	4256.77	18.632	1.27026
ScPDR1-DOX	with_dox	5880.23	6411.68	17.4385	1.24151
ScPDR1-DOX	with_dox	3260.61	2356.53	16.2544	1.21097
ScPDR1-DOX	with_dox	4193.73	3572.76	13.1984	1.12052
ScPDR1-DOX	with_dox	3206.25	2830.86	11.2156	1.04982
ScPDR1-DOX	with_dox	2593.33	2865.32	8.69306	0.939173
ScPDR1-DOX	with_dox	3421.09	2725.75	14.3517	1.1569
ScPDR1-DOX	with_dox	4591.74	1945.23	5.35645	0.728877
ScPDR1-DOX	with_dox	5799.8	4959.04	9.22963	0.965184
ScPDR1-DOX	with_dox	4544.77	3174.8	5.69875	0.75578
ScPDR1-DOX	with_dox	5109.26	6081.37	10.2935	1.01256
ScPDR1-DOX	with_dox	3249.68	1571.65	5.15909	0.712574
ScPDR1-DOX	with_dox	3763.63	2084.48	11.5671	1.06322
ScPDR1-DOX	with_dox	6634.17	4372.13	9.56267	0.980579
ScPDR1-DOX	with_dox	6885.05	4239.35	16.1465	1.20808
ScPDR1-DOX	with_dox	3432.35	2629.43	9.11553	0.959782
ScPDR1-DOX	with_dox	3103	1923.67	10.716	1.03003
ScPDR1-DOX	with_dox	3904.62	2723.06	13.0689	1.11624
ScPDR1-DOX	with_dox	6521.45	4828.51	13.0041	1.11408
ScPDR1-DOX	with_dox	11482.3	9106.03	19.9179	1.29924
ScPDR1-DOX	with_dox	3392.2	1989.41	7.37322	0.867657
ScPDR1-DOX	with_dox	5347.62	5991.2	17.3707	1.23982
ScPDR1-DOX	with_dox	7548.67	6271.32	14.694	1.16714
ScPDR1-DOX	with_dox	4073.62	2294.2	13.7103	1.13705
ScPDR1-DOX	with_dox	5492.92	4363.98	9.11245	0.959635
ScPDR1-DOX	with_dox	5272.06	2486.35	9.04769	0.956538
ScPDR1-DOX	with_dox	5645.25	9719.31	23.7232	1.37517
ScPDR1-DOX	with_dox	7687.42	3830.75	15.8905	1.20114
ScPDR1-DOX	with_dox	7059.11	3336.53	5.58773	0.747236
ScPDR1-DOX	with_dox	4162.15	3771.72	9.40232	0.973235
ScPDR1-DOX	with_dox	625.493	574.59	486.509	2.68709
ScPDR1-DOX	with_dox	4632.93	4245.29	13.8676	1.142
ScPDR1-DOX	with_dox	8821.01	6825.49	14.6817	1.16678
ScPDR1-DOX	with_dox	4717.07	3279.5	12.8129	1.10765
ScPDR1-DOX	with_dox	9888.54	5857.1	20.5223	1.31223
ScPDR1-DOX	with_dox	3714.57	2754.48	12.4676	1.09578
ScPDR1-DOX	with_dox	2880.51	2296.41	9.37765	0.972094
ScPDR1-DOX	with_dox	2657.74	1886.88	3.61723	0.558376
ScPDR1-DOX	with_dox	3234.95	2275.25	11.3821	1.05622
ScPDR1-DOX	with_dox	8157.68	5283.72	15.5636	1.19211
ScPDR1-DOX	with_dox	3531	819.208	7.78952	0.891511
ScPDR1-DOX	with_dox	5113.18	2725.74	12.264	1.08863
ScPDR1-DOX	with_dox	3756.86	2019.15	9.42391	0.974231
ScPDR1-DOX	with_dox	5872.31	1519.14	17.5156	1.24343
ScPDR1-DOX	with_dox	5164.52	2407.61	9.82171	0.992187
ScPDR1-DOX	with_dox	3227.96	1277.92	7.81111	0.892713
ScPDR1-DOX	with_dox	7806.85	7048.92	11.7367	1.06955
ScPDR1-DOX	with_dox	9715.65	4283.3	12.3288	1.09092
ScPDR1-DOX	with_dox	5316.17	3966.38	11.4067	1.05716
ScPDR1-DOX	with_dox	4509.71	2010.89	8.93051	0.950876
ScPDR1-DOX	with_dox	7324.51	6499.36	15.0826	1.17848
ScPDR1-DOX	with_dox	7252.34	7102.51	10.8763	1.03648
ScPDR1-DOX	with_dox	7386.34	6583.18	16.7108	1.223
ScPDR1-DOX	with_dox	5732.99	2591.27	11.7213	1.06898
ScPDR1-DOX	with_dox	4419.72	2829.97	10.1856	1.00799
ScPDR1-DOX	with_dox	5027.19	4447.07	10.4724	1.02005
ScPDR1-DOX	with_dox	3229.22	2808.79	14.7989	1.17023
ScPDR1-DOX	with_dox	3937.88	3297.71	4.91856	0.691838
ScPDR1-DOX	with_dox	9672.2	8318.46	20.8307	1.3187
ScPDR1-DOX	with_dox	5403.05	5799.73	11.2464	1.05101
ScPDR1-DOX	with_dox	5467.77	2317.98	13.6085	1.13381
ScPDR1-DOX	with_dox	3955.76	2015.41	6.16131	0.789673
ScPDR1-DOX	with_dox	3929.17	2549.41	2.37448	0.375568
ScPDR1-DOX	with_dox	7092.61	4583.21	15.798	1.1986
ScPDR1-DOX	with_dox	8515.88	5318.4	12.6526	1.10218
ScPDR1-DOX	with_dox	3006.2	2070.05	8.85958	0.947413
ScPDR1-DOX	with_dox	6559.81	5369.66	9.81554	0.991914
ScPDR1-DOX	with_dox	2600.43	2560.61	12.3072	1.09016
ScPDR1-DOX	with_dox	3037	2078.68	5.85294	0.767374
ScPDR1-DOX	with_dox	2591.68	2161.14	7.98997	0.902545
ScPDR1-DOX	with_dox	8944.74	7910.34	19.48	1.28959
ScPDR1-DOX	with_dox	4726.79	2856.32	8.47411	0.928094
ScPDR1-DOX	with_dox	4290.17	3748.77	16.4425	1.21597
ScPDR1-DOX	with_dox	3539.12	2854.15	8.99218	0.953865
ScPDR1-DOX	with_dox	4384.01	3546.15	15.8134	1.19903
ScPDR1-DOX	with_dox	5327.78	3842.76	7.45956	0.872713
ScPDR1-DOX	with_dox	6595.02	2599.7	14.0094	1.14642
ScPDR1-DOX	with_dox	3952.66	3871.96	15.8782	1.2008
ScPDR1-DOX	with_dox	10561.3	8764.9	22.4959	1.3521
ScPDR1-DOX	with_dox	9181.92	7151.86	13.3495	1.12547
ScPDR1-DOX	with_dox	9844.61	10051.8	22.7981	1.3579
ScPDR1-DOX	with_dox	2692	1312.15	10.4847	1.02056
ScPDR1-DOX	with_dox	6614.88	4826.83	21.8082	1.33862
ScPDR1-DOX	with_dox	11462.5	9537.05	21.8514	1.33948
ScPDR1-DOX	with_dox	3538.85	2533.56	9.90189	0.995718
ScPDR1-DOX	with_dox	4574.02	4561.28	18.046	1.25638
ScPDR1-DOX	with_dox	2939.8	1652.49	12.1561	1.08479
ScPDR1-DOX	with_dox	8307.45	2942.69	10.9812	1.04065
ScPDR1-DOX	with_dox	3902.04	4855.5	16.0169	1.20458
ScPDR1-DOX	with_dox	4141.38	4191.15	8.80407	0.944684
ScPDR1-DOX	with_dox	7118.3	6475.01	15.9275	1.20215
ScPDR1-DOX	with_dox	6911.37	3659.26	9.92039	0.996529
ScPDR1-DOX	with_dox	5472.41	4011.66	7.41022	0.869831
ScPDR1-DOX	with_dox	7560.83	4164.19	19.8007	1.29668
ScPDR1-DOX	with_dox	3499.16	1462.27	9.67986	0.985869
ScPDR1-DOX	with_dox	4940.06	2525.51	8.43094	0.925876
ScPDR1-DOX	with_dox	3992.11	3047.98	5.53223	0.7429
ScPDR1-DOX	with_dox	4010	2644.95	10.5248	1.02221
ScPDR1-DOX	with_dox	2488.11	2173.19	10.0191	1.00083
ScPDR1-DOX	with_dox	3780.89	3378.33	14.4782	1.16071
ScPDR1-DOX	with_dox	5583.28	4871.86	13.1583	1.1192
ScPDR1-DOX	with_dox	3857.41	2589.82	9.7662	0.989726
ScPDR1-DOX	with_dox	4449.44	1882.08	14.3733	1.15756
ScPDR1-DOX	with_dox	7829.77	4170.52	13.7072	1.13695
ScPDR1-DOX	with_dox	5091.68	3590.35	9.77545	0.990137
ScPDR1-DOX	with_dox	2988.89	3008.49	4.37274	0.640754
ScPDR1-DOX	with_dox	3916.02	2304.61	8.92434	0.950576
ScPDR1-DOX	with_dox	2787.62	1732.29	14.7495	1.16878
ScPDR1-DOX	with_dox	6146.87	3429.5	7.78336	0.891167
ScPDR1-DOX	with_dox	3393.55	2920.44	8.93359	0.951026
ScPDR1-DOX	with_dox	3438.05	2018.11	3.46612	0.539844
ScPDR1-DOX	with_dox	4188.62	3534.82	12.8438	1.10869
ScPDR1-DOX	with_dox	9602.81	5845.8	9.43624	0.974799
ScPDR1-DOX	with_dox	2722.3	2245.65	5.59699	0.747954
ScPDR1-DOX	with_dox	3934.42	1728.37	12.9918	1.11367
ScPDR1-DOX	with_dox	4733.71	5040.23	13.0596	1.11593
ScPDR1-DOX	with_dox	5845.88	5091.27	21.6448	1.33535
ScPDR1-DOX	with_dox	8024.28	6088.88	11.3327	1.05433
ScPDR1-DOX	with_dox	3692.76	2634.87	1.74848	0.242661
ScPDR1-DOX	with_dox	7977.48	4600.59	12.6402	1.10176
ScPDR1-DOX	with_dox	4801.25	3282.42	12.116	1.08336
ScPDR1-DOX	with_dox	3505.69	3237.83	8.64989	0.93701
ScPDR1-DOX	with_dox	4644.24	3134.54	11.3358	1.05445
ScPDR1-DOX	with_dox	3322.96	1680.93	8.93359	0.951026
ScPDR1-DOX	with_dox	4001.34	2327.03	10.8825	1.03673
ScPDR1-DOX	with_dox	6527.16	2931.98	10.0499	1.00216
ScPDR1-DOX	with_dox	12014.4	7846.31	13.4574	1.12896
ScPDR1-DOX	with_dox	2710.61	1253.88	8.19966	0.913796
ScPDR1-DOX	with_dox	2663.68	1492.46	6.73797	0.828529
ScPDR1-DOX	with_dox	3994.93	2982.05	11.9187	1.07623
ScPDR1-DOX	with_dox	3824.47	3466.81	9.36223	0.971379
ScPDR1-DOX	with_dox	3793.48	6389.28	13.7011	1.13675
ScPDR1-DOX	with_dox	7675.62	5134.06	19.2826	1.28517
ScPDR1-DOX	with_dox	4329.15	2402.07	8.13799	0.910517
ScPDR1-DOX	with_dox	5387.43	5975.47	8.30451	0.919314
ScPDR1-DOX	with_dox	5583.73	4181.81	9.92039	0.996529
ScPDR1-DOX	with_dox	3469.32	2383.24	10.7006	1.02941
ScPDR1-DOX	with_dox	3396.19	2895.36	10.7345	1.03078
ScPDR1-DOX	with_dox	9557.14	5503.62	23.31	1.36754
ScPDR1-DOX	with_dox	5900.23	7704.25	15.9676	1.20324
ScPDR1-DOX	with_dox	4240.99	4424.85	11.6473	1.06622
ScPDR1-DOX	with_dox	6032.92	4156.78	8.249	0.916401
ScPDR1-DOX	with_dox	4417.9	2996.58	4.85689	0.686358
ScPDR1-DOX	with_dox	5838.23	3822.32	15.0209	1.1767
ScPDR1-DOX	with_dox	2727.13	2297	10.1301	1.00561
ScPDR1-DOX	with_dox	7118.96	6128.03	15.3601	1.18639
ScPDR1-DOX	with_dox	3286.05	2476.22	10.09	1.00389
ScPDR1-DOX	with_dox	2764.89	3611.02	7.24679	0.860145
ScPDR1-DOX	with_dox	3908.6	1513.14	6.01021	0.778889
ScPDR1-DOX	with_dox	3767.84	3459.04	11.6041	1.06461
ScPDR1-DOX	with_dox	4168.45	2069.34	7.81728	0.893056
ScPDR1-DOX	with_dox	3503.51	1739.96	14.805	1.17041
ScPDR1-DOX	with_dox	6250.62	6517.52	31.6392	1.50022
ScPDR1-DOX	with_dox	7686.82	7996.01	13.5438	1.13174
ScPDR1-DOX	with_dox	3492.77	1874.4	9.66444	0.985177
ScPDR1-DOX	with_dox	3591.38	2114.59	7.21903	0.858479
ScPDR1-DOX	with_dox	4223.57	2242.02	11.3697	1.05575
ScPDR1-DOX	with_dox	3755.64	2939.77	5.86527	0.768288
ScPDR1-DOX	with_dox	3419.4	2558.87	9.75695	0.989314
ScPDR1-DOX	with_dox	3797.06	1956.66	3.19784	0.504856
ScPDR1-DOX	with_dox	8695.13	5154.3	13.1275	1.11818
ScPDR1-DOX	with_dox	4047.43	3321	12.0019	1.07925
ScPDR1-DOX	with_dox	5682.44	2115.23	11.8354	1.07318
ScPDR1-DOX	with_dox	5433.4	3341	10.1301	1.00561
ScPDR1-DOX	with_dox	8364.78	5900.12	16.6738	1.22203
ScPDR1-DOX	with_dox	5567.33	4255.34	10.8979	1.03734
ScPDR1-DOX	with_dox	3389.46	2824.02	6.89832	0.838744
ScPDR1-DOX	with_dox	4650.97	3718.24	22.3818	1.34989
ScPDR1-DOX	with_dox	3741.07	4050.27	9.30056	0.968509
ScPDR1-DOX	with_dox	8962.77	8691.97	24.7809	1.39412
ScPDR1-DOX	with_dox	7266.25	1754.53	7.53666	0.877179
ScPDR1-DOX	with_dox	10507.6	9770.28	25.7523	1.41082
ScPDR1-DOX	with_dox	3491.86	2439.53	12.0667	1.08159
ScPDR1-DOX	with_dox	4422.68	3929.37	13.038	1.11521
ScPDR1-DOX	with_dox	3179.36	2313.81	7.66309	0.884404
ScPDR1-DOX	with_dox	6650.17	8912.87	21.9192	1.34082
ScPDR1-DOX	with_dox	8396.34	6169.98	11.9156	1.07611
ScPDR1-DOX	with_dox	4033.47	3964.35	5.85294	0.767374
ScPDR1-DOX	with_dox	4099.36	3777.62	11.675	1.06726
ScPDR1-DOX	with_dox	4569.88	2451.35	12.7852	1.10671
ScPDR1-DOX	with_dox	12501.7	8247.8	30.9885	1.4912
ScPDR1-DOX	with_dox	5438.68	3424.78	18.9064	1.27661
ScPDR1-DOX	with_dox	4731.82	4861.43	19.2086	1.2835
ScPDR1-DOX	with_dox	9091.32	6459.16	18.3637	1.26396
ScPDR1-DOX	with_dox	6415.87	2875.27	10.349	1.0149
ScPDR1-DOX	with_dox	4541.23	5144.97	6.44193	0.809016
ScPDR1-DOX	with_dox	6539.64	3199.02	10.1393	1.00601
ScPDR1-DOX	with_dox	4203.07	2559.21	19.4245	1.28835
ScPDR1-DOX	with_dox	3369.73	3312.78	7.42256	0.870554
ScPDR1-DOX	with_dox	2978.86	1689.02	5.43663	0.73533
ScPDR1-DOX	with_dox	6193.41	3928.28	12.1438	1.08435
ScPDR1-DOX	with_dox	5368.39	3005.87	9.4054	0.973377
ScPDR1-DOX	with_dox	7824.26	4865.58	26.4061	1.4217
ScPDR1-DOX	with_dox	1576.8	1041.74	8.10098	0.908538
ScPDR1-DOX	with_dox	3043.46	2326.24	5.06042	0.704186
ScPDR1-DOX	with_dox	6259.71	5332.05	15.8874	1.20105
ScPDR1-DOX	with_dox	3734.77	1811.93	11.123	1.04622
ScPDR1-DOX	with_dox	2650.98	1762.15	6.02254	0.77978
ScPDR1-DOX	with_dox	5285.36	4582	10.1948	1.00838
ScPDR1-DOX	with_dox	3433.85	2892.59	11.1971	1.0491
ScPDR1-DOX	with_dox	8206.43	10104.9	31.8458	1.50305
ScPDR1-DOX	with_dox	12606.6	8600.97	13.6764	1.13597
ScPDR1-DOX	with_dox	4820.02	5267.46	13.2262	1.12143
ScPDR1-DOX	with_dox	5478.69	2104.97	5.79743	0.763235
ScPDR1-DOX	with_dox	4261.83	3002.81	8.9891	0.953716
ScPDR1-DOX	with_dox	7009.14	5575.75	10.9627	1.03992
ScPDR1-DOX	with_dox	8571.64	2702.19	11.7275	1.0692
ScPDR1-DOX	with_dox	2965.83	2154.29	10.3213	1.01373
ScPDR1-DOX	with_dox	2926.34	2330.33	3.15466	0.498953
ScPDR1-DOX	with_dox	4306.03	2255.9	11.8138	1.07239
ScPDR1-DOX	with_dox	3082.61	2835.24	9.41774	0.973947
ScPDR1-DOX	with_dox	3668.82	4369.35	8.87192	0.948017
ScPDR1-DOX	with_dox	5284.58	4595.04	19.9117	1.29911
ScPDR1-DOX	with_dox	5207.26	2676.09	9.21421	0.964458
ScPDR1-DOX	with_dox	3593.67	2100.14	4.18463	0.621657
ScPDR1-DOX	with_dox	4735.59	3708.94	8.95826	0.952224
ScPDR1-DOX	with_dox	2901.13	1268.06	11.1477	1.04719
ScPDR1-DOX	with_dox	2198.37	1295.52	9.96973	0.998683
ScPDR1-DOX	with_dox	5958.71	4646.37	11.8631	1.0742
ScPDR1-DOX	with_dox	3311.69	2428.28	9.82788	0.99246
ScPDR1-DOX	with_dox	3533.91	3161.66	14.4165	1.15886
ScPDR1-DOX	with_dox	4156.75	2958.25	12.1684	1.08523
ScPDR1-DOX	with_dox	3942.33	3430.45	8.212	0.914449
ScPDR1-DOX	with_dox	3174.06	1969.28	12.8314	1.10828
ScPDR1-DOX	with_dox	3623.86	1465.52	10.753	1.03153
ScPDR1-DOX	with_dox	2155.08	697.514	11.2957	1.05291
ScPDR1-DOX	with_dox	7481.4	3772.01	13.5592	1.13223
ScPDR1-DOX	with_dox	3967.29	2864.05	5.11592	0.708924
ScPDR1-DOX	with_dox	3165.23	2658.44	9.10628	0.959341
ScPDR1-DOX	with_dox	3451.41	3104.01	9.66135	0.985038
ScPDR1-DOX	with_dox	5701.72	3128.08	12.3195	1.09059
ScPDR1-DOX	with_dox	3339.53	3637.92	4.96174	0.695634
ScPDR1-DOX	with_dox	3071.68	3219.76	7.59216	0.880366
ScPDR1-DOX	with_dox	2251.48	2098.23	7.92521	0.899011
ScPDR1-DOX	with_dox	5637.17	4726.92	16.0724	1.20608
ScPDR1-DOX	with_dox	10786	3988.6	16.9266	1.22857
ScPDR1-DOX	with_dox	3963.36	1461.86	11.4438	1.05857
ScPDR1-DOX	with_dox	5098.23	4999.12	18.0954	1.25757
ScPDR1-DOX	with_dox	2620.5	2123.73	9.75078	0.989039
ScPDR1-DOX	with_dox	4966.87	3148.95	8.34768	0.921566
ScPDR1-DOX	with_dox	3134.7	2147.66	7.93446	0.899517
ScPDR1-DOX	with_dox	4005.27	3795.66	16.0632	1.20583
ScPDR1-DOX	with_dox	2836.69	1811.64	5.06042	0.704186
ScPDR1-DOX	with_dox	3477.6	2285.28	4.22472	0.625798
ScPDR1-DOX	with_dox	7682.43	8563.43	11.2741	1.05208
ScPDR1-DOX	with_dox	6589.74	3862.07	9.75695	0.989314
ScPDR1-DOX	with_dox	6747.88	5039.01	8.22433	0.915101
ScPDR1-DOX	with_dox	4899.87	2379.59	9.71994	0.987664
ScPDR1-DOX	with_dox	5949.27	2744.64	9.7847	0.990548
ScPDR1-DOX	with_dox	4302.93	1319.62	10.7222	1.03028
ScPDR1-DOX	with_dox	4911.77	3564.29	10.9319	1.03869
ScPDR1-DOX	with_dox	5301.61	4520.32	8.70231	0.939635
ScPDR1-DOX	with_dox	3881.38	1615.56	11.8662	1.07431
ScPDR1-DOX	with_dox	5947.95	5555.74	8.87808	0.948319
ScPDR1-DOX	with_dox	4829.83	4133.76	12.7852	1.10671
ScPDR1-DOX	with_dox	5260.05	4814.9	14.9407	1.17437
ScPDR1-DOX	with_dox	12194.6	8458.65	19.7513	1.2956
ScPDR1-DOX	with_dox	2682.55	2829.13	4.92165	0.69211
ScPDR1-DOX	with_dox	4752.87	1819.56	10.3737	1.01593
ScPDR1-DOX	with_dox	3782.19	1057.13	8.07014	0.906881
ScPDR1-DOX	with_dox	3943.23	3024.35	9.8988	0.995583
ScPDR1-DOX	with_dox	6502.06	3710.43	13.8861	1.14258
ScPDR1-DOX	with_dox	8170.92	6104.83	8.15649	0.911503
ScPDR1-DOX	with_dox	2698.65	2814.12	12.0482	1.08092
ScPDR1-DOX	with_dox	2638.23	1385	11.2988	1.05303
ScPDR1-DOX	with_dox	4461.55	3051.74	8.66839	0.937938
ScPDR1-DOX	with_dox	3279.47	2861.6	10.9134	1.03796
ScPDR1-DOX	with_dox	7492.13	3444.61	10.8887	1.03698
ScPDR1-DOX	with_dox	11886.8	6074.31	14.6416	1.16559
ScPDR1-DOX	with_dox	6964.11	2965.11	14.4627	1.16025
ScPDR1-DOX	with_dox	4566.87	2712.19	15.0086	1.17634
ScPDR1-DOX	with_dox	3521.32	1118.8	5.26703	0.721565
ScPDR1-DOX	with_dox	3054.49	2009.33	6.72563	0.827733
ScPDR1-DOX	with_dox	3041.54	1704.25	5.14984	0.711794
ScPDR1-DOX	with_dox	3575.31	2304.59	8.23358	0.915589
ScPDR1-DOX	with_dox	5432.9	1514.33	8.84725	0.946808
ScPDR1-DOX	with_dox	3284.84	2896.34	10.1301	1.00561
ScPDR1-DOX	with_dox	3364.67	2094.55	11.4098	1.05728
ScPDR1-DOX	with_dox	4955.49	4083.5	15.6469	1.19443
ScPDR1-DOX	with_dox	7774.46	3203.3	6.48819	0.812123
ScPDR1-DOX	with_dox	4056.91	3369.43	9.41157	0.973662
ScPDR1-DOX	with_dox	3688.75	3691.31	10.1054	1.00455
ScPDR1-DOX	with_dox	5049.96	2498.46	8.15649	0.911503
ScPDR1-DOX	with_dox	9671.52	7473.68	17.4324	1.24136
ScPDR1-DOX	with_dox	3073.05	1942.71	13.1676	1.11951
ScPDR1-DOX	with_dox	2420.39	2010.03	4.53001	0.656099
ScPDR1-DOX	with_dox	3687.12	3021.95	10.3182	1.0136
ScPDR1-DOX	with_dox	3844.56	3447.59	16.168	1.20866
ScPDR1-DOX	with_dox	4736.47	3207	11.9372	1.0769
ScPDR1-DOX	with_dox	5094.02	2399.22	14.6601	1.16614
ScPDR1-DOX	with_dox	3875.5	4922.73	9.72611	0.987939
ScPDR1-DOX	with_dox	4816.17	5107.53	14.3856	1.15793
ScPDR1-DOX	with_dox	6991.51	4278.56	9.27897	0.9675
ScPDR1-DOX	with_dox	3364.73	2158.58	12.4737	1.096
ScPDR1-DOX	with_dox	4867.82	3296.1	16.8588	1.22683
ScPDR1-DOX	with_dox	2021	3053.81	12.264	1.08863
ScPDR1-DOX	with_dox	8535.71	5650.25	9.03844	0.956093
ScPDR1-DOX	with_dox	5660.4	3835.34	13.2169	1.12113
ScPDR1-DOX	with_dox	6779.04	8121.8	20.9417	1.32101
ScPDR1-DOX	with_dox	5228.01	2170.19	9.69219	0.986422
ScPDR1-DOX	with_dox	6008.62	3368.72	9.15254	0.961541
ScPDR1-DOX	with_dox	2998.12	2549.93	5.90228	0.77102
ScPDR1-DOX	with_dox	3333.99	2363.54	3.57097	0.552786
ScPDR1-DOX	with_dox	6147.27	3688.44	15.4804	1.18978
ScPDR1-DOX	with_dox	2508.99	2234.5	2.22338	0.347013
ScPDR1-DOX	with_dox	4196.38	1486.25	3.83925	0.584247
ScPDR1-DOX	with_dox	6617.44	2926.95	14.5028	1.16145
ScPDR1-DOX	with_dox	6930.92	3886.75	7.52124	0.876289
ScPDR1-DOX	with_dox	3116.03	1815.79	12.3565	1.0919
ScPDR1-DOX	with_dox	6327.75	4499.31	19.0791	1.28056
ScPDR1-DOX	with_dox	9085.59	6511.22	22.0518	1.34344
ScPDR1-DOX	with_dox	4197.13	3444.42	9.85563	0.993684
ScPDR1-DOX	with_dox	4343.08	2935.91	12.2024	1.08644
ScPDR1-DOX	with_dox	2767.79	1449.76	10.6821	1.02866
ScPDR1-DOX	with_dox	5075.5	3464.53	18.6165	1.2699
ScPDR1-DOX	with_dox	4248.92	2839.54	4.4745	0.650745
ScPDR1-DOX	with_dox	6433.44	2615.88	6.47894	0.811504
ScPDR1-DOX	with_dox	2154.61	1424.91	8.48337	0.928568
ScPDR1-DOX	with_dox	3413.03	3206.5	11.82	1.07262
ScPDR1-DOX	with_dox	4252.21	3896.4	4.04895	0.607342
ScPDR1-DOX	with_dox	4007.73	1995.75	6.52211	0.814388
ScPDR1-DOX	with_dox	4522.65	4612.14	13.442	1.12846
ScPDR1-DOX	with_dox	4343.24	3624.02	6.45427	0.809847
ScPDR1-DOX	with_dox	2936.35	4374.45	9.62126	0.983232
ScPDR1-DOX	with_dox	3257.35	966.545	7.54591	0.877712
ScPDR1-DOX	with_dox	3059.62	2869.87	18.8355	1.27498
ScPDR1-DOX	with_dox	5839.46	2883.24	11.6411	1.06599
ScPDR1-DOX	with_dox	3329.55	1609.95	3.31502	0.520486
ScPDR1-DOX	with_dox	4438.43	2807.87	10.5988	1.02526
ScPDR1-DOX	with_dox	5084.57	3318.01	13.2447	1.12204
ScPDR1-DOX	with_dox	3171.43	2488.93	7.9838	0.90221
ScPDR1-DOX	with_dox	4352.23	2564.59	7.90054	0.897657
ScPDR1-DOX	with_dox	3903.58	2061.23	2.81237	0.449072
ScPDR1-DOX	with_dox	10546.5	5992.11	13.1768	1.11981
ScPDR1-DOX	with_dox	3743.71	2450.57	17.1703	1.23478
ScPDR1-DOX	with_dox	3656.9	2222.13	8.24592	0.916239
ScPDR1-DOX	with_dox	8438.05	6795.48	10.1054	1.00455
ScPDR1-DOX	with_dox	6746.89	4185.33	8.90275	0.949524
ScPDR1-DOX	with_dox	6767.3	8125.07	12.9486	1.11222
ScPDR1-DOX	with_dox	6179.1	4498.16	12.0975	1.0827
ScPDR1-DOX	with_dox	7062.35	4422.34	14.7341	1.16832
ScPDR1-DOX	with_dox	7327.96	6313.11	18.9403	1.27739
ScPDR1-DOX	with_dox	7302.26	3904.81	18.302	1.2625
ScPDR1-DOX	with_dox	2308.8	1607.44	13.3803	1.12647
ScPDR1-DOX	with_dox	10314.5	8803.28	23.6708	1.37421
ScPDR1-DOX	with_dox	3937.46	1549.02	6.66396	0.823732
ScPDR1-DOX	with_dox	4967.62	4274.6	11.9834	1.07858
ScPDR1-DOX	with_dox	4073.08	2732.04	10.0962	1.00416
ScPDR1-DOX	with_dox	6137.99	6748.31	7.25604	0.8607
ScPDR1-DOX	with_dox	7046.82	6228.15	16.131	1.20766
ScPDR1-DOX	with_dox	2549.8	2462.43	2.15553	0.333555
ScPDR1-DOX	with_dox	2996.89	3241.6	13.5777	1.13283
ScPDR1-DOX	with_dox	6943.96	5090.97	6.99084	0.844529
ScPDR1-DOX	with_dox	6567.65	5392.82	16.8403	1.22635
ScPDR1-DOX	with_dox	4549.94	3243.61	8.40319	0.924444
ScPDR1-DOX	with_dox	4698.53	4050.23	17.0346	1.23133
ScPDR1-DOX	with_dox	11662.9	6622.07	15.4464	1.18883
ScPDR1-DOX	with_dox	3505.09	1335.39	9.4054	0.973377
ScPDR1-DOX	with_dox	3851	3203.04	8.95209	0.951925
ScPDR1-DOX	with_dox	4908.27	4427.21	19.5016	1.29007
ScPDR1-DOX	with_dox	5756.14	4582.39	10.0283	1.00123
ScPDR1-DOX	with_dox	3133.38	1512.6	8.44019	0.926352
ScPDR1-DOX	with_dox	4136.96	3106.31	10.6111	1.02576
ScPDR1-DOX	with_dox	5928.43	2945.42	16.0724	1.20608
ScPDR1-DOX	with_dox	3578.03	3274.33	10.4323	1.01838
ScPDR1-DOX	with_dox	6052.84	5114.79	10.3644	1.01555
ScPDR1-DOX	with_dox	3596.04	2120.55	5.47055	0.738031
ScPDR1-DOX	with_dox	4663.36	4417.38	7.08952	0.850617
ScPDR1-DOX	with_dox	7025.39	4545.45	12.9024	1.11067
ScPDR1-DOX	with_dox	5127.76	3933.17	17.3337	1.23889
ScPDR1-DOX	with_dox	6568.16	4616.28	10.9781	1.04053
ScPDR1-DOX	with_dox	4030.74	2903.85	12.6772	1.10303
ScPDR1-DOX	with_dox	5194.93	5759.86	21.9377	1.34119
ScPDR1-DOX	with_dox	5360.87	3012.65	14.7372	1.16841
ScPDR1-DOX	with_dox	3608.43	4809.18	15.8011	1.19869
ScPDR1-DOX	with_dox	3183.89	2736.89	6.42343	0.807767
ScPDR1-DOX	with_dox	3267.18	2298.83	8.79791	0.944379
ScPDR1-DOX	with_dox	4757.33	2875.36	9.47941	0.976781
ScPDR1-DOX	with_dox	6223.85	7030.01	4.0582	0.608333
ScPDR1-DOX	with_dox	4005.93	3154	7.23137	0.85922
ScPDR1-DOX	with_dox	7152.63	4562.74	22.9091	1.36001
ScPDR1-DOX	with_dox	4048.32	1814.44	12.7389	1.10513
ScPDR1-DOX	with_dox	2664.29	2450.73	10.8702	1.03624
ScPDR1-DOX	with_dox	3246.62	1646.76	7.68776	0.8858
ScPDR1-DOX	with_dox	4548.77	2147.03	2.46391	0.391624
ScPDR1-DOX	with_dox	3222.69	817.296	6.52828	0.814798
ScPDR1-DOX	with_dox	2793.15	2180.1	9.38382	0.97238
ScPDR1-DOX	with_dox	3330.89	1331.14	7.3578	0.866748
ScPDR1-DOX	with_dox	3624.21	3279.81	8.25825	0.916888
ScPDR1-DOX	with_dox	3548.73	1853.69	8.37852	0.923167
ScPDR1-DOX	with_dox	3424.54	3766.85	11.894	1.07533
ScPDR1-DOX	with_dox	4239.08	3493.76	8.61905	0.935459
ScPDR1-DOX	with_dox	3038.34	1004.95	11.3667	1.05563
ScPDR1-DOX	with_dox	3769.44	1554.85	11.12	1.0461
ScPDR1-DOX	with_dox	3554.61	4013.35	7.06485	0.849103
ScPDR1-DOX	with_dox	14114.6	9477.79	20.3558	1.30869
ScPDR1-DOX	with_dox	6799.17	4660.9	19.7298	1.29512
ScPDR1-DOX	with_dox	7793.47	2596.59	7.56749	0.878952
ScPDR1-DOX	with_dox	6177.05	5442.07	8.36927	0.922687
ScPDR1-DOX	with_dox	5154.64	2089.29	12.8253	1.10807
ScPDR1-DOX	with_dox	3003.41	1856.69	9.86488	0.994092
ScPDR1-DOX	with_dox	2687.36	1245.27	7.0741	0.849671
ScPDR1-DOX	with_dox	4660.81	3323.97	13.2878	1.12345
ScPDR1-DOX	with_dox	2602.35	2379.04	9.17412	0.962565
ScPDR1-DOX	with_dox	4350.81	3278.05	6.56528	0.817253
ScPDR1-DOX	with_dox	3590.03	2199.23	10.6697	1.02815
ScPDR1-DOX	with_dox	2187.78	2123.67	4.65953	0.668342
ScPDR1-DOX	with_dox	2478.29	1551.86	19.2641	1.28475
ScPDR1-DOX	with_dox	3934.14	2678.78	7.05559	0.848534
ScPDR1-DOX	with_dox	3889.06	2697.04	10.1856	1.00799
ScPDR1-DOX	with_dox	3193.83	3774.45	13.1306	1.11828
ScPDR1-DOX	with_dox	2894.83	2307.48	5.90844	0.771473
ScPDR1-DOX	with_dox	4921.73	4775.05	11.9464	1.07724
ScPDR1-DOX	with_dox	4421.43	2741.35	12.0266	1.08014
ScPDR1-DOX	with_dox	7418.46	6260.88	19.3967	1.28773
ScPDR1-DOX	with_dox	5251.58	2896.6	2.4454	0.388351
ScPDR1-DOX	with_dox	3061.08	2801.95	5.80051	0.763466
ScPDR1-DOX	with_dox	5322.62	3881.24	11.6534	1.06645
ScPDR1-DOX	with_dox	4187.78	2678.35	9.73845	0.98849
ScPDR1-DOX	with_dox	3220.32	2507.51	14.4041	1.15849
ScPDR1-DOX	with_dox	2212.08	3720.6	8.57279	0.933122
ScPDR1-DOX	with_dox	5870.37	3676.04	10.9935	1.04114
ScPDR1-DOX	with_dox	4106.22	1794.58	5.31328	0.725363
ScPDR1-DOX	with_dox	3367.54	2618.29	19.5787	1.29178
ScPDR1-DOX	with_dox	3206.39	2794.72	13.0288	1.1149
ScPDR1-DOX	with_dox	3614.59	4724.73	14.1759	1.15155
ScPDR1-DOX	with_dox	2932.75	3562.47	6.26616	0.797001
ScPDR1-DOX	with_dox	3574.45	3074.24	5.97629	0.776431
ScPDR1-DOX	with_dox	2925.71	1103.88	9.66752	0.985315
ScPDR1-DOX	with_dox	4040.11	2623.48	5.51372	0.741445
ScPDR1-DOX	with_dox	6159	3119.13	5.15293	0.712054
ScPDR1-DOX	with_dox	2916.71	2191.88	7.42256	0.870554
ScPDR1-DOX	with_dox	3636.87	1300.52	8.72698	0.940864
ScPDR1-DOX	with_dox	3194.31	2599.98	3.16083	0.499801
ScPDR1-DOX	with_dox	3451.33	2072.49	9.03227	0.955797
ScPDR1-DOX	with_dox	6885.79	5174.81	10.938	1.03894
ScPDR1-DOX	with_dox	3265.27	2449.8	11.1971	1.0491
ScPDR1-DOX	with_dox	5844.84	3817.71	7.56441	0.878775
ScPDR1-DOX	with_dox	3354.82	1762.58	7.67543	0.885102
ScPDR1-DOX	with_dox	10787.6	12194.8	33.7454	1.52821
ScPDR1-DOX	with_dox	3140.25	2218.16	5.22694	0.718247
ScPDR1-DOX	with_dox	8054.93	6258.59	8.64372	0.936701
ScPDR1-DOX	with_dox	3263.81	2013.51	10.2596	1.01113
ScPDR1-DOX	with_dox	3503.96	1952.48	10.5803	1.0245
ScPDR1-DOX	with_dox	5311.3	5294.02	14.2931	1.15513
ScPDR1-DOX	with_dox	3967.28	2983.86	3.35202	0.525307
ScPDR1-DOX	with_dox	4539.75	3605.15	13.1521	1.119
ScPDR1-DOX	with_dox	4216.79	2886.33	10.8578	1.03574
ScPDR1-DOX	with_dox	2449.38	1324.12	7.47807	0.873789
ScPDR1-DOX	with_dox	3223.97	4389.25	12.9425	1.11202
ScPDR1-DOX	with_dox	4433.69	2336.78	8.89659	0.949223
ScPDR1-DOX	with_dox	4673.03	2825.36	9.34373	0.97052
ScPDR1-DOX	with_dox	3990.08	3761.16	9.87722	0.994635
ScPDR1-DOX	with_dox	4232.31	4347.29	10.1825	1.00785
ScPDR1-DOX	with_dox	4203.4	3048.15	16.5628	1.21913
ScPDR1-DOX	with_dox	4129.81	2142.32	15.7795	1.19809
ScPDR1-DOX	with_dox	3185.29	2120.33	6.41726	0.80735
ScPDR1-DOX	with_dox	9552.23	5544.2	12.7235	1.10461
ScPDR1-DOX	with_dox	2915.08	1243.79	4.81063	0.682202
ScPDR1-DOX	with_dox	7323.03	5264.77	12.3134	1.09038
ScPDR1-DOX	with_dox	4327	3745.27	8.69614	0.939327
ScPDR1-DOX	with_dox	10380.8	7908.82	18.0676	1.2569
ScPDR1-DOX	with_dox	10645.1	7765.08	11.2094	1.04958
ScPDR1-DOX	with_dox	7890.66	5389.97	20.8214	1.31851
ScPDR1-DOX	with_dox	7976.86	3726.43	11.123	1.04622
ScPDR1-DOX	with_dox	4706.88	3192.37	11.9402	1.07701
ScPDR1-DOX	with_dox	5760.86	5838.07	13.3403	1.12516
ScPDR1-DOX	with_dox	3600.39	2464.33	10.5587	1.02361
ScPDR1-DOX	with_dox	7657.7	5439.92	18.0985	1.25764
ScPDR1-DOX	with_dox	3164.16	3064.7	9.26663	0.966922
ScPDR1-DOX	with_dox	9020.65	5183.14	6.60845	0.8201
ScPDR1-DOX	with_dox	3381.11	2885.95	7.79569	0.891855
ScPDR1-DOX	with_dox	7540.17	4656.89	9.54109	0.979598
ScPDR1-DOX	with_dox	3789.62	3626.82	9.89263	0.995312
ScPDR1-DOX	with_dox	3149.13	2966.45	6.00712	0.778667
ScPDR1-DOX	with_dox	6479.71	4439.27	11.6843	1.0676
ScPDR1-DOX	with_dox	3486.11	2133.36	5.08509	0.706298
ScPDR1-DOX	with_dox	2705.83	2491.46	8.85958	0.947413
ScPDR1-DOX	with_dox	4314.55	3992.1	11.4838	1.06009
ScPDR1-DOX	with_dox	4295.61	4708.5	9.2543	0.966344
ScPDR1-DOX	with_dox	7329.54	4362.82	11.8755	1.07465
ScPDR1-DOX	with_dox	4736.11	3279.31	9.40849	0.97352
ScPDR1-DOX	with_dox	4187.61	2422.65	10.3213	1.01373
ScPDR1-DOX	with_dox	9206.16	2524.39	12.4244	1.09427
ScPDR1-DOX	with_dox	3239.62	3103.54	10.642	1.02702
ScPDR1-DOX	with_dox	8971.63	8641.02	19.9487	1.29991
ScPDR1-DOX	with_dox	2598.8	2698.91	4.75821	0.677443
ScPDR1-DOX	with_dox	4114.13	1450.18	8.16882	0.91216
ScPDR1-DOX	with_dox	8053.78	3114.34	8.42786	0.925717
ScPDR1-DOX	with_dox	2343.57	2803.8	6.72872	0.827932
ScPDR1-DOX	with_dox	2852.54	2574.9	9.2913	0.968077
ScPDR1-DOX	with_dox	3849.17	1374.32	8.11332	0.909198
ScPDR1-DOX	with_dox	3593	2360.33	6.17056	0.790325
ScPDR1-DOX	with_dox	3604.04	1863.83	12.3288	1.09092
ScPDR1-DOX	with_dox	3900.65	3300.61	9.28205	0.967644
ScPDR1-DOX	with_dox	3716.23	1595.59	8.04547	0.905552
ScPDR1-DOX	with_dox	3895.67	2833.39	11.0984	1.04526
ScPDR1-DOX	with_dox	2781.04	2671.14	7.69393	0.886148
ScPDR1-DOX	with_dox	6279.18	5078.07	8.99527	0.954014
ScPDR1-DOX	with_dox	3789.07	4220.83	10.7407	1.03103
ScPDR1-DOX	with_dox	4021.55	2477.98	3.83309	0.583549
ScPDR1-DOX	with_dox	2981.01	1486.97	6.65779	0.82333
ScPDR1-DOX	with_dox	5799.88	6755.18	14.3425	1.15662
ScPDR1-DOX	with_dox	4184.6	2320.24	8.20891	0.914286
ScPDR1-DOX	with_dox	3174.94	1760.83	4.36041	0.639527
ScPDR1-DOX	with_dox	4292.24	2363.02	12.7944	1.10702
ScPDR1-DOX	with_dox	3034.16	2138.12	6.82431	0.834059
ScPDR1-DOX	with_dox	12611.8	13566.9	24.2043	1.38389
ScPDR1-DOX	with_dox	5497.48	3961.61	13.9971	1.14604
ScPDR1-DOX	with_dox	7026.29	4949.6	8.21816	0.914775
ScPDR1-DOX	with_dox	12101.5	6425.86	15.6685	1.19503
ScPDR1-DOX	with_dox	4543.69	6374.54	11.7213	1.06898
ScPDR1-DOX	with_dox	6991.3	4641.92	14.7773	1.16959
ScPDR1-DOX	with_dox	5986.17	3160.37	11.8816	1.07488
ScPDR1-DOX	with_dox	8294.65	5535.47	18.5271	1.26781
ScPDR1-DOX	with_dox	3351.71	2806.15	13.5314	1.13134
ScPDR1-DOX	with_dox	4374.9	2939.15	17.2782	1.2375
ScPDR1-DOX	with_dox	7974.45	4110.56	14.2808	1.15475
ScPDR1-DOX	with_dox	4584.88	2716	8.78557	0.94377
ScPDR1-DOX	with_dox	4052.2	1647.21	8.6283	0.935925
ScPDR1-DOX	with_dox	4569.93	3216.39	11.2495	1.05113
ScPDR1-DOX	with_dox	4949.52	3021.71	7.1882	0.85662
ScPDR1-DOX	with_dox	2878.68	2407.24	20.1646	1.30459
ScPDR1-DOX	with_dox	3179.03	2268.65	8.7239	0.940711
ScPDR1-DOX	with_dox	3305.73	1740.67	8.01155	0.903717
ScPDR1-DOX	with_dox	3510.71	2967.37	12.1715	1.08534
ScPDR1-DOX	with_dox	3706.58	3019.26	17.5095	1.24327
ScPDR1-DOX	with_dox	3397.68	1425.11	12.1869	1.08589
ScPDR1-DOX	with_dox	5781.08	2792.42	9.21113	0.964313
ScPDR1-DOX	with_dox	7533.58	6004.9	16.572	1.21938
ScPDR1-DOX	with_dox	1804.13	1208.59	8.75782	0.942396
ScPDR1-DOX	with_dox	7986.76	7093.99	10.0777	1.00336
ScPDR1-DOX	with_dox	3174.06	2626.7	9.31598	0.969228
ScPDR1-DOX	with_dox	3899.62	3791.65	8.4957	0.929199
ScPDR1-DOX	with_dox	3638.07	2468.16	9.66752	0.985315
ScPDR1-DOX	with_dox	4709.07	4282.02	19.6157	1.2926
ScPDR1-DOX	with_dox	3521.38	1662.75	13.3988	1.12707
ScPDR1-DOX	with_dox	4749.45	2537.71	8.50804	0.929829
ScPDR1-DOX	with_dox	3411.17	3044.32	13.7812	1.13929
ScPDR1-DOX	with_dox	5041.68	4520.76	21.5091	1.33262
ScPDR1-DOX	with_dox	4256.51	2986.2	6.47585	0.811297
ScPDR1-DOX	with_dox	6083.71	5622.31	15.5575	1.19194
ScPDR1-DOX	with_dox	4221.2	2567.32	8.60672	0.934837
ScPDR1-DOX	with_dox	4728.72	2401.7	7.02167	0.846441
ScPDR1-DOX	with_dox	5308.84	6700.58	15.6716	1.19511
ScPDR1-DOX	with_dox	877.842	1119.22	320.209	2.50543
ScPDR1-DOX	with_dox	6532.74	6508.76	9.19879	0.963731
ScPDR1-DOX	with_dox	12178.8	9858.26	21.0249	1.32273
ScPDR1-DOX	with_dox	3143.96	3183.35	13.7072	1.13695
ScPDR1-DOX	with_dox	10396.7	5300.03	19.8994	1.29884
ScPDR1-DOX	with_dox	4482.08	2658.26	7.623	0.882126
ScPDR1-DOX	with_dox	2906.55	1994.36	7.78952	0.891511
ScPDR1-DOX	with_dox	4172.44	3499.97	11.8878	1.0751
ScPDR1-DOX	with_dox	4785.97	2441.07	2.86479	0.457093
ScPDR1-DOX	with_dox	6875.89	8836.44	24.9598	1.39724
ScPDR1-DOX	with_dox	6702.5	8610.5	13.3742	1.12627
ScPDR1-DOX	with_dox	3373.51	3126.79	1.63747	0.214172
ScPDR1-DOX	with_dox	3883.34	2092.92	10.8702	1.03624
ScPDR1-DOX	with_dox	7010.02	3822.58	7.27454	0.861806
ScPDR1-DOX	with_dox	3156.29	1966.87	10.0376	1.00163
ScPDR1-DOX	with_dox	3865.69	2942.83	10.7592	1.03178
ScPDR1-DOX	with_dox	8309.08	6840.5	28.2501	1.45102
ScPDR1-DOX	with_dox	4478.23	6073.76	10.1763	1.00759
ScPDR1-DOX	with_dox	2287.66	2282.11	8.14415	0.910846
ScPDR1-DOX	with_dox	6871.12	2238.02	7.00934	0.845677
ScPDR1-DOX	with_dox	4545.57	5315.22	10.7653	1.03203
ScPDR1-DOX	with_dox	7252.9	3653.87	10.7129	1.02991
ScPDR1-DOX	with_dox	3362.42	2635.94	11.2279	1.0503
ScPDR1-DOX	with_dox	4522.49	2120.9	10.4693	1.01992
ScPDR1-DOX	with_dox	4267.46	3300.04	21.6571	1.3356
ScPDR1-DOX	with_dox	3718.3	2267.95	10.2658	1.01139
ScPDR1-DOX	with_dox	2744.88	1638.18	10.2041	1.00877
ScPDR1-DOX	with_dox	7951.25	6967.94	19.369	1.28711
ScPDR1-DOX	with_dox	3416.92	5019.15	7.65692	0.884054
ScPDR1-DOX	with_dox	7185.53	3856.37	11.0891	1.0449
ScPDR1-DOX	with_dox	4019.76	3658.2	8.2675	0.917374
ScPDR1-DOX	with_dox	5252.45	5747.9	16.3716	1.21409
ScPDR1-DOX	with_dox	5517.2	2938	12.9054	1.11077
ScPDR1-DOX	with_dox	5813.55	4238.57	9.92039	0.996529
ScPDR1-DOX	with_dox	3605.54	3279.64	7.08643	0.850428
ScPDR1-DOX	with_dox	3740.89	2768.71	12.7297	1.10482
ScPDR1-DOX	with_dox	4212.86	2956.81	7.03401	0.847203
ScPDR1-DOX	with_dox	5532.89	6068.98	16.2606	1.21114
ScPDR1-DOX	with_dox	9581.26	8916.01	19.8716	1.29823
ScPDR1-DOX	with_dox	5473.5	2865.16	12.338	1.09125
ScPDR1-DOX	with_dox	4615.22	3173.6	6.35867	0.803366
ScPDR1-DOX	with_dox	3825.87	3069.24	15.024	1.17678
ScPDR1-DOX	with_dox	6329.77	2281.03	11.3358	1.05445
ScPDR1-DOX	with_dox	8212.33	4870.22	13.3742	1.12627
ScPDR1-DOX	with_dox	3343.41	1837.27	7.18203	0.856247
ScPDR1-DOX	with_dox	2574.72	2288.54	8.26134	0.91705
ScPDR1-DOX	with_dox	3596.23	3162.73	5.36879	0.729876
ScPDR1-DOX	with_dox	3843.85	2765.98	16.8711	1.22714
ScPDR1-DOX	with_dox	5005.99	3412.28	12.6958	1.10366
ScPDR1-DOX	with_dox	4470.72	1657.4	4.40666	0.64411
ScPDR1-DOX	with_dox	3656.69	2243.12	7.44106	0.871635
ScPDR1-DOX	with_dox	3658.19	3460.68	6.27541	0.797642
ScPDR1-DOX	with_dox	4549.93	3972.46	20.9232	1.32063
ScPDR1-DOX	with_dox	4112.29	4346.22	12.3319	1.09103
ScPDR1-DOX	with_dox	3304.7	2351.26	10.3614	1.01542
ScPDR1-DOX	with_dox	4120.67	1966.88	5.39346	0.731867
ScPDR1-DOX	with_dox	6292.94	3208.25	12.3843	1.09287
ScPDR1-DOX	with_dox	5643.27	3835.28	11.4623	1.05927
ScPDR1-DOX	with_dox	7451.42	5690.86	10.9874	1.04089
ScPDR1-DOX	with_dox	4254.8	2841.24	10.3829	1.01632
ScPDR1-DOX	with_dox	6616.73	2920.4	10.5186	1.02196
ScPDR1-DOX	with_dox	7597.71	4738.45	9.37765	0.972094
ScPDR1-DOX	with_dox	2073.54	3493.1	13.6702	1.13578
ScPDR1-DOX	with_dox	4413.84	2948.13	7.11419	0.852125
ScPDR1-DOX	with_dox	3595.56	1933.73	11.157	1.04755
ScPDR1-DOX	with_dox	2544.75	2713.63	14.031	1.14709
ScPDR1-DOX	with_dox	3737.24	1483.95	9.7477	0.988902
ScPDR1-DOX	with_dox	9559.91	7066.31	18.635	1.27033
ScPDR1-DOX	with_dox	3508.26	2367.28	9.00143	0.954312
ScPDR1-DOX	with_dox	3658.7	3713.07	12.19	1.086
ScPDR1-DOX	with_dox	4217.12	4260.25	8.70539	0.939788
ScPDR1-DOX	with_dox	3336.31	2974.33	7.88512	0.896808
ScPDR1-DOX	with_dox	2762.52	1745.44	6.20757	0.792921
ScPDR1-DOX	with_dox	7907.53	6862.14	15.9429	1.20257
ScPDR1-DOX	with_dox	5831.99	4211.53	15.0949	1.17883
ScPDR1-DOX	with_dox	4937.62	2764.68	8.17807	0.912651
ScPDR1-DOX	with_dox	5146.54	3097.41	18.0769	1.25712
ScPDR1-DOX	with_dox	5793.73	4877.25	11.5825	1.0638
ScPDR1-DOX	with_dox	5267.6	4145.79	14.1667	1.15127
ScPDR1-DOX	with_dox	8402.47	9663.37	17.383	1.24013
ScPDR1-DOX	with_dox	2970.66	1462.55	6.44193	0.809016
ScPDR1-DOX	with_dox	4792.77	3351.19	10.4323	1.01838
ScPDR1-DOX	with_dox	6984.99	2839.36	14.3055	1.1555
ScPDR1-DOX	with_dox	3397.34	2712.27	7.66926	0.884753
ScPDR1-DOX	with_dox	4654.81	3521.24	13.6579	1.13538
ScPDR1-DOX	with_dox	5108.07	3812.01	6.15823	0.789456
ScPDR1-DOX	with_dox	4328.56	3730.44	9.07853	0.958015
ScPDR1-DOX	with_dox	5964.07	2204.89	6.96	0.842609
ScPDR1-DOX	with_dox	3975.76	1974.59	9.83096	0.992596
ScPDR1-DOX	with_dox	4729.72	3891.56	11.0305	1.0426
ScPDR1-DOX	with_dox	6793.36	5149.83	16.5258	1.21816
ScPDR1-DOX	with_dox	7035.45	4205.5	14.4997	1.16136
ScPDR1-DOX	with_dox	4541.72	3592.77	12.9795	1.11326
ScPDR1-DOX	with_dox	3973.03	3141.68	7.68159	0.885451
ScPDR1-DOX	with_dox	4119.17	4605.05	10.0314	1.00136
ScPDR1-DOX	with_dox	5500.5	3830.21	9.10936	0.959488
ScPDR1-DOX	with_dox	14464.9	8246.73	14.8359	1.17131
ScPDR1-DOX	with_dox	6038.24	3476.71	20.3064	1.30763
ScPDR1-DOX	with_dox	4454.39	1348.28	12.0204	1.07992
ScPDR1-DOX	with_dox	3645.7	3627.71	19.4985	1.29
ScPDR1-DOX	with_dox	2990.79	2377.74	3.47229	0.540616
ScPDR1-DOX	with_dox	6891.66	4810.4	15.0116	1.17643
ScPDR1-DOX	with_dox	8920.06	9543.99	14.7989	1.17023
ScPDR1-DOX	with_dox	3693.97	2702.18	7.04018	0.847583
ScPDR1-DOX	with_dox	4978.81	2902.36	7.52432	0.876467
ScPDR1-DOX	with_dox	5175.92	3014.08	9.81554	0.991914
ScPDR1-DOX	with_dox	4073.71	2332.67	12.4059	1.09363
ScPDR1-DOX	with_dox	3702.7	3628.54	13.0257	1.1148
ScPDR1-DOX	with_dox	3996.09	2512.27	10.4508	1.01915
ScPDR1-DOX	with_dox	4949.31	4551.4	13.664	1.13558
ScPDR1-DOX	with_dox	4737.59	4478.76	12.961	1.11264
ScPDR1-DOX	with_dox	3095.01	2437.4	3.59256	0.555404
ScPDR1-DOX	with_dox	6209.64	2329.77	4.01811	0.604022
ScPDR1-DOX	with_dox	3853.16	2170.2	16.535	1.2184
ScPDR1-DOX	with_dox	4151.8	2557.96	6.7133	0.826936
ScPDR1-DOX	with_dox	5333.33	4040.68	8.48337	0.928568
ScPDR1-DOX	with_dox	2888.23	1905.96	6.49127	0.81233
ScPDR1-DOX	with_dox	2951.13	1100.22	5.78818	0.762542
ScPDR1-DOX	with_dox	6298.8	4885.31	22.4126	1.35049
ScPDR1-DOX	with_dox	5340.54	5259.5	14.0804	1.14861
ScPDR1-DOX	with_dox	10440.4	6140.98	24.3739	1.38692
ScPDR1-DOX	with_dox	5509.37	2720.09	10.1116	1.00482
ScPDR1-DOX	with_dox	5596.97	4468.44	9.22038	0.964749
ScPDR1-DOX	with_dox	4181.71	2016.59	7.13885	0.853629
ScPDR1-DOX	with_dox	6147.15	5039.19	12.4059	1.09363
ScPDR1-DOX	with_dox	3729.39	1568.48	8.84725	0.946808
ScPDR1-DOX	with_dox	3615.19	3365.82	11.3667	1.05563
ScPDR1-DOX	with_dox	4683.53	3077.55	11.4191	1.05763
ScPDR1-DOX	with_dox	4499.54	2345.12	11.7367	1.06955
ScPDR1-DOX	with_dox	3786.34	3132	10.1979	1.00851
ScPDR1-DOX	with_dox	6230.76	4969.84	13.001	1.11398
ScPDR1-DOX	with_dox	5657.8	3440.61	14.4782	1.16071
ScPDR1-DOX	with_dox	8920.43	7112.15	15.1011	1.17901
ScPDR1-DOX	with_dox	3604.49	2432.87	7.96838	0.90137
ScPDR1-DOX	with_dox	4469.92	4141.56	8.09173	0.908041
ScPDR1-DOX	with_dox	4024.59	2434.82	4.09829	0.612603
ScPDR1-DOX	with_dox	5192.78	2433.21	8.39702	0.924125
ScPDR1-DOX	with_dox	5156.51	3113.49	12.4984	1.09685
ScPDR1-DOX	with_dox	5213.3	3799.93	10.3552	1.01516
ScPDR1-DOX	with_dox	6650.01	3717.57	12.4059	1.09363
ScPDR1-DOX	with_dox	7438.52	5288.27	19.8377	1.29749
ScPDR1-DOX	with_dox	3804.74	2510.72	16.1865	1.20915
ScPDR1-DOX	with_dox	8091.59	5644.62	16.1372	1.20783
ScPDR1-DOX	with_dox	7345.93	4943.65	10.4446	1.01889
ScPDR1-DOX	with_dox	7244.34	5682.12	12.9486	1.11222
ScPDR1-DOX	with_dox	3094.07	2844.52	11.2772	1.0522
ScPDR1-DOX	with_dox	5252.92	10315.1	44.2979	1.64638
ScPDR1-DOX	with_dox	2768.96	1493.84	8.45561	0.927145
ScPDR1-DOX	with_dox	5003.14	3576.14	17.6852	1.24761
ScPDR1-DOX	with_dox	4744.62	1949.35	6.34017	0.802101
ScPDR1-DOX	with_dox	2778.82	1474.57	7.24987	0.86033
ScPDR1-DOX	with_dox	6495.17	2882.07	11.2125	1.0497
ScPDR1-DOX	with_dox	8691.14	7275.32	14.1975	1.15221
ScPDR1-DOX	with_dox	6960.8	5218.98	15.2429	1.18307
ScPDR1-DOX	with_dox	4375.07	2485.81	16.9112	1.22818
ScPDR1-DOX	with_dox	3388.41	1455.11	15.8782	1.2008
ScPDR1-DOX	with_dox	5877.7	5886.63	16.5751	1.21946
ScPDR1-DOX	with_dox	3192.37	2351.7	7.89745	0.897487
ScPDR1-DOX	with_dox	6622.85	4957.28	9.50717	0.978051
ScPDR1-DOX	with_dox	2933.25	1611.75	5.80051	0.763466
ScPDR1-DOX	with_dox	3419.7	1708.44	6.71638	0.827135
ScPDR1-DOX	with_dox	3160.89	2536.23	12.5601	1.09899
ScPDR1-DOX	with_dox	4782.29	3044.8	9.6336	0.983789
ScPDR1-DOX	with_dox	3952.46	2527.85	8.27059	0.917536
ScPDR1-DOX	with_dox	3334.01	2982.09	8.50804	0.929829
ScPDR1-DOX	with_dox	3867	4315.91	7.99613	0.90288
ScPDR1-DOX	with_dox	2953.89	965.414	8.34768	0.921566
ScPDR1-DOX	with_dox	7053.45	3759.7	11.3697	1.05575
ScPDR1-DOX	with_dox	4495.51	3010.56	7.29613	0.863092
ScPDR1-DOX	with_dox	6359.56	4271.26	8.26134	0.91705
ScPDR1-DOX	with_dox	4131.93	2500.71	6.04721	0.781555
ScPDR1-DOX	with_dox	4143.72	4587.08	9.36531	0.971522
ScPDR1-DOX	with_dox	11114.5	12398.1	37.0758	1.56909
ScPDR1-DOX	with_dox	4711.05	2099.52	8.92434	0.950576
ScPDR1-DOX	with_dox	2041.96	990.158	15.0641	1.17794
ScPDR1-DOX	with_dox	4414.71	4081.09	21.5399	1.33324
ScPDR1-DOX	with_dox	4124.5	1685.69	4.46217	0.649546
ScPDR1-DOX	with_dox	7116.91	8545.02	14.5429	1.16265
ScPDR1-DOX	with_dox	3110.35	1983.72	10.1393	1.00601
ScPDR1-DOX	with_dox	5294.87	3616.04	14.7156	1.16778
ScPDR1-DOX	with_dox	3467.9	3029.72	14.4442	1.15969
ScPDR1-DOX	with_dox	6114.65	4041.55	11.8076	1.07216
ScPDR1-DOX	with_dox	3447.48	1930.13	13.22	1.12123
ScPDR1-DOX	with_dox	3710.35	2305.7	11.6195	1.06519
ScPDR1-DOX	with_dox	5261.54	7055.68	20.1399	1.30406
ScPDR1-DOX	with_dox	3392.84	2348.53	7.95296	0.900529
ScPDR1-DOX	with_dox	2527.73	2585.38	8.16882	0.91216
ScPDR1-DOX	with_dox	6466.71	3441.53	9.74153	0.988627
ScPDR1-DOX	with_dox	3440.77	2690.4	5.4243	0.734343
ScPDR1-DOX	with_dox	4135.43	2184.95	3.22251	0.508194
ScPDR1-DOX	with_dox	7772.21	5163.39	12.4676	1.09578
ScPDR1-DOX	with_dox	5557.87	3945.22	10.6142	1.02589
ScPDR1-DOX	with_dox	11719.7	5905.61	11.4931	1.06044
ScPDR1-DOX	with_dox	4574.55	2493.15	7.81111	0.892713
ScPDR1-DOX	with_dox	4445.46	3533.36	9.79704	0.991095
ScPDR1-DOX	with_dox	4184.5	2473.24	11.3574	1.05528
ScPDR1-DOX	with_dox	5114.4	3527.37	10.3459	1.01477
ScPDR1-DOX	with_dox	3480.99	3042.43	10.9442	1.03918
ScPDR1-DOX	with_dox	6842.13	2637.55	8.44636	0.92667
ScPDR1-DOX	with_dox	2235.2	2068.65	5.63091	0.750578
ScPDR1-DOX	with_dox	3105.94	1908.35	7.15119	0.854378
ScPDR1-DOX	with_dox	2346.95	1614.44	4.456	0.648945
ScPDR1-DOX	with_dox	3437.85	4362.24	9.79087	0.990821
ScPDR1-DOX	with_dox	10498	6600.91	17.3244	1.23866
ScPDR1-DOX	with_dox	5529.81	3715.1	4.79521	0.680808
ScPDR1-DOX	with_dox	7504.19	6051.65	10.1979	1.00851
ScPDR1-DOX	with_dox	5485.62	2114.79	12.6526	1.10218
ScPDR1-DOX	with_dox	6280.23	5180.31	12.8962	1.11046
ScPDR1-DOX	with_dox	6774.53	7108.12	18.9804	1.27831
ScPDR1-DOX	with_dox	6428.99	6020.81	17.2905	1.23781
ScPDR1-DOX	with_dox	4210.42	3586.46	18.0923	1.25749
ScPDR1-DOX	with_dox	6472.2	6664.37	15.946	1.20265
ScPDR1-DOX	with_dox	3974.22	2902.15	9.23888	0.965619
ScPDR1-DOX	with_dox	4988.08	3241.74	12.6649	1.1026
ScPDR1-DOX	with_dox	13705.9	7296.53	18.9989	1.27873
ScPDR1-DOX	with_dox	4577.49	1803.92	10.4415	1.01876
ScPDR1-DOX	with_dox	4451.73	2895.6	8.11023	0.909033
ScPDR1-DOX	with_dox	5497.71	3776.36	7.28687	0.862541
ScPDR1-DOX	with_dox	2842.74	2362.14	12.8129	1.10765
ScPDR1-DOX	with_dox	3158.41	3083.79	9.74461	0.988765
ScPDR1-DOX	with_dox	4047.59	3784.96	10.9134	1.03796
ScPDR1-DOX	with_dox	4908.52	2951.46	8.82874	0.945899
ScPDR1-DOX	with_dox	7422.31	7955.83	12.5724	1.09942
ScPDR1-DOX	with_dox	5173.24	2047.81	9.95123	0.997877
ScPDR1-DOX	with_dox	3496.76	3228.34	15.7548	1.19741
ScPDR1-DOX	with_dox	7151.57	3176.75	14.1328	1.15023
ScPDR1-DOX	with_dox	2530.59	2450.9	10.1023	1.00442
ScPDR1-DOX	with_dox	5683.76	3864.75	12.412	1.09384
ScPDR1-DOX	with_dox	5411.05	2852.88	9.67986	0.985869
ScPDR1-DOX	with_dox	6675.4	5079.21	7.86045	0.895447
ScPDR1-DOX	with_dox	3648.43	1933.78	4.10446	0.613256
ScPDR1-DOX	with_dox	4022.6	1173.44	17.5156	1.24343
ScPDR1-DOX	with_dox	3270.27	2652.96	9.501	0.977769
ScPDR1-DOX	with_dox	6260.85	5442.23	14.9685	1.17518
ScPDR1-DOX	with_dox	4542.13	3470.36	7.05868	0.848723
ScPDR1-DOX	with_dox	6712.34	4107.22	10.0622	1.00269
ScPDR1-DOX	with_dox	3284.5	2053.87	9.51333	0.978333
ScPDR1-DOX	with_dox	2948.28	965.38	7.99613	0.90288
ScPDR1-DOX	with_dox	3951.66	2338.8	8.04547	0.905552
ScPDR1-DOX	with_dox	4199.53	2975.14	11.4993	1.06067
ScPDR1-DOX	with_dox	2822.4	2623.05	5.53531	0.743142
ScPDR1-DOX	with_dox	7142.38	3845.05	13.5284	1.13125
ScPDR1-DOX	with_dox	5631.03	4383.13	11.8416	1.07341
ScPDR1-DOX	with_dox	6289.69	3516.11	15.7302	1.19673
ScPDR1-DOX	with_dox	3908.58	3342.29	5.60624	0.748671
ScPDR1-DOX	with_dox	9082.73	9480.96	16.0015	1.20416
ScPDR1-DOX	with_dox	11231.1	5681.36	23.2699	1.36679
ScPDR1-DOX	with_dox	3301.53	1563.88	2.60576	0.415934
ScPDR1-DOX	with_dox	6981.79	5530.8	18.7029	1.27191
ScPDR1-DOX	with_dox	8502.59	7040.54	13.183	1.12001
ScPDR1-DOX	with_dox	3880.8	3414.25	16.9575	1.22936
ScPDR1-DOX	with_dox	5180.9	6981.24	17.6452	1.24663
ScPDR1-DOX	with_dox	3713.37	2186.69	9.57193	0.980999
ScPDR1-DOX	with_dox	9807.18	8297.57	12.6125	1.1008
ScPDR1-DOX	with_dox	7645.67	5859.54	15.5513	1.19177
ScPDR1-DOX	with_dox	3678.37	2269.8	9.50717	0.978051
ScPDR1-DOX	with_dox	3445.78	2665.25	11.9988	1.07914
ScPDR1-DOX	with_dox	10028.8	6303.05	20.6981	1.31593
ScPDR1-DOX	with_dox	3494.54	1467.22	3.51238	0.545601
ScPDR1-DOX	with_dox	7205.95	2683.16	13.7226	1.13744
ScPDR1-DOX	with_dox	3607.67	2000.23	5.07275	0.705243
ScPDR1-DOX	with_dox	4111.62	2019.93	13.7257	1.13754
ScPDR1-DOX	with_dox	6322.31	3862.65	14.8451	1.17158
ScPDR1-DOX	with_dox	7912.15	3700.42	15.1412	1.18016
ScPDR1-DOX	with_dox	5646.7	8463.11	18.12	1.25816
ScPDR1-DOX	with_dox	5978.27	4569.72	15.5976	1.19306
ScPDR1-DOX	with_dox	5307.1	3115.44	14.6508	1.16586
ScPDR1-DOX	with_dox	5379.01	4969.98	13.6147	1.13401
ScPDR1-DOX	with_dox	7093.93	1826.9	10.4847	1.02056
ScPDR1-DOX	with_dox	2788.83	1433.6	9.69219	0.986422
ScPDR1-DOX	with_dox	2945.51	2380.91	5.11284	0.708662
[truncated: 17,942 more rows]
