# Supplementary material for: A cost-effective and scalable barcoded library construction method for deep mutational scanning studies
Source: PLoS Biol. 2026 Feb 11;24(2):e3003645. doi: 10.1371/journal.pbio.3003645 (PMC12923136; doi:10.1371/journal.pbio.3003645)
Supplement: S9 Data — (XLSX) [file pbio.3003645.s033.xlsx]

## Sheet: Sheet1
iter	barcode_tot	n_barcodes	correlation	n_variants
0	5	1	0.918966	40
1	5	1	0.926285	40
2	5	1	0.907341	40
3	5	1	0.902905	40
4	5	1	0.860988	40
5	5	1	0.90241	40
6	5	1	0.92188	40
7	5	1	0.882072	40
8	5	1	0.928235	40
9	5	1	0.876681	40
10	5	1	0.865961	40
11	5	1	0.829295	40
12	5	1	0.951946	40
13	5	1	0.906449	40
14	5	1	0.914237	40
15	5	1	0.949375	40
16	5	1	0.881128	40
17	5	1	0.938117	40
18	5	1	0.84715	40
19	5	1	0.945817	40
20	5	1	0.924734	40
21	5	1	0.907056	40
22	5	1	0.904745	40
23	5	1	0.835249	40
24	5	1	0.951997	40
25	5	1	0.898634	40
26	5	1	0.911985	40
27	5	1	0.884764	40
28	5	1	0.935152	40
29	5	1	0.870873	40
30	5	1	0.938295	40
31	5	1	0.82965	40
32	5	1	0.941253	40
33	5	1	0.916255	40
34	5	1	0.872691	40
35	5	1	0.88282	40
36	5	1	0.895976	40
37	5	1	0.87864	40
38	5	1	0.877374	40
39	5	1	0.813351	40
40	5	1	0.926886	40
41	5	1	0.887067	40
42	5	1	0.861117	40
43	5	1	0.885427	40
44	5	1	0.830119	40
45	5	1	0.757809	40
46	5	1	0.87248	40
47	5	1	0.887956	40
48	5	1	0.912216	40
49	5	1	0.917862	40
50	5	1	0.892996	40
51	5	1	0.930302	40
52	5	1	0.895739	40
53	5	1	0.866115	40
54	5	1	0.941107	40
55	5	1	0.745708	40
56	5	1	0.864492	40
57	5	1	0.941881	40
58	5	1	0.827768	40
59	5	1	0.87351	40
60	5	1	0.88487	40
61	5	1	0.816694	40
62	5	1	0.902185	40
63	5	1	0.897848	40
64	5	1	0.936943	40
65	5	1	0.914499	40
66	5	1	0.938261	40
67	5	1	0.918664	40
68	5	1	0.741204	40
69	5	1	0.877751	40
70	5	1	0.891953	40
71	5	1	0.903068	40
72	5	1	0.860213	40
73	5	1	0.918296	40
74	5	1	0.854082	40
75	5	1	0.865506	40
76	5	1	0.805456	40
77	5	1	0.902247	40
78	5	1	0.912861	40
79	5	1	0.903717	40
80	5	1	0.877916	40
81	5	1	0.865466	40
82	5	1	0.93879	40
83	5	1	0.776328	40
84	5	1	0.928065	40
85	5	1	0.817614	40
86	5	1	0.858906	40
87	5	1	0.848097	40
88	5	1	0.811142	40
89	5	1	0.822379	40
90	5	1	0.920301	40
91	5	1	0.829632	40
92	5	1	0.92041	40
93	5	1	0.908492	40
94	5	1	0.897603	40
95	5	1	0.867115	40
96	5	1	0.894479	40
97	5	1	0.909078	40
98	5	1	0.908102	40
99	5	1	0.917257	40
0	5	2	0.943159	40
1	5	2	0.949663	40
2	5	2	0.919509	40
3	5	2	0.91193	40
4	5	2	0.94189	40
5	5	2	0.911542	40
6	5	2	0.949742	40
7	5	2	0.903012	40
8	5	2	0.943852	40
9	5	2	0.917396	40
10	5	2	0.932414	40
11	5	2	0.918417	40
12	5	2	0.930476	40
13	5	2	0.911398	40
14	5	2	0.950334	40
15	5	2	0.939001	40
16	5	2	0.93055	40
17	5	2	0.930426	40
18	5	2	0.945831	40
19	5	2	0.934255	40
20	5	2	0.949454	40
21	5	2	0.923015	40
22	5	2	0.921523	40
23	5	2	0.924075	40
24	5	2	0.925626	40
25	5	2	0.899065	40
26	5	2	0.918659	40
27	5	2	0.937897	40
28	5	2	0.932861	40
29	5	2	0.922492	40
30	5	2	0.900253	40
31	5	2	0.917022	40
32	5	2	0.935118	40
33	5	2	0.937365	40
34	5	2	0.907462	40
35	5	2	0.898066	40
36	5	2	0.919774	40
37	5	2	0.946606	40
38	5	2	0.914369	40
39	5	2	0.923217	40
40	5	2	0.936175	40
41	5	2	0.932664	40
42	5	2	0.91723	40
43	5	2	0.924549	40
44	5	2	0.916985	40
45	5	2	0.952815	40
46	5	2	0.933641	40
47	5	2	0.909871	40
48	5	2	0.905005	40
49	5	2	0.934718	40
50	5	2	0.887752	40
51	5	2	0.929425	40
52	5	2	0.901749	40
53	5	2	0.927268	40
54	5	2	0.956301	40
55	5	2	0.888835	40
56	5	2	0.906916	40
57	5	2	0.955467	40
58	5	2	0.910591	40
59	5	2	0.91511	40
60	5	2	0.934625	40
61	5	2	0.927776	40
62	5	2	0.942908	40
63	5	2	0.924138	40
64	5	2	0.894113	40
65	5	2	0.912509	40
66	5	2	0.946977	40
67	5	2	0.923088	40
68	5	2	0.92752	40
69	5	2	0.901546	40
70	5	2	0.947266	40
71	5	2	0.952155	40
72	5	2	0.915401	40
73	5	2	0.909156	40
74	5	2	0.915773	40
75	5	2	0.908337	40
76	5	2	0.913414	40
77	5	2	0.937937	40
78	5	2	0.902614	40
79	5	2	0.930375	40
80	5	2	0.936457	40
81	5	2	0.935075	40
82	5	2	0.922986	40
83	5	2	0.900328	40
84	5	2	0.917572	40
85	5	2	0.92129	40
86	5	2	0.922389	40
87	5	2	0.917271	40
88	5	2	0.923282	40
89	5	2	0.947138	40
90	5	2	0.910556	40
91	5	2	0.911373	40
92	5	2	0.944146	40
93	5	2	0.924197	40
94	5	2	0.907143	40
95	5	2	0.911119	40
96	5	2	0.932794	40
97	5	2	0.916371	40
98	5	2	0.918167	40
99	5	2	0.93691	40
0	5	3	0.953875	40
1	5	3	0.93796	40
2	5	3	0.95355	40
3	5	3	0.918888	40
4	5	3	0.955048	40
5	5	3	0.952838	40
6	5	3	0.933009	40
7	5	3	0.948784	40
8	5	3	0.914424	40
9	5	3	0.929201	40
10	5	3	0.955061	40
11	5	3	0.917956	40
12	5	3	0.957299	40
13	5	3	0.915847	40
14	5	3	0.947628	40
15	5	3	0.947983	40
16	5	3	0.931907	40
17	5	3	0.925717	40
18	5	3	0.93686	40
19	5	3	0.959325	40
20	5	3	0.941394	40
21	5	3	0.93561	40
22	5	3	0.924733	40
23	5	3	0.933024	40
24	5	3	0.932293	40
25	5	3	0.951892	40
26	5	3	0.938255	40
27	5	3	0.949308	40
28	5	3	0.941703	40
29	5	3	0.9591	40
30	5	3	0.933979	40
31	5	3	0.916061	40
32	5	3	0.938458	40
33	5	3	0.959902	40
34	5	3	0.944189	40
35	5	3	0.93412	40
36	5	3	0.933143	40
37	5	3	0.962055	40
38	5	3	0.925621	40
39	5	3	0.954061	40
40	5	3	0.954491	40
41	5	3	0.924077	40
42	5	3	0.94661	40
43	5	3	0.961037	40
44	5	3	0.924654	40
45	5	3	0.939895	40
46	5	3	0.932348	40
47	5	3	0.942823	40
48	5	3	0.957943	40
49	5	3	0.94367	40
50	5	3	0.934156	40
51	5	3	0.957755	40
52	5	3	0.923033	40
53	5	3	0.950493	40
54	5	3	0.963604	40
55	5	3	0.933625	40
56	5	3	0.930992	40
57	5	3	0.939631	40
58	5	3	0.926498	40
59	5	3	0.924804	40
60	5	3	0.955154	40
61	5	3	0.965782	40
62	5	3	0.943277	40
63	5	3	0.921885	40
64	5	3	0.939117	40
65	5	3	0.938433	40
66	5	3	0.966859	40
67	5	3	0.950879	40
68	5	3	0.964358	40
69	5	3	0.9526	40
70	5	3	0.945349	40
71	5	3	0.920029	40
72	5	3	0.942159	40
73	5	3	0.951319	40
74	5	3	0.942134	40
75	5	3	0.927297	40
76	5	3	0.949541	40
77	5	3	0.927072	40
78	5	3	0.952783	40
79	5	3	0.941695	40
80	5	3	0.962508	40
81	5	3	0.937701	40
82	5	3	0.921146	40
83	5	3	0.920719	40
84	5	3	0.935847	40
85	5	3	0.954419	40
86	5	3	0.942547	40
87	5	3	0.937343	40
88	5	3	0.951805	40
89	5	3	0.954288	40
90	5	3	0.951544	40
91	5	3	0.924454	40
92	5	3	0.934801	40
93	5	3	0.920692	40
94	5	3	0.954301	40
95	5	3	0.917146	40
96	5	3	0.930213	40
97	5	3	0.930432	40
98	5	3	0.950664	40
99	5	3	0.947624	40
0	5	4	0.939371	40
1	5	4	0.951839	40
2	5	4	0.93692	40
3	5	4	0.965469	40
4	5	4	0.944601	40
5	5	4	0.931929	40
6	5	4	0.959411	40
7	5	4	0.950989	40
8	5	4	0.948866	40
9	5	4	0.937793	40
10	5	4	0.957469	40
11	5	4	0.945959	40
12	5	4	0.961065	40
13	5	4	0.950087	40
14	5	4	0.958015	40
15	5	4	0.933637	40
16	5	4	0.94628	40
17	5	4	0.956143	40
18	5	4	0.964932	40
19	5	4	0.935686	40
20	5	4	0.948655	40
21	5	4	0.934561	40
22	5	4	0.939061	40
23	5	4	0.960024	40
24	5	4	0.939104	40
25	5	4	0.938559	40
26	5	4	0.946024	40
27	5	4	0.936746	40
28	5	4	0.952457	40
29	5	4	0.950917	40
30	5	4	0.957378	40
31	5	4	0.947428	40
32	5	4	0.962296	40
33	5	4	0.94899	40
34	5	4	0.939394	40
35	5	4	0.95604	40
36	5	4	0.953969	40
37	5	4	0.952725	40
38	5	4	0.942889	40
39	5	4	0.942231	40
40	5	4	0.944498	40
41	5	4	0.943006	40
42	5	4	0.941546	40
43	5	4	0.935226	40
44	5	4	0.940741	40
45	5	4	0.955127	40
46	5	4	0.953894	40
47	5	4	0.954651	40
48	5	4	0.959003	40
49	5	4	0.955755	40
50	5	4	0.957008	40
51	5	4	0.934532	40
52	5	4	0.951218	40
53	5	4	0.957439	40
54	5	4	0.946617	40
55	5	4	0.947568	40
56	5	4	0.953179	40
57	5	4	0.943124	40
58	5	4	0.939504	40
59	5	4	0.943445	40
60	5	4	0.948593	40
61	5	4	0.940299	40
62	5	4	0.951461	40
63	5	4	0.944072	40
64	5	4	0.937095	40
65	5	4	0.961205	40
66	5	4	0.948253	40
67	5	4	0.950403	40
68	5	4	0.954007	40
69	5	4	0.935512	40
70	5	4	0.952438	40
71	5	4	0.94726	40
72	5	4	0.956444	40
73	5	4	0.947479	40
74	5	4	0.947987	40
75	5	4	0.947323	40
76	5	4	0.939791	40
77	5	4	0.945244	40
78	5	4	0.951136	40
79	5	4	0.943231	40
80	5	4	0.948218	40
81	5	4	0.955486	40
82	5	4	0.947248	40
83	5	4	0.953431	40
84	5	4	0.954368	40
85	5	4	0.95373	40
86	5	4	0.935779	40
87	5	4	0.946206	40
88	5	4	0.955906	40
89	5	4	0.944002	40
90	5	4	0.952705	40
91	5	4	0.953469	40
92	5	4	0.961847	40
93	5	4	0.944058	40
94	5	4	0.944051	40
95	5	4	0.936293	40
96	5	4	0.93677	40
97	5	4	0.936889	40
98	5	4	0.958889	40
99	5	4	0.961508	40
0	5	5	0.94883	40
1	5	5	0.94883	40
2	5	5	0.94883	40
3	5	5	0.94883	40
4	5	5	0.94883	40
5	5	5	0.94883	40
6	5	5	0.94883	40
7	5	5	0.94883	40
8	5	5	0.94883	40
9	5	5	0.94883	40
10	5	5	0.94883	40
11	5	5	0.94883	40
12	5	5	0.94883	40
13	5	5	0.94883	40
14	5	5	0.94883	40
15	5	5	0.94883	40
16	5	5	0.94883	40
17	5	5	0.94883	40
18	5	5	0.94883	40
19	5	5	0.94883	40
20	5	5	0.94883	40
21	5	5	0.94883	40
22	5	5	0.94883	40
23	5	5	0.94883	40
24	5	5	0.94883	40
25	5	5	0.94883	40
26	5	5	0.94883	40
27	5	5	0.94883	40
28	5	5	0.94883	40
29	5	5	0.94883	40
30	5	5	0.94883	40
31	5	5	0.94883	40
32	5	5	0.94883	40
33	5	5	0.94883	40
34	5	5	0.94883	40
35	5	5	0.94883	40
36	5	5	0.94883	40
37	5	5	0.94883	40
38	5	5	0.94883	40
39	5	5	0.94883	40
40	5	5	0.94883	40
41	5	5	0.94883	40
42	5	5	0.94883	40
43	5	5	0.94883	40
44	5	5	0.94883	40
45	5	5	0.94883	40
46	5	5	0.94883	40
47	5	5	0.94883	40
48	5	5	0.94883	40
49	5	5	0.94883	40
50	5	5	0.94883	40
51	5	5	0.94883	40
52	5	5	0.94883	40
53	5	5	0.94883	40
54	5	5	0.94883	40
55	5	5	0.94883	40
56	5	5	0.94883	40
57	5	5	0.94883	40
58	5	5	0.94883	40
59	5	5	0.94883	40
60	5	5	0.94883	40
61	5	5	0.94883	40
62	5	5	0.94883	40
63	5	5	0.94883	40
64	5	5	0.94883	40
65	5	5	0.94883	40
66	5	5	0.94883	40
67	5	5	0.94883	40
68	5	5	0.94883	40
69	5	5	0.94883	40
70	5	5	0.94883	40
71	5	5	0.94883	40
72	5	5	0.94883	40
73	5	5	0.94883	40
74	5	5	0.94883	40
75	5	5	0.94883	40
76	5	5	0.94883	40
77	5	5	0.94883	40
78	5	5	0.94883	40
79	5	5	0.94883	40
80	5	5	0.94883	40
81	5	5	0.94883	40
82	5	5	0.94883	40
83	5	5	0.94883	40
84	5	5	0.94883	40
85	5	5	0.94883	40
86	5	5	0.94883	40
87	5	5	0.94883	40
88	5	5	0.94883	40
89	5	5	0.94883	40
90	5	5	0.94883	40
91	5	5	0.94883	40
92	5	5	0.94883	40
93	5	5	0.94883	40
94	5	5	0.94883	40
95	5	5	0.94883	40
96	5	5	0.94883	40
97	5	5	0.94883	40
98	5	5	0.94883	40
99	5	5	0.94883	40
0	5	6		40
1	5	6		40
2	5	6		40
3	5	6		40
4	5	6		40
5	5	6		40
6	5	6		40
7	5	6		40
8	5	6		40
9	5	6		40
10	5	6		40
11	5	6		40
12	5	6		40
13	5	6		40
14	5	6		40
15	5	6		40
16	5	6		40
17	5	6		40
18	5	6		40
19	5	6		40
20	5	6		40
21	5	6		40
22	5	6		40
23	5	6		40
24	5	6		40
25	5	6		40
26	5	6		40
27	5	6		40
28	5	6		40
29	5	6		40
30	5	6		40
31	5	6		40
32	5	6		40
33	5	6		40
34	5	6		40
35	5	6		40
36	5	6		40
37	5	6		40
38	5	6		40
39	5	6		40
40	5	6		40
41	5	6		40
42	5	6		40
43	5	6		40
44	5	6		40
45	5	6		40
46	5	6		40
47	5	6		40
48	5	6		40
49	5	6		40
50	5	6		40
51	5	6		40
52	5	6		40
53	5	6		40
54	5	6		40
55	5	6		40
56	5	6		40
57	5	6		40
58	5	6		40
59	5	6		40
60	5	6		40
61	5	6		40
62	5	6		40
63	5	6		40
64	5	6		40
65	5	6		40
66	5	6		40
67	5	6		40
68	5	6		40
69	5	6		40
70	5	6		40
71	5	6		40
72	5	6		40
73	5	6		40
74	5	6		40
75	5	6		40
76	5	6		40
77	5	6		40
78	5	6		40
79	5	6		40
80	5	6		40
81	5	6		40
82	5	6		40
83	5	6		40
84	5	6		40
85	5	6		40
86	5	6		40
87	5	6		40
88	5	6		40
89	5	6		40
90	5	6		40
91	5	6		40
92	5	6		40
93	5	6		40
94	5	6		40
95	5	6		40
96	5	6		40
97	5	6		40
98	5	6		40
99	5	6		40
0	5	7		40
1	5	7		40
2	5	7		40
3	5	7		40
4	5	7		40
5	5	7		40
6	5	7		40
7	5	7		40
8	5	7		40
9	5	7		40
10	5	7		40
11	5	7		40
12	5	7		40
13	5	7		40
14	5	7		40
15	5	7		40
16	5	7		40
17	5	7		40
18	5	7		40
19	5	7		40
20	5	7		40
21	5	7		40
22	5	7		40
23	5	7		40
24	5	7		40
25	5	7		40
26	5	7		40
27	5	7		40
28	5	7		40
29	5	7		40
30	5	7		40
31	5	7		40
32	5	7		40
33	5	7		40
34	5	7		40
35	5	7		40
36	5	7		40
37	5	7		40
38	5	7		40
39	5	7		40
40	5	7		40
41	5	7		40
42	5	7		40
43	5	7		40
44	5	7		40
45	5	7		40
46	5	7		40
47	5	7		40
48	5	7		40
49	5	7		40
50	5	7		40
51	5	7		40
52	5	7		40
53	5	7		40
54	5	7		40
55	5	7		40
56	5	7		40
57	5	7		40
58	5	7		40
59	5	7		40
60	5	7		40
61	5	7		40
62	5	7		40
63	5	7		40
64	5	7		40
65	5	7		40
66	5	7		40
67	5	7		40
68	5	7		40
69	5	7		40
70	5	7		40
71	5	7		40
72	5	7		40
73	5	7		40
74	5	7		40
75	5	7		40
76	5	7		40
77	5	7		40
78	5	7		40
79	5	7		40
80	5	7		40
81	5	7		40
82	5	7		40
83	5	7		40
84	5	7		40
85	5	7		40
86	5	7		40
87	5	7		40
88	5	7		40
89	5	7		40
90	5	7		40
91	5	7		40
92	5	7		40
93	5	7		40
94	5	7		40
95	5	7		40
96	5	7		40
97	5	7		40
98	5	7		40
99	5	7		40
0	5	8		40
1	5	8		40
2	5	8		40
3	5	8		40
4	5	8		40
5	5	8		40
6	5	8		40
7	5	8		40
8	5	8		40
9	5	8		40
10	5	8		40
11	5	8		40
12	5	8		40
13	5	8		40
14	5	8		40
15	5	8		40
16	5	8		40
17	5	8		40
18	5	8		40
19	5	8		40
20	5	8		40
21	5	8		40
22	5	8		40
23	5	8		40
24	5	8		40
25	5	8		40
26	5	8		40
27	5	8		40
28	5	8		40
29	5	8		40
30	5	8		40
31	5	8		40
32	5	8		40
33	5	8		40
34	5	8		40
35	5	8		40
36	5	8		40
37	5	8		40
38	5	8		40
39	5	8		40
40	5	8		40
41	5	8		40
42	5	8		40
43	5	8		40
44	5	8		40
45	5	8		40
46	5	8		40
47	5	8		40
48	5	8		40
49	5	8		40
50	5	8		40
51	5	8		40
52	5	8		40
53	5	8		40
54	5	8		40
55	5	8		40
56	5	8		40
57	5	8		40
58	5	8		40
59	5	8		40
60	5	8		40
61	5	8		40
62	5	8		40
63	5	8		40
64	5	8		40
65	5	8		40
66	5	8		40
67	5	8		40
68	5	8		40
69	5	8		40
70	5	8		40
71	5	8		40
72	5	8		40
73	5	8		40
74	5	8		40
75	5	8		40
76	5	8		40
77	5	8		40
78	5	8		40
79	5	8		40
80	5	8		40
81	5	8		40
82	5	8		40
83	5	8		40
84	5	8		40
85	5	8		40
86	5	8		40
87	5	8		40
88	5	8		40
89	5	8		40
90	5	8		40
91	5	8		40
92	5	8		40
93	5	8		40
94	5	8		40
95	5	8		40
96	5	8		40
97	5	8		40
98	5	8		40
99	5	8		40
0	5	9		40
1	5	9		40
2	5	9		40
3	5	9		40
4	5	9		40
5	5	9		40
6	5	9		40
7	5	9		40
8	5	9		40
9	5	9		40
10	5	9		40
11	5	9		40
12	5	9		40
13	5	9		40
14	5	9		40
15	5	9		40
16	5	9		40
17	5	9		40
18	5	9		40
19	5	9		40
20	5	9		40
21	5	9		40
22	5	9		40
23	5	9		40
24	5	9		40
25	5	9		40
26	5	9		40
27	5	9		40
28	5	9		40
29	5	9		40
30	5	9		40
31	5	9		40
32	5	9		40
33	5	9		40
34	5	9		40
35	5	9		40
36	5	9		40
37	5	9		40
38	5	9		40
39	5	9		40
40	5	9		40
41	5	9		40
42	5	9		40
43	5	9		40
44	5	9		40
45	5	9		40
46	5	9		40
47	5	9		40
48	5	9		40
49	5	9		40
50	5	9		40
51	5	9		40
52	5	9		40
53	5	9		40
54	5	9		40
55	5	9		40
56	5	9		40
57	5	9		40
58	5	9		40
59	5	9		40
60	5	9		40
61	5	9		40
62	5	9		40
63	5	9		40
64	5	9		40
65	5	9		40
66	5	9		40
67	5	9		40
68	5	9		40
69	5	9		40
70	5	9		40
71	5	9		40
72	5	9		40
73	5	9		40
74	5	9		40
75	5	9		40
76	5	9		40
77	5	9		40
78	5	9		40
79	5	9		40
80	5	9		40
81	5	9		40
82	5	9		40
83	5	9		40
84	5	9		40
85	5	9		40
86	5	9		40
87	5	9		40
88	5	9		40
89	5	9		40
90	5	9		40
91	5	9		40
92	5	9		40
93	5	9		40
94	5	9		40
95	5	9		40
96	5	9		40
97	5	9		40
98	5	9		40
99	5	9		40
0	5	10		40
1	5	10		40
2	5	10		40
3	5	10		40
4	5	10		40
5	5	10		40
6	5	10		40
7	5	10		40
8	5	10		40
9	5	10		40
10	5	10		40
11	5	10		40
12	5	10		40
13	5	10		40
14	5	10		40
15	5	10		40
16	5	10		40
17	5	10		40
18	5	10		40
19	5	10		40
20	5	10		40
21	5	10		40
22	5	10		40
23	5	10		40
24	5	10		40
25	5	10		40
26	5	10		40
27	5	10		40
28	5	10		40
29	5	10		40
30	5	10		40
31	5	10		40
32	5	10		40
33	5	10		40
34	5	10		40
35	5	10		40
36	5	10		40
37	5	10		40
38	5	10		40
39	5	10		40
40	5	10		40
41	5	10		40
42	5	10		40
43	5	10		40
44	5	10		40
45	5	10		40
46	5	10		40
47	5	10		40
48	5	10		40
49	5	10		40
50	5	10		40
51	5	10		40
52	5	10		40
53	5	10		40
54	5	10		40
55	5	10		40
56	5	10		40
57	5	10		40
58	5	10		40
59	5	10		40
60	5	10		40
61	5	10		40
62	5	10		40
63	5	10		40
64	5	10		40
65	5	10		40
66	5	10		40
67	5	10		40
68	5	10		40
69	5	10		40
70	5	10		40
71	5	10		40
72	5	10		40
73	5	10		40
74	5	10		40
75	5	10		40
76	5	10		40
77	5	10		40
78	5	10		40
79	5	10		40
80	5	10		40
81	5	10		40
82	5	10		40
83	5	10		40
84	5	10		40
85	5	10		40
86	5	10		40
87	5	10		40
88	5	10		40
89	5	10		40
90	5	10		40
91	5	10		40
92	5	10		40
93	5	10		40
94	5	10		40
95	5	10		40
96	5	10		40
97	5	10		40
98	5	10		40
99	5	10		40
0	5	11		40
1	5	11		40
2	5	11		40
3	5	11		40
4	5	11		40
5	5	11		40
6	5	11		40
7	5	11		40
8	5	11		40
9	5	11		40
10	5	11		40
11	5	11		40
12	5	11		40
13	5	11		40
14	5	11		40
15	5	11		40
16	5	11		40
17	5	11		40
18	5	11		40
19	5	11		40
20	5	11		40
21	5	11		40
22	5	11		40
23	5	11		40
24	5	11		40
25	5	11		40
26	5	11		40
27	5	11		40
28	5	11		40
29	5	11		40
30	5	11		40
31	5	11		40
32	5	11		40
33	5	11		40
34	5	11		40
35	5	11		40
36	5	11		40
37	5	11		40
38	5	11		40
39	5	11		40
40	5	11		40
41	5	11		40
42	5	11		40
43	5	11		40
44	5	11		40
45	5	11		40
46	5	11		40
47	5	11		40
48	5	11		40
49	5	11		40
50	5	11		40
51	5	11		40
52	5	11		40
53	5	11		40
54	5	11		40
55	5	11		40
56	5	11		40
57	5	11		40
58	5	11		40
59	5	11		40
60	5	11		40
61	5	11		40
62	5	11		40
63	5	11		40
64	5	11		40
65	5	11		40
66	5	11		40
67	5	11		40
68	5	11		40
69	5	11		40
70	5	11		40
71	5	11		40
72	5	11		40
73	5	11		40
74	5	11		40
75	5	11		40
76	5	11		40
77	5	11		40
78	5	11		40
79	5	11		40
80	5	11		40
81	5	11		40
82	5	11		40
83	5	11		40
84	5	11		40
85	5	11		40
86	5	11		40
87	5	11		40
88	5	11		40
89	5	11		40
90	5	11		40
91	5	11		40
92	5	11		40
93	5	11		40
94	5	11		40
95	5	11		40
96	5	11		40
97	5	11		40
98	5	11		40
99	5	11		40
0	5	12		40
1	5	12		40
2	5	12		40
3	5	12		40
4	5	12		40
5	5	12		40
6	5	12		40
7	5	12		40
8	5	12		40
9	5	12		40
10	5	12		40
11	5	12		40
12	5	12		40
13	5	12		40
14	5	12		40
15	5	12		40
16	5	12		40
17	5	12		40
18	5	12		40
19	5	12		40
20	5	12		40
21	5	12		40
22	5	12		40
23	5	12		40
24	5	12		40
25	5	12		40
26	5	12		40
27	5	12		40
28	5	12		40
29	5	12		40
30	5	12		40
31	5	12		40
32	5	12		40
33	5	12		40
34	5	12		40
35	5	12		40
36	5	12		40
37	5	12		40
38	5	12		40
39	5	12		40
40	5	12		40
41	5	12		40
42	5	12		40
43	5	12		40
44	5	12		40
45	5	12		40
46	5	12		40
47	5	12		40
48	5	12		40
49	5	12		40
50	5	12		40
51	5	12		40
52	5	12		40
53	5	12		40
54	5	12		40
55	5	12		40
56	5	12		40
57	5	12		40
58	5	12		40
59	5	12		40
60	5	12		40
61	5	12		40
62	5	12		40
63	5	12		40
64	5	12		40
65	5	12		40
66	5	12		40
67	5	12		40
68	5	12		40
69	5	12		40
70	5	12		40
71	5	12		40
72	5	12		40
73	5	12		40
74	5	12		40
75	5	12		40
76	5	12		40
77	5	12		40
78	5	12		40
79	5	12		40
80	5	12		40
81	5	12		40
82	5	12		40
83	5	12		40
84	5	12		40
85	5	12		40
86	5	12		40
87	5	12		40
88	5	12		40
89	5	12		40
90	5	12		40
91	5	12		40
92	5	12		40
93	5	12		40
94	5	12		40
95	5	12		40
96	5	12		40
97	5	12		40
98	5	12		40
99	5	12		40
0	5	13		40
1	5	13		40
2	5	13		40
3	5	13		40
4	5	13		40
5	5	13		40
6	5	13		40
7	5	13		40
8	5	13		40
9	5	13		40
10	5	13		40
11	5	13		40
12	5	13		40
13	5	13		40
14	5	13		40
15	5	13		40
16	5	13		40
17	5	13		40
18	5	13		40
19	5	13		40
20	5	13		40
21	5	13		40
22	5	13		40
23	5	13		40
24	5	13		40
25	5	13		40
26	5	13		40
27	5	13		40
28	5	13		40
29	5	13		40
30	5	13		40
31	5	13		40
32	5	13		40
33	5	13		40
34	5	13		40
35	5	13		40
36	5	13		40
37	5	13		40
38	5	13		40
39	5	13		40
40	5	13		40
41	5	13		40
42	5	13		40
43	5	13		40
44	5	13		40
45	5	13		40
46	5	13		40
47	5	13		40
48	5	13		40
49	5	13		40
50	5	13		40
51	5	13		40
52	5	13		40
53	5	13		40
54	5	13		40
55	5	13		40
56	5	13		40
57	5	13		40
58	5	13		40
59	5	13		40
60	5	13		40
61	5	13		40
62	5	13		40
63	5	13		40
64	5	13		40
65	5	13		40
66	5	13		40
67	5	13		40
68	5	13		40
69	5	13		40
70	5	13		40
71	5	13		40
72	5	13		40
73	5	13		40
74	5	13		40
75	5	13		40
76	5	13		40
77	5	13		40
78	5	13		40
79	5	13		40
80	5	13		40
81	5	13		40
82	5	13		40
83	5	13		40
84	5	13		40
85	5	13		40
86	5	13		40
87	5	13		40
88	5	13		40
89	5	13		40
90	5	13		40
91	5	13		40
92	5	13		40
93	5	13		40
94	5	13		40
95	5	13		40
96	5	13		40
97	5	13		40
98	5	13		40
99	5	13		40
0	5	14		40
1	5	14		40
2	5	14		40
3	5	14		40
4	5	14		40
5	5	14		40
6	5	14		40
7	5	14		40
8	5	14		40
9	5	14		40
10	5	14		40
11	5	14		40
12	5	14		40
13	5	14		40
14	5	14		40
15	5	14		40
16	5	14		40
17	5	14		40
18	5	14		40
19	5	14		40
20	5	14		40
21	5	14		40
22	5	14		40
23	5	14		40
24	5	14		40
25	5	14		40
26	5	14		40
27	5	14		40
28	5	14		40
29	5	14		40
30	5	14		40
31	5	14		40
32	5	14		40
33	5	14		40
34	5	14		40
35	5	14		40
36	5	14		40
37	5	14		40
38	5	14		40
39	5	14		40
40	5	14		40
41	5	14		40
42	5	14		40
43	5	14		40
44	5	14		40
45	5	14		40
46	5	14		40
47	5	14		40
48	5	14		40
49	5	14		40
50	5	14		40
51	5	14		40
52	5	14		40
53	5	14		40
54	5	14		40
55	5	14		40
56	5	14		40
57	5	14		40
58	5	14		40
59	5	14		40
60	5	14		40
61	5	14		40
62	5	14		40
63	5	14		40
64	5	14		40
65	5	14		40
66	5	14		40
67	5	14		40
68	5	14		40
69	5	14		40
70	5	14		40
71	5	14		40
72	5	14		40
73	5	14		40
74	5	14		40
75	5	14		40
76	5	14		40
77	5	14		40
78	5	14		40
79	5	14		40
80	5	14		40
81	5	14		40
82	5	14		40
83	5	14		40
84	5	14		40
85	5	14		40
86	5	14		40
87	5	14		40
88	5	14		40
89	5	14		40
90	5	14		40
91	5	14		40
92	5	14		40
93	5	14		40
94	5	14		40
95	5	14		40
96	5	14		40
97	5	14		40
98	5	14		40
99	5	14		40
0	5	15		40
1	5	15		40
2	5	15		40
3	5	15		40
4	5	15		40
5	5	15		40
6	5	15		40
7	5	15		40
8	5	15		40
9	5	15		40
10	5	15		40
11	5	15		40
12	5	15		40
13	5	15		40
14	5	15		40
15	5	15		40
16	5	15		40
17	5	15		40
18	5	15		40
19	5	15		40
20	5	15		40
21	5	15		40
22	5	15		40
23	5	15		40
24	5	15		40
25	5	15		40
26	5	15		40
27	5	15		40
28	5	15		40
29	5	15		40
30	5	15		40
31	5	15		40
32	5	15		40
33	5	15		40
34	5	15		40
35	5	15		40
36	5	15		40
37	5	15		40
38	5	15		40
39	5	15		40
40	5	15		40
41	5	15		40
42	5	15		40
43	5	15		40
44	5	15		40
45	5	15		40
46	5	15		40
47	5	15		40
48	5	15		40
49	5	15		40
50	5	15		40
51	5	15		40
52	5	15		40
53	5	15		40
54	5	15		40
55	5	15		40
56	5	15		40
57	5	15		40
58	5	15		40
59	5	15		40
60	5	15		40
61	5	15		40
62	5	15		40
63	5	15		40
64	5	15		40
65	5	15		40
66	5	15		40
67	5	15		40
68	5	15		40
69	5	15		40
70	5	15		40
71	5	15		40
72	5	15		40
73	5	15		40
74	5	15		40
75	5	15		40
76	5	15		40
77	5	15		40
78	5	15		40
79	5	15		40
80	5	15		40
81	5	15		40
82	5	15		40
83	5	15		40
84	5	15		40
85	5	15		40
86	5	15		40
87	5	15		40
88	5	15		40
89	5	15		40
90	5	15		40
91	5	15		40
92	5	15		40
93	5	15		40
94	5	15		40
95	5	15		40
96	5	15		40
97	5	15		40
98	5	15		40
99	5	15		40
0	10	1	0.720016	25
1	10	1	0.862418	25
2	10	1	0.591565	25
3	10	1	0.89844	25
4	10	1	0.94185	25
5	10	1	0.6686	25
6	10	1	0.786325	25
7	10	1	0.74972	25
8	10	1	0.818689	25
9	10	1	0.698376	25
10	10	1	0.757468	25
11	10	1	0.691096	25
12	10	1	0.955679	25
13	10	1	0.838824	25
14	10	1	0.811434	25
15	10	1	0.702681	25
16	10	1	0.872676	25
17	10	1	0.849453	25
18	10	1	0.686558	25
19	10	1	0.811644	25
20	10	1	0.824203	25
21	10	1	0.801373	25
22	10	1	0.766069	25
23	10	1	0.763599	25
24	10	1	0.82031	25
25	10	1	0.806228	25
26	10	1	0.887052	25
27	10	1	0.616966	25
28	10	1	0.883933	25
29	10	1	0.89707	25
30	10	1	0.8336	25
31	10	1	0.917003	25
32	10	1	0.84787	25
33	10	1	0.760384	25
34	10	1	0.790312	25
35	10	1	0.827018	25
36	10	1	0.825624	25
37	10	1	0.669773	25
38	10	1	0.733009	25
39	10	1	0.857656	25
40	10	1	0.810193	25
41	10	1	0.809165	25
42	10	1	0.905528	25
43	10	1	0.941815	25
44	10	1	0.667051	25
45	10	1	0.727365	25
46	10	1	0.857473	25
47	10	1	0.868752	25
48	10	1	0.886789	25
49	10	1	0.830658	25
50	10	1	0.922791	25
51	10	1	0.837272	25
52	10	1	0.891569	25
53	10	1	0.945677	25
54	10	1	0.637662	25
55	10	1	0.674169	25
56	10	1	0.852448	25
57	10	1	0.806725	25
58	10	1	0.881371	25
59	10	1	0.902331	25
60	10	1	0.940255	25
61	10	1	0.92921	25
62	10	1	0.882059	25
63	10	1	0.709282	25
64	10	1	0.729895	25
65	10	1	0.607116	25
66	10	1	0.864605	25
67	10	1	0.765384	25
68	10	1	0.844658	25
69	10	1	0.887146	25
70	10	1	0.920498	25
71	10	1	0.958607	25
72	10	1	0.933866	25
73	10	1	0.798537	25
74	10	1	0.697942	25
75	10	1	0.953293	25
76	10	1	0.917312	25
77	10	1	0.924679	25
78	10	1	0.831574	25
79	10	1	0.827661	25
80	10	1	0.846065	25
81	10	1	0.867562	25
82	10	1	0.883078	25
83	10	1	0.949746	25
84	10	1	0.847834	25
85	10	1	0.903643	25
86	10	1	0.807362	25
87	10	1	0.846875	25
88	10	1	0.860212	25
89	10	1	0.786351	25
90	10	1	0.782207	25
91	10	1	0.84543	25
92	10	1	0.893787	25
93	10	1	0.575751	25
94	10	1	0.851146	25
95	10	1	0.616921	25
96	10	1	0.93565	25
97	10	1	0.786022	25
98	10	1	0.9524	25
99	10	1	0.604117	25
0	10	2	0.897417	25
1	10	2	0.867691	25
2	10	2	0.949448	25
3	10	2	0.848702	25
4	10	2	0.859658	25
5	10	2	0.922887	25
6	10	2	0.885248	25
7	10	2	0.871937	25
8	10	2	0.91824	25
9	10	2	0.908882	25
10	10	2	0.96902	25
11	10	2	0.836116	25
12	10	2	0.857818	25
13	10	2	0.94862	25
14	10	2	0.96688	25
15	10	2	0.914665	25
16	10	2	0.854718	25
17	10	2	0.911661	25
18	10	2	0.890514	25
19	10	2	0.943883	25
20	10	2	0.908707	25
21	10	2	0.8089	25
22	10	2	0.908626	25
23	10	2	0.873223	25
24	10	2	0.956936	25
25	10	2	0.860328	25
26	10	2	0.859978	25
27	10	2	0.900427	25
28	10	2	0.868178	25
29	10	2	0.944143	25
30	10	2	0.813286	25
31	10	2	0.905637	25
32	10	2	0.864194	25
33	10	2	0.881498	25
34	10	2	0.832066	25
35	10	2	0.904852	25
36	10	2	0.889177	25
37	10	2	0.88691	25
38	10	2	0.957961	25
39	10	2	0.932489	25
40	10	2	0.901788	25
41	10	2	0.951626	25
42	10	2	0.885205	25
43	10	2	0.865828	25
44	10	2	0.909993	25
45	10	2	0.946714	25
46	10	2	0.898971	25
47	10	2	0.892186	25
48	10	2	0.941497	25
49	10	2	0.859049	25
50	10	2	0.915448	25
51	10	2	0.875934	25
52	10	2	0.861153	25
53	10	2	0.934394	25
54	10	2	0.919816	25
55	10	2	0.926795	25
56	10	2	0.863359	25
57	10	2	0.939379	25
58	10	2	0.936453	25
59	10	2	0.930216	25
60	10	2	0.943043	25
61	10	2	0.926996	25
62	10	2	0.862442	25
63	10	2	0.882112	25
64	10	2	0.847013	25
65	10	2	0.863343	25
66	10	2	0.906467	25
67	10	2	0.917644	25
68	10	2	0.926971	25
69	10	2	0.903135	25
70	10	2	0.924975	25
71	10	2	0.914202	25
72	10	2	0.959833	25
73	10	2	0.901437	25
74	10	2	0.948171	25
75	10	2	0.902305	25
76	10	2	0.841327	25
77	10	2	0.942603	25
78	10	2	0.944743	25
79	10	2	0.891503	25
80	10	2	0.91726	25
81	10	2	0.870297	25
82	10	2	0.895735	25
83	10	2	0.881417	25
84	10	2	0.864325	25
85	10	2	0.883712	25
86	10	2	0.945854	25
87	10	2	0.880706	25
88	10	2	0.902002	25
89	10	2	0.894939	25
90	10	2	0.840715	25
91	10	2	0.918947	25
92	10	2	0.922622	25
93	10	2	0.944558	25
94	10	2	0.873931	25
95	10	2	0.939275	25
96	10	2	0.865468	25
97	10	2	0.924923	25
98	10	2	0.918971	25
99	10	2	0.863391	25
0	10	3	0.947912	25
1	10	3	0.953224	25
2	10	3	0.950635	25
3	10	3	0.957802	25
4	10	3	0.972231	25
5	10	3	0.899658	25
6	10	3	0.978799	25
7	10	3	0.982632	25
8	10	3	0.972267	25
9	10	3	0.972111	25
10	10	3	0.95994	25
11	10	3	0.979523	25
12	10	3	0.96693	25
13	10	3	0.98163	25
14	10	3	0.980688	25
15	10	3	0.929946	25
16	10	3	0.973144	25
17	10	3	0.957926	25
18	10	3	0.970805	25
19	10	3	0.908494	25
20	10	3	0.966294	25
21	10	3	0.982517	25
22	10	3	0.954305	25
23	10	3	0.968911	25
24	10	3	0.945679	25
25	10	3	0.980524	25
26	10	3	0.927663	25
27	10	3	0.925476	25
28	10	3	0.948183	25
29	10	3	0.965414	25
30	10	3	0.98265	25
31	10	3	0.979473	25
32	10	3	0.947744	25
33	10	3	0.916	25
34	10	3	0.97844	25
35	10	3	0.962102	25
36	10	3	0.968368	25
37	10	3	0.956168	25
38	10	3	0.97299	25
39	10	3	0.931142	25
40	10	3	0.972039	25
41	10	3	0.967653	25
42	10	3	0.968033	25
43	10	3	0.97484	25
44	10	3	0.895339	25
45	10	3	0.969806	25
46	10	3	0.970543	25
47	10	3	0.960145	25
48	10	3	0.944704	25
49	10	3	0.973576	25
50	10	3	0.927483	25
51	10	3	0.978038	25
52	10	3	0.97316	25
53	10	3	0.97165	25
54	10	3	0.937679	25
55	10	3	0.960664	25
56	10	3	0.970188	25
57	10	3	0.946637	25
58	10	3	0.967478	25
59	10	3	0.931181	25
60	10	3	0.94394	25
61	10	3	0.969995	25
62	10	3	0.958709	25
63	10	3	0.971229	25
64	10	3	0.966661	25
65	10	3	0.949287	25
66	10	3	0.975116	25
67	10	3	0.918539	25
68	10	3	0.919125	25
69	10	3	0.979708	25
70	10	3	0.941082	25
71	10	3	0.970205	25
72	10	3	0.963943	25
73	10	3	0.950946	25
74	10	3	0.953414	25
75	10	3	0.953488	25
76	10	3	0.98215	25
77	10	3	0.930534	25
78	10	3	0.980154	25
79	10	3	0.907498	25
80	10	3	0.965072	25
81	10	3	0.985539	25
82	10	3	0.96165	25
83	10	3	0.957564	25
84	10	3	0.973777	25
85	10	3	0.930569	25
86	10	3	0.956269	25
87	10	3	0.983516	25
88	10	3	0.967962	25
89	10	3	0.977882	25
90	10	3	0.945807	25
91	10	3	0.982382	25
92	10	3	0.949086	25
93	10	3	0.954594	25
94	10	3	0.888413	25
95	10	3	0.979827	25
96	10	3	0.964447	25
97	10	3	0.980544	25
98	10	3	0.959118	25
99	10	3	0.968003	25
0	10	4	0.960964	25
1	10	4	0.943153	25
2	10	4	0.963807	25
3	10	4	0.978756	25
4	10	4	0.977382	25
5	10	4	0.960755	25
6	10	4	0.963152	25
7	10	4	0.98428	25
8	10	4	0.966271	25
9	10	4	0.922279	25
10	10	4	0.962609	25
11	10	4	0.98274	25
12	10	4	0.981609	25
13	10	4	0.940864	25
14	10	4	0.97326	25
15	10	4	0.959487	25
16	10	4	0.961181	25
17	10	4	0.964177	25
18	10	4	0.987051	25
19	10	4	0.958411	25
20	10	4	0.96795	25
21	10	4	0.920143	25
22	10	4	0.97545	25
23	10	4	0.969967	25
24	10	4	0.9865	25
25	10	4	0.965296	25
26	10	4	0.961331	25
27	10	4	0.968165	25
28	10	4	0.969508	25
29	10	4	0.965806	25
30	10	4	0.979071	25
31	10	4	0.975977	25
32	10	4	0.964337	25
33	10	4	0.971098	25
34	10	4	0.981147	25
35	10	4	0.979234	25
36	10	4	0.975768	25
37	10	4	0.95798	25
38	10	4	0.977368	25
39	10	4	0.975173	25
40	10	4	0.943425	25
41	10	4	0.980847	25
42	10	4	0.955576	25
43	10	4	0.984798	25
44	10	4	0.970918	25
45	10	4	0.978936	25
46	10	4	0.967945	25
47	10	4	0.979682	25
48	10	4	0.971633	25
49	10	4	0.977375	25
50	10	4	0.976717	25
51	10	4	0.9706	25
52	10	4	0.96074	25
53	10	4	0.971415	25
54	10	4	0.973031	25
55	10	4	0.976748	25
56	10	4	0.962655	25
57	10	4	0.981375	25
58	10	4	0.957402	25
59	10	4	0.97801	25
60	10	4	0.982102	25
61	10	4	0.96619	25
62	10	4	0.97728	25
63	10	4	0.97671	25
64	10	4	0.971404	25
65	10	4	0.977022	25
66	10	4	0.958032	25
67	10	4	0.934791	25
68	10	4	0.971173	25
69	10	4	0.975379	25
70	10	4	0.966201	25
71	10	4	0.955885	25
72	10	4	0.967928	25
73	10	4	0.977346	25
74	10	4	0.977586	25
75	10	4	0.980923	25
76	10	4	0.973283	25
77	10	4	0.957026	25
78	10	4	0.960841	25
79	10	4	0.985684	25
80	10	4	0.974731	25
81	10	4	0.97926	25
82	10	4	0.973156	25
83	10	4	0.975407	25
84	10	4	0.967854	25
85	10	4	0.975526	25
86	10	4	0.971958	25
87	10	4	0.972361	25
88	10	4	0.966838	25
89	10	4	0.959546	25
90	10	4	0.973317	25
91	10	4	0.974586	25
92	10	4	0.933788	25
93	10	4	0.966874	25
94	10	4	0.983246	25
95	10	4	0.934642	25
96	10	4	0.970292	25
97	10	4	0.968438	25
98	10	4	0.963026	25
99	10	4	0.974421	25
0	10	5	0.974243	25
1	10	5	0.971248	25
2	10	5	0.983322	25
3	10	5	0.968852	25
4	10	5	0.983685	25
5	10	5	0.98137	25
6	10	5	0.973985	25
7	10	5	0.97938	25
8	10	5	0.972612	25
9	10	5	0.984916	25
10	10	5	0.981052	25
11	10	5	0.982674	25
12	10	5	0.972128	25
13	10	5	0.981007	25
14	10	5	0.976243	25
15	10	5	0.974483	25
16	10	5	0.979957	25
17	10	5	0.94996	25
18	10	5	0.983881	25
19	10	5	0.977061	25
20	10	5	0.980519	25
21	10	5	0.985095	25
22	10	5	0.985742	25
23	10	5	0.980577	25
24	10	5	0.980081	25
25	10	5	0.977975	25
26	10	5	0.977484	25
27	10	5	0.973657	25
28	10	5	0.976144	25
29	10	5	0.961264	25
30	10	5	0.982156	25
31	10	5	0.981697	25
32	10	5	0.98372	25
33	10	5	0.987795	25
34	10	5	0.972672	25
35	10	5	0.967633	25
36	10	5	0.979851	25
37	10	5	0.97857	25
38	10	5	0.983575	25
39	10	5	0.984677	25
40	10	5	0.968891	25
41	10	5	0.964466	25
42	10	5	0.983959	25
43	10	5	0.980902	25
44	10	5	0.976009	25
45	10	5	0.976321	25
46	10	5	0.977484	25
47	10	5	0.952602	25
48	10	5	0.969188	25
49	10	5	0.979221	25
50	10	5	0.96626	25
51	10	5	0.981318	25
52	10	5	0.957434	25
53	10	5	0.984292	25
54	10	5	0.985195	25
55	10	5	0.982522	25
56	10	5	0.979788	25
57	10	5	0.980141	25
58	10	5	0.980729	25
59	10	5	0.984972	25
60	10	5	0.976407	25
61	10	5	0.983027	25
62	10	5	0.979388	25
63	10	5	0.972465	25
64	10	5	0.982549	25
65	10	5	0.975064	25
66	10	5	0.973745	25
67	10	5	0.979053	25
68	10	5	0.98711	25
69	10	5	0.974134	25
70	10	5	0.962991	25
71	10	5	0.96711	25
72	10	5	0.989735	25
73	10	5	0.981302	25
74	10	5	0.962015	25
75	10	5	0.973781	25
76	10	5	0.963725	25
77	10	5	0.974243	25
78	10	5	0.983286	25
79	10	5	0.965176	25
80	10	5	0.973793	25
81	10	5	0.972319	25
82	10	5	0.975985	25
83	10	5	0.965184	25
84	10	5	0.980101	25
85	10	5	0.981305	25
86	10	5	0.986013	25
87	10	5	0.981777	25
88	10	5	0.971115	25
89	10	5	0.966083	25
90	10	5	0.965354	25
91	10	5	0.978979	25
92	10	5	0.978957	25
93	10	5	0.982634	25
94	10	5	0.986361	25
95	10	5	0.983252	25
96	10	5	0.986456	25
97	10	5	0.949686	25
98	10	5	0.979078	25
[truncated: 2,501 more rows]
